# Supplementary material for: Proteomic Profiling of Endothelial Cell Secretomes After Exposure to Calciprotein Particles Reveals Downregulation of Basement Membrane Assembly and Increased Release of Soluble CD59
Source: Int J Mol Sci. 2024 Oct 23;25(21):11382. doi: 10.3390/ijms252111382 (PMC11546392; doi:10.3390/ijms252111382)
Supplement: Supplementary file 1 [file ijms-25-11382-s001.zip]

Archive with 18 entries (18 files):
- Datafile S1 (HCAEC CPP-P vs DPBS).xlsx
- Datafile S10 (HITAEC CPP-S vs MPP).xlsx
- Datafile S11 (HITAEC MPP vs DPBS).xlsx
- Datafile S12 (HITAEC CPP-S vs CPP-P).xlsx
- Datafile S13 (secretome across the samples).xlsx
- Datafile S14 (physiological vs pathological secretome - TOP 50 proteins).xlsx
- Datafile S15 (Figure 3B).xlsx
- Datafile S16 (HCAEC - DPBS & MPP vs HITAEC - DPBS & MPP).xlsx
- Datafile S17 (unique proteins).xlsx
- Datafile S2 (HCAEC CPP-P vs MPP).xlsx
- Datafile S3 (HCAEC CPP-S vs DPBS).xlsx
- Datafile S4 (HCAEC CPP-S vs MPP).xlsx
- Datafile S5 (HCAEC MPP vs DPBS).xlsx
- Datafile S6 (HCAEC CPP-S vs CPP-P).xlsx
- Datafile S7 (HITAEC CPP-P vs DPBS).xlsx
- Datafile S8 (HITAEC CPP-P vs MPP).xlsx
- Datafile S9 (HITAEC CPP-S vs DPBS).xlsx
- Supplementary Figures (S1-S13).pdf
