# Supplementary material for: Proteomic Profiling of Endothelial Cell Secretomes After Exposure to Calciprotein Particles Reveals Downregulation of Basement Membrane Assembly and Increased Release of Soluble CD59
Source: Int J Mol Sci. 2024 Oct 23;25(21):11382. doi: 10.3390/ijms252111382 (PMC11546392; doi:10.3390/ijms252111382)
Supplement: Supplementary file 1 [file ijms-25-11382-s001.zip › Datafile S1 (HCAEC CPP-P vs DPBS).xlsx]

## Sheet: Raw
Gene.name	Name.of.protein	Number.of.protein	logFC	AveExpr	P.Value	adj.P.Val
PLOD1	Q02809	PLOD1_HUMAN	-2.21343	15.9298	1.9423e-08	1.35586e-05
COPG1	Q9Y678	COPG1_HUMAN	-1.67495	16.2959	4.34601e-08	1.35586e-05
SPARC	P09486	SPRC_HUMAN	-3.51839	19.9187	5.01372e-08	1.35586e-05
TXNDC5	Q8NBS9	TXND5_HUMAN	-2.09268	18.0291	5.66122e-08	1.35586e-05
TPP1	O14773	TPP1_HUMAN	-2.33792	15.9953	8.96341e-08	1.71739e-05
ALCAM	Q13740	CD166_HUMAN	1.74875	17.4263	2.19219e-07	3.5002e-05
NQO1	P15559	NQO1_HUMAN	-1.38947	15.9905	4.15531e-07	5.24121e-05
TUBB6	Q9BUF5	TBB6_HUMAN	-1.39042	16.2531	4.58618e-07	5.24121e-05
PLOD2	O00469	PLOD2_HUMAN	-1.62717	16.0416	5.26833e-07	5.24121e-05
ADA	P00813	ADA_HUMAN	1.18582	16.6887	5.59675e-07	5.24121e-05
DKK3	Q9UBP4	DKK3_HUMAN	-2.83199	16.3735	6.01809e-07	5.24121e-05
SWAP70	Q9UH65	SWP70_HUMAN	-1.21769	16.2945	7.22547e-07	5.59941e-05
MMP2	P08253	MMP2_HUMAN	-1.19309	18.1344	7.6178e-07	5.59941e-05
PSMB5	P28074	PSB5_HUMAN	1.17994	18.6684	8.76734e-07	5.59941e-05
APP	P05067	A4_HUMAN	-1.54488	17.9283	8.5183e-07	5.59941e-05
CD59	P13987	CD59_HUMAN	2.2921	19.7042	1.10675e-06	6.62665e-05
CALU	O43852	CALU_HUMAN	-1.28561	17.5519	1.23007e-06	6.93178e-05
P02769	P02769	ALBU_BOVIN	-1.12515	22.993	1.73697e-06	8.20578e-05
TGM2	P21980	TGM2_HUMAN	-1.5698	18.099	1.6586e-06	8.20578e-05
TINAGL1	Q9GZM7	TINAL_HUMAN	-1.62674	16.5262	1.74375e-06	8.20578e-05
MDH1	P40925	MDHC_HUMAN	1.20069	19.3385	1.79876e-06	8.20578e-05
COL6A1	P12109	CO6A1_HUMAN	-1.32964	15.2336	2.12131e-06	9.23732e-05
CCN2	P29279	CCN2_HUMAN	-1.94716	20.2132	3.01709e-06	0.000111805
ILF2	Q12905	ILF2_HUMAN	-1.76884	17.3156	2.77998e-06	0.000111805
FN1	P02751	FINC_HUMAN	-2.24329	18.8976	3.17968e-06	0.000111805
POSTN	Q15063	POSTN_HUMAN	-1.65265	15.9216	3.13671e-06	0.000111805
PEPD	P12955	PEPD_HUMAN	1.05077	19.4726	3.36647e-06	0.000111805
RCN1	Q15293	RCN1_HUMAN	-1.08365	18.1464	3.36348e-06	0.000111805
SET	Q01105	SET_HUMAN	-2.40362	17.3953	3.38449e-06	0.000111805
PDIA3	P30101	PDIA3_HUMAN	-1.20373	18.845	3.59876e-06	0.00011492
SEC31A	O94979	SC31A_HUMAN	-1.04642	15.077	3.79468e-06	0.000117268
RPL10A	P62906	RL10A_HUMAN	-1.46227	17.6324	4.18582e-06	0.000125313
GLOD4	Q9HC38	GLOD4_HUMAN	1.31093	18.7369	5.07829e-06	0.000147424
VIM	P08670	VIME_HUMAN	-1.46777	21.8209	5.88621e-06	0.000165853
SEPTIN9	Q9UHD8	SEPT9_HUMAN	1.01475	16.7152	6.07371e-06	0.000166246
IGFBP4	P22692	IBP4_HUMAN	-1.7618	17.6737	7.19659e-06	0.000191509
EFEMP1	Q12805	FBLN3_HUMAN	-1.77579	19.6773	7.44167e-06	0.000192679
HSP90AB1	P08238	HS90B_HUMAN	-1.78611	18.2962	7.66951e-06	0.000193352
TUBB	P07437	TBB5_HUMAN	-1.38263	17.9386	8.95963e-06	0.000220085
FSTL1	Q12841	FSTL1_HUMAN	-2.139	18.095	9.42534e-06	0.000225737
PSAT1	Q9Y617	SERC_HUMAN	1.99423	16.5195	1.08431e-05	0.000253358
GNS	P15586	GNS_HUMAN	1.21687	19.6853	1.121e-05	0.000255694
AGA	P20933	ASPG_HUMAN	1.08223	15.0986	1.24359e-05	0.000264746
NUCB1	Q02818	NUCB1_HUMAN	-1.95213	17.1057	1.21634e-05	0.000264746
CLSTN1	O94985	CSTN1_HUMAN	-1.85732	16.4797	1.22398e-05	0.000264746
PDIA4	P13667	PDIA4_HUMAN	-1.69439	17.1803	1.39329e-05	0.00027816
MARCKS	P29966	MARCS_HUMAN	1.03715	18.7275	1.31325e-05	0.000273498
HSPG2	P98160	PGBM_HUMAN	-3.17923	19.2464	1.42274e-05	0.00027816
PDLIM7	Q9NR12	PDLI7_HUMAN	0.907256	17.1579	1.39488e-05	0.00027816
CLEC14A	Q86T13	CLC14_HUMAN	1.39857	16.9219	1.84682e-05	0.000342409
H3C1	P68431	H31_HUMAN	-0.915136	18.0092	1.85859e-05	0.000342409
PGD	P52209	6PGD_HUMAN	0.722925	18.974	1.80698e-05	0.000342409
P4HB	P07237	PDIA1_HUMAN	-1.30775	18.4887	2.11418e-05	0.000382148
HMGN2	P05204	HMGN2_HUMAN	1.48434	18.2143	2.18477e-05	0.000387594
CHORDC1	Q9UHD1	CHRD1_HUMAN	1.54744	15.6727	2.88273e-05	0.000447953
RBMX	P38159	RBMX_HUMAN	0.721613	17.8639	2.3581e-05	0.000403403
DDX1	Q92499	DDX1_HUMAN	-1.05751	16.1324	2.33096e-05	0.000403403
RPL6	Q02878	RL6_HUMAN	0.860818	16.0638	2.71539e-05	0.000444265
CD44	P16070	CD44_HUMAN	1.3531	17.5844	2.55987e-05	0.000430238
LAMC1	P11047	LAMC1_HUMAN	-1.44729	17.6277	2.89907e-05	0.000447953
COPB2	P35606	COPB2_HUMAN	0.65621	16.9494	2.73608e-05	0.000444265
H1-2	P16403	H12_HUMAN	1.23605	17.5855	2.82983e-05	0.000447953
PGM3	O95394	AGM1_HUMAN	0.696745	15.9634	3.09816e-05	0.000463756
PPIA	P62937	PPIA_HUMAN	1.47204	22.3236	2.99268e-05	0.000455078
PPP3CA	Q08209	PP2BA_HUMAN	1.51793	18.3506	3.54385e-05	0.000514395
ANXA5	P08758	ANXA5_HUMAN	1.04274	16.6396	3.43853e-05	0.000506786
PEBP1	P30086	PEBP1_HUMAN	1.03867	19.8687	4.53193e-05	0.000566998
BPNT1	O95861	BPNT1_HUMAN	0.754471	16.639	3.74364e-05	0.000529724
DNASE2	O00115	DNS2A_HUMAN	1.57885	18.1184	4.55729e-05	0.000566998
PDLIM5	Q96HC4	PDLI5_HUMAN	1.26559	17.4658	3.80006e-05	0.000529724
HNRNPD	Q14103	HNRPD_HUMAN	-0.911999	18.1952	3.81534e-05	0.000529724
CLIC1	O00299	CLIC1_HUMAN	-1.37525	17.7821	3.95795e-05	0.000534044
DLD	P09622	DLDH_HUMAN	0.625884	17.4572	4.05749e-05	0.000539871
HSPA1A	P0DMV8	HS71A_HUMAN	-0.6746	16.9231	4.17868e-05	0.00054097
ESM1	Q9NQ30	ESM1_HUMAN	-1.59499	16.0561	3.94337e-05	0.000534044
ANP32A	P39687	AN32A_HUMAN	-2.12272	16.4183	5.03042e-05	0.000587701
MDH2	P40926	MDHM_HUMAN	1.26337	19.7454	4.16375e-05	0.00054097
NQO2	P16083	NQO2_HUMAN	1.13596	15.7744	4.38114e-05	0.000559617
PAFAH1B1	P43034	LIS1_HUMAN	0.752431	17.5087	4.67231e-05	0.000573856
ACAA2	P42765	THIM_HUMAN	1.30197	16.0763	4.84874e-05	0.000580637
ANPEP	P15144	AMPN_HUMAN	0.823275	20.288	5.26033e-05	0.000607156
DDX39B	Q13838	DX39B_HUMAN	-1.40007	17.2981	4.82148e-05	0.000580637
ACLY	P53396	ACLY_HUMAN	-1.44116	16.3269	5.00512e-05	0.000587701
ADAM9	Q13443	ADAM9_HUMAN	-1.25591	15.8876	5.76173e-05	0.000657111
ACTA1	P68133	ACTS_HUMAN	-2.57399	18.0351	5.92968e-05	0.00066831
SORD	Q00796	DHSO_HUMAN	0.641164	17.0707	6.81002e-05	0.000749885
PPP2R2A	P63151	2ABA_HUMAN	-0.542839	15.5662	6.25629e-05	0.000696922
OXCT1	P55809	SCOT1_HUMAN	0.955409	15.9558	7.35075e-05	0.000774174
RAB7A	P51149	RAB7A_HUMAN	0.661372	17.0679	7.18772e-05	0.000774174
LDHB	P07195	LDHB_HUMAN	0.691819	20.2455	7.37197e-05	0.000774174
MMP14	P50281	MMP14_HUMAN	1.01698	17.2009	7.22334e-05	0.000774174
GANAB	Q14697	GANAB_HUMAN	-0.804044	15.7847	7.43465e-05	0.000774174
TMSB10	P63313	TYB10_HUMAN	1.87092	21.9669	9.16332e-05	0.000909496
NSFL1C	Q9UNZ2	NSF1C_HUMAN	0.954184	16.7249	9.351e-05	0.000909496
TFRC	P02786	TFR1_HUMAN	1.32393	16.6837	7.84198e-05	0.000807809
FAH	P16930	FAAA_HUMAN	1.10809	16.2145	0.000116109	0.00103956
ALDH9A1	P49189	AL9A1_HUMAN	0.543939	16.2328	9.02404e-05	0.000909496
THBS1	P07996	TSP1_HUMAN	-2.53235	20.4214	9.29854e-05	0.000909496
RANBP2	P49792	RBP2_HUMAN	0.738571	16.1562	9.8733e-05	0.000927316
BASP1	P80723	BASP1_HUMAN	1.18744	19.4583	9.26218e-05	0.000909496
AAMDC	Q9H7C9	AAMDC_HUMAN	1.1785	16.6376	9.49369e-05	0.000909496
JPT2	Q9H910	JUPI2_HUMAN	1.24121	16.8116	9.81836e-05	0.000927316
PPP1CA	P62136	PP1A_HUMAN	-1.0657	16.0735	0.000100326	0.000933132
LAMA4	Q16363	LAMA4_HUMAN	-1.59648	17.2508	9.48512e-05	0.000909496
CIAPIN1	Q6FI81	CPIN1_HUMAN	0.795702	15.7874	0.000104943	0.000966683
RPSA	P08865	RSSA_HUMAN	-1.25212	16.6964	0.000106021	0.000967319
ERP29	P30040	ERP29_HUMAN	-0.975553	16.5197	0.000115715	0.00103956
SH3BGRL	O75368	SH3L1_HUMAN	1.47095	18.5852	0.000146517	0.00118952
PDIA6	Q15084	PDIA6_HUMAN	-1.98059	16.3949	0.00011909	0.00105638
MARCKSL1	P49006	MRP_HUMAN	0.647264	17.4142	0.000123751	0.00106031
SEC23A	Q15436	SC23A_HUMAN	-0.706271	16.8956	0.000121633	0.00106031
SEPTIN2	Q15019	SEPT2_HUMAN	-1.06051	15.7014	0.000123961	0.00106031
HNRNPF	P52597	HNRPF_HUMAN	0.77084	16.5521	0.00012245	0.00106031
NRCAM	Q92823	NRCAM_HUMAN	0.944575	16.9848	0.00015618	0.0012264
CCDC25	Q86WR0	CCD25_HUMAN	0.608152	15.6529	0.000130076	0.00110277
VWF	P04275	VWF_HUMAN	-1.92628	19.5869	0.000131614	0.00110602
SF3B1	O75533	SF3B1_HUMAN	0.74286	16.1609	0.00013698	0.0011411
NID1	P14543	NID1_HUMAN	-0.938182	16.1096	0.000140725	0.00115226
CAP1	Q01518	CAP1_HUMAN	0.655631	18.2415	0.00013991	0.00115226
PRDX1	Q06830	PRDX1_HUMAN	-0.858685	18.9998	0.000149576	0.00120274
SOD1	P00441	SODC_HUMAN	1.0827	20.7852	0.000150656	0.00120274
RNPEP	Q9H4A4	AMPB_HUMAN	0.642881	18.0384	0.000152939	0.00121087
PTX3	P26022	PTX3_HUMAN	-3.27922	17.5566	0.00015955	0.00124267
RCN3	Q96D15	RCN3_HUMAN	-1.16853	16.5497	0.000164034	0.00126729
MSN	P26038	MOES_HUMAN	-0.864733	19.2449	0.000182754	0.00137857
DTD1	Q8TEA8	DTD1_HUMAN	0.840026	15.9718	0.00017819	0.00135481
EHD2	Q9NZN4	EHD2_HUMAN	-1.13191	16.1733	0.00023194	0.00162189
TRIM25	Q14258	TRI25_HUMAN	-0.652626	15.1872	0.000174686	0.0013388
DDAH1	O94760	DDAH1_HUMAN	0.616559	18.0149	0.000187315	0.00138037
KCTD12	Q96CX2	KCD12_HUMAN	-0.912429	16.6692	0.000191731	0.00139151
B2M	P61769	B2MG_HUMAN	-0.847778	19.9746	0.000189515	0.00138592
HEXB	P07686	HEXB_HUMAN	0.752966	18.7205	0.00018487	0.00138037
CTSZ	Q9UBR2	CATZ_HUMAN	-0.597558	17.1138	0.000187296	0.00138037
GBA1	P04062	GBA1_HUMAN	-1.2162	16.0324	0.000210199	0.00150277
LTA4H	P09960	LKHA4_HUMAN	0.629154	19.0561	0.000205658	0.00148135
ENO2	P09104	ENOG_HUMAN	0.769616	16.5048	0.000216159	0.00153393
HEXA	P06865	HEXA_HUMAN	0.5811	17.7336	0.000217949	0.00153526
CYTL1	Q9NRR1	CYTL1_HUMAN	-1.46597	15.524	0.000233651	0.00162202
COPS4	Q9BT78	CSN4_HUMAN	-0.768338	15.5417	0.000279375	0.00182069
RPS27A	P62979	RS27A_HUMAN	0.919391	20.0528	0.000259205	0.00174872
U2AF2	P26368	U2AF2_HUMAN	-1.11396	15.7545	0.000304067	0.00192912
TPM4	P67936	TPM4_HUMAN	-1.21902	19.7106	0.000242989	0.0016747
ITIH2	P19823	ITIH2_HUMAN	-1.04709	16.6456	0.00025038	0.00171331
TUBA1A	Q71U36	TBA1A_HUMAN	-0.880935	18.4078	0.000252491	0.0017155
CAVIN2	O95810	CAVN2_HUMAN	0.72737	17.5924	0.000272419	0.00179984
PSMB1	P20618	PSB1_HUMAN	0.600338	17.6338	0.000264185	0.00176985
BGN	P21810	PGS1_HUMAN	-2.68023	16.191	0.000266872	0.00177544
SCARF1	Q14162	SREC_HUMAN	0.641506	15.586	0.000274805	0.00180317
PGM2	Q96G03	PGM2_HUMAN	0.911764	17.4514	0.000284786	0.0018411
UBE2V2	Q15819	UB2V2_HUMAN	0.771827	17.2321	0.000290939	0.00185813
G6PD	P11413	G6PD_HUMAN	-1.31123	16.2532	0.000286351	0.0018411
TIMP2	P16035	TIMP2_HUMAN	-1.70979	17.9005	0.000339217	0.00203594
MAP1B	P46821	MAP1B_HUMAN	1.0508	17.4955	0.000325726	0.00200029
ADSL	P30566	PUR8_HUMAN	-0.876024	15.2617	0.00048342	0.00260496
ACTN1	P12814	ACTN1_HUMAN	-1.02535	20.1347	0.000315674	0.00196374
PGLS	O95336	6PGL_HUMAN	0.761853	17.5652	0.00031342	0.00196374
HAGH	Q16775	GLO2_HUMAN	1.22327	16.6836	0.000315027	0.00196374
MAP1S	Q66K74	MAP1S_HUMAN	0.853628	14.6767	0.000319302	0.00197349
TMOD3	Q9NYL9	TMOD3_HUMAN	0.69799	16.8878	0.000354973	0.00209916
ENG	P17813	EGLN_HUMAN	0.56476	16.0721	0.000339942	0.00203594
COPB1	P53618	COPB_HUMAN	-1.11037	15.5522	0.000335805	0.00203594
G3BP1	Q13283	G3BP1_HUMAN	-1.17025	16.1839	0.000340031	0.00203594
CAT	P04040	CATA_HUMAN	0.724649	16.593	0.000354404	0.00209916
HMGB2	P26583	HMGB2_HUMAN	-1.20214	16.7968	0.000358432	0.00210661
TMPO	P42167	LAP2B_HUMAN	0.869494	18.1819	0.000365424	0.00213461
TRIOBP	Q9H2D6	TARA_HUMAN	0.552788	15.7695	0.000388013	0.00225283
PARP1	P09874	PARP1_HUMAN	-0.740295	16.3127	0.000408383	0.0023427
LXN	Q9BS40	LXN_HUMAN	0.521609	16.5134	0.000411397	0.00234594
PCNP	Q8WW12	PCNP_HUMAN	1.16685	17.4501	0.000405947	0.0023427
MANF	P55145	MANF_HUMAN	-0.642249	17.0258	0.00049308	0.00263894
PSAP	P07602	SAP_HUMAN	-1.07344	20.8848	0.000438773	0.00247261
EFNB1	P98172	EFNB1_HUMAN	1.3619	17.8445	0.000417378	0.00236597
HNRNPAB	Q99729	ROAA_HUMAN	-0.838872	16.4785	0.000481823	0.00260496
CBX3	Q13185	CBX3_HUMAN	-1.15513	16.4535	0.000522459	0.0027202
ACYP1	P07311	ACYP1_HUMAN	0.757651	16.2898	0.000441579	0.00247387
PGP	A6NDG6	PGP_HUMAN	0.758021	16.5127	0.000469133	0.00256817
CALR	P27797	CALR_HUMAN	-1.49651	18.2879	0.000448185	0.00249628
TALDO1	P37837	TALDO_HUMAN	0.627025	19.9368	0.000459294	0.00254337
GDI1	P31150	GDIA_HUMAN	0.468725	17.383	0.000512519	0.00269777
TXNDC17	Q9BRA2	TXD17_HUMAN	1.2949	19.2025	0.000539049	0.00277639
ERAP2	Q6P179	ERAP2_HUMAN	-0.927888	15.9721	0.000462766	0.00254787
RCC2	Q9P258	RCC2_HUMAN	0.575033	16.6859	0.000507622	0.00268675
EIF4A2	Q14240	IF4A2_HUMAN	-1.7588	14.9383	0.000484011	0.00260496
GSTP1	P09211	GSTP1_HUMAN	0.723339	20.173	0.000536501	0.00277639
UBE2I	P63279	UBC9_HUMAN	0.843324	17.9587	0.000505134	0.00268675
PSMA1	P25786	PSA1_HUMAN	0.662565	18.474	0.000516821	0.00270555
RPL4	P36578	RL4_HUMAN	0.489913	15.4049	0.000588556	0.00299913
CAPZA2	P47755	CAZA2_HUMAN	-0.979643	15.9931	0.000767603	0.00355248
MYL6	P60660	MYL6_HUMAN	-0.782125	18.975	0.000579495	0.00296875
DYNC1I2	Q13409	DC1I2_HUMAN	1.68653	17.7453	0.000746742	0.00347271
IPO7	O95373	IPO7_HUMAN	-0.772871	15.7783	0.000620969	0.00305071
GBE1	Q04446	GLGB_HUMAN	0.489709	17.492	0.000597986	0.00301511
H1-5	P16401	H15_HUMAN	0.667833	18.6019	0.000609416	0.00302498
AHNAK	Q09666	AHNK_HUMAN	0.577312	19.5996	0.000605142	0.00302498
FH	P07954	FUMH_HUMAN	0.910771	17.2508	0.000594869	0.00301511
MIF	P14174	MIF_HUMAN	1.7456	20.8275	0.000670172	0.00320746
PGM1	P36871	PGM1_HUMAN	0.577906	16.7174	0.000607009	0.00302498
ESD	P10768	ESTD_HUMAN	0.851914	16.755	0.000615921	0.0030415
PFAS	O15067	PUR4_HUMAN	0.747148	16.9732	0.000948298	0.00400207
LAMB1	P07942	LAMB1_HUMAN	-1.41627	17.7506	0.000631232	0.00308531
TXNDC12	O95881	TXD12_HUMAN	-1.73312	15.9957	0.0006464	0.00314341
SERPINH1	P50454	SERPH_HUMAN	-1.45076	16.5106	0.000662666	0.00320623
XRCC5	P13010	XRCC5_HUMAN	-0.927734	16.2475	0.000669975	0.00320746
PSMD2	Q13200	PSMD2_HUMAN	-1.33729	16.0813	0.000672964	0.00320746
MRC2	Q9UBG0	MRC2_HUMAN	-0.638416	15.871	0.000710002	0.00335065
TUBB4B	P68371	TBB4B_HUMAN	-1.09569	16.96	0.00086948	0.00374477
SEPTIN11	Q9NVA2	SEP11_HUMAN	-0.472533	15.7777	0.000709241	0.00335065
HNRNPM	P52272	HNRPM_HUMAN	0.454397	19.5172	0.000886757	0.00379247
PSMD5	Q16401	PSMD5_HUMAN	-0.794011	16.5554	0.000740571	0.00347217
STIP1	P31948	STIP1_HUMAN	-0.677563	17.5507	0.000743002	0.00347217
KPRP	Q5T749	KPRP_HUMAN	1.12153	16.2493	0.000778923	0.00357586
RAN	P62826	RAN_HUMAN	-0.653928	17.4657	0.000787177	0.00357586
S100A13	Q99584	S10AD_HUMAN	0.794612	19.3229	0.000866145	0.00374477
EIF5A	P63241	IF5A1_HUMAN	-1.20017	18.3254	0.00080383	0.00361535
ANXA1	P04083	ANXA1_HUMAN	0.823287	16.9869	0.000810782	0.00362148
TXNRD2	Q9NNW7	TRXR2_HUMAN	0.900716	15.803	0.000812754	0.00362148
PXN	P49023	PAXI_HUMAN	0.924045	15.8161	0.00079135	0.00357601
S100A10	P60903	S10AA_HUMAN	1.02972	17.2146	0.000783402	0.00357586
PRNP	P04156	PRIO_HUMAN	0.91156	16.6849	0.000787586	0.00357586
TBCB	Q99426	TBCB_HUMAN	0.4305	15.3786	0.000817788	0.00362704
ELAVL1	Q15717	ELAV1_HUMAN	0.681774	17.1967	0.000828534	0.0036446
PSMD12	O00232	PSD12_HUMAN	-1.06483	15.4011	0.000829355	0.0036446
CEP170	Q5SW79	CE170_HUMAN	0.818056	16.5327	0.000866128	0.00374477
QSOX1	O00391	QSOX1_HUMAN	-1.16863	17.5413	0.000848733	0.00371272
ENAH	Q8N8S7	ENAH_HUMAN	0.545168	18.8093	0.000905127	0.00385383
PGK1	P00558	PGK1_HUMAN	1.12332	20.4607	0.000871696	0.00374477
CUL4B	Q13620	CUL4B_HUMAN	-0.407219	15.6099	0.000977363	0.00410664
QDPR	P09417	DHPR_HUMAN	0.740342	16.3231	0.00094328	0.0039985
GSN	P06396	GELS_HUMAN	-0.552075	18.1575	0.00102916	0.00419545
YBX3	P16989	YBOX3_HUMAN	0.667564	16.2621	0.00105378	0.00424278
VPS29	Q9UBQ0	VPS29_HUMAN	0.406883	16.1899	0.00103354	0.00419548
MMRN1	Q13201	MMRN1_HUMAN	-1.23853	17.2711	0.000994303	0.00414866
HSP90AA1	P07900	HS90A_HUMAN	-1.28118	19.3363	0.000996024	0.00414866
SERPINB6	P35237	SPB6_HUMAN	0.683546	18.7142	0.00105405	0.00424278
RHOA	P61586	RHOA_HUMAN	-0.430875	15.7615	0.00100577	0.0041711
ANP32B	Q92688	AN32B_HUMAN	-1.63148	16.2737	0.00141484	0.00511268
CAND1	Q86VP6	CAND1_HUMAN	-0.817355	17.3838	0.0010149	0.00418645
HRNR	Q86YZ3	HORN_HUMAN	1.26034	16.2762	0.00188082	0.0063222
HSP90B1	P14625	ENPL_HUMAN	-1.3062	17.1747	0.00101821	0.00418645
EIF3CL	B5ME19	EIFCL_HUMAN	-0.672518	16.4166	0.00153792	0.00547707
ERH	P84090	ERH_HUMAN	-1.11484	17.7076	0.0011463	0.00446406
NASP	P49321	NASP_HUMAN	-0.73933	16.3431	0.00102885	0.00419545
ANXA2	P07355	ANXA2_HUMAN	1.20038	20.256	0.00121305	0.0046859
EIF4A1	P60842	IF4A1_HUMAN	-1.79472	16.7498	0.00106716	0.00427757
CLU	P10909	CLUS_HUMAN	-1.13161	16.7254	0.00112353	0.00441125
TKT	P29401	TKT_HUMAN	0.606086	20.7505	0.00129138	0.00479476
IGFBP7	Q16270	IBP7_HUMAN	-0.62722	19.9216	0.00111794	0.00440734
CTBS	Q01459	DIAC_HUMAN	0.730952	15.6486	0.00113471	0.00443696
TEK	Q02763	TIE2_HUMAN	0.679946	15.9092	0.00110246	0.00438241
PRPF19	Q9UMS4	PRP19_HUMAN	-0.927859	15.9719	0.00110008	0.00438241
PRDX2	P32119	PRDX2_HUMAN	-0.87048	16.4348	0.00110937	0.00439164
HNRNPR	O43390	HNRPR_HUMAN	-0.752248	15.8978	0.00129624	0.00479476
CDH13	P55290	CAD13_HUMAN	0.533613	17.6978	0.00125322	0.00474541
MIX23	Q4VC31	MIX23_HUMAN	0.451664	15.7229	0.0013039	0.00480436
CRIM1	Q9NZV1	CRIM1_HUMAN	-0.571361	16.6811	0.00120452	0.00467179
FXR1	P51114	FXR1_HUMAN	1.13501	15.7324	0.00121882	0.00468928
TGOLN2	O43493	TGON2_HUMAN	0.858098	15.5871	0.0012412	0.00472158
HMOX2	P30519	HMOX2_HUMAN	0.706784	15.7427	0.00128016	0.00479476
NCK1	P16333	NCK1_HUMAN	0.452448	16.0754	0.0012416	0.00472158
CCT4	P50991	TCPD_HUMAN	-0.927849	16.9318	0.001242	0.00472158
PARK7	Q99497	PARK7_HUMAN	0.658269	19.5501	0.00175658	0.0060048
CAPZA1	P52907	CAZA1_HUMAN	-1.17029	17.5384	0.00127718	0.00479476
GAA	P10253	LYAG_HUMAN	0.674085	18.418	0.00128721	0.00479476
C11orf54	Q9H0W9	CK054_HUMAN	1.14617	16.3712	0.00129629	0.00479476
USO1	O60763	USO1_HUMAN	0.389175	15.7103	0.00138876	0.005078
ESAM	Q96AP7	ESAM_HUMAN	0.706035	16.5592	0.0014196	0.00511268
ITGA5	P08648	ITA5_HUMAN	0.818795	16.9064	0.00134987	0.00495469
MAP4	P27816	MAP4_HUMAN	1.30246	18.4114	0.0014957	0.0053666
SSBP1	Q04837	SSBP_HUMAN	0.431951	15.654	0.00152427	0.00544871
RPS3	P23396	RS3_HUMAN	-0.42165	16.3792	0.00140174	0.00510597
BST1	Q10588	BST1_HUMAN	0.730565	16.1864	0.00141711	0.00511268
PSMB7	Q99436	PSB7_HUMAN	0.784941	17.8823	0.00201055	0.00655625
CALM1	P0DP23	CALM1_HUMAN	-1.34536	19.9183	0.00193256	0.00638762
YWHAB	P31946	1433B_HUMAN	-0.394424	18.0221	0.00167709	0.00584997
CD55	P08174	DAF_HUMAN	0.705463	16.7755	0.00157075	0.00557326
GCSH	P23434	GCSH_HUMAN	-0.904272	15.7589	0.00159231	0.00562301
DYNLRB1	Q9NP97	DLRB1_HUMAN	0.46754	16.969	0.00170412	0.00589366
THOP1	P52888	THOP1_HUMAN	0.730461	16.3294	0.00169561	0.00588548
VAMP3	Q15836	VAMP3_HUMAN	0.693361	17.0237	0.00159651	0.00562301
TPI1	P60174	TPIS_HUMAN	0.783354	21.4717	0.00162481	0.00570172
HSPB1	P04792	HSPB1_HUMAN	0.891229	18.3236	0.00267333	0.00792895
NPC2	P61916	NPC2_HUMAN	0.896256	18.4918	0.00190871	0.00634911
HADH	Q16836	HCDH_HUMAN	0.507596	15.9407	0.00173431	0.00596662
SERPINB8	P50452	SPB8_HUMAN	-0.669987	16.0283	0.00167927	0.00584997
ACTB	P60709	ACTB_HUMAN	2.64016	21.2618	0.00233801	0.00718113
GLUD1	P00367	DHE3_HUMAN	1.20126	16.2669	0.00173767	0.00596662
SCRN1	Q12765	SCRN1_HUMAN	-0.562179	16.4551	0.00233874	0.00718113
DPYSL3	Q14195	DPYL3_HUMAN	-1.11254	16.2688	0.00263318	0.00786485
ARHGDIA	P52565	GDIR1_HUMAN	-0.604543	19.0934	0.00176132	0.0060048
APEH	P13798	ACPH_HUMAN	0.5682	16.975	0.00193362	0.00638762
ACTG1	P63261	ACTG_HUMAN	-1.02799	21.6423	0.00178282	0.00605652
CORO1B	Q9BR76	COR1B_HUMAN	-1.0156	16.2293	0.00183947	0.00622335
PTPRK	Q15262	PTPRK_HUMAN	0.756304	16.109	0.00184492	0.00622335
TNKS1BP1	Q9C0C2	TB182_HUMAN	0.809904	15.9258	0.00189032	0.00633192
MMP1	P03956	MMP1_HUMAN	0.397363	17.1424	0.00218064	0.00689455
ZNF185	O15231	ZN185_HUMAN	1.06587	17.4097	0.00189826	0.00633637
KDR	P35968	VGFR2_HUMAN	0.619078	16.5614	0.0020332	0.00660273
GIMAP4	Q9NUV9	GIMA4_HUMAN	-0.441895	15.3143	0.00208506	0.00670299
RPS8	P62241	RS8_HUMAN	-0.502545	15.64	0.00210479	0.0067049
PSMD3	O43242	PSMD3_HUMAN	-0.516584	15.6032	0.00199514	0.00655625
NIBAN2	Q96TA1	NIBA2_HUMAN	-0.489977	16.0823	0.00201007	0.00655625
SYNCRIP	O60506	HNRPQ_HUMAN	-0.844938	17.2965	0.00201204	0.00655625
PPM1G	O15355	PPM1G_HUMAN	0.823035	16.1917	0.00210041	0.0067049
AFDN	P55196	AFAD_HUMAN	0.658508	16.146	0.00210666	0.0067049
VAPA	Q9P0L0	VAPA_HUMAN	0.827685	17.6316	0.00206314	0.00667731
GORASP2	Q9H8Y8	GORS2_HUMAN	1.18859	17.703	0.00207681	0.00669894
GNB1	P62873	GBB1_HUMAN	-0.65365	16.1859	0.0026353	0.00786485
CDH2	P19022	CADH2_HUMAN	0.603129	16.5653	0.00223973	0.00701195
RAC1	P63000	RAC1_HUMAN	-0.710786	16.2702	0.00212708	0.00674749
MAPK1	P28482	MK01_HUMAN	-1.31305	15.5627	0.00222024	0.00697373
SHPK	Q9UHJ6	SHPK_HUMAN	0.960349	15.7644	0.00221649	0.00697373
NAGA	P17050	NAGAB_HUMAN	0.878696	16.7287	0.00245745	0.00747376
PSMB3	P49720	PSB3_HUMAN	0.998739	17.5669	0.00229543	0.00716295
PIN4	Q9Y237	PIN4_HUMAN	0.514912	15.8429	0.00230439	0.00716755
PNPO	Q9NVS9	PNPO_HUMAN	-1.00643	15.6037	0.00231499	0.00717723
FHL2	Q14192	FHL2_HUMAN	-0.92131	15.2315	0.00233668	0.00718113
ALDH2	P05091	ALDH2_HUMAN	0.332286	15.3115	0.00241894	0.00738008
SF3B2	Q13435	SF3B2_HUMAN	0.710475	17.0247	0.00239237	0.00732234
ARPC4	P59998	ARPC4_HUMAN	-1.00058	17.5602	0.00253126	0.00764969
ESYT1	Q9BSJ8	ESYT1_HUMAN	0.471904	16.686	0.00252841	0.00764969
PSMA6	P60900	PSA6_HUMAN	0.46685	19.0224	0.0028629	0.00841306
NIT2	Q9NQR4	NIT2_HUMAN	0.528362	15.68	0.00258838	0.00779769
WDR1	O75083	WDR1_HUMAN	0.811677	20.2415	0.00283954	0.00837009
PSMB8	P28062	PSB8_HUMAN	0.52001	16.1114	0.00260297	0.00781708
TIMP1	P01033	TIMP1_HUMAN	-0.743033	17.8837	0.00291178	0.00853054
VAPB	O95292	VAPB_HUMAN	0.89031	16.6243	0.00265529	0.00789989
CS	O75390	CISY_HUMAN	0.948854	18.2229	0.00275442	0.00814423
CAST	P20810	ICAL_HUMAN	0.525549	17.8752	0.00299148	0.00873731
UBE2V1	Q13404	UB2V1_HUMAN	0.932098	15.9464	0.00384859	0.0106252
DBI	P07108	ACBP_HUMAN	0.684805	19.0121	0.00317027	0.00917557
HMGB1	P09429	HMGB1_HUMAN	-0.477687	18.669	0.00312621	0.00909721
EEF1A1	P68104	EF1A1_HUMAN	-1.15803	18.2116	0.0031337	0.00909721
VAT1	Q99536	VAT1_HUMAN	-0.900776	16.9966	0.00330772	0.0095159
GALNS	P34059	GALNS_HUMAN	0.620828	16.7814	0.00417326	0.0112937
DDT	P30046	DOPD_HUMAN	0.721354	17.5086	0.00407319	0.0111273
SUB1	P53999	TCP4_HUMAN	0.761169	17.3261	0.00339203	0.00970021
HEBP2	Q9Y5Z4	HEBP2_HUMAN	0.632603	18.1184	0.00328029	0.00946541
MAN2B1	O00754	MA2B1_HUMAN	0.502957	17.2099	0.00382677	0.0105955
PPIB	P23284	PPIB_HUMAN	-0.578675	18.6083	0.00347947	0.00978317
PPP1R12A	O14974	MYPT1_HUMAN	0.926349	15.8684	0.00333961	0.00957888
DYNC1LI2	O43237	DC1L2_HUMAN	0.748326	16.3411	0.0034475	0.00976911
CCT7	Q99832	TCPH_HUMAN	-1.0386	16.1258	0.00341074	0.00972467
IQGAP1	P46940	IQGA1_HUMAN	-0.469874	17.1136	0.00348232	0.00978317
TBCA	O75347	TBCA_HUMAN	-0.726278	17.8134	0.00344686	0.00976911
CAV1	Q03135	CAV1_HUMAN	1.64876	17.9011	0.00345692	0.00976911
PCDH10	Q9P2E7	PCD10_HUMAN	-1.54129	17.0999	0.00437871	0.0117173
SEC24C	P53992	SC24C_HUMAN	-0.574082	15.9035	0.00562396	0.0141787
EDF1	O60869	EDF1_HUMAN	0.673541	16.2218	0.00352316	0.00986897
UCHL3	P15374	UCHL3_HUMAN	-0.546729	15.9379	0.00365107	0.0101678
ARPP19	P56211	ARP19_HUMAN	0.98494	15.5503	0.00360526	0.0100695
PRDX6	P30041	PRDX6_HUMAN	-0.650226	17.8508	0.00387882	0.0106779
RPE	Q96AT9	RPE_HUMAN	0.806068	15.3128	0.00377829	0.0104916
HNRNPU	Q00839	HNRPU_HUMAN	-0.401809	17.4477	0.00395066	0.0108445
AKAP12	Q02952	AKA12_HUMAN	0.677769	17.0089	0.0040769	0.0111273
TJP2	Q9UDY2	ZO2_HUMAN	0.401004	16.0774	0.00429572	0.0115598
SND1	Q7KZF4	SND1_HUMAN	-0.502487	16.2287	0.00431293	0.0115736
PA2G4	Q9UQ80	PA2G4_HUMAN	-0.929973	17.0242	0.00415017	0.0112937
NEDD8	Q15843	NEDD8_HUMAN	0.783197	17.9304	0.004162	0.0112937
PSMA3	P25788	PSA3_HUMAN	0.354974	18.4944	0.00513279	0.0133258
PSMA7	O14818	PSA7_HUMAN	0.528333	18.1056	0.00591088	0.0147883
EEF2	P13639	EF2_HUMAN	-0.927666	17.7803	0.00428043	0.0115511
DPP3	Q9NY33	DPP3_HUMAN	0.657931	17.8181	0.00452054	0.0120297
COPS3	Q9UNS2	CSN3_HUMAN	-0.759049	15.3359	0.00502795	0.0131054
PDLIM1	O00151	PDLI1_HUMAN	0.486764	18.4111	0.00445659	0.0118925
FSCN1	Q16658	FSCN1_HUMAN	0.665197	19.6213	0.0104057	0.0226047
PRMT1	Q99873	ANM1_HUMAN	-0.559973	16.8319	0.00474267	0.0125508
HPRT1	P00492	HPRT_HUMAN	0.618476	16.8982	0.00798185	0.0184701
PTPRM	P28827	PTPRM_HUMAN	0.779215	16.7349	0.00472402	0.0125363
CORO1C	Q9ULV4	COR1C_HUMAN	-0.404135	17.388	0.00476755	0.0125508
AIMP1	Q12904	AIMP1_HUMAN	0.806059	17.3984	0.00476879	0.0125508
GNPDA1	P46926	GNPI1_HUMAN	0.433027	16.8988	0.00528132	0.013492
EPHB2	P29323	EPHB2_HUMAN	0.454673	15.7815	0.00502934	0.0131054
DUT	P33316	DUT_HUMAN	0.653668	15.6285	0.00496848	0.0130406
TXN	P10599	THIO_HUMAN	-0.898371	19.4602	0.00522443	0.0134543
HSPA5	P11021	BIP_HUMAN	-0.847185	18.0477	0.00503424	0.0131054
EFNB2	P52799	EFNB2_HUMAN	0.786439	15.4239	0.00517075	0.0133881
PGF	P49763	PLGF_HUMAN	-1.87032	16.6964	0.00527681	0.013492
RNH1	P13489	RINI_HUMAN	-0.521525	17.2236	0.00520424	0.0134384
PFKP	Q01813	PFKAP_HUMAN	-0.96521	16.0192	0.0052472	0.0134767
XRCC6	P12956	XRCC6_HUMAN	-0.567261	16.487	0.00537908	0.0137052
P20742	P20742	PZP_HUMAN	0.452954	17.1129	0.00601936	0.0149392
DHX15	O43143	DHX15_HUMAN	-0.504531	15.5904	0.00559056	0.0141787
CYCS	P99999	CYC_HUMAN	0.908789	20.1128	0.00560124	0.0141787
DYNC1H1	Q14204	DYHC1_HUMAN	-0.867699	15.9202	0.00562413	0.0141787
UAP1	Q16222	UAP1_HUMAN	0.397915	15.8281	0.00569191	0.0143119
SNRNP200	O75643	U520_HUMAN	-0.612506	15.7568	0.00614063	0.0151617
DCTN2	Q13561	DCTN2_HUMAN	-0.325931	15.5406	0.00593481	0.0147883
RPS12	P25398	RS12_HUMAN	-0.525992	16.8033	0.00608593	0.0150654
ARPC3	O15145	ARPC3_HUMAN	-0.829458	17.2887	0.00591291	0.0147883
THRAP3	Q9Y2W1	TR150_HUMAN	1.22894	16.6121	0.00594311	0.0147883
PRKAR1A	P10644	KAP0_HUMAN	0.628482	16.7608	0.0102203	0.022354
COX6B1	P14854	CX6B1_HUMAN	-0.334764	16.9346	0.00637406	0.0156366
LTBP2	Q14767	LTBP2_HUMAN	-0.617194	16.4281	0.00645944	0.0157459
PSMD11	O00231	PSD11_HUMAN	-0.745727	19.9214	0.00676704	0.0164122
PCBP2	Q15366	PCBP2_HUMAN	-0.624971	16.3745	0.00738604	0.0174467
PSMA5	P28066	PSA5_HUMAN	0.652854	18.6426	0.00654659	0.0159179
ABHD14B	Q96IU4	ABHEB_HUMAN	0.920615	16.4817	0.00629238	0.0154964
TBL1XR1	Q9BZK7	TBL1R_HUMAN	0.944968	15.7343	0.00638194	0.0156366
PTK7	Q13308	PTK7_HUMAN	0.852023	17.7257	0.00640127	0.0156439
SORBS2	O94875	SRBS2_HUMAN	0.636434	17.5754	0.00740092	0.0174467
ITIH4	Q14624	ITIH4_HUMAN	-0.578125	14.8809	0.00877138	0.0198184
CTSB	P07858	CATB_HUMAN	-0.366522	19.7489	0.00718675	0.0171266
HNRNPH3	P31942	HNRH3_HUMAN	0.936892	15.5217	0.00678923	0.0164244
NRDC	O43847	NRDC_HUMAN	-0.888516	15.391	0.00685598	0.0165441
NLN	Q9BYT8	NEUL_HUMAN	0.457259	17.1401	0.00689108	0.0165871
SERBP1	Q8NC51	SERB1_HUMAN	0.645957	17.0306	0.0070098	0.0168305
PCDH1	Q08174	PCDH1_HUMAN	-0.607034	16.5778	0.00704895	0.0168822
ST13	P50502	F10A1_HUMAN	-0.664805	17.4798	0.00914706	0.020522
ATRN	O75882	ATRN_HUMAN	0.985567	15.998	0.0070986	0.0169588
TCERG1	O14776	TCRG1_HUMAN	0.329123	14.9161	0.00749076	0.0174602
CTTN	Q14247	SRC8_HUMAN	1.08482	17.3137	0.00743793	0.0174467
CFH	P08603	CFAH_HUMAN	-1.42757	16.9737	0.00746436	0.0174467
ADH5	P11766	ADHX_HUMAN	0.584995	16.5806	0.00735197	0.0174336
PNP	P00491	PNPH_HUMAN	0.611779	19.1189	0.00998071	0.0220312
PRKCSH	P14314	GLU2B_HUMAN	-0.751003	16.8996	0.00849998	0.0194343
VASP	P50552	VASP_HUMAN	0.304478	16.2444	0.00732362	0.0174095
ITGB3	P05106	ITB3_HUMAN	0.571766	15.1925	0.00746139	0.0174467
GGCT	O75223	GGCT_HUMAN	0.775931	17.7652	0.00746675	0.0174467
TCOF1	Q13428	TCOF_HUMAN	1.02853	16.1411	0.00764764	0.0177826
TAGLN	Q01995	TAGL_HUMAN	-1.16674	15.8011	0.00815522	0.0187461
ATP1A1	P05023	AT1A1_HUMAN	1.17194	16.4676	0.00788333	0.0182863
RAD23B	P54727	RD23B_HUMAN	0.685304	18.5497	0.00814512	0.0187461
FDPS	P14324	FPPS_HUMAN	0.773315	17.5631	0.00863054	0.0195926
DDX17	Q92841	DDX17_HUMAN	-0.82568	16.0002	0.00815982	0.0187461
SERPINB1	P30740	ILEU_HUMAN	0.364622	16.4028	0.00927801	0.0207671
CMBL	Q96DG6	CMBL_HUMAN	0.588512	16.1946	0.00876186	0.0198184
TPT1	P13693	TCTP_HUMAN	-0.394102	18.5097	0.008972	0.0202239
CBR1	P16152	CBR1_HUMAN	0.603463	17.5848	0.00847187	0.0194164
VPS35	Q96QK1	VPS35_HUMAN	-0.772435	15.2119	0.00861684	0.0195926
TLN1	Q9Y490	TLN1_HUMAN	-0.770675	17.0773	0.00862836	0.0195926
IGF2R	P11717	MPRI_HUMAN	0.647107	16.5165	0.00962421	0.0213921
ACTR3	P61158	ARP3_HUMAN	-0.372865	17.7068	0.00947725	0.0211636
BLVRB	P30043	BLVRB_HUMAN	0.617687	15.9806	0.00907781	0.0204144
FAM3C	Q92520	FAM3C_HUMAN	0.494588	16.3669	0.00959453	0.0213757
DDAH2	O95865	DDAH2_HUMAN	0.567022	18.3299	0.0100997	0.0221915
MYH9	P35579	MYH9_HUMAN	-0.358423	19.3539	0.00981332	0.021762
ITGA2	P17301	ITA2_HUMAN	0.377832	16.5068	0.00986801	0.0218327
PSMA2	P25787	PSA2_HUMAN	0.828005	17.9704	0.0100393	0.0221096
HMOX1	P09601	HMOX1_HUMAN	0.502921	16.1406	0.0102808	0.0224234
ITGB1	P05556	ITB1_HUMAN	0.790104	17.0541	0.0101807	0.0223183
PFN1	P07737	PROF1_HUMAN	0.510855	21.7829	0.0102989	0.0224234
CTSL	P07711	CATL1_HUMAN	-0.720984	16.1641	0.0106606	0.0230539
NME2	P22392	NDKB_HUMAN	-0.875798	20.1582	0.0184128	0.0368924
AKR1A1	P14550	AK1A1_HUMAN	0.594936	18.4869	0.0141081	0.0295746
EHD4	Q9H223	EHD4_HUMAN	-0.626771	16.4764	0.0106084	0.0229928
PSMC3	P17980	PRS6A_HUMAN	-0.671124	15.6595	0.0114468	0.0244232
SERPINE1	P05121	PAI1_HUMAN	-0.637528	20.5152	0.017082	0.034967
PSMD4	P55036	PSMD4_HUMAN	0.470771	16.0924	0.0109496	0.0236255
CKAP5	Q14008	CKAP5_HUMAN	0.354258	15.4894	0.0125253	0.0266059
CDV3	Q9UKY7	CDV3_HUMAN	0.714058	16.5135	0.0109892	0.0236577
PCBP1	Q15365	PCBP1_HUMAN	-0.903138	16.6645	0.0112259	0.024113
SUMF2	Q8NBJ7	SUMF2_HUMAN	0.487596	17.1644	0.0112923	0.0242013
CPPED1	Q9BRF8	CPPED_HUMAN	0.453909	18.2086	0.0150592	0.0313625
NCL	P19338	NUCL_HUMAN	-0.387178	17.7024	0.0113796	0.024334
SFPQ	P23246	SFPQ_HUMAN	0.489507	16.7014	0.0119418	0.0254228
DHX9	Q08211	DHX9_HUMAN	-0.461521	15.5877	0.0170689	0.034967
PRCP	P42785	PCP_HUMAN	0.327119	19.1699	0.0133864	0.0283094
GOT2	P00505	AATM_HUMAN	0.712522	18.6086	0.0135476	0.0285873
RPS11	P62280	RS11_HUMAN	-0.666162	15.6073	0.0132823	0.0281515
C1QTNF5	Q9BXJ0	C1QT5_HUMAN	-0.993543	18.1996	0.0138327	0.0291247
SOD2	P04179	SODM_HUMAN	0.844511	16.5348	0.0186018	0.0369601
MCAM	P43121	MUC18_HUMAN	0.526272	20.0166	0.0141065	0.0295746
SNCA	P37840	SYUA_HUMAN	0.832206	15.5098	0.0141904	0.0296821
RPA1	P27694	RFA1_HUMAN	-0.359548	14.9257	0.0207242	0.0396283
SUMO2	P61956	SUMO2_HUMAN	0.875408	19.2856	0.018595	0.0369601
DBNL	Q9UJU6	DBNL_HUMAN	0.579749	16.5407	0.0148796	0.0310558
PPT1	P50897	PPT1_HUMAN	-0.515609	16.554	0.0180771	0.0364587
PALM2AKAP2	Q9Y2D5	PLAK2_HUMAN	0.539405	16.0612	0.0166195	0.0343876
LMNA	P02545	LMNA_HUMAN	-0.540885	18.918	0.021229	0.040352
PITPNA	Q00169	PIPNA_HUMAN	-1.37111	16.2477	0.0153864	0.0319743
UGP2	Q16851	UGPA_HUMAN	-0.502172	15.8108	0.0182123	0.0366542
AIFM1	O95831	AIFM1_HUMAN	0.480278	16.4293	0.0158709	0.0329098
LYPLA1	O75608	LYPA1_HUMAN	0.532239	16.229	0.027613	0.049538
NUTF2	P61970	NTF2_HUMAN	0.931767	18.541	0.0202799	0.0391048
TCP1	P17987	TCPA_HUMAN	-0.472291	16.5028	0.0184847	0.0368924
ACTN4	O43707	ACTN4_HUMAN	-0.264681	18.9165	0.0173114	0.035361
PLS3	P13797	PLST_HUMAN	0.435679	19.1362	0.0167219	0.0344354
PLBD2	Q8NHP8	PLBL2_HUMAN	0.581968	17.1827	0.0167504	0.0344354
KPNB1	Q14974	IMB1_HUMAN	-0.675662	17.9031	0.0167145	0.0344354
OTUB1	Q96FW1	OTUB1_HUMAN	-0.62511	15.9583	0.0213258	0.0404556
CLEC3B	P05452	TETN_HUMAN	0.307589	15.5945	0.0193683	0.0377899
MT2A	P02795	MT2_HUMAN	0.605614	21.348	0.018846	0.0372421
CCT8	P50990	TCPQ_HUMAN	-0.42308	17.149	0.0174635	0.0354746
TIGAR	Q9NQ88	TIGAR_HUMAN	0.499258	15.8595	0.0204233	0.0392095
EMD	P50402	EMD_HUMAN	0.412035	15.9896	0.0229637	0.0427169
FLNA	P21333	FLNA_HUMAN	-0.439625	19.5906	0.0191134	0.0375219
FABP5	Q01469	FABP5_HUMAN	-0.320793	20.6362	0.0197296	0.0382771
EEF1G	P26641	EF1G_HUMAN	0.443914	18.4896	0.0174491	0.0354746
DYNLL1	P63167	DYL1_HUMAN	-0.789054	16.5785	0.0174997	0.0354746
A0A0B4J2D5	A0A0B4J2D5	GAL3B_HUMAN	0.985432	15.9009	0.0175151	0.0354746
DNAJB4	Q9UDY4	DNJB4_HUMAN	-0.443525	16.9777	0.0176345	0.035641
COTL1	Q14019	COTL1_HUMAN	0.822638	17.7669	0.0183197	0.0367931
ALDOA	P04075	ALDOA_HUMAN	0.401592	19.9128	0.0184599	0.0368924
CCT2	P78371	TCPB_HUMAN	-0.683349	16.3038	0.0186344	0.0369601
DNAJC8	O75937	DNJC8_HUMAN	-1.21388	15.7867	0.0188543	0.0372421
ALYREF	Q86V81	THOC4_HUMAN	0.224567	18.4424	0.020196	0.0390864
TCEA1	P23193	TCEA1_HUMAN	0.571736	15.4923	0.0189675	0.0373886
NAMPT	P43490	NAMPT_HUMAN	-1.0259	16.3628	0.0190468	0.0374679
C3	P01024	CO3_HUMAN	-0.520964	17.0078	0.0217626	0.0410404
SIRPA	P78324	SHPS1_HUMAN	1.12522	15.9747	0.0192569	0.0377261
RRBP1	Q9P2E9	RRBP1_HUMAN	0.460056	17.4381	0.0193425	0.0377899
LASP1	Q14847	LASP1_HUMAN	0.69823	17.9137	0.0249365	0.0455032
EIF5B	O60841	IF2P_HUMAN	0.370624	15.7977	0.0208092	0.0397117
RPL5	P46777	RL5_HUMAN	-0.453991	16.1455	0.0231487	0.0428945
ARPC1B	O15143	ARC1B_HUMAN	-0.994596	17.1517	0.0195873	0.0381395
ECM1	Q16610	ECM1_HUMAN	-0.562414	15.5915	0.0197379	0.0382771
SIAE	Q9HAT2	SIAE_HUMAN	0.532292	17.1214	0.0202872	0.0391048
IDH1	O75874	IDHC_HUMAN	0.54177	17.1213	0.0270373	0.0487513
KHDRBS1	Q07666	KHDR1_HUMAN	1.12399	16.4651	0.020382	0.0392088
HCLS1	P14317	HCLS1_HUMAN	0.865028	17.337	0.0205613	0.0393954
SF3A1	Q15459	SF3A1_HUMAN	0.717254	16.2511	0.0208566	0.0397229
EIF3B	P55884	EIF3B_HUMAN	-0.394191	16.4266	0.0219968	0.0413898
EIF2A	Q9BY44	EIF2A_HUMAN	0.477002	16.3539	0.026186	0.0473324
PSMA4	P25789	PSA4_HUMAN	0.852648	18.306	0.0214114	0.0405377
MYDGF	Q969H8	MYDGF_HUMAN	-0.808472	17.7136	0.021752	0.0410404
LANCL1	O43813	LANC1_HUMAN	0.478059	16.277	0.0322986	0.0568789
P01834	P01834	IGKC_HUMAN	0.727838	17.6099	0.0220343	0.0413898
CDC37	Q16543	CDC37_HUMAN	-0.409713	17.5384	0.0261005	0.0472671
PSME1	Q06323	PSME1_HUMAN	-0.701324	16.1247	0.0222197	0.0416566
ECHS1	P30084	ECHM_HUMAN	0.440276	15.8959	0.0235961	0.0434713
RPLP1	P05386	RLA1_HUMAN	-0.423233	17.1545	0.0248846	0.0454952
SEMA6B	Q9H3T3	SEM6B_HUMAN	-0.421857	16.0954	0.0227276	0.0425256
S100A6	P06703	S10A6_HUMAN	0.33418	15.3622	0.0234635	0.0433939
SLTM	Q9NWH9	SLTM_HUMAN	0.591458	15.715	0.0229322	0.0427169
CCT3	P49368	TCPG_HUMAN	-0.700161	16.8792	0.0229471	0.0427169
BCLAF1	Q9NYF8	BCLF1_HUMAN	0.886652	16.4296	0.023143	0.0428945
COPE	O14579	COPE_HUMAN	-0.678855	15.6357	0.0235223	0.0434188
PTMA	P06454	PTMA_HUMAN	1.22952	19.6749	0.0342286	0.05962
GOT1	P17174	AATC_HUMAN	0.738822	17.3114	0.0272235	0.0489307
CNBP	P62633	CNBP_HUMAN	-0.522	15.3387	0.0242695	0.0446261
KHSRP	Q92945	FUBP2_HUMAN	0.835421	17.1017	0.024406	0.0447911
CCN1	O00622	CCN1_HUMAN	-0.533036	17.2742	0.0244644	0.0448124
SCRN2	Q96FV2	SCRN2_HUMAN	0.371066	15.5605	0.0326437	0.0573724
ATOX1	O00244	ATOX1_HUMAN	0.539149	17.5227	0.0257226	0.0467594
P01859	P01859	IGHG2_HUMAN	0.638865	17.3103	0.0257045	0.0467594
SRRM2	Q9UQ35	SRRM2_HUMAN	0.778543	15.6122	0.0258804	0.0469572
EIF3G	O75821	EIF3G_HUMAN	0.403397	16.5219	0.0305404	0.053981
AKR1C3	P42330	AK1C3_HUMAN	0.704331	17.5892	0.0270728	0.0487513
TMSB4X	P62328	TYB4_HUMAN	2.73646	22.8661	0.999996	0.999996
GLRX	P35754	GLRX1_HUMAN	0.561671	17.0466	0.0279151	0.0499862
NRP1	O14786	NRP1_HUMAN	-0.447227	16.5411	0.0418023	0.0708789
DLST	P36957	ODO2_HUMAN	0.412436	17.3841	0.0286356	0.0511808
PPIL1	Q9Y3C6	PPIL1_HUMAN	0.395219	16.8554	0.0289721	0.0515935
MMRN2	Q9H8L6	MMRN2_HUMAN	0.419327	16.042	0.0289742	0.0515935
XPO1	O14980	XPO1_HUMAN	-0.82621	15.5736	0.0295465	0.052515
HNRNPK	P61978	HNRPK_HUMAN	0.364089	18.4812	0.0299646	0.0530612
AP3D1	O14617	AP3D1_HUMAN	0.873593	15.6091	0.0299644	0.0530612
PSMB2	P49721	PSB2_HUMAN	0.494452	17.9959	0.0437893	0.0737261
GMPR2	Q9P2T1	GMPR2_HUMAN	-0.452749	15.8665	0.103333	0.150984
RPS3A	P61247	RS3A_HUMAN	0.431188	17.2745	0.0331852	0.057929
PITPNB	P48739	PIPNB_HUMAN	-0.699944	15.9056	0.0314397	0.0554682
ARCN1	P48444	COPD_HUMAN	-0.277851	17.1292	0.0328047	0.0574532
UBA1	P22314	UBA1_HUMAN	-0.74331	17.1185	0.0326986	0.0573724
PECAM1	P16284	PECA1_HUMAN	0.518147	18.2566	0.0331973	0.057929
EHD1	Q9H4M9	EHD1_HUMAN	-0.603738	16.6284	0.0599423	0.0956043
RUVBL2	Q9Y230	RUVB2_HUMAN	-0.46097	15.2658	0.038418	0.0657223
AP2M1	Q96CW1	AP2M1_HUMAN	-0.616682	15.6231	0.0348971	0.060674
ATP6V1A	P38606	VATA_HUMAN	-0.438359	16.55	0.0349939	0.0607322
TPD52L2	O43399	TPD54_HUMAN	0.268685	17.0189	0.0365603	0.0628811
YWHAG	P61981	1433G_HUMAN	-0.380778	18.887	0.0355163	0.0615273
NES	P48681	NEST_HUMAN	0.58948	18.4654	0.0360353	0.0623138
CCL14	Q16627	CCL14_HUMAN	-0.273283	17.405	0.0371171	0.0636104
ACOT7	O00154	BACH_HUMAN	-0.608582	15.3256	0.0363487	0.0627424
PML	P29590	PML_HUMAN	0.721614	16.5538	0.0364203	0.062753
HIBCH	Q6NVY1	HIBCH_HUMAN	0.336669	16.605	0.0817918	0.123389
SPTBN1	Q01082	SPTB2_HUMAN	-0.422066	17.4679	0.0370869	0.0636104
PSMB6	P28072	PSB6_HUMAN	0.474326	17.9872	0.0459465	0.0765509
CTNNA1	P35221	CTNA1_HUMAN	-0.347205	16.5065	0.0401088	0.0682491
KRT16	P08779	K1C16_HUMAN	1.1265	17.1323	0.0402985	0.0684502
DPP7	Q9UHL4	DPP2_HUMAN	0.680507	17.0245	0.0447059	0.0750057
PAICS	P22234	PUR6_HUMAN	-0.269236	16.3955	0.0395597	0.0674344
BUB3	O43684	BUB3_HUMAN	0.189163	15.4603	0.039379	0.0672462
RPS28	P62857	RS28_HUMAN	1.1065	17.9666	0.0535792	0.0859781
LAMA5	O15230	LAMA5_HUMAN	-0.365415	16.5375	0.0488591	0.0801489
RNASE1	P07998	RNAS1_HUMAN	0.44928	17.7527	0.0440176	0.0739805
PTGR1	Q14914	PTGR1_HUMAN	-0.595756	17.224	0.043194	0.0728518
FKBP4	Q02790	FKBP4_HUMAN	-0.347754	16.5661	0.0423321	0.0716504
GPX4	P36969	GPX4_HUMAN	-0.267108	15.7297	0.0684345	0.106085
TUBA4A	P68366	TBA4A_HUMAN	-0.99732	16.6689	0.0429441	0.0725581
AK3	Q9UIJ7	KAD3_HUMAN	-0.536305	15.4984	0.0453271	0.0759149
DBN1	Q16643	DREB_HUMAN	0.245565	17.4801	0.0509905	0.0823759
APIP	Q96GX9	MTNB_HUMAN	0.260078	15.3948	0.045909	0.0765509
TP53I3	Q53FA7	QORX_HUMAN	0.59354	17.621	0.0632329	0.0996333
VCL	P18206	VINC_HUMAN	0.386022	18.2831	0.0503636	0.0816385
PHPT1	Q9NRX4	PHP14_HUMAN	0.558065	18.3718	0.0454778	0.0760345
CMPK1	P30085	KCY_HUMAN	-1.03878	16.2069	0.0462884	0.0769865
RBBP4	Q09028	RBBP4_HUMAN	0.330223	18.0456	0.060077	0.0956043
NHERF2	Q15599	NHRF2_HUMAN	0.304903	15.5658	0.0664007	0.103771
TJP1	Q07157	ZO1_HUMAN	0.596687	15.8071	0.0471284	0.0782479
VPS26A	O75436	VP26A_HUMAN	-0.341841	16.155	0.0487341	0.080081
PCNA	P12004	PCNA_HUMAN	-0.507518	16.212	0.0475136	0.0787271
ATP5F1A	P25705	ATPA_HUMAN	0.536454	16.6038	0.0475814	0.0787271
NPM1	P06748	NPM_HUMAN	-0.668924	16.9296	0.0484976	0.0800585
ADPRS	Q9NX46	ADPRS_HUMAN	0.291803	16.2702	0.0485532	0.0800585
KTN1	Q86UP2	KTN1_HUMAN	0.316616	16.2269	0.0493294	0.0806951
FASN	P49327	FAS_HUMAN	-0.611133	16.0225	0.0486529	0.080081
TSN	Q15631	TSN_HUMAN	-0.511934	16.5873	0.0493605	0.0806951
TPM3	P06753	TPM3_HUMAN	-0.464218	19.1349	0.0499378	0.0814685
BSG	P35613	BASI_HUMAN	0.385447	16.9422	0.0500037	0.0814685
TPM1	P09493	TPM1_HUMAN	-0.367999	16.4096	0.0521208	0.0840602
MACF1	Q9UPN3	MACF1_HUMAN	-0.242426	16.2223	0.0501603	0.0815851
HYPK	Q9NX55	HYPK_HUMAN	0.82705	16.5441	0.0503502	0.0816385
RPLP2	P05387	RLA2_HUMAN	-0.462395	17.6325	0.0523504	0.0841471
HIBADH	P31937	3HIDH_HUMAN	0.471412	16.4649	0.0508304	0.0822559
SUPT16H	Q9Y5B9	SP16H_HUMAN	-0.43197	16.0084	0.0575436	0.0920313
ACO2	Q99798	ACON_HUMAN	0.413771	16.4279	0.0629632	0.0993719
KRT1	P04264	K2C1_HUMAN	0.532784	21.5627	0.105935	0.153534
BOLA2	Q9H3K6	BOLA2_HUMAN	-0.557066	16.7884	0.0600683	0.0956043
TPP2	P29144	TPP2_HUMAN	0.279538	15.9632	0.0523224	0.0841471
BANF1	O75531	BAF_HUMAN	0.347292	16.2846	0.0560528	0.089797
LRRFIP1	Q32MZ4	LRRF1_HUMAN	0.359347	16.4228	0.0610754	0.0968713
HDDC3	Q8N4P3	MESH1_HUMAN	0.469202	15.952	0.0602136	0.0956628
PPP1R2	P41236	IPP2_HUMAN	0.451447	15.0333	0.0614061	0.0972138
PSMD10	O75832	PSD10_HUMAN	-0.474726	14.9385	0.0614943	0.0972138
PABPN1	Q86U42	PABP2_HUMAN	-0.339419	15.837	0.0715738	0.110237
COPA	P53621	COPA_HUMAN	-0.526213	16.1186	0.0782323	0.119241
PVR	P15151	PVR_HUMAN	0.386962	16.3017	0.0642643	0.101091
FHL1	Q13642	FHL1_HUMAN	0.426037	17.2157	0.0671727	0.104807
GSR	P00390	GSHR_HUMAN	0.298694	17.5704	0.0694793	0.10753
DSTN	P60981	DEST_HUMAN	-0.214937	16.7297	0.0643691	0.101091
H4C9	P62805	H4_HUMAN	-0.922433	18.7192	0.0657162	0.102977
FKBP1A	P62942	FKB1A_HUMAN	0.433447	20.8667	0.0657851	0.102977
EIF3I	Q13347	EIF3I_HUMAN	0.315009	15.6881	0.113352	0.162562
SH3BGRL3	Q9H299	SH3L3_HUMAN	0.583403	20.2463	0.0770354	0.117703
NUCKS1	Q9H1E3	NUCKS_HUMAN	-0.512744	16.3446	0.0680595	0.105674
HIP1R	O75146	HIP1R_HUMAN	0.233728	15.7371	0.0673489	0.104911
UCHL1	P09936	UCHL1_HUMAN	-0.409508	17.5706	0.0677931	0.105432
PPIL3	Q9H2H8	PPIL3_HUMAN	0.483974	15.9056	0.0698247	0.10789
TAX1BP3	O14907	TX1B3_HUMAN	0.32917	16.0259	0.0708681	0.109326
AK2	P54819	KAD2_HUMAN	0.36189	17.4602	0.100267	0.147099
PFDN2	Q9UHV9	PFD2_HUMAN	-0.323466	15.7939	0.0844248	0.126176
CST3	P01034	CYTC_HUMAN	-0.352954	18.2807	0.073139	0.112287
USP5	P45974	UBP5_HUMAN	-0.399833	15.1837	0.081916	0.123389
HMGB3	O15347	HMGB3_HUMAN	-0.321415	16.1197	0.081285	0.123019
EZR	P15311	EZRI_HUMAN	0.261698	17.0951	0.0717674	0.110358
CCT6A	P40227	TCPZ_HUMAN	-0.600828	16.2248	0.0740766	0.113545
SRSF1	Q07955	SRSF1_HUMAN	-0.439806	16.2851	0.0898554	0.133253
SGSH	P51688	SPHM_HUMAN	0.552155	17.7578	0.0763956	0.116912
GLB1	P16278	BGAL_HUMAN	0.230332	17.5851	0.106161	0.153628
RO60	P10155	RO60_HUMAN	-0.263228	17.2353	0.0812721	0.123019
IGLL5	B9A064	IGLL5_HUMAN	0.593093	16.6665	0.0782909	0.119241
ARPC2	O15144	ARPC2_HUMAN	-0.485515	17.2104	0.0790018	0.120133
HSPA8	P11142	HSP7C_HUMAN	-0.455695	19.1157	0.0837664	0.125388
CD9	P21926	CD9_HUMAN	0.36539	17.3203	0.083651	0.125388
CARS1	P49589	SYCC_HUMAN	0.191415	16.3889	0.081212	0.123019
ALDOC	P09972	ALDOC_HUMAN	0.742949	18.8829	0.0829704	0.124586
IPO5	O00410	IPO5_HUMAN	-0.485789	16.885	0.0818914	0.123389
PPP2R1A	P30153	2AAA_HUMAN	-0.702823	16.7073	0.0821574	0.123559
CDH5	P33151	CADH5_HUMAN	0.24773	19.5466	0.189129	0.250603
ATP5F1B	P06576	ATPB_HUMAN	0.408776	16.0913	0.0856251	0.127771
GPI	P06744	G6PI_HUMAN	0.519583	20.0245	0.0943646	0.139508
GRN	P28799	GRN_HUMAN	-0.304854	19.7188	0.086768	0.129178
FAHD1	Q6P587	FAHD1_HUMAN	0.683404	17.5433	0.0868378	0.129178
EIF4B	P23588	IF4B_HUMAN	0.474795	17.2796	0.0880258	0.130742
KRT7	P08729	K2C7_HUMAN	0.337007	17.3839	0.157804	0.21413
CTSH	P09668	CATH_HUMAN	0.352245	14.9005	0.0903472	0.133775
PROCR	Q9UNN8	EPCR_HUMAN	0.489008	20.2384	0.116585	0.16522
PPIE	Q9UNP9	PPIE_HUMAN	0.374656	15.4043	0.0988419	0.145231
RPL12	P30050	RL12_HUMAN	-0.435112	16.5364	0.116436	0.16522
SNX1	Q13596	SNX1_HUMAN	0.375468	16.0555	0.100497	0.147212
RPS9	P46781	RS9_HUMAN	-0.47281	15.4295	0.0957339	0.141314
HNRNPA2B1	P22626	ROA2_HUMAN	-0.279635	18.5274	0.0986041	0.145104
KRT10	P13645	K1C10_HUMAN	0.837926	20.3683	0.0981905	0.144718
COL5A2	P05997	CO5A2_HUMAN	-0.314686	16.9463	0.114945	0.164109
TWF1	Q12792	TWF1_HUMAN	-0.466989	15.7346	0.10746	0.15504
FUBP1	Q96AE4	FUBP1_HUMAN	0.185668	16.3708	0.104418	0.151794
ICAM2	P13598	ICAM2_HUMAN	0.36337	19.7817	0.131458	0.183581
ASL	P04424	ARLY_HUMAN	0.36487	16.3985	0.103388	0.150984
ROBO4	Q8WZ75	ROBO4_HUMAN	0.21826	16.0605	0.106579	0.154001
PYGL	P06737	PYGL_HUMAN	0.196135	16.5516	0.103902	0.151504
WARS1	P23381	SYWC_HUMAN	-0.368078	17.1057	0.104304	0.151794
SSB	P05455	LA_HUMAN	-0.2984	16.5906	0.104947	0.152332
CTSD	P07339	CATD_HUMAN	-0.559085	17.1341	0.110991	0.159894
NAXE	Q8NCW5	NNRE_HUMAN	0.339055	17.3137	0.128245	0.18041
ACP1	P24666	PPAC_HUMAN	0.456873	17.0856	0.111352	0.160173
NPEPL1	Q8NDH3	PEPL1_HUMAN	-0.485811	16.4307	0.166447	0.223642
BLMH	Q13867	BLMH_HUMAN	0.27049	18.5509	0.114418	0.163601
MEMO1	Q9Y316	MEMO1_HUMAN	0.403594	15.9121	0.146438	0.201274
LYPLA2	O95372	LYPA2_HUMAN	-0.495153	14.8376	0.113243	0.162562
EPHB4	P54760	EPHB4_HUMAN	0.517339	15.437	0.113679	0.162787
PFDN1	O60925	PFD1_HUMAN	0.280448	16.0462	0.115979	0.165094
IMPA1	P29218	IMPA1_HUMAN	0.24347	16.5344	0.115612	0.164816
CAPZB	P47756	CAPZB_HUMAN	-0.301118	17.1518	0.14677	0.201441
STOM	P27105	STOM_HUMAN	0.393164	17.0509	0.116385	0.16522
COL18A1	P39060	COIA1_HUMAN	0.376769	16.5908	0.120084	0.169927
LMNB2	Q03252	LMNB2_HUMAN	-0.208749	16.9801	0.205979	0.268473
RACK1	P63244	RACK1_HUMAN	0.350253	18.4656	0.121895	0.172235
TIE1	P35590	TIE1_HUMAN	-0.278653	16.9793	0.213224	0.275798
TMSB15A	P0CG34	TB15A_HUMAN	0.251613	16.2755	0.130341	0.182821
SDCBP	O00560	SDCB1_HUMAN	0.407978	17.2866	0.126889	0.179028
TP53BP1	Q12888	TP53B_HUMAN	0.28345	17.1979	0.12709	0.179047
CTSC	P53634	CATC_HUMAN	0.186794	17.3624	0.130691	0.183043
GALNT2	Q10471	GALT2_HUMAN	0.343937	15.771	0.143754	0.198153
PCMT1	P22061	PIMT_HUMAN	-0.573422	16.2367	0.129847	0.182395
LTF	P02788	TRFL_HUMAN	0.520213	19.8409	0.134468	0.187239
S100A11	P31949	S10AB_HUMAN	0.353639	17.3434	0.131269	0.183581
HNRNPL	P14866	HNRPL_HUMAN	0.257518	16.7793	0.132237	0.1844
ACTR2	P61160	ARP2_HUMAN	-0.436498	17.3547	0.136699	0.190069
ACE	P12821	ACE_HUMAN	0.233545	17.1981	0.137526	0.190666
STX7	O15400	STX7_HUMAN	0.307308	17.0825	0.137047	0.190276
PRDX3	P30048	PRDX3_HUMAN	0.391873	16.9814	0.139893	0.193387
ENO1	P06733	ENOA_HUMAN	-0.0531465	22.1194	0.84111	0.878717
NUDC	Q9Y266	NUDC_HUMAN	0.151092	17.2234	0.1599	0.216668
NANS	Q9NR45	SIAS_HUMAN	-0.348543	15.8112	0.139368	0.192941
LAMP2	P13473	LAMP2_HUMAN	0.44903	17.985	0.193196	0.254583
WFS1	O76024	WFS1_HUMAN	0.263135	15.721	0.142157	0.196235
CALD1	Q05682	CALD1_HUMAN	0.299208	18.2497	0.145781	0.200659
BCAT2	O15382	BCAT2_HUMAN	0.369026	16.149	0.163943	0.220897
NONO	Q15233	NONO_HUMAN	0.399666	15.8418	0.14704	0.201523
WDR5	P61964	WDR5_HUMAN	0.275748	16.2924	0.151673	0.206984
AP2A1	O95782	AP2A1_HUMAN	-0.240287	17.7086	0.148521	0.203262
FKBP2	P26885	FKBP2_HUMAN	0.147748	15.5482	0.189491	0.250735
MYH10	P35580	MYH10_HUMAN	0.2116	15.6585	0.270557	0.336615
NPLOC4	Q8TAT6	NPL4_HUMAN	-0.415914	15.0182	0.151642	0.206984
GAPDH	P04406	G3P_HUMAN	0.456497	22.3983	0.17921	0.238448
TRIP10	Q15642	CIP4_HUMAN	-0.347951	15.6041	0.195796	0.257655
APLP2	Q06481	APLP2_HUMAN	-0.216211	16.2179	0.181602	0.241297
ANXA6	P08133	ANXA6_HUMAN	-0.201241	15.8344	0.154005	0.209868
H2BC5	P62807	H2B1C_HUMAN	-0.563362	17.4473	0.177836	0.23695
NUMA1	Q14980	NUMA1_HUMAN	0.218869	15.5949	0.15554	0.211658
CUTA	O60888	CUTA_HUMAN	0.361917	17.4078	0.157641	0.21413
RNASET2	O00584	RNT2_HUMAN	0.345167	15.7666	0.164245	0.220992
RTN4	Q9NQC3	RTN4_HUMAN	0.333685	18.0354	0.162031	0.219246
FLNB	O75369	FLNB_HUMAN	-0.272924	19.5494	0.163546	0.220897
HMGN1	P05114	HMGN1_HUMAN	0.737709	16.3224	0.163829	0.220897
STMN1	P16949	STMN1_HUMAN	0.134855	19.1598	0.170323	0.228529
NARS1	O43776	SYNC_HUMAN	0.213148	16.7741	0.170712	0.22873
LGALS9	O00182	LEG9_HUMAN	0.374161	15.6927	0.171358	0.229275
PFN2	P35080	PROF2_HUMAN	-0.2726	16.8952	0.171846	0.229608
JUP	P14923	PLAK_HUMAN	-0.47136	16.2113	0.203753	0.267026
CCDC124	Q96CT7	CC124_HUMAN	0.384969	15.8955	0.177463	0.236782
PGAM1	P18669	PGAM1_HUMAN	0.205616	19.638	0.301679	0.369333
UBE2D3	P61077	UB2D3_HUMAN	0.259227	17.4313	0.183738	0.243797
MAN2B2	Q9Y2E5	MA2B2_HUMAN	0.18067	15.6062	0.428473	0.505514
KRT5	P13647	K2C5_HUMAN	0.593727	18.5959	0.258576	0.323812
AK1	P00568	KAD1_HUMAN	-0.181992	16.7303	0.223475	0.286598
AP2A2	O94973	AP2A2_HUMAN	-0.126153	16.1221	0.210691	0.273499
PTPA	Q15257	PTPA_HUMAN	-0.412203	17.0842	0.190925	0.252285
BCAT1	P54687	BCAT1_HUMAN	-0.326925	16.8978	0.218848	0.281418
ABRACL	Q9P1F3	ABRAL_HUMAN	-0.2838	17.0916	0.215385	0.277801
RPS2	P15880	RS2_HUMAN	-0.485871	16.004	0.192466	0.25397
CRK	P46108	CRK_HUMAN	-0.254068	17.2971	0.226715	0.289977
CRIP2	P52943	CRIP2_HUMAN	0.324973	17.6172	0.239705	0.304559
KRT2	P35908	K22E_HUMAN	0.795452	19.2457	0.199184	0.261753
NAGLU	P54802	ANAG_HUMAN	0.122888	16.6888	0.210598	0.273499
EIF6	P56537	IF6_HUMAN	-0.149375	17.3154	0.207127	0.269603
TRIM28	Q13263	TIF1B_HUMAN	0.282645	16.8327	0.203251	0.266732
SRP9	P49458	SRP09_HUMAN	0.152796	16.0977	0.215455	0.277801
CLTA	P09496	CLCA_HUMAN	-0.475257	16.0513	0.20523	0.268445
DDB1	Q16531	DDB1_HUMAN	0.157035	17.4917	0.205397	0.268445
ADI1	Q9BV57	MTND_HUMAN	0.173889	16.5781	0.205893	0.268473
AHNAK2	Q8IVF2	AHNK2_HUMAN	0.390444	17.9262	0.235871	0.300885
TARS1	P26639	SYTC_HUMAN	0.156075	16.7263	0.211385	0.274028
DAG1	Q14118	DAG1_HUMAN	0.270204	16.7986	0.213326	0.275798
UFD1	Q92890	UFD1_HUMAN	0.233182	16.6567	0.217549	0.280123
F11R	Q9Y624	JAM1_HUMAN	0.290523	16.4253	0.221051	0.28387
ALAD	P13716	HEM2_HUMAN	-0.277048	15.3286	0.236531	0.301325
P01857	P01857	IGHG1_HUMAN	0.534235	17.7145	0.225527	0.288844
PITRM1	Q5JRX3	PREP_HUMAN	-0.243783	16.0301	0.227481	0.290569
HNRNPH1	P31943	HNRH1_HUMAN	0.185751	16.3325	0.295699	0.363645
GNG12	Q9UBI6	GBG12_HUMAN	-0.252601	15.3711	0.245258	0.31079
PTBP1	P26599	PTBP1_HUMAN	0.182409	17.992	0.25248	0.316592
EIF4G1	Q04637	IF4G1_HUMAN	-0.180252	15.7086	0.24915	0.314061
PSMD9	O00233	PSMD9_HUMAN	-0.228166	16.3879	0.249059	0.314061
LRRC59	Q96AG4	LRC59_HUMAN	0.261963	16.2296	0.23894	0.30399
RAB5C	P51148	RAB5C_HUMAN	-0.106178	15.8811	0.252187	0.316592
ARPC5	O15511	ARPC5_HUMAN	-0.167154	16.1008	0.288947	0.356257
PABPC1	P11940	PABP1_HUMAN	0.283987	17.4165	0.242561	0.307779
APOA1	P02647	APOA1_HUMAN	0.340395	17.3943	0.259551	0.324609
SF1	Q15637	SF01_HUMAN	0.597207	16.4026	0.246201	0.311573
ACP5	P13686	PPA5_HUMAN	-0.300359	17.8097	0.248881	0.314061
CAPNS1	P04632	CPNS1_HUMAN	-0.28815	16.0258	0.249668	0.3143
SEPHS1	P49903	SPS1_HUMAN	-0.398541	15.1001	0.251155	0.315756
GYG1	P46976	GLYG_HUMAN	0.174643	16.096	0.280601	0.347307
MYL12A	O14950	ML12B_HUMAN	-0.340361	17.0646	0.261009	0.325962
CCT5	P48643	TCPE_HUMAN	-0.3634	16.2142	0.261314	0.325962
HEBP1	Q9NRV9	HEBP1_HUMAN	-0.285832	15.7836	0.261885	0.326249
HNRNPA1	P09651	ROA1_HUMAN	-0.100625	19.232	0.507755	0.58606
TNPO1	Q92973	TNPO1_HUMAN	-0.397653	15.5631	0.367279	0.440367
SPTAN1	Q13813	SPTN1_HUMAN	-0.222867	17.7169	0.272041	0.338022
VCP	P55072	TERA_HUMAN	-0.179515	19.1745	0.280188	0.347245
RAB11B	Q15907	RB11B_HUMAN	0.237562	16.9694	0.274217	0.340285
YWHAZ	P63104	1433Z_HUMAN	-0.204014	20.4411	0.297279	0.365119
CAPN1	P07384	CAN1_HUMAN	-0.243456	16.1614	0.291361	0.358772
NME1	P15531	NDKA_HUMAN	-0.505697	18.6248	0.301866	0.369333
A2M	P01023	A2MG_HUMAN	0.561762	18.5704	0.285826	0.353318
E9PAV3	E9PAV3	NACAM_HUMAN	-0.195653	16.9188	0.286706	0.353949
CSTB	P04080	CYTB_HUMAN	0.119437	18.5605	0.700241	0.763176
AHCY	P23526	SAHH_HUMAN	0.137849	17.351	0.301504	0.369333
EIF3J	O75822	EIF3J_HUMAN	0.213479	16.2738	0.307678	0.375007
TF	P02787	TRFE_HUMAN	0.694047	16.8739	0.30628	0.374255
PSMB4	P28070	PSB4_HUMAN	0.50332	19.6607	0.30713	0.374816
CNDP2	Q96KP4	CNDP2_HUMAN	0.152491	17.5979	0.329868	0.400325
DPYSL2	Q16555	DPYL2_HUMAN	-0.142759	17.7522	0.312272	0.380123
TWF2	Q6IBS0	TWF2_HUMAN	-0.117821	16.474	0.456372	0.536447
RPS27L	Q71UM5	RS27L_HUMAN	-0.193158	16.2434	0.351421	0.423473
GSTO1	P78417	GSTO1_HUMAN	0.166395	19.7498	0.510439	0.587741
CAPRIN1	Q14444	CAPR1_HUMAN	0.225967	16.3244	0.320593	0.389757
PAWR	Q96IZ0	PAWR_HUMAN	-0.13245	15.7708	0.35408	0.425607
PCBD1	P61457	PHS_HUMAN	0.342209	16.4301	0.330122	0.400325
PPP2CA	P67775	PP2AA_HUMAN	-0.286298	16.2057	0.33755	0.408815
HP	P00738	HPT_HUMAN	-0.659598	19.6595	0.338842	0.409417
PSMD1	Q99460	PSMD1_HUMAN	-0.353136	15.7115	0.338902	0.409417
LMNB1	P20700	LMNB1_HUMAN	-0.0249357	17.1297	0.885301	0.90611
KRT14	P02533	K1C14_HUMAN	0.707337	18.6888	0.348208	0.420131
LDHA	P00338	LDHA_HUMAN	0.251104	20.1197	0.388211	0.463146
GLO1	Q04760	LGUL_HUMAN	0.160674	17.39	0.534232	0.611463
UBE2L3	P68036	UB2L3_HUMAN	0.200452	17.7906	0.358273	0.430107
HLA-B	P01889	HLAB_HUMAN	0.26634	16.9892	0.353422	0.42535
IFI16	Q16666	IF16_HUMAN	0.175078	16.7356	0.374882	0.448921
HDGFL2	Q7Z4V5	HDGR2_HUMAN	0.22623	16.7078	0.377787	0.451835
GSS	P48637	GSHB_HUMAN	0.242631	16.9011	0.390068	0.464205
SAFB	Q15424	SAFB1_HUMAN	0.12269	16.1204	0.460303	0.539744
CLTB	P09497	CLCB_HUMAN	-0.153053	16.4633	0.386791	0.462027
HNRNPC	P07910	HNRPC_HUMAN	-0.0941363	18.1508	0.570111	0.644825
CACYBP	Q9HB71	CYBP_HUMAN	-0.182537	16.843	0.392836	0.466919
DSG1	Q02413	DSG1_HUMAN	-0.287603	16.2036	0.399782	0.473413
JPT1	Q9UK76	JUPI1_HUMAN	0.0160194	17.2305	0.908459	0.924871
GARS1	P41250	GARS_HUMAN	-0.14796	16.9614	0.513373	0.59041
KRT6A	P02538	K2C6A_HUMAN	1.37815	17.5637	0.389179	0.463723
ELOC	Q15369	ELOC_HUMAN	-0.0893493	16.303	0.393734	0.467407
CAPN2	P17655	CAN2_HUMAN	-0.17888	16.8643	0.551211	0.62715
AFP	P02771	FETA_HUMAN	-0.234879	16.9551	0.55108	0.62715
COL4A2	P08572	CO4A2_HUMAN	-0.167063	16.2513	0.399015	0.473089
NPEPPS	P55786	PSA_HUMAN	0.207991	19.057	0.401104	0.474392
HBB	P68871	HBB_HUMAN	-1.30103	19.1218	0.407748	0.481655
LAP3	P28838	AMPL_HUMAN	0.0236727	17.7234	0.860868	0.888487
P00761	P00761	TRYP_PIG	0.136738	20.5904	0.635187	0.704293
USP14	P54578	UBP14_HUMAN	0.103917	17.4512	0.693927	0.758883
WDR82	Q6UXN9	WDR82_HUMAN	0.0570465	15.0809	0.78636	0.834256
HSPA4	P34932	HSP74_HUMAN	0.106403	17.324	0.580091	0.654567
CLIC4	Q9Y696	CLIC4_HUMAN	-0.101854	17.7549	0.491718	0.571682
SEC22B	O75396	SC22B_HUMAN	0.117234	15.7381	0.445915	0.525444
PLD3	Q8IV08	PLD3_HUMAN	0.171866	17.0568	0.451189	0.531007
PDCD6IP	Q8WUM4	PDC6I_HUMAN	0.140785	16.4716	0.558984	0.633736
LUC7L2	Q9Y383	LC7L2_HUMAN	0.0892614	14.9071	0.459251	0.53917
PLAUR	Q03405	UPAR_HUMAN	0.13332	16.0533	0.461441	0.540416
GNB2	P62879	GBB2_HUMAN	-0.155971	15.1316	0.50034	0.578896
REXO2	Q9Y3B8	ORN_HUMAN	0.0434904	15.9881	0.66508	0.731511
NAP1L4	Q99733	NP1L4_HUMAN	0.17373	17.4443	0.472324	0.552486
HSPE1	P61604	CH10_HUMAN	0.216077	18.5906	0.473021	0.552627
MAPRE1	Q15691	MARE1_HUMAN	0.272824	17.1159	0.473787	0.552848
PFDN4	Q9NQP4	PFD4_HUMAN	0.0678443	15.7885	0.669411	0.734588
NMT1	P30419	NMT1_HUMAN	-0.145182	15.9239	0.479249	0.55854
BTD	P43251	BTD_HUMAN	-0.105843	15.8414	0.509334	0.587175
PPP5C	P53041	PPP5_HUMAN	-0.130741	16.3741	0.489783	0.570125
SH3KBP1	Q96B97	SH3K1_HUMAN	0.110339	15.4181	0.493266	0.572787
CXCL1	P09341	GROA_HUMAN	0.0573987	15.7866	0.49749	0.576992
PKM	P14618	KPYM_HUMAN	-0.167773	19.1259	0.499856	0.578896
CAPG	P40121	CAPG_HUMAN	0.154996	15.9237	0.502983	0.581251
BLVRA	P53004	BIEA_HUMAN	-0.0994333	16.2495	0.5503	0.62715
CTNNB1	P35222	CTNB1_HUMAN	-0.0833773	15.3052	0.52358	0.601426
STX12	Q86Y82	STX12_HUMAN	-0.0916044	16.1272	0.597716	0.670506
EIF3A	Q14152	EIF3A_HUMAN	0.100139	16.6032	0.622646	0.693598
FTH1	P02794	FRIH_HUMAN	-0.157995	16.0206	0.614437	0.686185
GRPEL1	Q9HAV7	GRPE1_HUMAN	0.0962807	15.8488	0.532372	0.610377
EPRS1	P07814	SYEP_HUMAN	0.0717538	16.7051	0.532647	0.610377
ILF3	Q12906	ILF3_HUMAN	-0.164348	18.2249	0.594705	0.66791
YWHAH	Q04917	1433F_HUMAN	-0.118082	18.0099	0.539098	0.616296
PTPN11	Q06124	PTN11_HUMAN	0.0454129	15.7465	0.606869	0.679977
HSPD1	P10809	CH60_HUMAN	0.0315304	16.4114	0.831047	0.871053
ALB	P02768	ALBU_HUMAN	0.528128	19.6102	0.54331	0.620371
YWHAE	P62258	1433E_HUMAN	-0.104989	20.6281	0.552304	0.627648
HBA1	P69905	HBA_HUMAN	-0.610112	17.4258	0.578242	0.65325
HSPH1	Q92598	HS105_HUMAN	0.0744212	16.3658	0.556515	0.631684
RPLP0	P05388	RLA0_HUMAN	0.07162	16.8034	0.858895	0.888487
CRYL1	Q9Y2S2	CRYL1_HUMAN	-0.00434242	15.4995	0.962693	0.969779
SUMO1	P63165	SUMO1_HUMAN	0.259385	17.1966	0.567936	0.643124
AHSG	P02765	FETUA_HUMAN	-0.143512	19.2372	0.614558	0.686185
ICAM1	P05362	ICAM1_HUMAN	-0.0302988	15.1362	0.839929	0.878717
PRDX5	P30044	PRDX5_HUMAN	-0.204853	17.2063	0.727157	0.786249
RARS1	P54136	SYRC_HUMAN	-0.0423106	16.6661	0.788227	0.835311
HARS1	P12081	HARS1_HUMAN	-0.0867887	16.6524	0.704911	0.76652
ELOB	Q15370	ELOB_HUMAN	-0.0725955	15.6572	0.592597	0.667129
KRT18	P05783	K1C18_HUMAN	-0.130571	16.1294	0.592617	0.667129
ENOPH1	Q9UHY7	ENOPH_HUMAN	-0.158785	16.2974	0.593894	0.667783
DNPEP	Q9ULA0	DNPEP_HUMAN	0.0752022	15.925	0.840383	0.878717
KRT9	P35527	K1C9_HUMAN	0.107349	19.4466	0.870114	0.895349
CFL2	Q9Y281	COF2_HUMAN	0.0754605	17.2965	0.807538	0.850134
S100A16	Q96FQ6	S10AG_HUMAN	-0.0579956	16.5179	0.609675	0.682323
FKBP3	Q00688	FKBP3_HUMAN	-0.036168	16.8851	0.857059	0.888487
PLEC	Q15149	PLEC_HUMAN	-0.048883	18.0892	0.618393	0.689663
P02662	P02662	CASA1_BOVIN	0.525154	16.2786	0.627793	0.69707
LAMP1	P11279	LAMP1_HUMAN	-0.312078	17.9533	0.691103	0.757525
C1QBP	Q07021	C1QBP_HUMAN	-0.0923866	16.2753	0.624941	0.695347
ABCF1	Q8NE71	ABCF1_HUMAN	-0.0177783	15.3085	0.925486	0.940208
UBE2N	P61088	UBE2N_HUMAN	0.0627071	16.623	0.711202	0.772485
TXNL1	O43396	TXNL1_HUMAN	-0.10822	15.3146	0.627945	0.69707
GRB2	P62993	GRB2_HUMAN	0.0609322	16.1212	0.638595	0.707253
NHERF1	O14745	NHRF1_HUMAN	-0.12331	15.6954	0.640308	0.708332
TAGLN2	P37802	TAGL2_HUMAN	0.109108	19.7223	0.64162	0.708964
CD109	Q6YHK3	CD109_HUMAN	0.0201168	16.3838	0.921206	0.936853
MTPN	P58546	MTPN_HUMAN	0.0742991	18.7364	0.6469	0.713203
FABP4	P15090	FABP4_HUMAN	0.147618	18.594	0.646945	0.713203
AP2B1	P63010	AP2B1_HUMAN	-0.04022	17.2455	0.745621	0.801689
UROD	P06132	DCUP_HUMAN	0.00177816	16.2908	0.993127	0.994165
EEF1B2	P24534	EF1B_HUMAN	0.185496	17.3644	0.729775	0.787303
EEF1D	P29692	EF1D_HUMAN	-0.0882541	16.8036	0.697463	0.761014
YWHAQ	P27348	1433T_HUMAN	-0.0747201	17.6813	0.662729	0.729764
HLA-C	P10321	HLAC_HUMAN	0.0326252	15.7864	0.735186	0.792248
RANBP1	P43487	RANG_HUMAN	-0.069723	17.3594	0.667081	0.732871
AXL	P30530	UFO_HUMAN	-0.0644918	16.8596	0.729421	0.787303
Q9HB07	Q9HB07	MYG1_HUMAN	-0.00312122	16.8888	0.989805	0.992574
FNBP1L	Q5T0N5	FBP1L_HUMAN	-0.0200301	15.6797	0.935713	0.948585
RANGAP1	P46060	RAGP1_HUMAN	-0.0633123	15.9389	0.796896	0.840778
AHSA1	O95433	AHSA1_HUMAN	-0.0433423	16.0928	0.876243	0.899186
HMGA1	P17096	HMGA1_HUMAN	-0.0381534	19.324	0.928137	0.941902
CSRP1	P21291	CSRP1_HUMAN	0.150183	18.1672	0.693477	0.758883
RAI14	Q9P0K7	RAI14_HUMAN	-0.1083	16.5986	0.695551	0.759792
SRI	P30626	SORCN_HUMAN	0.0224088	16.4148	0.789105	0.835318
HGS	O14964	HGS_HUMAN	-0.057607	15.4461	0.701132	0.763278
KARS1	Q15046	SYK_HUMAN	-0.0251457	16.3045	0.750895	0.806454
RPS21	P63220	RS21_HUMAN	0.0252912	17.1164	0.872417	0.896755
FLNC	Q14315	FLNC_HUMAN	0.00915963	18.7722	0.94165	0.953595
PREP	P48147	PPCE_HUMAN	0.0160104	15.9105	0.861592	0.888487
MYOF	Q9NZM1	MYOF_HUMAN	-0.0931428	16.0914	0.713045	0.773609
FLRT2	O43155	FLRT2_HUMAN	0.0537194	16.0032	0.715142	0.775007
SERPINB9	P50453	SPB9_HUMAN	0.036299	18.229	0.823005	0.864517
LMAN2	Q12907	LMAN2_HUMAN	-0.050348	16.018	0.721416	0.780923
ARSA	P15289	ARSA_HUMAN	0.00566555	16.826	0.948698	0.958705
AP1B1	Q10567	AP1B1_HUMAN	0.020268	16.0202	0.866248	0.892329
EIF4H	Q15056	IF4H_HUMAN	0.07957	16.1824	0.745371	0.801689
PSMC2	P35998	PRS7_HUMAN	-0.0673699	16.7728	0.782698	0.831291
OLA1	Q9NTK5	OLA1_HUMAN	0.04762	15.6114	0.752836	0.807634
MAT2A	P31153	METK2_HUMAN	0.0328714	16.5831	0.757811	0.811851
COL4A1	P02462	CO4A1_HUMAN	-0.0496972	16.519	0.758462	0.811851
LGALS1	P09382	LEG1_HUMAN	0.099257	19.7871	0.76162	0.814322
PDCD5	O14737	PDCD5_HUMAN	-0.0551646	17.6555	0.76385	0.815774
CYRIB	Q9NUQ9	CYRIB_HUMAN	-0.0977252	16.3376	0.764681	0.815774
CAVIN1	Q6NZI2	CAVN1_HUMAN	-0.0942914	17.1096	0.773993	0.824789
PYGB	P11216	PYGB_HUMAN	0.0720962	16.1762	0.775521	0.825499
HDGF	P51858	HDGF_HUMAN	-0.0472413	17.0746	0.859997	0.888487
BCAP31	P51572	BAP31_HUMAN	0.165477	16.6618	0.782078	0.831291
H2AC20	Q16777	H2A2C_HUMAN	-0.125253	17.4173	0.792411	0.837834
ME1	P48163	MAOX_HUMAN	-0.0811854	15.6401	0.793231	0.837834
CRKL	P46109	CRKL_HUMAN	-0.0108734	16.9154	0.961528	0.969625
CFL1	P23528	COF1_HUMAN	0.0346946	20.7642	0.804311	0.847668
GDI2	P50395	GDIB_HUMAN	-0.0305133	19.2544	0.851277	0.885476
GGH	Q92820	GGH_HUMAN	-0.0533732	17.4489	0.822553	0.864517
NUDT14	O95848	NUD14_HUMAN	-0.0284192	16.2095	0.859375	0.888487
SEPTIN7	Q16181	SEPT7_HUMAN	-0.065656	15.5966	0.830608	0.871053
LGALS3	P17931	LEG3_HUMAN	-0.0451032	16.5947	0.857265	0.888487
ZYX	Q15942	ZYX_HUMAN	0.0394755	16.7436	0.843324	0.88007
ARHGDIB	P52566	GDIR2_HUMAN	-0.0245365	18.0817	0.846796	0.882732
APEX1	P27695	APEX1_HUMAN	0.0348493	18.2016	0.848169	0.883202
AKR1B1	P15121	ALDR_HUMAN	0.0863024	19.0733	0.854216	0.887569
CPOX	P36551	HEM6_HUMAN	-0.0213172	16.1252	0.87666	0.899186
CLTC	Q00610	CLH1_HUMAN	-0.00761663	18.0525	0.972182	0.97668
TXNRD1	Q16881	TRXR1_HUMAN	-0.0526909	19.9825	0.885074	0.90611
CTSA	P10619	PPGB_HUMAN	-0.0559284	18.0348	0.88839	0.908088
DCTN1	Q14203	DCTN1_HUMAN	-0.0567298	15.3836	0.88913	0.908088
RDX	P35241	RADI_HUMAN	-0.0267821	17.8283	0.891697	0.90974
ADSS2	P30520	PURA2_HUMAN	-0.0157902	17.4132	0.892785	0.909881
HNRNPA3	P51991	ROA3_HUMAN	0.0153354	17.0373	0.948333	0.958705
DPP9	Q86TI2	DPP9_HUMAN	0.00644959	15.7406	0.961355	0.969625
ALDH1A1	P00352	AL1A1_HUMAN	-0.0116236	17.8328	0.971316	0.97668
HSPA9	P38646	GRP75_HUMAN	0.00788992	17.2592	0.972602	0.97668
EEA1	Q15075	EEA1_HUMAN	0.00121977	16.8307	0.990501	0.992574

## Sheet: DEPs
Gene.name	Name.of.protein	Number.of.protein	logFC	AveExpr	P.Value	adj.P.Val
ACTB	P60709	ACTB_HUMAN	2.64016	21.2618	0.00233801	0.00718113
CD59	P13987	CD59_HUMAN	2.2921	19.7042	1.10675e-06	6.62665e-05
PSAT1	Q9Y617	SERC_HUMAN	1.99423	16.5195	1.08431e-05	0.000253358
TMSB10	P63313	TYB10_HUMAN	1.87092	21.9669	9.16332e-05	0.000909496
ALCAM	Q13740	CD166_HUMAN	1.74875	17.4263	2.19219e-07	3.5002e-05
MIF	P14174	MIF_HUMAN	1.7456	20.8275	0.000670172	0.00320746
DYNC1I2	Q13409	DC1I2_HUMAN	1.68653	17.7453	0.000746742	0.00347271
CAV1	Q03135	CAV1_HUMAN	1.64876	17.9011	0.00345692	0.00976911
DNASE2	O00115	DNS2A_HUMAN	1.57885	18.1184	4.55729e-05	0.000566998
CHORDC1	Q9UHD1	CHRD1_HUMAN	1.54744	15.6727	2.88273e-05	0.000447953
PPP3CA	Q08209	PP2BA_HUMAN	1.51793	18.3506	3.54385e-05	0.000514395
HMGN2	P05204	HMGN2_HUMAN	1.48434	18.2143	2.18477e-05	0.000387594
PPIA	P62937	PPIA_HUMAN	1.47204	22.3236	2.99268e-05	0.000455078
SH3BGRL	O75368	SH3L1_HUMAN	1.47095	18.5852	0.000146517	0.00118952
CLEC14A	Q86T13	CLC14_HUMAN	1.39857	16.9219	1.84682e-05	0.000342409
EFNB1	P98172	EFNB1_HUMAN	1.3619	17.8445	0.000417378	0.00236597
CD44	P16070	CD44_HUMAN	1.3531	17.5844	2.55987e-05	0.000430238
TFRC	P02786	TFR1_HUMAN	1.32393	16.6837	7.84198e-05	0.000807809
GLOD4	Q9HC38	GLOD4_HUMAN	1.31093	18.7369	5.07829e-06	0.000147424
MAP4	P27816	MAP4_HUMAN	1.30246	18.4114	0.0014957	0.0053666
ACAA2	P42765	THIM_HUMAN	1.30197	16.0763	4.84874e-05	0.000580637
TXNDC17	Q9BRA2	TXD17_HUMAN	1.2949	19.2025	0.000539049	0.00277639
PDLIM5	Q96HC4	PDLI5_HUMAN	1.26559	17.4658	3.80006e-05	0.000529724
MDH2	P40926	MDHM_HUMAN	1.26337	19.7454	4.16375e-05	0.00054097
HRNR	Q86YZ3	HORN_HUMAN	1.26034	16.2762	0.00188082	0.0063222
JPT2	Q9H910	JUPI2_HUMAN	1.24121	16.8116	9.81836e-05	0.000927316
H1-2	P16403	H12_HUMAN	1.23605	17.5855	2.82983e-05	0.000447953
THRAP3	Q9Y2W1	TR150_HUMAN	1.22894	16.6121	0.00594311	0.0147883
HAGH	Q16775	GLO2_HUMAN	1.22327	16.6836	0.000315027	0.00196374
GNS	P15586	GNS_HUMAN	1.21687	19.6853	1.121e-05	0.000255694
GLUD1	P00367	DHE3_HUMAN	1.20126	16.2669	0.00173767	0.00596662
MDH1	P40925	MDHC_HUMAN	1.20069	19.3385	1.79876e-06	8.20578e-05
ANXA2	P07355	ANXA2_HUMAN	1.20038	20.256	0.00121305	0.0046859
GORASP2	Q9H8Y8	GORS2_HUMAN	1.18859	17.703	0.00207681	0.00669894
BASP1	P80723	BASP1_HUMAN	1.18744	19.4583	9.26218e-05	0.000909496
ADA	P00813	ADA_HUMAN	1.18582	16.6887	5.59675e-07	5.24121e-05
PSMB5	P28074	PSB5_HUMAN	1.17994	18.6684	8.76734e-07	5.59941e-05
AAMDC	Q9H7C9	AAMDC_HUMAN	1.1785	16.6376	9.49369e-05	0.000909496
ATP1A1	P05023	AT1A1_HUMAN	1.17194	16.4676	0.00788333	0.0182863
PCNP	Q8WW12	PCNP_HUMAN	1.16685	17.4501	0.000405947	0.0023427
C11orf54	Q9H0W9	CK054_HUMAN	1.14617	16.3712	0.00129629	0.00479476
NQO2	P16083	NQO2_HUMAN	1.13596	15.7744	4.38114e-05	0.000559617
FXR1	P51114	FXR1_HUMAN	1.13501	15.7324	0.00121882	0.00468928
SIRPA	P78324	SHPS1_HUMAN	1.12522	15.9747	0.0192569	0.0377261
KHDRBS1	Q07666	KHDR1_HUMAN	1.12399	16.4651	0.020382	0.0392088
PGK1	P00558	PGK1_HUMAN	1.12332	20.4607	0.000871696	0.00374477
KPRP	Q5T749	KPRP_HUMAN	1.12153	16.2493	0.000778923	0.00357586
FAH	P16930	FAAA_HUMAN	1.10809	16.2145	0.000116109	0.00103956
CTTN	Q14247	SRC8_HUMAN	1.08482	17.3137	0.00743793	0.0174467
SOD1	P00441	SODC_HUMAN	1.0827	20.7852	0.000150656	0.00120274
AGA	P20933	ASPG_HUMAN	1.08223	15.0986	1.24359e-05	0.000264746
ZNF185	O15231	ZN185_HUMAN	1.06587	17.4097	0.00189826	0.00633637
MAP1B	P46821	MAP1B_HUMAN	1.0508	17.4955	0.000325726	0.00200029
PEPD	P12955	PEPD_HUMAN	1.05077	19.4726	3.36647e-06	0.000111805
ANXA5	P08758	ANXA5_HUMAN	1.04274	16.6396	3.43853e-05	0.000506786
PEBP1	P30086	PEBP1_HUMAN	1.03867	19.8687	4.53193e-05	0.000566998
MARCKS	P29966	MARCS_HUMAN	1.03715	18.7275	1.31325e-05	0.000273498
S100A10	P60903	S10AA_HUMAN	1.02972	17.2146	0.000783402	0.00357586
TCOF1	Q13428	TCOF_HUMAN	1.02853	16.1411	0.00764764	0.0177826
MMP14	P50281	MMP14_HUMAN	1.01698	17.2009	7.22334e-05	0.000774174
SEPTIN9	Q9UHD8	SEPT9_HUMAN	1.01475	16.7152	6.07371e-06	0.000166246
ARPC4	P59998	ARPC4_HUMAN	-1.00058	17.5602	0.00253126	0.00764969
PNPO	Q9NVS9	PNPO_HUMAN	-1.00643	15.6037	0.00231499	0.00717723
CORO1B	Q9BR76	COR1B_HUMAN	-1.0156	16.2293	0.00183947	0.00622335
ACTN1	P12814	ACTN1_HUMAN	-1.02535	20.1347	0.000315674	0.00196374
NAMPT	P43490	NAMPT_HUMAN	-1.0259	16.3628	0.0190468	0.0374679
ACTG1	P63261	ACTG_HUMAN	-1.02799	21.6423	0.00178282	0.00605652
CCT7	Q99832	TCPH_HUMAN	-1.0386	16.1258	0.00341074	0.00972467
SEC31A	O94979	SC31A_HUMAN	-1.04642	15.077	3.79468e-06	0.000117268
ITIH2	P19823	ITIH2_HUMAN	-1.04709	16.6456	0.00025038	0.00171331
DDX1	Q92499	DDX1_HUMAN	-1.05751	16.1324	2.33096e-05	0.000403403
SEPTIN2	Q15019	SEPT2_HUMAN	-1.06051	15.7014	0.000123961	0.00106031
PSMD12	O00232	PSD12_HUMAN	-1.06483	15.4011	0.000829355	0.0036446
PPP1CA	P62136	PP1A_HUMAN	-1.0657	16.0735	0.000100326	0.000933132
PSAP	P07602	SAP_HUMAN	-1.07344	20.8848	0.000438773	0.00247261
RCN1	Q15293	RCN1_HUMAN	-1.08365	18.1464	3.36348e-06	0.000111805
TUBB4B	P68371	TBB4B_HUMAN	-1.09569	16.96	0.00086948	0.00374477
COPB1	P53618	COPB_HUMAN	-1.11037	15.5522	0.000335805	0.00203594
DPYSL3	Q14195	DPYL3_HUMAN	-1.11254	16.2688	0.00263318	0.00786485
U2AF2	P26368	U2AF2_HUMAN	-1.11396	15.7545	0.000304067	0.00192912
ERH	P84090	ERH_HUMAN	-1.11484	17.7076	0.0011463	0.00446406
P02769	P02769	ALBU_BOVIN	-1.12515	22.993	1.73697e-06	8.20578e-05
CLU	P10909	CLUS_HUMAN	-1.13161	16.7254	0.00112353	0.00441125
EHD2	Q9NZN4	EHD2_HUMAN	-1.13191	16.1733	0.00023194	0.00162189
CBX3	Q13185	CBX3_HUMAN	-1.15513	16.4535	0.000522459	0.0027202
EEF1A1	P68104	EF1A1_HUMAN	-1.15803	18.2116	0.0031337	0.00909721
TAGLN	Q01995	TAGL_HUMAN	-1.16674	15.8011	0.00815522	0.0187461
RCN3	Q96D15	RCN3_HUMAN	-1.16853	16.5497	0.000164034	0.00126729
QSOX1	O00391	QSOX1_HUMAN	-1.16863	17.5413	0.000848733	0.00371272
G3BP1	Q13283	G3BP1_HUMAN	-1.17025	16.1839	0.000340031	0.00203594
CAPZA1	P52907	CAZA1_HUMAN	-1.17029	17.5384	0.00127718	0.00479476
MMP2	P08253	MMP2_HUMAN	-1.19309	18.1344	7.6178e-07	5.59941e-05
EIF5A	P63241	IF5A1_HUMAN	-1.20017	18.3254	0.00080383	0.00361535
HMGB2	P26583	HMGB2_HUMAN	-1.20214	16.7968	0.000358432	0.00210661
PDIA3	P30101	PDIA3_HUMAN	-1.20373	18.845	3.59876e-06	0.00011492
DNAJC8	O75937	DNJC8_HUMAN	-1.21388	15.7867	0.0188543	0.0372421
GBA1	P04062	GBA1_HUMAN	-1.2162	16.0324	0.000210199	0.00150277
SWAP70	Q9UH65	SWP70_HUMAN	-1.21769	16.2945	7.22547e-07	5.59941e-05
TPM4	P67936	TPM4_HUMAN	-1.21902	19.7106	0.000242989	0.0016747
MMRN1	Q13201	MMRN1_HUMAN	-1.23853	17.2711	0.000994303	0.00414866
RPSA	P08865	RSSA_HUMAN	-1.25212	16.6964	0.000106021	0.000967319
ADAM9	Q13443	ADAM9_HUMAN	-1.25591	15.8876	5.76173e-05	0.000657111
HSP90AA1	P07900	HS90A_HUMAN	-1.28118	19.3363	0.000996024	0.00414866
CALU	O43852	CALU_HUMAN	-1.28561	17.5519	1.23007e-06	6.93178e-05
HSP90B1	P14625	ENPL_HUMAN	-1.3062	17.1747	0.00101821	0.00418645
P4HB	P07237	PDIA1_HUMAN	-1.30775	18.4887	2.11418e-05	0.000382148
G6PD	P11413	G6PD_HUMAN	-1.31123	16.2532	0.000286351	0.0018411
MAPK1	P28482	MK01_HUMAN	-1.31305	15.5627	0.00222024	0.00697373
COL6A1	P12109	CO6A1_HUMAN	-1.32964	15.2336	2.12131e-06	9.23732e-05
PSMD2	Q13200	PSMD2_HUMAN	-1.33729	16.0813	0.000672964	0.00320746
CALM1	P0DP23	CALM1_HUMAN	-1.34536	19.9183	0.00193256	0.00638762
PITPNA	Q00169	PIPNA_HUMAN	-1.37111	16.2477	0.0153864	0.0319743
CLIC1	O00299	CLIC1_HUMAN	-1.37525	17.7821	3.95795e-05	0.000534044
TUBB	P07437	TBB5_HUMAN	-1.38263	17.9386	8.95963e-06	0.000220085
NQO1	P15559	NQO1_HUMAN	-1.38947	15.9905	4.15531e-07	5.24121e-05
TUBB6	Q9BUF5	TBB6_HUMAN	-1.39042	16.2531	4.58618e-07	5.24121e-05
DDX39B	Q13838	DX39B_HUMAN	-1.40007	17.2981	4.82148e-05	0.000580637
LAMB1	P07942	LAMB1_HUMAN	-1.41627	17.7506	0.000631232	0.00308531
CFH	P08603	CFAH_HUMAN	-1.42757	16.9737	0.00746436	0.0174467
ACLY	P53396	ACLY_HUMAN	-1.44116	16.3269	5.00512e-05	0.000587701
LAMC1	P11047	LAMC1_HUMAN	-1.44729	17.6277	2.89907e-05	0.000447953
SERPINH1	P50454	SERPH_HUMAN	-1.45076	16.5106	0.000662666	0.00320623
RPL10A	P62906	RL10A_HUMAN	-1.46227	17.6324	4.18582e-06	0.000125313
CYTL1	Q9NRR1	CYTL1_HUMAN	-1.46597	15.524	0.000233651	0.00162202
VIM	P08670	VIME_HUMAN	-1.46777	21.8209	5.88621e-06	0.000165853
CALR	P27797	CALR_HUMAN	-1.49651	18.2879	0.000448185	0.00249628
PCDH10	Q9P2E7	PCD10_HUMAN	-1.54129	17.0999	0.00437871	0.0117173
APP	P05067	A4_HUMAN	-1.54488	17.9283	8.5183e-07	5.59941e-05
TGM2	P21980	TGM2_HUMAN	-1.5698	18.099	1.6586e-06	8.20578e-05
ESM1	Q9NQ30	ESM1_HUMAN	-1.59499	16.0561	3.94337e-05	0.000534044
LAMA4	Q16363	LAMA4_HUMAN	-1.59648	17.2508	9.48512e-05	0.000909496
TINAGL1	Q9GZM7	TINAL_HUMAN	-1.62674	16.5262	1.74375e-06	8.20578e-05
PLOD2	O00469	PLOD2_HUMAN	-1.62717	16.0416	5.26833e-07	5.24121e-05
ANP32B	Q92688	AN32B_HUMAN	-1.63148	16.2737	0.00141484	0.00511268
POSTN	Q15063	POSTN_HUMAN	-1.65265	15.9216	3.13671e-06	0.000111805
COPG1	Q9Y678	COPG1_HUMAN	-1.67495	16.2959	4.34601e-08	1.35586e-05
PDIA4	P13667	PDIA4_HUMAN	-1.69439	17.1803	1.39329e-05	0.00027816
TIMP2	P16035	TIMP2_HUMAN	-1.70979	17.9005	0.000339217	0.00203594
TXNDC12	O95881	TXD12_HUMAN	-1.73312	15.9957	0.0006464	0.00314341
EIF4A2	Q14240	IF4A2_HUMAN	-1.7588	14.9383	0.000484011	0.00260496
IGFBP4	P22692	IBP4_HUMAN	-1.7618	17.6737	7.19659e-06	0.000191509
ILF2	Q12905	ILF2_HUMAN	-1.76884	17.3156	2.77998e-06	0.000111805
EFEMP1	Q12805	FBLN3_HUMAN	-1.77579	19.6773	7.44167e-06	0.000192679
HSP90AB1	P08238	HS90B_HUMAN	-1.78611	18.2962	7.66951e-06	0.000193352
EIF4A1	P60842	IF4A1_HUMAN	-1.79472	16.7498	0.00106716	0.00427757
CLSTN1	O94985	CSTN1_HUMAN	-1.85732	16.4797	1.22398e-05	0.000264746
PGF	P49763	PLGF_HUMAN	-1.87032	16.6964	0.00527681	0.013492
VWF	P04275	VWF_HUMAN	-1.92628	19.5869	0.000131614	0.00110602
CCN2	P29279	CCN2_HUMAN	-1.94716	20.2132	3.01709e-06	0.000111805
NUCB1	Q02818	NUCB1_HUMAN	-1.95213	17.1057	1.21634e-05	0.000264746
PDIA6	Q15084	PDIA6_HUMAN	-1.98059	16.3949	0.00011909	0.00105638
TXNDC5	Q8NBS9	TXND5_HUMAN	-2.09268	18.0291	5.66122e-08	1.35586e-05
ANP32A	P39687	AN32A_HUMAN	-2.12272	16.4183	5.03042e-05	0.000587701
FSTL1	Q12841	FSTL1_HUMAN	-2.139	18.095	9.42534e-06	0.000225737
PLOD1	Q02809	PLOD1_HUMAN	-2.21343	15.9298	1.9423e-08	1.35586e-05
FN1	P02751	FINC_HUMAN	-2.24329	18.8976	3.17968e-06	0.000111805
TPP1	O14773	TPP1_HUMAN	-2.33792	15.9953	8.96341e-08	1.71739e-05
SET	Q01105	SET_HUMAN	-2.40362	17.3953	3.38449e-06	0.000111805
THBS1	P07996	TSP1_HUMAN	-2.53235	20.4214	9.29854e-05	0.000909496
ACTA1	P68133	ACTS_HUMAN	-2.57399	18.0351	5.92968e-05	0.00066831
BGN	P21810	PGS1_HUMAN	-2.68023	16.191	0.000266872	0.00177544
DKK3	Q9UBP4	DKK3_HUMAN	-2.83199	16.3735	6.01809e-07	5.24121e-05
HSPG2	P98160	PGBM_HUMAN	-3.17923	19.2464	1.42274e-05	0.00027816
PTX3	P26022	PTX3_HUMAN	-3.27922	17.5566	0.00015955	0.00124267
SPARC	P09486	SPRC_HUMAN	-3.51839	19.9187	5.01372e-08	1.35586e-05
