# Supplementary material for: Proteomic Profiling of Endothelial Cell Secretomes After Exposure to Calciprotein Particles Reveals Downregulation of Basement Membrane Assembly and Increased Release of Soluble CD59
Source: Int J Mol Sci. 2024 Oct 23;25(21):11382. doi: 10.3390/ijms252111382 (PMC11546392; doi:10.3390/ijms252111382)
Supplement: Supplementary file 1 [file ijms-25-11382-s001.zip › Datafile S10 (HITAEC CPP-S vs MPP).xlsx]

## Sheet: Raw
Gene.name	Name.of.protein	Number.of.protein	logFC	AveExpr	P.Value	adj.P.Val
CCN2	P29279	CCN2_HUMAN	-2.45624	20.8768	3.00781e-12	5.29976e-09
METAP1	P53582	MAP11_HUMAN	2.37675	13.7833	1.54958e-11	1.36518e-08
ANP32A	P39687	AN32A_HUMAN	-2.08456	17.019	3.46108e-11	1.56709e-08
REEP5	Q00765	REEP5_HUMAN	2.34767	14.2037	3.55751e-11	1.56709e-08
MT1E	P04732	MT1E_HUMAN	2.7209	16.0554	4.97047e-11	1.57624e-08
PSIP1	O75475	PSIP1_HUMAN	1.91577	14.3436	5.36744e-11	1.57624e-08
SDF4	Q9BRK5	CAB45_HUMAN	-2.25648	16.6586	1.29497e-10	3.25961e-08
SUMF2	Q8NBJ7	SUMF2_HUMAN	1.64937	16.2104	3.49274e-10	7.01184e-08
TRIAP1	O43715	TRIA1_HUMAN	2.08445	16.6605	3.58153e-10	7.01184e-08
FTL	P02792	FRIL_HUMAN	2.96407	16.0386	6.90746e-10	1.21709e-07
EIF1AX	P47813	IF1AX_HUMAN	-3.14511	15.6537	8.76315e-10	1.27043e-07
NCSTN	Q92542	NICA_HUMAN	2.16704	14.5656	1.00948e-09	1.27043e-07
DKK3	Q9UBP4	DKK3_HUMAN	-1.75207	17.6368	1.0421e-09	1.27043e-07
RBM8A	Q9Y5S9	RBM8A_HUMAN	-1.78351	15.5835	1.15825e-09	1.27043e-07
CD59	P13987	CD59_HUMAN	2.34734	19.505	1.16427e-09	1.27043e-07
S100A10	P60903	S10AA_HUMAN	2.42407	18.2107	1.16509e-09	1.27043e-07
TPM1	P09493	TPM1_HUMAN	-1.16784	16.2528	1.22573e-09	1.27043e-07
MDK	P21741	MK_HUMAN	-3.47278	14.2039	1.37616e-09	1.34711e-07
YKT6	O15498	YKT6_HUMAN	1.22291	14.826	1.51573e-09	1.40564e-07
ADAM9	Q13443	ADAM9_HUMAN	-1.4205	16.2159	1.60407e-09	1.41319e-07
FBN1	P35555	FBN1_HUMAN	-1.53573	16.4834	2.53635e-09	2.12812e-07
MT2A	P02795	MT2_HUMAN	1.29055	20.449	5.08751e-09	4.07463e-07
LMNA	P02545	LMNA_HUMAN	-1.21592	19.8222	6.97685e-09	5.1106e-07
BAX	Q07812	BAX_HUMAN	2.7598	16.3663	6.80602e-09	5.1106e-07
NUCB2	P80303	NUCB2_HUMAN	-1.22461	14.675	7.44833e-09	5.1106e-07
CBX3	Q13185	CBX3_HUMAN	-1.48014	17.2777	8.30861e-09	5.1106e-07
APP	P05067	A4_HUMAN	-2.6714	17.265	8.11822e-09	5.1106e-07
MEGF6	O75095	MEGF6_HUMAN	-1.10267	14.1447	8.63105e-09	5.1106e-07
RPS19	P39019	RS19_HUMAN	1.1692	15.1706	8.67066e-09	5.1106e-07
SERPINH1	P50454	SERPH_HUMAN	1.17716	16.5046	8.77645e-09	5.1106e-07
NID1	P14543	NID1_HUMAN	-1.29308	16.7588	8.9914e-09	5.1106e-07
PRSS23	O95084	PRS23_HUMAN	-1.46968	16.6452	1.15767e-08	6.37443e-07
RNASE1	P07998	RNAS1_HUMAN	-1.18345	16.132	1.36045e-08	7.26398e-07
STC1	P52823	STC1_HUMAN	2.44661	15.7962	1.49111e-08	7.50666e-07
SET	Q01105	SET_HUMAN	-2.1255	17.3881	1.46756e-08	7.50666e-07
TFRC	P02786	TFR1_HUMAN	0.985981	16.6111	1.56138e-08	7.5534e-07
THBS1	P07996	TSP1_HUMAN	-2.14508	21.3005	1.59038e-08	7.5534e-07
SRSF1	Q07955	SRSF1_HUMAN	-2.01883	15.529	1.64605e-08	7.5534e-07
CAD	P27708	PYR1_HUMAN	1.51947	14.0784	1.67187e-08	7.5534e-07
YWHAZ	P63104	1433Z_HUMAN	-0.847116	20.6118	1.9831e-08	8.52249e-07
NUCKS1	Q9H1E3	NUCKS_HUMAN	-1.77852	16.007	1.94777e-08	8.52249e-07
COX17	Q14061	COX17_HUMAN	1.13338	14.9056	2.31557e-08	9.71436e-07
CCN1	O00622	CCN1_HUMAN	-2.04098	17.7671	2.70824e-08	1.10975e-06
C4A	P0C0L4	CO4A_HUMAN	1.14105	14.5678	2.84947e-08	1.14108e-06
TXNL1	O43396	TXNL1_HUMAN	-0.953224	15.5102	3.23805e-08	1.23935e-06
HK1	P19367	HXK1_HUMAN	1.64156	16.6011	3.15868e-08	1.2368e-06
EML2	O95834	EMAL2_HUMAN	0.921568	14.508	3.30587e-08	1.23935e-06
YWHAQ	P27348	1433T_HUMAN	-1.03953	17.7722	3.46142e-08	1.2447e-06
DNAJB4	Q9UDY4	DNJB4_HUMAN	-1.10973	17.9172	3.39054e-08	1.24461e-06
PXDN	Q92626	PXDN_HUMAN	-0.924356	15.759	3.83708e-08	1.29453e-06
UBQLN1	Q9UMX0	UBQL1_HUMAN	-2.066	15.5928	3.70411e-08	1.27973e-06
DDT	P30046	DOPD_HUMAN	2.20883	18.1255	3.89389e-08	1.29453e-06
CFH	P08603	CFAH_HUMAN	-1.37898	15.8581	3.69913e-08	1.27973e-06
LAMTOR3	Q9UHA4	LTOR3_HUMAN	1.59193	15.6753	4.07773e-08	1.33055e-06
ATOX1	O00244	ATOX1_HUMAN	1.26163	17.7595	4.41045e-08	1.36337e-06
ATAD3A	Q9NVI7	ATD3A_HUMAN	1.27374	14.0737	4.40298e-08	1.36337e-06
SEC22B	O75396	SC22B_HUMAN	1.21908	16.3597	4.89451e-08	1.48692e-06
NUCB1	Q02818	NUCB1_HUMAN	-1.77608	18.0414	4.38151e-08	1.36337e-06
CYTL1	Q9NRR1	CYTL1_HUMAN	-0.925592	14.8016	5.44287e-08	1.59839e-06
ARHGAP1	Q07960	RHG01_HUMAN	1.39359	15.5988	5.40976e-08	1.59839e-06
CAP2	P40123	CAP2_HUMAN	1.07439	14.197	6.26141e-08	1.76676e-06
DNASE2	O00115	DNS2A_HUMAN	0.872495	17.5891	6.12807e-08	1.76676e-06
MAP1LC3B2	A6NCE7	MP3B2_HUMAN	1.60054	15.9017	6.40944e-08	1.76676e-06
BMP1	P13497	BMP1_HUMAN	-1.76701	15.3033	6.41731e-08	1.76676e-06
KRT7	P08729	K2C7_HUMAN	1.20455	17.4326	6.82339e-08	1.82164e-06
QARS1	P47897	SYQ_HUMAN	0.9249	16.0363	6.71376e-08	1.81994e-06
SH3BGRL2	Q9UJC5	SH3L2_HUMAN	0.900321	16.3562	7.112e-08	1.87035e-06
ATP2B4	P23634	AT2B4_HUMAN	1.1933	14.8685	7.42037e-08	1.92275e-06
PPIL1	Q9Y3C6	PPIL1_HUMAN	0.90789	16.2804	8.47592e-08	2.16443e-06
LNPEP	Q9UIQ6	LCAP_HUMAN	0.96007	14.8815	9.05325e-08	2.24715e-06
SH3GLB1	Q9Y371	SHLB1_HUMAN	1.72052	15.9994	9.20884e-08	2.25361e-06
HDGFL3	Q9Y3E1	HDGR3_HUMAN	-1.44176	14.7236	9.70532e-08	2.31092e-06
LACTB2	Q53H82	LACB2_HUMAN	0.959573	14.8773	9.05492e-08	2.24715e-06
HSP90AA1	P07900	HS90A_HUMAN	-1.48861	19.5706	9.34363e-08	2.25527e-06
TMPO	P42167	LAP2B_HUMAN	-0.891121	17.9569	1.06789e-07	2.47581e-06
PBDC1	Q9BVG4	PBDC1_HUMAN	-0.871719	14.9267	1.0635e-07	2.47581e-06
LMNB1	P20700	LMNB1_HUMAN	-1.022	17.433	1.18185e-07	2.70445e-06
RAB2A	P61019	RAB2A_HUMAN	0.873854	15.6265	1.38587e-07	3.05238e-06
NAA50	Q9GZZ1	NAA50_HUMAN	0.885281	14.7619	1.31832e-07	2.97804e-06
FN1	P02751	FINC_HUMAN	-2.1665	18.6691	1.34851e-07	3.00769e-06
UNC45A	Q9H3U1	UN45A_HUMAN	0.915635	14.7072	1.44385e-07	3.14081e-06
HHIP	Q96QV1	HHIP_HUMAN	-1.91957	15.3099	1.46548e-07	3.149e-06
ISOC1	Q96CN7	ISOC1_HUMAN	1.59726	15.2109	1.56061e-07	3.31301e-06
SPARC	P09486	SPRC_HUMAN	-1.73219	20.8884	1.73271e-07	3.63456e-06
IL6ST	P40189	IL6RB_HUMAN	1.01861	14.5973	1.86003e-07	3.76709e-06
IGF2BP2	Q9Y6M1	IF2B2_HUMAN	1.20147	14.9883	1.84612e-07	3.76709e-06
CALM1	P0DP23	CALM1_HUMAN	-1.56822	19.772	1.94555e-07	3.85176e-06
VIM	P08670	VIME_HUMAN	-0.657341	22.4098	1.89282e-07	3.78994e-06
AKR1A1	P14550	AK1A1_HUMAN	1.58128	18.2095	1.76718e-07	3.66326e-06
NID2	Q14112	NID2_HUMAN	-1.02972	15.2655	2.14904e-07	4.11588e-06
HEXB	P07686	HEXB_HUMAN	0.715444	18.3446	2.0432e-07	3.95618e-06
CLU	P10909	CLUS_HUMAN	-1.58337	19.3504	2.02673e-07	3.95618e-06
LMNB2	Q03252	LMNB2_HUMAN	-1.00711	17.3993	2.44446e-07	4.58205e-06
GLOD4	Q9HC38	GLOD4_HUMAN	1.02118	18.2232	2.50037e-07	4.63753e-06
LOXL2	Q9Y4K0	LOXL2_HUMAN	-1.666	17.1701	2.33904e-07	4.43159e-06
UBE2N	P61088	UBE2N_HUMAN	0.998384	17.3098	2.57551e-07	4.72713e-06
C12orf57	Q99622	C10_HUMAN	1.5824	14.6687	2.66292e-07	4.78781e-06
MAP2K2	P36507	MP2K2_HUMAN	0.659892	14.9831	2.62487e-07	4.76807e-06
MAMDC2	Q7Z304	MAMC2_HUMAN	-1.9556	15.7618	2.87599e-07	4.9873e-06
TCEAL3	Q969E4	TCAL3_HUMAN	-1.72801	15.4661	2.80596e-07	4.96654e-06
SF3B3	Q15393	SF3B3_HUMAN	-0.927584	15.592	2.81869e-07	4.96654e-06
PFAS	O15067	PUR4_HUMAN	0.710256	16.5543	2.88709e-07	4.9873e-06
FLG2	Q5D862	FILA2_HUMAN	0.959254	13.7199	3.06222e-07	5.20603e-06
SERPINC1	P01008	ANT3_HUMAN	0.957186	16.2157	3.0728e-07	5.20603e-06
CNRIP1	Q96F85	CNRP1_HUMAN	0.94774	15.0657	3.25563e-07	5.46327e-06
STIM1	Q13586	STIM1_HUMAN	0.692381	13.9085	3.87241e-07	6.31777e-06
VCAM1	P19320	VCAM1_HUMAN	-1.31511	14.8684	3.72403e-07	6.19032e-06
LYPLA2	O95372	LYPA2_HUMAN	0.747917	15.6187	3.81442e-07	6.28132e-06
NUDT1	P36639	8ODP_HUMAN	1.17007	15.3062	4.06863e-07	6.577e-06
AP3M1	Q9Y2T2	AP3M1_HUMAN	0.710306	15.6672	4.20459e-07	6.67432e-06
GAMT	Q14353	GAMT_HUMAN	1.79608	14.4889	4.128e-07	6.6123e-06
DIABLO	Q9NR28	DBLOH_HUMAN	-0.965611	14.7348	4.56843e-07	7.18712e-06
MEMO1	Q9Y316	MEMO1_HUMAN	0.732068	16.1221	5.24215e-07	8.00289e-06
NIT1	Q86X76	NIT1_HUMAN	0.709881	14.6022	4.68982e-07	7.31281e-06
FKBP1A	P62942	FKB1A_HUMAN	0.893381	21.0207	5.27129e-07	8.00289e-06
HTRA1	Q92743	HTRA1_HUMAN	-2.2068	14.9749	4.85475e-07	7.50356e-06
SEC14L2	O76054	S14L2_HUMAN	1.00782	15.0555	5.31406e-07	8.00289e-06
CCDC124	Q96CT7	CC124_HUMAN	0.803194	16.0011	5.56113e-07	8.19751e-06
RANBP3	Q9H6Z4	RANB3_HUMAN	-1.28536	14.5865	5.90649e-07	8.35732e-06
TINAGL1	Q9GZM7	TINAL_HUMAN	-1.2553	16.6151	5.38022e-07	8.03386e-06
NTAN1	Q96AB6	NTAN1_HUMAN	1.01995	14.696	5.60278e-07	8.19751e-06
COPE	O14579	COPE_HUMAN	-1.09452	16.1756	5.62939e-07	8.19751e-06
GOT2	P00505	AATM_HUMAN	-0.794516	18.5685	5.83144e-07	8.35732e-06
TKFC	Q3LXA3	TKFC_HUMAN	1.47975	15.3127	5.92886e-07	8.35732e-06
AKR1C1	Q04828	AK1C1_HUMAN	1.12996	16.1079	5.88603e-07	8.35732e-06
GUK1	Q16774	KGUA_HUMAN	1.15194	15.2689	6.53349e-07	8.99375e-06
HNRNPA2B1	P22626	ROA2_HUMAN	0.842977	18.9141	6.41045e-07	8.89386e-06
MATR3	P43243	MATR3_HUMAN	-1.6366	17.0065	6.2899e-07	8.79588e-06
CBR1	P16152	CBR1_HUMAN	0.668505	17.4179	7.73332e-07	9.97634e-06
ANP32B	Q92688	AN32B_HUMAN	-1.224	17.4753	7.59815e-07	9.97634e-06
AGRN	O00468	AGRIN_HUMAN	-1.03833	16.1131	7.05515e-07	9.6181e-06
HP1BP3	Q5SSJ5	HP1B3_HUMAN	1.23301	16.955	7.17283e-07	9.6181e-06
CHD4	Q14839	CHD4_HUMAN	-0.926077	14.9606	7.34164e-07	9.7263e-06
STK24	Q9Y6E0	STK24_HUMAN	-2.00064	14.9926	7.15445e-07	9.6181e-06
ST13	P50502	F10A1_HUMAN	-2.32821	17.1307	7.20538e-07	9.6181e-06
CALR	P27797	CALR_HUMAN	-0.892524	17.8639	8.12927e-07	1.03049e-05
DYNLRB1	Q9NP97	DLRB1_HUMAN	1.28099	17.8127	7.75686e-07	9.97634e-06
ARPC1A	Q92747	ARC1A_HUMAN	1.12836	15.9003	7.66625e-07	9.97634e-06
ANXA1	P04083	ANXA1_HUMAN	1.02475	17.334	8.06902e-07	1.03026e-05
ANPEP	P15144	AMPN_HUMAN	0.773004	19.6657	8.66905e-07	1.09106e-05
PDIA4	P13667	PDIA4_HUMAN	-1.2742	16.5447	9.1975e-07	1.14344e-05
DKK1	O94907	DKK1_HUMAN	1.04887	13.571	9.2921e-07	1.14494e-05
NQO2	P16083	NQO2_HUMAN	0.861776	15.9718	9.21502e-07	1.14344e-05
GOSR1	O95249	GOSR1_HUMAN	0.687911	14.7816	1.05858e-06	1.26886e-05
ETFA	P13804	ETFA_HUMAN	-0.978699	15.0254	1.03111e-06	1.24439e-05
ZNF207	O43670	ZN207_HUMAN	-1.31699	14.9066	9.88788e-07	1.20989e-05
AAMDC	Q9H7C9	AAMDC_HUMAN	1.15528	17.0282	1.01792e-06	1.23694e-05
ARSA	P15289	ARSA_HUMAN	0.968242	16.9588	1.17519e-06	1.35339e-05
TAX1BP3	O14907	TX1B3_HUMAN	0.915049	14.8867	1.08599e-06	1.29292e-05
RRAS	P10301	RRAS_HUMAN	1.10872	13.8189	1.15199e-06	1.35339e-05
CBX1	P83916	CBX1_HUMAN	-2.1285	14.9793	1.16231e-06	1.35339e-05
PITRM1	Q5JRX3	PREP_HUMAN	-0.735789	15.895	1.17216e-06	1.35339e-05
TTYH3	Q9C0H2	TTYH3_HUMAN	-0.878686	15.7503	1.30943e-06	1.46026e-05
MOB1A	Q9H8S9	MOB1A_HUMAN	0.804948	15.5338	1.17364e-06	1.35339e-05
IDI1	Q13907	IDI1_HUMAN	0.728898	15.6896	1.40469e-06	1.52782e-05
KRT19	P08727	K1C19_HUMAN	0.800159	16.8036	1.37444e-06	1.5136e-05
GYG1	P46976	GLYG_HUMAN	0.937167	16.4593	1.29101e-06	1.44889e-05
ESM1	Q9NQ30	ESM1_HUMAN	-1.73404	15.9243	1.28887e-06	1.44889e-05
MFAP2	P55001	MFAP2_HUMAN	-1.80112	18.0589	1.25273e-06	1.43332e-05
MAP7D1	Q3KQU3	MA7D1_HUMAN	0.903669	14.3853	1.33914e-06	1.48401e-05
EIF2A	Q9BY44	EIF2A_HUMAN	0.840711	16.2576	1.27317e-06	1.4473e-05
EIF4G1	Q04637	IF4G1_HUMAN	-0.982849	15.55	1.53735e-06	1.61238e-05
SERPINB1	P30740	ILEU_HUMAN	0.803029	17.4767	1.56866e-06	1.63549e-05
CLSTN1	O94985	CSTN1_HUMAN	-1.29632	16.9408	1.39854e-06	1.52782e-05
TWF1	Q12792	TWF1_HUMAN	0.87652	16.0808	1.51276e-06	1.60677e-05
FAM114A2	Q9NRY5	F1142_HUMAN	0.780126	15.6595	1.41445e-06	1.52899e-05
ATP6V1G1	O75348	VATG1_HUMAN	0.81343	15.4294	1.48606e-06	1.59661e-05
MVP	Q14764	MVP_HUMAN	1.68858	17.6135	1.52611e-06	1.61018e-05
TPM3	P06753	TPM3_HUMAN	-0.883275	19.1348	1.51375e-06	1.60677e-05
GLRX5	Q86SX6	GLRX5_HUMAN	-0.740067	15.2644	1.6162e-06	1.66535e-05
YWHAG	P61981	1433G_HUMAN	-0.801882	19.0866	1.59606e-06	1.65427e-05
LUC7L2	Q9Y383	LC7L2_HUMAN	-1.45084	14.8156	1.78288e-06	1.81585e-05
SAFB	Q15424	SAFB1_HUMAN	-1.23768	15.5363	1.79389e-06	1.81657e-05
APRT	P07741	APT_HUMAN	-0.698964	15.2586	1.98179e-06	1.97283e-05
MARCKSL1	P49006	MRP_HUMAN	0.841301	16.8366	2.11131e-06	2.07828e-05
HDGF	P51858	HDGF_HUMAN	-1.35755	16.9948	1.73612e-06	1.77852e-05
B2M	P61769	B2MG_HUMAN	-0.699081	20.6334	2.12854e-06	2.0836e-05
SUPT16H	Q9Y5B9	SP16H_HUMAN	-1.74576	15.9883	1.82667e-06	1.83919e-05
HMGB3	O15347	HMGB3_HUMAN	-1.5266	15.8264	1.84925e-06	1.85135e-05
DDX17	Q92841	DDX17_HUMAN	-0.593146	16.2468	2.1757e-06	2.118e-05
HPRT1	P00492	HPRT_HUMAN	1.07978	17.1857	2.04064e-06	2.02001e-05
CAPRIN1	Q14444	CAPR1_HUMAN	-1.4353	15.3723	2.55151e-06	2.37871e-05
DSC1	Q08554	DSC1_HUMAN	0.899424	15.3673	2.27846e-06	2.19379e-05
CLIP1	P30622	CLIP1_HUMAN	-1.48766	14.9932	2.62192e-06	2.41876e-05
NDRG1	Q92597	NDRG1_HUMAN	0.803288	15.3195	2.47028e-06	2.35277e-05
TIMP2	P16035	TIMP2_HUMAN	-1.06117	18.4658	2.25492e-06	2.18306e-05
PGM2	Q96G03	PGM2_HUMAN	0.839055	17.5787	2.35558e-06	2.25573e-05
LIPA	P38571	LICH_HUMAN	1.12794	15.2487	2.53477e-06	2.37871e-05
GCLC	P48506	GSH1_HUMAN	0.621108	14.4677	2.48997e-06	2.35877e-05
TPI1	P60174	TPIS_HUMAN	0.677305	21.5569	2.59047e-06	2.40232e-05
ANXA11	P50995	ANX11_HUMAN	0.941674	14.8268	2.69159e-06	2.47009e-05
PSMG3	Q9BT73	PSMG3_HUMAN	0.634638	14.8293	2.54287e-06	2.37871e-05
HNRNPR	O43390	HNRPR_HUMAN	-0.726337	16.5284	2.87125e-06	2.59443e-05
MIF	P14174	MIF_HUMAN	0.938432	20.9545	2.79467e-06	2.53825e-05
YWHAH	Q04917	1433F_HUMAN	-0.945727	18.3412	2.72956e-06	2.49196e-05
ACP2	P11117	PPAL_HUMAN	0.951863	15.9683	3.03507e-06	2.7009e-05
METAP2	P50579	MAP2_HUMAN	-1.41457	15.3058	3.28188e-06	2.86271e-05
GRPEL1	Q9HAV7	GRPE1_HUMAN	-0.91419	16.2639	2.88852e-06	2.59672e-05
API5	Q9BZZ5	API5_HUMAN	-1.13127	15.4117	2.97951e-06	2.66492e-05
MMP2	P08253	MMP2_HUMAN	-0.978235	17.7336	3.13692e-06	2.76363e-05
NUDC	Q9Y266	NUDC_HUMAN	-0.64965	16.7962	3.57861e-06	3.04614e-05
NANP	Q8TBE9	NANP_HUMAN	1.16339	13.7838	3.2605e-06	2.85821e-05
ECI1	P42126	ECI1_HUMAN	-1.01115	16.0593	3.07909e-06	2.72631e-05
EMD	P50402	EMD_HUMAN	1.20681	15.6232	3.55637e-06	3.04191e-05
GAPDH	P04406	G3P_HUMAN	0.597653	22.1375	4.15897e-06	3.45665e-05
ETHE1	O95571	ETHE1_HUMAN	-0.587368	14.9172	3.93131e-06	3.28292e-05
RAB5C	P51148	RAB5C_HUMAN	1.12243	16.0995	3.48827e-06	3.00324e-05
SPOCK1	Q08629	TICN1_HUMAN	-2.25738	16.1552	3.49412e-06	3.00324e-05
GGT5	P36269	GGT5_HUMAN	0.789481	14.863	3.46324e-06	3.00324e-05
AXL	P30530	UFO_HUMAN	-1.03957	16.5513	3.73318e-06	3.1473e-05
PTRHD1	Q6GMV3	PTRD1_HUMAN	0.931549	15.1553	3.67865e-06	3.11624e-05
COL5A1	P20908	CO5A1_HUMAN	-1.72889	15.8261	3.86299e-06	3.24123e-05
NT5C	Q8TCD5	NT5C_HUMAN	0.700299	14.2733	4.6832e-06	3.77315e-05
ARPC1B	O15143	ARC1B_HUMAN	0.889856	17.6292	4.43745e-06	3.65364e-05
PGK1	P00558	PGK1_HUMAN	0.568544	20.4283	4.68967e-06	3.77315e-05
NTN4	Q9HB63	NET4_HUMAN	-0.919027	15.9293	4.25243e-06	3.51774e-05
ALDOA	P04075	ALDOA_HUMAN	0.575134	20.4365	5.4415e-06	4.08219e-05
EML1	O00423	EMAL1_HUMAN	-0.976382	15.3806	5.03727e-06	3.9288e-05
NT5E	P21589	5NTD_HUMAN	1.08671	15.7734	4.5448e-06	3.70738e-05
PUF60	Q9UHX1	PUF60_HUMAN	-0.93566	15.7696	4.54376e-06	3.70738e-05
CCL2	P13500	CCL2_HUMAN	-1.02982	17.8415	4.79106e-06	3.81984e-05
CAPN2	P17655	CAN2_HUMAN	-1.13593	16.7758	5.07104e-06	3.9288e-05
BLVRB	P30043	BLVRB_HUMAN	1.97345	15.5732	4.63541e-06	3.76387e-05
SRP72	O76094	SRP72_HUMAN	-0.836906	14.4615	4.93527e-06	3.89132e-05
WARS1	P23381	SYWC_HUMAN	1.02107	17.5738	4.73323e-06	3.79089e-05
PDLIM4	P50479	PDLI4_HUMAN	0.624697	15.3396	4.94697e-06	3.89132e-05
WDR1	O75083	WDR1_HUMAN	0.73082	19.9657	5.08381e-06	3.9288e-05
HMBS	P08397	HEM3_HUMAN	1.11512	14.4008	5.15805e-06	3.95152e-05
IGFBP7	Q16270	IBP7_HUMAN	-1.05826	20.2681	4.94259e-06	3.89132e-05
RPL12	P30050	RL12_HUMAN	-1.39683	16.8491	5.13654e-06	3.95152e-05
ERH	P84090	ERH_HUMAN	-0.874069	18.1789	5.38085e-06	4.08219e-05
SF3B5	Q9BWJ5	SF3B5_HUMAN	-0.53413	14.708	5.56288e-06	4.12696e-05
TGOLN2	O43493	TGON2_HUMAN	0.946567	14.707	5.64113e-06	4.13097e-05
HSPG2	P98160	PGBM_HUMAN	-1.78819	20.443	5.08302e-06	3.9288e-05
PRDX1	Q06830	PRDX1_HUMAN	0.845171	19.9575	5.55579e-06	4.12696e-05
OXCT1	P55809	SCOT1_HUMAN	-0.583134	16.0884	5.32931e-06	4.06504e-05
SNX12	Q9UMY4	SNX12_HUMAN	0.939677	16.3743	5.43592e-06	4.08219e-05
LIMA1	Q9UHB6	LIMA1_HUMAN	0.709152	15.483	5.63631e-06	4.13097e-05
LYPLAL1	Q5VWZ2	LYPL1_HUMAN	1.32147	14.5905	5.65019e-06	4.13097e-05
MSRA	Q9UJ68	MSRA_HUMAN	0.912997	14.0648	5.44447e-06	4.08219e-05
INPP1	P49441	INPP_HUMAN	0.911534	16.1284	5.75573e-06	4.19074e-05
BGN	P21810	PGS1_HUMAN	-2.40803	17.9904	5.57444e-06	4.12696e-05
CLINT1	Q14677	EPN4_HUMAN	-0.676581	14.4564	5.898e-06	4.25913e-05
ABCF1	Q8NE71	ABCF1_HUMAN	-1.81084	14.7653	6.09671e-06	4.36376e-05
GLG1	Q92896	GSLG1_HUMAN	-1.23529	15.3228	5.86077e-06	4.24966e-05
HMOX1	P09601	HMOX1_HUMAN	1.12954	16.2756	6.1172e-06	4.36376e-05
HEBP1	Q9NRV9	HEBP1_HUMAN	0.574083	15.359	7.37602e-06	5.13697e-05
LTBP2	Q14767	LTBP2_HUMAN	-0.928239	16.1637	6.23121e-06	4.42718e-05
YWHAB	P31946	1433B_HUMAN	-1.30369	18.1794	6.11276e-06	4.36376e-05
PLPBP	O94903	PLPHP_HUMAN	1.02301	15.9084	6.58963e-06	4.62587e-05
SORD	Q00796	DHSO_HUMAN	1.044	17.3594	6.57352e-06	4.62587e-05
HMGB2	P26583	HMGB2_HUMAN	-1.85956	16.9635	6.4578e-06	4.56973e-05
CTSD	P07339	CATD_HUMAN	0.72958	17.7677	6.92979e-06	4.84535e-05
PLBD2	Q8NHP8	PLBL2_HUMAN	0.899114	17.0461	7.47089e-06	5.17078e-05
CTSA	P10619	PPGB_HUMAN	0.631399	18.1247	9.1098e-06	6.09749e-05
FSCN1	Q16658	FSCN1_HUMAN	0.845141	19.5232	7.48325e-06	5.17078e-05
TGFB1	P01137	TGFB1_HUMAN	-0.828928	13.8922	8.84818e-06	5.97337e-05
CALD1	Q05682	CALD1_HUMAN	-0.56795	17.9901	9.39673e-06	6.22445e-05
TFPI	P10646	TFPI1_HUMAN	-1.15938	15.948	7.85048e-06	5.40334e-05
SF3A1	Q15459	SF3A1_HUMAN	-0.50591	16.1276	8.17678e-06	5.60602e-05
LGALS1	P09382	LEG1_HUMAN	0.477869	21.1624	9.13586e-06	6.09749e-05
EIF2S1	P05198	IF2A_HUMAN	-0.954287	16.4327	8.76682e-06	5.94121e-05
PPM1G	O15355	PPM1G_HUMAN	-1.24705	15.2186	8.47409e-06	5.78734e-05
AKR1B1	P15121	ALDR_HUMAN	0.784793	18.9143	8.65061e-06	5.88509e-05
HSP90AB1	P08238	HS90B_HUMAN	-0.932482	18.5992	9.12093e-06	6.09749e-05
AKR1C3	P42330	AK1C3_HUMAN	0.941707	18.0488	1.02741e-05	6.63112e-05
COPB2	P35606	COPB2_HUMAN	0.603523	16.4221	9.33271e-06	6.20537e-05
CLIC1	O00299	CLIC1_HUMAN	-0.839006	18.5565	1.05017e-05	6.75331e-05
ATP1B3	P54709	AT1B3_HUMAN	0.787313	15.5431	1.00053e-05	6.52941e-05
WDR13	Q9H1Z4	WDR13_HUMAN	1.16151	14.1226	9.85288e-06	6.45897e-05
CTNNB1	P35222	CTNB1_HUMAN	-0.874895	15.0505	1.14313e-05	7.14252e-05
SH3BGRL	O75368	SH3L1_HUMAN	0.734997	18.6427	1.00592e-05	6.54034e-05
RPL5	P46777	RL5_HUMAN	-0.775829	17.0832	9.86075e-06	6.45897e-05
FKBP2	P26885	FKBP2_HUMAN	-0.933537	15.5205	1.0979e-05	6.97618e-05
SARNP	P82979	SARNP_HUMAN	-0.635435	15.5811	1.08374e-05	6.92477e-05
ASL	P04424	ARLY_HUMAN	0.635868	16.7288	9.8229e-06	6.45897e-05
TAF15	Q92804	RBP56_HUMAN	1.01435	15.3342	1.0847e-05	6.92477e-05
LAMC1	P11047	LAMC1_HUMAN	-0.614653	18.1975	1.10859e-05	6.97618e-05
HSP90B1	P14625	ENPL_HUMAN	-0.88914	17.2267	1.01569e-05	6.57958e-05
TCERG1	O14776	TCRG1_HUMAN	-0.607672	15.0722	1.17934e-05	7.26575e-05
VAMP3	Q15836	VAMP3_HUMAN	1.18891	16.7162	1.10658e-05	6.97618e-05
UBFD1	O14562	UBFD1_HUMAN	0.710077	16.1557	1.27641e-05	7.72867e-05
HPCAL1	P37235	HPCL1_HUMAN	0.766096	14.721	1.12687e-05	7.06598e-05
IGFBP4	P22692	IBP4_HUMAN	-1.3687	17.8299	1.10645e-05	6.97618e-05
NPM1	P06748	NPM_HUMAN	-1.25332	17.1914	1.23215e-05	7.51231e-05
PLOD1	Q02809	PLOD1_HUMAN	-1.50252	16.2252	1.15597e-05	7.17193e-05
PSMF1	Q92530	PSMF1_HUMAN	1.74628	16.2754	1.14797e-05	7.1474e-05
STAMBP	O95630	STABP_HUMAN	0.589236	14.9148	1.16293e-05	7.18974e-05
TP53I3	Q53FA7	QORX_HUMAN	0.734071	17.4062	1.18801e-05	7.29364e-05
RPL10A	P62906	RL10A_HUMAN	-1.76771	17.7248	1.19888e-05	7.33484e-05
NME1	P15531	NDKA_HUMAN	1.16738	19.0117	1.24203e-05	7.5464e-05
PGF	P49763	PLGF_HUMAN	-1.21219	17.6222	1.30337e-05	7.83801e-05
FTH1	P02794	FRIH_HUMAN	2.1695	15.9967	1.28593e-05	7.75961e-05
C11orf54	Q9H0W9	CK054_HUMAN	1.28678	16.6919	1.3533e-05	8.0831e-05
TPM4	P67936	TPM4_HUMAN	-0.998073	20.3938	1.31136e-05	7.85921e-05
CLEC14A	Q86T13	CLC14_HUMAN	0.850512	17.459	1.42267e-05	8.46874e-05
SLTM	Q9NWH9	SLTM_HUMAN	-0.940048	15.3975	1.43259e-05	8.49228e-05
JPT1	Q9UK76	JUPI1_HUMAN	0.885267	16.8681	1.56102e-05	9.13792e-05
RPL35A	P18077	RL35A_HUMAN	0.866898	15.0546	1.43627e-05	8.49228e-05
PCMT1	P22061	PIMT_HUMAN	1.15017	17.2905	1.4508e-05	8.54951e-05
EDN1	P05305	EDN1_HUMAN	-1.41483	16.9409	1.5025e-05	8.82466e-05
HNRNPH2	P55795	HNRH2_HUMAN	1.59604	13.3723	1.78579e-05	0.000101176
RPIA	P49247	RPIA_HUMAN	1.11919	15.1452	1.70994e-05	9.75055e-05
SCP2	P22307	SCP2_HUMAN	-0.747399	15.2622	1.58893e-05	9.27051e-05
MRI1	Q9BV20	MTNA_HUMAN	0.653139	14.8213	1.61844e-05	9.38055e-05
FNBP1L	Q5T0N5	FBP1L_HUMAN	-0.760021	15.3658	1.76194e-05	0.000100146
CDC37	Q16543	CDC37_HUMAN	-0.610532	17.3203	1.7972e-05	0.000101496
TWF2	Q6IBS0	TWF2_HUMAN	0.775995	16.7732	1.60238e-05	9.31814e-05
ENG	P17813	EGLN_HUMAN	0.830317	15.9664	1.83865e-05	0.000103505
NRP2	O60462	NRP2_HUMAN	-0.997553	15.991	1.68307e-05	9.7065e-05
IDH2	P48735	IDHP_HUMAN	-0.672881	13.974	1.6912e-05	9.7065e-05
S100A16	Q96FQ6	S10AG_HUMAN	0.784036	17.3735	1.68631e-05	9.7065e-05
BROX	Q5VW32	BROX_HUMAN	0.66542	15.7736	1.70746e-05	9.75055e-05
FKBP5	Q13451	FKBP5_HUMAN	0.696036	15.7375	1.89547e-05	0.000106026
RSF1	Q96T23	RSF1_HUMAN	-0.722908	13.7102	1.89327e-05	0.000106026
BTD	P43251	BTD_HUMAN	-0.675091	15.3995	2.06721e-05	0.000112743
DYNC1LI1	Q9Y6G9	DC1L1_HUMAN	0.467192	14.2098	2.01302e-05	0.000110154
COPG1	Q9Y678	COPG1_HUMAN	-0.692703	16.5099	2.23519e-05	0.0001176
TTC38	Q5R3I4	TTC38_HUMAN	0.694879	14.8177	2.00919e-05	0.000110154
LANCL1	O43813	LANC1_HUMAN	-0.531691	15.5145	2.09455e-05	0.000113557
TUFM	P49411	EFTU_HUMAN	-0.822107	14.989	1.9789e-05	0.000109071
IDUA	P35475	IDUA_HUMAN	0.703161	15.4702	1.931e-05	0.000107332
AKR1C2	P52895	AK1C2_HUMAN	1.0722	15.0289	1.92761e-05	0.000107332
ATRN	O75882	ATRN_HUMAN	-0.770775	15.3569	1.98085e-05	0.000109071
PTX3	P26022	PTX3_HUMAN	-2.5241	18.4593	1.94199e-05	0.000107604
HDGFL2	Q7Z4V5	HDGR2_HUMAN	-1.14393	16.4098	2.12418e-05	0.000114459
HSPE1	P61604	CH10_HUMAN	-0.638313	18.9974	2.14706e-05	0.000115302
DDX39B	Q13838	DX39B_HUMAN	-0.995984	17.7267	2.11138e-05	0.000114118
GALNS	P34059	GALNS_HUMAN	1.09099	15.8548	2.18267e-05	0.000115839
DIPK2B	Q9H7Y0	DIK2B_HUMAN	-0.919659	15.3504	2.15946e-05	0.000115302
ARPC5L	Q9BPX5	ARP5L_HUMAN	1.36752	15.4385	2.07313e-05	0.000112743
ILF3	Q12906	ILF3_HUMAN	-0.619473	18.6274	2.1578e-05	0.000115302
COL4A2	P08572	CO4A2_HUMAN	-0.745051	16.5193	2.1805e-05	0.000115839
MAPK3	P27361	MK03_HUMAN	-0.53969	14.4692	2.25294e-05	0.000118145
ACAT2	Q9BWD1	THIC_HUMAN	1.28601	15.9607	2.29809e-05	0.000119446
FLOT1	O75955	FLOT1_HUMAN	0.92996	15.6995	2.23586e-05	0.0001176
SRRM2	Q9UQ35	SRRM2_HUMAN	-0.75096	15.2025	2.26953e-05	0.000118311
AIMP1	Q12904	AIMP1_HUMAN	0.59512	17.5179	2.39354e-05	0.000124042
TMSB10	P63313	TYB10_HUMAN	1.27774	22.1313	2.21812e-05	0.000117367
NAXE	Q8NCW5	NNRE_HUMAN	1.14022	17.195	2.26928e-05	0.000118311
EPS15L1	Q9UBC2	EP15R_HUMAN	-0.437992	14.5703	2.55905e-05	0.000131459
BCLAF1	Q9NYF8	BCLF1_HUMAN	-0.661183	16.4706	2.73568e-05	0.000137722
EEF1D	P29692	EF1D_HUMAN	-0.772872	16.9589	2.5731e-05	0.000131639
HLA-A	P04439	HLAA_HUMAN	-0.738923	17.7316	2.58311e-05	0.000131639
PML	P29590	PML_HUMAN	-0.703499	16.0239	2.41193e-05	0.000124628
HSPA9	P38646	GRP75_HUMAN	-0.937752	17.4933	2.54347e-05	0.000131041
HNRNPA3	P51991	ROA3_HUMAN	-0.622365	17.2212	2.69162e-05	0.00013636
MYH10	P35580	MYH10_HUMAN	-0.594233	15.3279	2.69314e-05	0.00013636
FKBP10	Q96AY3	FKB10_HUMAN	1.95344	15.7256	2.70684e-05	0.00013666
EIF1	P41567	EIF1_HUMAN	0.748979	14.7445	2.58496e-05	0.000131639
PIN4	Q9Y237	PIN4_HUMAN	0.848557	16.2687	2.87408e-05	0.00014346
PPM1F	P49593	PPM1F_HUMAN	-1.44236	16.1411	2.75958e-05	0.00013853
COTL1	Q14019	COTL1_HUMAN	0.726505	18.136	2.82997e-05	0.000141659
UFC1	Q9Y3C8	UFC1_HUMAN	1.39458	16.7035	2.91481e-05	0.000145082
PLOD3	O60568	PLOD3_HUMAN	-1.24122	15.6349	2.94731e-05	0.000146086
HNRNPU	Q00839	HNRPU_HUMAN	-1.11257	17.4179	2.95157e-05	0.000146086
HMGB1	P09429	HMGB1_HUMAN	-1.67992	18.8205	2.99139e-05	0.000147642
LETM1	O95202	LETM1_HUMAN	-0.653589	15.0224	3.04691e-05	0.000149962
GLRX	P35754	GLRX1_HUMAN	0.796227	17.8504	3.08316e-05	0.000151324
PAFAH1B3	Q15102	PA1B3_HUMAN	0.966993	14.7771	3.60547e-05	0.000171312
PGD	P52209	6PGD_HUMAN	1.03228	19.0002	3.26498e-05	0.000158482
MAP1B	P46821	MAP1B_HUMAN	0.422008	16.9154	3.48299e-05	0.000167222
HSPB1	P04792	HSPB1_HUMAN	1.23122	19.0754	3.13583e-05	0.000153481
PGAM1	P18669	PGAM1_HUMAN	0.579513	19.9976	3.19965e-05	0.000155988
MMRN1	Q13201	MMRN1_HUMAN	-0.419455	19.7925	3.20474e-05	0.000155988
PAK2	Q13177	PAK2_HUMAN	1.33994	16.1687	3.33598e-05	0.000161484
ARPC2	O15144	ARPC2_HUMAN	0.746744	18.0464	3.42254e-05	0.000164768
DAG1	Q14118	DAG1_HUMAN	0.482845	16.8542	3.57649e-05	0.00017078
VAPB	O95292	VAPB_HUMAN	1.05538	16.2601	3.35301e-05	0.000161863
DPP9	Q86TI2	DPP9_HUMAN	0.800209	15.5601	3.76799e-05	0.000175177
NCL	P19338	NUCL_HUMAN	-0.970763	17.9699	3.50139e-05	0.000167648
VCL	P18206	VINC_HUMAN	0.480817	18.4836	3.64957e-05	0.0001724
NDRG4	Q9ULP0	NDRG4_HUMAN	-0.700451	15.7343	3.98775e-05	0.000183457
EIF3D	O15371	EIF3D_HUMAN	-0.928948	14.9937	3.60709e-05	0.000171312
EIF5	P55010	IF5_HUMAN	-1.93092	15.0083	3.67702e-05	0.000173233
CTNNA1	P35221	CTNA1_HUMAN	-0.416012	16.3894	3.70782e-05	0.000173755
PPIF	P30405	PPIF_HUMAN	-0.88715	15.4328	4.30069e-05	0.00019282
SRPX	P78539	SRPX_HUMAN	-1.65439	15.6448	3.64664e-05	0.0001724
JUP	P14923	PLAK_HUMAN	-0.555526	15.4592	3.69351e-05	0.000173546
KHDRBS1	Q07666	KHDR1_HUMAN	-0.746662	16.4258	3.8009e-05	0.000175779
SRA1	Q9HD15	SRA1_HUMAN	0.742318	14.8282	4.25774e-05	0.000191381
SOD2	P04179	SODM_HUMAN	0.947113	17.1085	3.79151e-05	0.000175779
RELN	P78509	RELN_HUMAN	-0.772975	15.5044	3.89638e-05	0.000179723
ARMT1	Q9H993	ARMT1_HUMAN	0.883321	15.5967	4.24797e-05	0.000191381
EFEMP1	Q12805	FBLN3_HUMAN	-1.20518	20.8733	3.7202e-05	0.000173873
EIF3J	O75822	EIF3J_HUMAN	-1.06258	15.4654	3.75895e-05	0.000175177
YARS1	P54577	SYYC_HUMAN	0.577789	15.5465	4.10866e-05	0.000187551
MPI	P34949	MPI_HUMAN	0.67919	15.7411	4.68235e-05	0.000208341
KYAT1	Q16773	KAT1_HUMAN	0.954486	14.3347	4.0882e-05	0.000187551
RNPEP	Q9H4A4	AMPB_HUMAN	0.481891	17.6455	4.44384e-05	0.000198229
MAN2B1	O00754	MA2B1_HUMAN	0.583577	16.929	4.79339e-05	0.000211678
DERA	Q9Y315	DEOC_HUMAN	0.800749	15.8588	4.18495e-05	0.00018956
PDCD6	O75340	PDCD6_HUMAN	0.504466	15.425	4.10419e-05	0.000187551
RAB7A	P51149	RAB7A_HUMAN	1.0304	16.9189	4.14863e-05	0.00018851
GBE1	Q04446	GLGB_HUMAN	1.09529	17.9656	4.15108e-05	0.00018851
PTPN12	Q05209	PTN12_HUMAN	0.597105	15.5676	4.75068e-05	0.000210849
CAT	P04040	CATA_HUMAN	0.586635	16.0216	4.25289e-05	0.000191381
ADISSP	Q9GZN8	ADSSP_HUMAN	0.561499	15.6582	4.76691e-05	0.000211038
FAM3C	Q92520	FAM3C_HUMAN	-0.799439	15.9697	4.42997e-05	0.000198112
AHNAK	Q09666	AHNK_HUMAN	0.500002	19.7529	5.11013e-05	0.000220702
PTGR1	Q14914	PTGR1_HUMAN	0.75414	18.2901	5.00983e-05	0.000218913
TMEM132A	Q24JP5	T132A_HUMAN	0.842379	15.7521	5.01936e-05	0.000218913
HEXA	P06865	HEXA_HUMAN	0.588229	17.6173	4.86295e-05	0.000214213
ANXA7	P20073	ANXA7_HUMAN	0.881134	14.239	4.94284e-05	0.000217189
EPB41L2	O43491	E41L2_HUMAN	0.514554	15.7897	5.12299e-05	0.000220702
MARCKS	P29966	MARCS_HUMAN	0.970974	18.4219	5.0846e-05	0.000220667
U2AF2	P26368	U2AF2_HUMAN	-0.906178	16.3214	4.99919e-05	0.000218913
SAFB2	Q14151	SAFB2_HUMAN	-0.592741	14.5743	5.31854e-05	0.000228567
CPSF6	Q16630	CPSF6_HUMAN	-0.632669	14.6618	5.72326e-05	0.000244174
RBBP9	O75884	RBBP9_HUMAN	0.984856	15.944	5.06934e-05	0.000220547
RMDN3	Q96TC7	RMD3_HUMAN	-0.606002	15.4428	5.1223e-05	0.000220702
CCT8	P50990	TCPQ_HUMAN	-0.54884	17.356	6.1881e-05	0.000259925
PNP	P00491	PNPH_HUMAN	0.765593	18.9791	5.55247e-05	0.00023804
TAGLN2	P37802	TAGL2_HUMAN	0.625003	20.3376	5.95097e-05	0.000252266
FSTL1	Q12841	FSTL1_HUMAN	-1.36829	18.608	5.61381e-05	0.000240086
PLIN3	O60664	PLIN3_HUMAN	0.604972	15.4985	5.99151e-05	0.000253166
VCP	P55072	TERA_HUMAN	-0.539986	19.0289	6.42775e-05	0.000267747
RPE	Q96AT9	RPE_HUMAN	1.19591	16.0643	6.021e-05	0.000253804
SRPRA	P08240	SRPRA_HUMAN	0.53994	15.5077	5.85334e-05	0.00024912
SPART	Q8N0X7	SPART_HUMAN	0.83819	15.0125	6.44324e-05	0.000267759
CS	O75390	CISY_HUMAN	-1.31354	18.0771	6.49187e-05	0.00026886
FDPS	P14324	FPPS_HUMAN	0.951799	17.8785	5.95588e-05	0.000252266
SIRPA	P78324	SHPS1_HUMAN	0.519457	16.2238	6.6668e-05	0.000275103
DYNLL2	Q96FJ2	DYL2_HUMAN	1.38176	14.3444	6.28886e-05	0.000263193
AP3B1	O00203	AP3B1_HUMAN	0.533002	15.3545	6.81681e-05	0.000279982
PGLS	O95336	6PGL_HUMAN	1.12478	17.9394	6.19571e-05	0.000259925
DNPEP	Q9ULA0	DNPEP_HUMAN	0.542898	15.6749	6.30349e-05	0.000263193
ACTR3	P61158	ARP3_HUMAN	0.474206	18.0658	6.75191e-05	0.000277964
LRRC47	Q8N1G4	LRC47_HUMAN	-0.690459	15.4184	6.50025e-05	0.00026886
GSTT2	P0CG29	GST2_HUMAN	0.42797	14.915	7.47395e-05	0.000304136
GOLM1	Q8NBJ4	GOLM1_HUMAN	-1.04494	16.7982	6.88971e-05	0.000282318
TEK	Q02763	TIE2_HUMAN	0.735264	15.9047	7.69241e-05	0.000311587
ECM1	Q16610	ECM1_HUMAN	-0.684651	14.6987	7.28962e-05	0.000297322
SSB	P05455	LA_HUMAN	-0.533958	16.933	8.54485e-05	0.000341406
SGSH	P51688	SPHM_HUMAN	0.843802	17.4588	7.22613e-05	0.000295416
PRKDC	P78527	PRKDC_HUMAN	0.731075	15.3115	7.53862e-05	0.000306061
RPL9	P32969	RL9_HUMAN	0.854689	15.967	7.7256e-05	0.000312213
PLA2G15	Q8NCC3	PAG15_HUMAN	0.522091	15.3936	8.41878e-05	0.000337902
CMBL	Q96DG6	CMBL_HUMAN	0.568062	15.003	8.5013e-05	0.000340438
RAB8A	P61006	RAB8A_HUMAN	1.32067	16.4803	8.19774e-05	0.000329781
LGALS3	P17931	LEG3_HUMAN	1.32163	17.4994	8.16951e-05	0.000329398
PDE6D	O43924	PDE6D_HUMAN	0.66339	15.4799	8.853e-05	0.000352121
ACO2	Q99798	ACON_HUMAN	-0.452344	16.2981	8.63401e-05	0.000344188
ADA	P00813	ADA_HUMAN	0.660575	16.4353	8.99406e-05	0.000356124
CYB5R3	P00387	NB5R3_HUMAN	0.552398	14.6505	9.24484e-05	0.000364416
CCAR2	Q8N163	CCAR2_HUMAN	-0.54489	15.126	9.22877e-05	0.000364416
GOT1	P17174	AATC_HUMAN	0.777964	17.0518	8.98628e-05	0.000356124
STAB1	Q9NY15	STAB1_HUMAN	0.517105	16.0516	9.45398e-05	0.000371
GMFB	P60983	GMFB_HUMAN	-0.847514	16.2093	9.57802e-05	0.000374201
HYPK	Q9NX55	HYPK_HUMAN	0.526423	16.0053	0.000102479	0.000397725
MBNL1	Q9NR56	MBNL1_HUMAN	0.737525	15.4481	9.41778e-05	0.000370405
WDR5	P61964	WDR5_HUMAN	-0.685328	15.8735	9.72624e-05	0.000379151
FXR1	P51114	FXR1_HUMAN	0.467683	14.8737	0.000105847	0.000408103
CCT5	P48643	TCPE_HUMAN	-0.476249	16.5616	0.000102099	0.000397126
TRIP10	Q15642	CIP4_HUMAN	-0.499296	15.3664	9.56317e-05	0.000374201
PFDN4	Q9NQP4	PFD4_HUMAN	-0.727372	16.0249	0.000102791	0.00039806
GPI	P06744	G6PI_HUMAN	0.795011	20.1094	0.00010559	0.000408002
MAN2C1	Q9NTJ4	MA2C1_HUMAN	0.796354	15.0733	0.000125135	0.000467867
BOLA2	Q9H3K6	BOLA2_HUMAN	0.535503	16.6664	0.000116806	0.000445483
AGFG1	P52594	AGFG1_HUMAN	0.668765	15.7201	0.000107124	0.000412122
MARS1	P56192	SYMC_HUMAN	0.922883	15.5602	0.000108159	0.0004152
ADGRL4	Q9HBW9	AGRL4_HUMAN	0.688789	13.9621	0.000115776	0.000442509
SHPK	Q9UHJ6	SHPK_HUMAN	0.629807	15.6324	0.000125331	0.000467867
PIR	O00625	PIR_HUMAN	0.66972	18.6271	0.000119532	0.000451965
OVCA2	Q8WZ82	OVCA2_HUMAN	0.531877	15.9638	0.000123096	0.000464189
SHC1	P29353	SHC1_HUMAN	0.682722	15.2407	0.000114752	0.000439549
NAGA	P17050	NAGAB_HUMAN	0.584074	16.0336	0.000118294	0.00045018
PGM3	O95394	AGM1_HUMAN	0.554473	16.1461	0.000123292	0.000464189
QSOX1	O00391	QSOX1_HUMAN	-0.670777	17.9689	0.000119203	0.000451965
DDX1	Q92499	DDX1_HUMAN	-0.64517	16.4803	0.00011951	0.000451965
GAA	P10253	LYAG_HUMAN	0.698669	17.5512	0.000124351	0.000467177
AHNAK2	Q8IVF2	AHNK2_HUMAN	0.364762	16.6499	0.000143649	0.000527312
DPP3	Q9NY33	DPP3_HUMAN	0.660285	17.4641	0.000126558	0.000471447
DSTN	P60981	DEST_HUMAN	0.914673	17.9858	0.000124736	0.000467626
SF3B1	O75533	SF3B1_HUMAN	-0.49605	16.0167	0.000137133	0.000508692
WFS1	O76024	WFS1_HUMAN	-0.770665	15.9203	0.000132442	0.000492327
CD44	P16070	CD44_HUMAN	0.563056	17.5247	0.000140218	0.000517955
EIF6	P56537	IF6_HUMAN	-0.630177	17.1117	0.00014722	0.000538015
ACO1	P21399	ACOHC_HUMAN	1.16306	16.2835	0.000138847	0.000513968
PARK7	Q99497	PARK7_HUMAN	0.611502	19.4585	0.000147481	0.000538015
GNB1	P62873	GBB1_HUMAN	-0.566778	16.6834	0.000146703	0.000537401
CACYBP	Q9HB71	CYBP_HUMAN	-1.00746	16.8976	0.000141042	0.000519907
EHD1	Q9H4M9	EHD1_HUMAN	0.764577	16.1477	0.000142695	0.000524902
NPC2	P61916	NPC2_HUMAN	0.725948	18.7144	0.000148525	0.000540703
PPP2R2A	P63151	2ABA_HUMAN	-0.55156	15.4082	0.000177097	0.000633229
PEBP1	P30086	PEBP1_HUMAN	0.497024	19.6849	0.000159379	0.00057783
H1-0	P07305	H10_HUMAN	-0.578134	13.8768	0.0001502	0.000545675
TLN1	Q9Y490	TLN1_HUMAN	-0.430188	17.5437	0.000165965	0.000598019
RAN	P62826	RAN_HUMAN	-0.70954	17.9487	0.000162219	0.00058692
DLST	P36957	ODO2_HUMAN	-1.17368	17.3637	0.000174994	0.000627982
RARS1	P54136	SYRC_HUMAN	0.746564	17.0233	0.000168398	0.000605546
SNAP23	O00161	SNP23_HUMAN	0.668731	15.4812	0.000162932	0.000588291
NIF3L1	Q9GZT8	NIF3L_HUMAN	0.87994	15.5131	0.000177609	0.000633495
OPA1	O60313	OPA1_HUMAN	0.517122	15.5495	0.000177175	0.000633229
PRDX2	P32119	PRDX2_HUMAN	1.31957	17.0206	0.000179951	0.000640552
ACTR2	P61160	ARP2_HUMAN	0.510782	17.6297	0.000194823	0.000683821
BTF3	P20290	BTF3_HUMAN	0.660571	15.1599	0.000183862	0.000653153
DCTD	P32321	DCTD_HUMAN	0.754375	16.2751	0.00020025	0.000697314
RPLP2	P05387	RLA2_HUMAN	-1.10696	17.9771	0.000189862	0.000671946
PSMD4	P55036	PSMD4_HUMAN	-0.613403	15.8613	0.000190035	0.000671946
ADAMTSL1	Q8N6G6	ATL1_HUMAN	-1.89292	14.8996	0.000190296	0.000671946
BCAT2	O15382	BCAT2_HUMAN	-0.470663	16.2017	0.000210901	0.000730074
IST1	P53990	IST1_HUMAN	0.560157	15.1699	0.000192352	0.000677847
PLAA	Q9Y263	PLAP_HUMAN	0.538401	14.5764	0.000197741	0.000691309
HMGA2	P52926	HMGA2_HUMAN	-1.81506	15.6293	0.000192911	0.000678462
LAP3	P28838	AMPL_HUMAN	0.430515	17.3643	0.000195969	0.000686476
MIX23	Q4VC31	MIX23_HUMAN	-0.795378	15.9873	0.00019821	0.000691577
COL5A2	P05997	CO5A2_HUMAN	-1.19468	16.5825	0.000209594	0.000726978
RPLP0	P05388	RLA0_HUMAN	-0.901564	17.2472	0.000204586	0.000711007
FUS	P35637	FUS_HUMAN	-1.04303	16.0086	0.000212091	0.000732754
ACY1	Q03154	ACY1_HUMAN	0.590182	15.097	0.000229222	0.000784252
UBE2L3	P68036	UB2L3_HUMAN	0.842384	18.2912	0.00022012	0.000759004
PMPCB	O75439	MPPB_HUMAN	-0.727746	15.4916	0.000241558	0.000818511
APEH	P13798	ACPH_HUMAN	0.660158	16.4392	0.00025072	0.000844681
ETF1	P62495	ERF1_HUMAN	-0.898935	15.6389	0.00023341	0.000797031
TPP1	O14773	TPP1_HUMAN	-1.02443	16.3625	0.000220766	0.000759747
FCHO2	Q0JRZ9	FCHO2_HUMAN	-0.748953	14.833	0.000224769	0.000772014
GALM	Q96C23	GALM_HUMAN	1.08495	15.3375	0.000227763	0.000780774
NASP	P49321	NASP_HUMAN	-0.626151	16.505	0.000237879	0.000810721
HMGA1	P17096	HMGA1_HUMAN	-1.36784	19.6664	0.000238866	0.000812514
DDAH2	O95865	DDAH2_HUMAN	0.78377	18.4852	0.000240278	0.000815742
RPS8	P62241	RS8_HUMAN	-1.27152	15.8775	0.000242383	0.000819727
CLSTN3	Q9BQT9	CSTN3_HUMAN	-1.01649	15.4502	0.0002514	0.000845356
HNRNPUL2	Q1KMD3	HNRL2_HUMAN	-1.03989	15.5245	0.000266327	0.000887084
ACOT1	Q86TX2	ACOT1_HUMAN	-0.534966	14.7258	0.000249013	0.000840539
LAMB1	P07942	LAMB1_HUMAN	-0.584562	18.3359	0.000261127	0.000873064
PPP1R12A	O14974	MYPT1_HUMAN	-0.337697	15.4688	0.000252371	0.000847006
HYI	Q5T013	HYI_HUMAN	0.980188	16.2684	0.000253399	0.00084884
SNTB2	Q13425	SNTB2_HUMAN	-0.747417	14.387	0.000277162	0.00091797
EIF3CL	B5ME19	EIFCL_HUMAN	-0.412404	16.2662	0.000287794	0.000949612
TALDO1	P37837	TALDO_HUMAN	0.52672	20.0259	0.000269365	0.000895512
BUB3	O43684	BUB3_HUMAN	-1.03881	14.7497	0.000284768	0.000941392
TSG101	Q99816	TS101_HUMAN	0.843624	15.3359	0.00026338	0.000878931
FKBP4	Q02790	FKBP4_HUMAN	-0.399331	16.4152	0.000273597	0.000907867
GJA1	P17302	CXA1_HUMAN	0.804829	14.4993	0.000312817	0.0010226
SFPQ	P23246	SFPQ_HUMAN	-0.763627	16.8983	0.000290093	0.00095541
LRRC59	Q96AG4	LRC59_HUMAN	1.57911	17.0292	0.000292311	0.000960917
RPS29	P62273	RS29_HUMAN	0.577814	14.6679	0.000320397	0.00104351
TIMM8A	O60220	TIM8A_HUMAN	-0.704145	16.0443	0.000293894	0.000964322
UBR4	Q5T4S7	UBR4_HUMAN	-0.855587	14.5274	0.000310171	0.00101584
MTA2	O94776	MTA2_HUMAN	-0.382904	14.4257	0.000375462	0.00118558
TATDN1	Q6P1N9	TATD1_HUMAN	0.73722	15.2329	0.000335207	0.00108573
DUSP3	P51452	DUS3_HUMAN	0.670011	16.1284	0.000322205	0.00104746
MPST	P25325	THTM_HUMAN	-0.640991	15.2699	0.000313554	0.00102311
UTRN	P46939	UTRN_HUMAN	-0.726855	16.1093	0.000332376	0.00107854
PYGL	P06737	PYGL_HUMAN	0.366817	17.0576	0.00033931	0.00109372
RSU1	Q15404	RSU1_HUMAN	0.696965	16.6195	0.000341911	0.00109936
MDH1	P40925	MDHC_HUMAN	0.413031	19.3663	0.000376802	0.00118558
ABHD14B	Q96IU4	ABHEB_HUMAN	0.901939	16.538	0.000336871	0.00108911
FAM50A	Q14320	FA50A_HUMAN	-0.520547	14.6462	0.000411681	0.00125499
SWAP70	Q9UH65	SWP70_HUMAN	-0.605487	16.4683	0.000361296	0.00115118
CRYZ	Q08257	QOR_HUMAN	0.368022	16.4884	0.000339539	0.00109372
MYL12A	O14950	ML12B_HUMAN	-1.28975	16.9986	0.000360237	0.00114989
YWHAE	P62258	1433E_HUMAN	-0.729147	20.6074	0.000348905	0.0011198
DLD	P09622	DLDH_HUMAN	-0.520495	17.46	0.000371619	0.00117557
APLP2	Q06481	APLP2_HUMAN	-1.53559	15.3814	0.000363391	0.00115577
CORO1B	Q9BR76	COR1B_HUMAN	-0.431479	16.458	0.000366254	0.00116277
TCOF1	Q13428	TCOF_HUMAN	-0.600093	15.588	0.000354584	0.00113596
NRDC	O43847	NRDC_HUMAN	-1.37789	14.9405	0.000357308	0.00114261
EIF2B1	Q14232	EI2BA_HUMAN	0.66953	14.8739	0.000390911	0.00122342
TBCA	O75347	TBCA_HUMAN	-0.30449	18.401	0.000420513	0.00127092
SEC13	P55735	SEC13_HUMAN	-0.387934	15.3537	0.000425611	0.00128412
DSP	P15924	DESP_HUMAN	0.622294	14.9493	0.000403073	0.00124163
HNRNPDL	O14979	HNRDL_HUMAN	-0.616596	15.9181	0.000388502	0.00122021
LAMTOR5	O43504	LTOR5_HUMAN	0.841834	15.5303	0.000369196	0.00117001
KPRP	Q5T749	KPRP_HUMAN	1.0099	14.6712	0.000393604	0.0012258
CIRBP	Q14011	CIRBP_HUMAN	0.402395	15.7095	0.000518412	0.00151987
APOB	P04114	APOB_HUMAN	-3.51615	15.0021	0.00037676	0.00118558
PITPNA	Q00169	PIPNA_HUMAN	0.745605	16.482	0.000409529	0.00125276
ALDH16A1	Q8IZ83	A16A1_HUMAN	0.450456	16.2312	0.000439831	0.0013225
SOD1	P00441	SODC_HUMAN	0.739433	20.661	0.000405058	0.00124557
EFNB1	P98172	EFNB1_HUMAN	0.791312	16.7082	0.000390624	0.00122342
RPS3A	P61247	RS3A_HUMAN	-0.604661	17.0729	0.000398371	0.00123362
CD55	P08174	DAF_HUMAN	0.908876	16.1331	0.000393263	0.0012258
LRSAM1	Q6UWE0	LRSM1_HUMAN	-0.636872	13.6016	0.000409519	0.00125276
RANGAP1	P46060	RAGP1_HUMAN	-0.637699	15.5512	0.000398143	0.00123362
SEPTIN11	Q9NVA2	SEP11_HUMAN	-0.415891	16.2598	0.000401056	0.00123758
HDDC3	Q8N4P3	MESH1_HUMAN	0.822618	16.295	0.000400407	0.00123758
ARPC4	P59998	ARPC4_HUMAN	0.811379	18.0411	0.000393759	0.0012258
AP3D1	O14617	AP3D1_HUMAN	-0.924528	15.1694	0.000419449	0.00126988
ANXA2	P07355	ANXA2_HUMAN	0.760203	20.4857	0.000396792	0.00123306
IDH1	O75874	IDHC_HUMAN	0.477623	17.3118	0.000415072	0.00126314
TUBB3	Q13509	TBB3_HUMAN	-0.452907	14.667	0.000417251	0.00126758
DTD1	Q8TEA8	DTD1_HUMAN	0.552057	15.7031	0.000408655	0.00125276
SNRNP70	P08621	RU17_HUMAN	-0.82146	15.4336	0.000411076	0.00125499
PARP1	P09874	PARP1_HUMAN	-0.328724	16.6152	0.000542745	0.00157548
DDAH1	O94760	DDAH1_HUMAN	0.499861	18.2073	0.000418705	0.00126981
NOVA2	Q9UNW9	NOVA2_HUMAN	1.02283	14.0967	0.000447269	0.00134028
RTRAF	Q9Y224	RTRAF_HUMAN	0.545758	15.3835	0.000433806	0.00130661
PDGFD	Q9GZP0	PDGFD_HUMAN	-0.808435	16.2842	0.000446462	0.00134015
PLEC	Q15149	PLEC_HUMAN	0.273351	18.3302	0.00048505	0.00143882
UCHL3	P15374	UCHL3_HUMAN	-0.63802	16.1614	0.000488644	0.00144704
NAA25	Q14CX7	NAA25_HUMAN	0.454347	14.315	0.00049574	0.00146559
OGFR	Q9NZT2	OGFR_HUMAN	0.85417	14.8144	0.000467725	0.00139921
G3BP1	Q13283	G3BP1_HUMAN	-0.354736	16.6192	0.000572228	0.00165289
MMP14	P50281	MMP14_HUMAN	0.818492	16.4221	0.000532624	0.00155378
VAPA	Q9P0L0	VAPA_HUMAN	0.574289	17.914	0.000470564	0.00140531
SDHA	P31040	SDHA_HUMAN	-0.682207	16.0067	0.000477954	0.00142016
ABI3BP	Q7Z7G0	TARSH_HUMAN	-1.38993	14.7986	0.000472579	0.00140894
RPS7	P62081	RS7_HUMAN	1.4126	14.1564	0.000473619	0.00140966
EIF3B	P55884	EIF3B_HUMAN	-0.401848	16.4784	0.000540408	0.00157128
ILF2	Q12905	ILF2_HUMAN	-0.895501	17.7447	0.000509376	0.00149837
SF3B6	Q9Y3B4	SF3B6_HUMAN	-0.826396	14.9579	0.000527078	0.00154271
DNMBP	Q6XZF7	DNMBP_HUMAN	0.946066	15.2317	0.000506409	0.00149463
GLS	O94925	GLSK_HUMAN	0.564885	18.3619	0.000509348	0.00149837
BLVRA	P53004	BIEA_HUMAN	0.421913	16.7324	0.000510523	0.00149924
UROD	P06132	DCUP_HUMAN	0.519465	16.6919	0.000531574	0.00155329
XPNPEP1	Q9NQW7	XPP1_HUMAN	0.687605	16.5648	0.000546471	0.00158369
PPP1CA	P62136	PP1A_HUMAN	-0.949796	16.5123	0.000557413	0.00161274
PSPC1	Q8WXF1	PSPC1_HUMAN	-0.472183	14.5545	0.000537466	0.00156531
DYNLL1	P63167	DYL1_HUMAN	0.594342	17.0214	0.000607304	0.00173143
ARHGDIA	P52565	GDIR1_HUMAN	-0.376121	19.2859	0.000605389	0.0017296
CFL2	Q9Y281	COF2_HUMAN	0.43777	18.0357	0.000625679	0.00176674
ADM	P35318	ADML_HUMAN	-0.820551	16.728	0.000621089	0.00175942
SNRNP200	O75643	U520_HUMAN	-0.662181	15.7926	0.00057479	0.00165758
SCARF1	Q14162	SREC_HUMAN	0.491525	15.1739	0.000602155	0.0017252
XPO1	O14980	XPO1_HUMAN	-0.260741	15.8611	0.000587348	0.00169102
LTA4H	P09960	LKHA4_HUMAN	0.453947	18.5028	0.000710926	0.0019634
DCUN1D1	Q96GG9	DCNL1_HUMAN	0.512952	14.9919	0.000589844	0.00169544
HNRNPH3	P31942	HNRH3_HUMAN	0.523338	16.1421	0.000596271	0.00171112
ATP6AP1	Q15904	VAS1_HUMAN	-0.873177	15.3934	0.000605656	0.0017296
ESYT1	Q9BSJ8	ESYT1_HUMAN	0.391322	16.8325	0.00060826	0.00173143
DDX6	P26196	DDX6_HUMAN	-0.445151	14.5056	0.000616077	0.00174803
ROBO4	Q8WZ75	ROBO4_HUMAN	-0.686207	16.8855	0.000657332	0.00183844
CST3	P01034	CYTC_HUMAN	-0.728693	18.5222	0.000614943	0.00174763
ARCN1	P48444	COPD_HUMAN	-0.403563	17.2837	0.000645725	0.00181173
PACSIN2	Q9UNF0	PACN2_HUMAN	-0.656794	15.3391	0.00062354	0.00176353
DDX21	Q9NR30	DDX21_HUMAN	-0.488252	15.1112	0.000672695	0.0018666
TJP1	Q07157	ZO1_HUMAN	-0.351563	15.6119	0.000627342	0.0017686
SSBP1	Q04837	SSBP_HUMAN	-1.14436	16.7997	0.000662492	0.00184701
MAP2	P11137	MTAP2_HUMAN	0.540292	15.0236	0.000644848	0.00181173
Q9HB07	Q9HB07	MYG1_HUMAN	0.426863	16.9175	0.000643207	0.00181043
EEF1B2	P24534	EF1B_HUMAN	-0.912246	17.6673	0.000665359	0.00185207
ADH5	P11766	ADHX_HUMAN	0.567842	16.2824	0.000670158	0.00186249
ITGA6	P23229	ITA6_HUMAN	0.596452	14.6326	0.00065844	0.00183862
RAB1A	P62820	RAB1A_HUMAN	1.0539	16.5432	0.000684928	0.00189755
GRB2	P62993	GRB2_HUMAN	0.55499	15.8994	0.00065394	0.00183186
SUB1	P53999	TCP4_HUMAN	-0.592089	17.0833	0.000700404	0.00193738
EIF2S3	P41091	IF2G_HUMAN	-0.673803	15.8401	0.000731015	0.00201573
TKT	P29401	TKT_HUMAN	0.573819	20.8731	0.000762834	0.00208713
TCN2	P20062	TCO2_HUMAN	0.403869	16.0019	0.000864188	0.00232829
PUDP	Q08623	HDHD1_HUMAN	0.437953	16.4758	0.000795612	0.00217007
SUMF1	Q8NBK3	SUMF1_HUMAN	0.582463	14.3922	0.000744873	0.00205073
NME2	P22392	NDKB_HUMAN	1.03441	20.2141	0.000756835	0.00207574
UBE2V1	Q13404	UB2V1_HUMAN	0.719286	16.1367	0.000757026	0.00207574
C1QBP	Q07021	C1QBP_HUMAN	-0.78189	16.2389	0.000757494	0.00207574
FABP5	Q01469	FABP5_HUMAN	0.351049	21.7034	0.000943618	0.00251536
PLD3	Q8IV08	PLD3_HUMAN	1.04785	15.9495	0.000812932	0.0022134
RPRD1B	Q9NQG5	RPR1B_HUMAN	-0.474231	15.0525	0.000814009	0.0022134
LAMA5	O15230	LAMA5_HUMAN	-0.592215	16.1415	0.000787018	0.00214996
LPP	Q93052	LPP_HUMAN	0.537746	15.1987	0.000836124	0.00225959
GRAP	Q13588	GRAP_HUMAN	0.551965	14.4729	0.000855254	0.00230775
DNAJC8	O75937	DNJC8_HUMAN	-0.917222	15.6716	0.000819015	0.00222358
MAP2K1	Q02750	MP2K1_HUMAN	0.444358	15.989	0.000869345	0.0023386
KPNA1	P52294	IMA5_HUMAN	-0.488612	14.9644	0.000828484	0.00224238
CNPY2	Q9Y2B0	CNPY2_HUMAN	-0.740853	14.9412	0.000827369	0.00224238
MYL6	P60660	MYL6_HUMAN	-0.361535	19.1869	0.00104983	0.0027609
EDF1	O60869	EDF1_HUMAN	0.353957	16.3219	0.000903204	0.00241861
GIMAP4	Q9NUV9	GIMA4_HUMAN	-0.52017	15.1804	0.000876954	0.00235548
SNRPD3	P62318	SMD3_HUMAN	-1.15036	16.0013	0.000926967	0.00247472
DCTPP1	Q9H773	DCTP1_HUMAN	0.627292	14.7292	0.000887087	0.00237907
GSTP1	P09211	GSTP1_HUMAN	0.591076	20.7145	0.000919809	0.00245934
NCOA7	Q8NI08	NCOA7_HUMAN	-0.500284	14.2261	0.00104962	0.0027609
P02666	P02666	CASB_BOVIN	-0.667855	16.7727	0.00111046	0.00287923
SARS1	P49591	SYSC_HUMAN	-0.340488	14.7762	0.00100104	0.00264841
MESD	Q14696	MESD_HUMAN	-0.677331	15.2184	0.000956352	0.00254546
FAH	P16930	FAAA_HUMAN	0.348944	15.6843	0.00111221	0.00287923
PABPN1	Q86U42	PABP2_HUMAN	-1.04258	16.5346	0.000977068	0.00259276
LSM2	Q9Y333	LSM2_HUMAN	0.294355	15.9092	0.000966198	0.00256778
PDLIM1	O00151	PDLI1_HUMAN	0.459131	18.7412	0.000985746	0.00261186
CNOT3	O75175	CNOT3_HUMAN	-0.776806	14.459	0.00105353	0.00276651
NPEPL1	Q8NDH3	PEPL1_HUMAN	0.324559	15.6003	0.00127475	0.00323647
RAI14	Q9P0K7	RAI14_HUMAN	-0.356874	16.113	0.00116883	0.00300653
ANG	P03950	ANGI_HUMAN	-0.579896	14.2798	0.00101819	0.00268973
PRDX5	P30044	PRDX5_HUMAN	0.78934	17.9836	0.00109439	0.00284833
TSNAX	Q99598	TSNAX_HUMAN	0.623576	16.1981	0.00107638	0.00281811
TRAP1	Q12931	TRAP1_HUMAN	-0.75356	15.3228	0.00103969	0.00274242
ME2	P23368	MAOM_HUMAN	-1.05573	15.0905	0.00106258	0.00278611
MAN2B2	Q9Y2E5	MA2B2_HUMAN	0.654835	15.3476	0.00109838	0.0028545
JPT2	Q9H910	JUPI2_HUMAN	0.472033	16.5054	0.00115713	0.00298078
P02769	P02769	ALBU_BOVIN	0.55409	22.1854	0.00108355	0.00283266
HMOX2	P30519	HMOX2_HUMAN	-0.550146	15.6386	0.0010926	0.00284833
SERF2	P84101	SERF2_HUMAN	-0.805103	16.1571	0.0011128	0.00287923
DNAJC9	Q8WXX5	DNJC9_HUMAN	-0.966484	15.4829	0.00109434	0.00284833
ICAM2	P13598	ICAM2_HUMAN	-0.31511	19.8081	0.00145797	0.00363357
POSTN	Q15063	POSTN_HUMAN	-0.521445	15.4237	0.00115619	0.00298078
PTGES3	Q15185	TEBP_HUMAN	-1.56162	15.9013	0.00117131	0.00300852
THRAP3	Q9Y2W1	TR150_HUMAN	-0.917989	15.9235	0.00114465	0.00295729
CZIB	Q9NWV4	CZIB_HUMAN	0.946665	17.2204	0.00133683	0.00336498
AIFM1	O95831	AIFM1_HUMAN	-0.524723	15.9228	0.00120258	0.0030819
SRGN	P10124	SRGN_HUMAN	-1.70122	16.3999	0.00120337	0.0030819
LYVE1	Q9Y5Y7	LYVE1_HUMAN	0.769685	17.0418	0.00125007	0.0031922
CUTC	Q9NTM9	CUTC_HUMAN	0.375068	15.1996	0.00120638	0.00308511
PSMD5	Q16401	PSMD5_HUMAN	0.504508	16.5976	0.00129024	0.00327108
UBXN7	O94888	UBXN7_HUMAN	0.42884	15.362	0.00126301	0.00321592
OPTN	Q96CV9	OPTN_HUMAN	0.485894	15.4433	0.0012978	0.00328082
RECQL	P46063	RECQ1_HUMAN	0.368446	14.7888	0.00136684	0.00342584
SPTBN1	Q01082	SPTB2_HUMAN	-0.244496	17.9911	0.00134251	0.00337446
APIP	Q96GX9	MTNB_HUMAN	0.292513	15.3755	0.00125692	0.00320505
NDUFAB1	O14561	ACPM_HUMAN	-0.965486	15.6208	0.00126793	0.0032238
FLOT2	Q14254	FLOT2_HUMAN	0.611591	16.0125	0.00135071	0.00339023
HADH	Q16836	HCDH_HUMAN	-0.814415	16.4828	0.0013691	0.00342665
TPR	P12270	TPR_HUMAN	-0.693372	15.224	0.00129233	0.00327168
P4HB	P07237	PDIA1_HUMAN	-0.623577	17.9561	0.00132472	0.00333928
PHPT1	Q9NRX4	PHP14_HUMAN	0.555966	18.009	0.00131994	0.00333199
EEF1A1	P68104	EF1A1_HUMAN	0.489926	18.8562	0.00138967	0.0034732
RPL4	P36578	RL4_HUMAN	0.667213	15.3798	0.00139713	0.00348689
AP2M1	Q96CW1	AP2M1_HUMAN	-0.484466	15.7284	0.00150292	0.00374033
NECTIN2	Q92692	NECT2_HUMAN	0.587924	15.8938	0.00153038	0.00379793
RPS17	P08708	RS17_HUMAN	0.39919	15.0859	0.00161898	0.00396751
NUP214	P35658	NU214_HUMAN	-0.709426	14.3559	0.00156711	0.00386272
GDI2	P50395	GDIB_HUMAN	0.323722	19.8447	0.001565	0.00386272
LASP1	Q14847	LASP1_HUMAN	-0.279419	17.579	0.00179939	0.00433724
IFI16	Q16666	IF16_HUMAN	-0.243153	16.5213	0.00156973	0.00386294
PPP1R2	P41236	IPP2_HUMAN	-0.488076	15.1752	0.00152455	0.00378879
CFI	P05156	CFAI_HUMAN	-0.289197	16.4402	0.00156069	0.00386226
EHD2	Q9NZN4	EHD2_HUMAN	-0.514037	16.4516	0.00154302	0.00382392
PTGFRN	Q9P2B2	FPRP_HUMAN	-0.650974	15.0353	0.00167338	0.00406689
BAG6	P46379	BAG6_HUMAN	-0.676594	15.022	0.00162969	0.00398822
UAP1	Q16222	UAP1_HUMAN	0.637069	15.3439	0.00156745	0.00386272
DLAT	P10515	ODP2_HUMAN	-0.662549	15.0661	0.00164014	0.00400266
RBBP4	Q09028	RBBP4_HUMAN	-1.12471	17.7141	0.00159649	0.00392332
SERPINB6	P35237	SPB6_HUMAN	0.440542	19.1156	0.00163681	0.00400009
PDLIM5	Q96HC4	PDLI5_HUMAN	0.60756	17.544	0.00160746	0.00394476
ATP6V1A	P38606	VATA_HUMAN	0.740029	16.62	0.00169341	0.00410991
ARPC3	O15145	ARPC3_HUMAN	0.631269	17.6361	0.00165201	0.00402607
ITIH4	Q14624	ITIH4_HUMAN	0.582752	15.0016	0.00165624	0.00403078
NHLRC3	Q5JS37	NHLC3_HUMAN	0.459883	14.9495	0.00175083	0.00423758
UGP2	Q16851	UGPA_HUMAN	0.35359	16.4377	0.00182006	0.00437879
PGP	A6NDG6	PGP_HUMAN	0.505377	16.4141	0.0018216	0.00437879
MTAP	Q13126	MTAP_HUMAN	0.737686	16.6131	0.00170149	0.00412384
PTPN23	Q9H3S7	PTN23_HUMAN	-0.677306	15.9884	0.00182945	0.00439168
TFF3	Q07654	TFF3_HUMAN	-0.402865	16.4277	0.00209911	0.00492495
ARPP19	P56211	ARP19_HUMAN	0.682976	15.1235	0.00177197	0.00428288
SART3	Q15020	SART3_HUMAN	-0.907694	14.96	0.00178389	0.00430577
HLA-C	P10321	HLAC_HUMAN	-0.982332	16.5522	0.00188732	0.00452444
PTPA	Q15257	PTPA_HUMAN	0.707261	17.1414	0.00190282	0.0045554
TATDN3	Q17R31	TATD3_HUMAN	0.463309	13.7109	0.00207935	0.0048916
DPP4	P27487	DPP4_HUMAN	0.461887	16.3569	0.00191842	0.00458652
UFM1	P61960	UFM1_HUMAN	1.29759	17.8124	0.00206291	0.00485941
UGDH	O60701	UGDH_HUMAN	0.374952	14.7779	0.00196999	0.0046907
PLCG1	P19174	PLCG1_HUMAN	-0.313295	17.7627	0.00201437	0.00477701
CAVIN1	Q6NZI2	CAVN1_HUMAN	-0.561605	17.3642	0.00192653	0.00459966
GSN	P06396	GELS_HUMAN	-0.357656	18.6259	0.0019901	0.00472582
PSMD14	O00487	PSDE_HUMAN	-0.624664	14.5676	0.00223043	0.00515694
CDH5	P33151	CADH5_HUMAN	-0.584327	19.5581	0.002039	0.00482893
HGS	O14964	HGS_HUMAN	0.388489	15.4228	0.00195042	0.0046504
RBBP6	Q7Z6E9	RBBP6_HUMAN	-0.489013	14.686	0.0021069	0.00493665
PFN1	P07737	PROF1_HUMAN	0.830294	21.8567	0.00763361	0.0147483
PPIL3	Q9H2H8	PPIL3_HUMAN	0.772146	15.3422	0.00208365	0.00489518
MANF	P55145	MANF_HUMAN	0.315231	16.9748	0.00198516	0.00472046
DARS1	P14868	SYDC_HUMAN	-0.366982	15.1201	0.00218235	0.00507966
LAMA4	Q16363	LAMA4_HUMAN	-0.37273	18.3097	0.00224206	0.00517083
SLC3A2	P08195	4F2_HUMAN	0.563941	14.7285	0.00205128	0.00485148
RAD23A	P54725	RD23A_HUMAN	0.338653	15.7178	0.00205752	0.00485941
CAB39	Q9Y376	CAB39_HUMAN	0.588751	16.0133	0.00206284	0.00485941
AHSA1	O95433	AHSA1_HUMAN	0.713989	16.0447	0.00214203	0.00499902
PSMB10	P40306	PSB10_HUMAN	0.48204	15.5019	0.00232188	0.00532009
RPL29	P47914	RL29_HUMAN	-0.830969	16.2693	0.00213264	0.00498371
TOM1	O60784	TOM1_HUMAN	0.551784	14.4719	0.00213096	0.00498371
TPP2	P29144	TPP2_HUMAN	0.426123	15.7058	0.00219963	0.00511313
NPC1	O15118	NPC1_HUMAN	1.14341	17.0193	0.0022067	0.00512281
SKIC8	Q9GZS3	SKI8_HUMAN	0.389839	14.5448	0.00241917	0.00552146
CAV1	Q03135	CAV1_HUMAN	0.341819	17.8761	0.00271698	0.0060985
ASF1A	Q9Y294	ASF1A_HUMAN	-0.415074	14.6516	0.00230591	0.00529037
RP2	O75695	XRP2_HUMAN	0.653063	14.27	0.00217626	0.00507219
EML3	Q32P44	EMAL3_HUMAN	0.327331	14.356	0.00230539	0.00529037
PDIA5	Q14554	PDIA5_HUMAN	-0.763929	14.9169	0.00221465	0.00513449
ACYP1	P07311	ACYP1_HUMAN	0.532235	16.4289	0.00223311	0.00515694
CTPS1	P17812	PYRG1_HUMAN	-0.348467	14.5996	0.00237377	0.00543192
ALDH1A1	P00352	AL1A1_HUMAN	0.580073	18.3095	0.00222516	0.00515207
PSMA4	P25789	PSA4_HUMAN	-0.357358	18.2295	0.00250677	0.00567728
PALM2AKAP2	Q9Y2D5	PLAK2_HUMAN	0.259857	15.685	0.00245999	0.00560013
ACTG1	P63261	ACTG_HUMAN	-0.459567	22.0336	0.00225934	0.00520386
GSTO1	P78417	GSTO1_HUMAN	0.441064	19.8052	0.00227281	0.00522806
LDHA	P00338	LDHA_HUMAN	0.513085	20.3414	0.00258531	0.00583266
NUMA1	Q14980	NUMA1_HUMAN	-0.44655	15.5127	0.00245549	0.00559712
SCFD1	Q8WVM8	SCFD1_HUMAN	0.486393	14.6269	0.00238909	0.0054599
RBM3	P98179	RBM3_HUMAN	0.716625	15.999	0.00254699	0.00576096
E9PAV3	E9PAV3	NACAM_HUMAN	-1.25665	16.7486	0.00246794	0.00561098
DPP7	Q9UHL4	DPP2_HUMAN	0.671078	16.5195	0.00248325	0.0056385
PFDN1	O60925	PFD1_HUMAN	-0.404964	16.1568	0.00306143	0.00676817
PCNA	P12004	PCNA_HUMAN	-0.814439	15.9977	0.00248734	0.00564054
S100A7	P31151	S10A7_HUMAN	0.690316	15.8068	0.00255641	0.00577485
BLMH	Q13867	BLMH_HUMAN	0.566702	18.0977	0.00264921	0.00596282
DBNL	Q9UJU6	DBNL_HUMAN	-0.855801	15.6819	0.00283131	0.00631796
CUTA	O60888	CUTA_HUMAN	0.88421	17.97	0.00273841	0.00613879
MDH2	P40926	MDHM_HUMAN	-0.832232	19.6955	0.00264977	0.00596282
STIP1	P31948	STIP1_HUMAN	-0.281765	18.2315	0.00284837	0.00634492
PRNP	P04156	PRIO_HUMAN	-0.813314	16.1626	0.00283268	0.00631796
DECR1	Q16698	DECR_HUMAN	-0.568934	14.6683	0.00269549	0.00605799
IQGAP1	P46940	IQGA1_HUMAN	-0.253288	17.3804	0.0032395	0.00712608
VPS26A	O75436	VP26A_HUMAN	-0.477363	15.9932	0.00287276	0.00639116
RUVBL2	Q9Y230	RUVB2_HUMAN	0.546727	15.2871	0.00288744	0.00641572
HAGH	Q16775	GLO2_HUMAN	0.656627	16.2385	0.002794	0.00625543
HNRNPA1	P09651	ROA1_HUMAN	0.533148	19.8927	0.00291802	0.0064755
PAM	P19021	AMD_HUMAN	-0.394601	15.1416	0.00282974	0.00631796
CCL14	Q16627	CCL14_HUMAN	-0.413169	17.9324	0.0030434	0.00673677
SYAP1	Q96A49	SYAP1_HUMAN	0.504701	14.7927	0.00331058	0.00726431
PGM1	P36871	PGM1_HUMAN	0.46936	16.2601	0.0031252	0.00689187
PABPC1	P11940	PABP1_HUMAN	-0.277777	17.7584	0.00343986	0.00750174
NT5DC1	Q5TFE4	NT5D1_HUMAN	0.550823	15.0551	0.00300694	0.00666443
GM2A	P17900	SAP3_HUMAN	0.302231	15.6478	0.00360066	0.00779406
RHOA	P61586	RHOA_HUMAN	-0.4754	15.7473	0.00341291	0.00746097
RIPK1	Q13546	RIPK1_HUMAN	0.743956	14.5001	0.00309566	0.00683529
CRAT	P43155	CACP_HUMAN	-0.357182	14.8363	0.00329457	0.00723819
S100A11	P31949	S10AB_HUMAN	0.706022	18.4461	0.00320712	0.00706367
AFDN	P55196	AFAD_HUMAN	-0.489554	15.7517	0.00336996	0.00738541
DIAPH1	O60610	DIAP1_HUMAN	0.276367	16.1315	0.00470021	0.00984753
FUBP1	Q96AE4	FUBP1_HUMAN	-0.740966	16.3605	0.00341272	0.00746097
NES	P48681	NEST_HUMAN	-0.371616	17.494	0.00358316	0.00776572
RTCB	Q9Y3I0	RTCB_HUMAN	-0.597944	15.4789	0.00371818	0.00801889
CPOX	P36551	HEM6_HUMAN	-0.513038	16.2631	0.00355718	0.00773166
MIF4GD	A9UHW6	MI4GD_HUMAN	0.500208	14.4524	0.00344007	0.00750174
LGALS9	O00182	LEG9_HUMAN	0.923078	14.8544	0.00361477	0.00781501
PCDH1	Q08174	PCDH1_HUMAN	-1.36375	15.868	0.00372973	0.00803397
ITGB1	P05556	ITB1_HUMAN	0.378795	16.2779	0.00355045	0.00773166
HNRNPC	P07910	HNRPC_HUMAN	-0.606933	18.7533	0.00355867	0.00773166
PAICS	P22234	PUR6_HUMAN	0.444047	17.053	0.00358256	0.00776572
CAMK2D	Q13557	KCC2D_HUMAN	0.663459	15.3852	0.00367135	0.00792759
CAPG	P40121	CAPG_HUMAN	0.582934	17.2689	0.00380318	0.00818217
MMP1	P03956	MMP1_HUMAN	0.375037	17.6108	0.00400633	0.00858778
CLIP2	Q9UDT6	CLIP2_HUMAN	0.813048	14.967	0.00405292	0.00866656
GALNT1	Q10472	GALT1_HUMAN	-0.509217	15.7861	0.00392565	0.00843535
SND1	Q7KZF4	SND1_HUMAN	-0.261089	16.262	0.00471554	0.00986791
NNMT	P40261	NNMT_HUMAN	-0.403478	15.8125	0.00425232	0.00905997
DENR	O43583	DENR_HUMAN	-0.53451	14.8432	0.00396359	0.00850652
RCC2	Q9P258	RCC2_HUMAN	-0.224796	16.5528	0.00462909	0.00974487
TNPO3	Q9Y5L0	TNPO3_HUMAN	0.354281	14.3305	0.00444795	0.00939723
ISYNA1	Q9NPH2	INO1_HUMAN	0.674926	16.1544	0.00402373	0.00861459
ELAVL1	Q15717	ELAV1_HUMAN	0.313569	17.3214	0.00422726	0.00901746
ALCAM	Q13740	CD166_HUMAN	0.536003	17.5159	0.00428589	0.00912045
BPHL	Q86WA6	BPHL_HUMAN	-0.50996	15.2277	0.00439229	0.00930681
EIF5B	O60841	IF2P_HUMAN	-0.389635	15.4955	0.00412999	0.00882066
RTN4	Q9NQC3	RTN4_HUMAN	0.361661	17.3025	0.0048441	0.0100771
FNTA	P49354	FNTA_HUMAN	0.416538	16.0593	0.00442342	0.00935661
PSMA6	P60900	PSA6_HUMAN	-0.33141	18.7856	0.00439459	0.00930681
PXN	P49023	PAXI_HUMAN	0.247127	15.199	0.00432208	0.00918637
CSRP2	Q16527	CSRP2_HUMAN	0.371886	14.1439	0.0043869	0.00930681
SLK	Q9H2G2	SLK_HUMAN	-0.273108	14.8215	0.00447137	0.00943539
PSMC2	P35998	PRS7_HUMAN	-0.415772	16.0065	0.00468085	0.00981863
PSAT1	Q9Y617	SERC_HUMAN	0.534	15.8329	0.00475916	0.00993559
TPT1	P13693	TCTP_HUMAN	0.423063	19.0384	0.00493519	0.0102424
PPP1R14B	Q96C90	PP14B_HUMAN	-1.2955	14.7707	0.00456492	0.00962128
TUBB6	Q9BUF5	TBB6_HUMAN	0.524242	15.8469	0.00467191	0.00981863
RPS20	P60866	RS20_HUMAN	0.488388	15.9425	0.00467911	0.00981863
SERPINE1	P05121	PAI1_HUMAN	-0.399037	20.6912	0.00495889	0.0102795
SEC24A	O95486	SC24A_HUMAN	0.567235	15.0249	0.00481795	0.0100345
PPP1R7	Q15435	PP1R7_HUMAN	-1.39996	15.5874	0.00473174	0.00989006
ARHGEF7	Q14155	ARHG7_HUMAN	0.289372	15.7674	0.00518294	0.0107061
CAND1	Q86VP6	CAND1_HUMAN	-0.843912	17.4405	0.0048119	0.0100338
MSN	P26038	MOES_HUMAN	-0.389373	20.0054	0.00491286	0.0102081
CRIM1	Q9NZV1	CRIM1_HUMAN	-0.580739	16.427	0.00508786	0.0105344
TIAL1	Q01085	TIAR_HUMAN	-0.682487	15.311	0.00600734	0.0120695
CSTB	P04080	CYTB_HUMAN	0.697494	18.3348	0.0053123	0.0109296
GMFG	O60234	GMFG_HUMAN	-0.797369	16.5434	0.00582537	0.011771
CRIP2	P52943	CRIP2_HUMAN	0.374254	17.9895	0.00547086	0.0111699
CARD19	Q96LW7	CAR19_HUMAN	-0.27607	14.3905	0.00535612	0.0109738
C1QTNF3	Q9BXJ4	C1QT3_HUMAN	-1.54566	14.5105	0.00514583	0.010642
SGTA	O43765	SGTA_HUMAN	-0.572331	14.7146	0.00532211	0.0109296
LUZP1	Q86V48	LUZP1_HUMAN	0.302267	15.4994	0.00531897	0.0109296
UFD1	Q92890	UFD1_HUMAN	0.614014	16.7352	0.00560919	0.0114127
ATP6V1F	Q16864	VATF_HUMAN	0.972603	14.0172	0.00522482	0.01078
NEDD8	Q15843	NEDD8_HUMAN	0.972074	18.84	0.00523824	0.0107951
HNRNPH1	P31943	HNRH1_HUMAN	0.314652	16.3249	0.00564127	0.0114647
C11orf68	Q9H3H3	CK068_HUMAN	0.425275	15.3249	0.00614782	0.0122817
ARSB	P15848	ARSB_HUMAN	0.824275	14.627	0.00535304	0.0109738
COL4A1	P02462	CO4A1_HUMAN	-0.519137	17.2691	0.00612488	0.0122637
YLPM1	P49750	YLPM1_HUMAN	-0.815588	14.2178	0.00553506	0.0112879
IPO9	Q96P70	IPO9_HUMAN	-1.08006	15.3714	0.00539081	0.0110321
KARS1	Q15046	SYK_HUMAN	0.273973	16.3936	0.00640111	0.0127588
GALNT2	Q10471	GALT2_HUMAN	-0.540389	15.3889	0.00587487	0.0118498
SP100	P23497	SP100_HUMAN	-0.713805	15.096	0.00543541	0.0111104
GPX1	P07203	GPX1_HUMAN	0.425582	14.9645	0.0057125	0.0115961
RPS3	P23396	RS3_HUMAN	-0.78846	15.9815	0.00581307	0.0117596
TTC1	Q99614	TTC1_HUMAN	-0.448673	14.6829	0.00587781	0.0118498
TNPO1	Q92973	TNPO1_HUMAN	-0.542928	15.3752	0.00606432	0.0121701
EHD4	Q9H223	EHD4_HUMAN	1.20462	16.2348	0.00559679	0.0114006
TP53BP1	Q12888	TP53B_HUMAN	-0.7278	16.4198	0.00576734	0.0116805
C1QTNF5	Q9BXJ0	C1QT5_HUMAN	-0.916258	18.2855	0.00589018	0.0118611
GBP1	P32455	GBP1_HUMAN	0.572242	15.4392	0.00572797	0.0116141
DCTN2	Q13561	DCTN2_HUMAN	0.340844	16.2656	0.00610591	0.0122396
FAM107B	Q9H098	F107B_HUMAN	-0.340275	15.8954	0.00697703	0.0137377
NUTF2	P61970	NTF2_HUMAN	0.468075	17.9709	0.00595914	0.0119863
COX5B	P10606	COX5B_HUMAN	0.260217	16.279	0.00689056	0.0136264
COPS7A	Q9UBW8	CSN7A_HUMAN	-0.512639	14.9232	0.00614211	0.0122817
TARDBP	Q13148	TADBP_HUMAN	-0.572114	16.5117	0.00698547	0.0137377
SNCG	O76070	SYUG_HUMAN	0.400253	16.597	0.00693091	0.0136756
EIF4H	Q15056	IF4H_HUMAN	0.270557	16.0209	0.00656047	0.0130469
DBI	P07108	ACBP_HUMAN	0.752653	19.9019	0.00634693	0.0126651
WDR12	Q9GZL7	WDR12_HUMAN	-0.401494	14.5282	0.00655886	0.0130469
SF3B2	Q13435	SF3B2_HUMAN	-0.624643	16.5196	0.00657139	0.0130539
RRBP1	Q9P2E9	RRBP1_HUMAN	0.291165	17.3153	0.00679261	0.013463
ABRACL	Q9P1F3	ABRAL_HUMAN	1.04098	17.8002	0.0068228	0.0135076
PPT1	P50897	PPT1_HUMAN	0.342466	16.9319	0.00765694	0.014761
PPA1	Q15181	IPYR_HUMAN	0.323402	16.5309	0.00706578	0.013864
COPA	P53621	COPA_HUMAN	-0.556111	16.5168	0.00676551	0.0134244
TMA7	Q9Y2S6	TMA7_HUMAN	-0.654185	16.126	0.00698579	0.0137377
PFDN6	O15212	PFD6_HUMAN	-0.724674	15.3448	0.00700739	0.0137648
ERP29	P30040	ERP29_HUMAN	0.545111	16.458	0.00731481	0.0142259
PLAT	P00750	TPA_HUMAN	-0.28575	15.1973	0.00691354	0.0136566
PEAR1	Q5VY43	PEAR1_HUMAN	0.37121	15.2235	0.00711429	0.0139282
CSE1L	P55060	XPO2_HUMAN	-0.44535	16.065	0.00710326	0.0139221
TGM2	P21980	TGM2_HUMAN	-0.289051	18.1643	0.00772387	0.0148737
GLA	P06280	AGAL_HUMAN	0.468828	16.2449	0.00715258	0.0139501
PTMA	P06454	PTMA_HUMAN	-1.98566	18.9414	0.00714256	0.0139501
STAM	Q92783	STAM1_HUMAN	0.419441	16.747	0.00715169	0.0139501
AGO2	Q9UKV8	AGO2_HUMAN	0.228265	14.8745	0.00715715	0.0139501
FARSA	Q9Y285	SYFA_HUMAN	0.312946	15.3198	0.00742632	0.0143951
TIMP1	P01033	TIMP1_HUMAN	-0.505019	18.212	0.00736426	0.0143063
USP7	Q93009	UBP7_HUMAN	-1.07673	15.3159	0.0072484	0.0141124
RPSA	P08865	RSSA_HUMAN	-0.266516	17.3855	0.00740824	0.0143759
RPA1	P27694	RFA1_HUMAN	-0.540706	15.2421	0.00762107	0.0147402
CSTF3	Q12996	CSTF3_HUMAN	-0.921641	15.0634	0.00757254	0.0146624
SH3PXD2B	A1X283	SPD2B_HUMAN	-0.32932	14.7397	0.00765646	0.014761
CD2AP	Q9Y5K6	CD2AP_HUMAN	-0.611022	15.3326	0.00801027	0.0153414
ATP6V1B2	P21281	VATB2_HUMAN	-0.287967	15.3479	0.00932501	0.0175118
TRIM25	Q14258	TRI25_HUMAN	0.335766	15.2522	0.0105912	0.0194595
CALU	O43852	CALU_HUMAN	-0.280519	17.5468	0.00828431	0.0157976
SORBS2	O94875	SRBS2_HUMAN	-0.320233	17.4969	0.00785964	0.0151187
ANXA5	P08758	ANXA5_HUMAN	0.57978	16.9117	0.0079158	0.0152101
SHMT2	P34897	GLYM_HUMAN	-0.595381	15.7301	0.00797468	0.0153065
ITGA3	P26006	ITA3_HUMAN	0.573221	14.55	0.00798644	0.0153124
DOCK4	Q8N1I0	DOCK4_HUMAN	-0.596592	15.523	0.00802872	0.01536
RNASET2	O00584	RNT2_HUMAN	0.370413	15.7856	0.00815317	0.0155812
CAP1	Q01518	CAP1_HUMAN	0.416234	18.7151	0.00895199	0.0169424
RPS14	P62263	RS14_HUMAN	0.829419	14.4832	0.00824563	0.0157409
AHCY	P23526	SAHH_HUMAN	0.173984	17.5307	0.00914821	0.0172767
TUBB4B	P68371	TBB4B_HUMAN	-0.713531	17.2174	0.00836604	0.0159362
DDI2	Q5TDH0	DDI2_HUMAN	0.426694	14.1316	0.00878732	0.0166515
DYNC1I2	Q13409	DC1I2_HUMAN	0.361811	18.1181	0.00878881	0.0166515
MINPP1	Q9UNW1	MINP1_HUMAN	0.693305	14.9089	0.00858973	0.0163446
PPP2R5D	Q14738	2A5D_HUMAN	0.618816	14.5385	0.00859953	0.0163456
CD109	Q6YHK3	CD109_HUMAN	0.263647	17.5861	0.00933234	0.0175118
PABPC4	Q13310	PABP4_HUMAN	0.57449	16.0147	0.00926228	0.017436
PITPNB	P48739	PIPNB_HUMAN	0.630861	16.3134	0.00876625	0.0166445
KHSRP	Q92945	FUBP2_HUMAN	-0.490772	16.8596	0.00896845	0.0169554
LMAN2	Q12907	LMAN2_HUMAN	-0.44644	16.1519	0.00922679	0.0173878
CAPZB	P47756	CAPZB_HUMAN	-0.23941	17.926	0.00916688	0.0172934
ADRM1	Q16186	ADRM1_HUMAN	-0.423173	15.6123	0.00973869	0.0182161
SDCBP	O00560	SDCB1_HUMAN	0.377708	17.393	0.0104229	0.0192305
GPS1	Q13098	CSN1_HUMAN	-0.517684	14.9845	0.00991812	0.0184733
FLII	Q13045	FLII_HUMAN	0.611855	18.1815	0.0108019	0.0196674
ADAM10	O14672	ADA10_HUMAN	-0.327678	15.8284	0.00996407	0.0185197
HIP1R	O75146	HIP1R_HUMAN	0.286311	15.6908	0.00930019	0.0174887
AASDHPPT	Q9NRN7	ADPPT_HUMAN	0.315908	14.3555	0.00993084	0.0184774
CTBS	Q01459	DIAC_HUMAN	0.331951	15.5618	0.00947825	0.0177667
CLASP1	Q7Z460	CLAP1_HUMAN	-0.302279	14.2243	0.00979285	0.018298
MYDGF	Q969H8	MYDGF_HUMAN	0.298317	17.7847	0.0124387	0.0222056
ARPC5	O15511	ARPC5_HUMAN	0.996753	16.5055	0.00964582	0.0180616
HIBADH	P31937	3HIDH_HUMAN	-0.444808	16.6703	0.0114574	0.0207056
WDR45B	Q5MNZ6	WIPI3_HUMAN	0.534002	15.6185	0.0108107	0.0196674
NIPSNAP3A	Q9UFN0	NPS3A_HUMAN	-0.643406	16.9044	0.00980752	0.018306
LBR	Q14739	LBR_HUMAN	0.234678	14.8858	0.0106244	0.0195002
NQO1	P15559	NQO1_HUMAN	-0.416105	17.4075	0.00990866	0.0184733
COL18A1	P39060	COIA1_HUMAN	-0.409823	17.1761	0.0107455	0.0196566
NPEPPS	P55786	PSA_HUMAN	0.290849	18.9007	0.010588	0.0194595
PECAM1	P16284	PECA1_HUMAN	0.174227	17.718	0.01075	0.0196566
ADPRS	Q9NX46	ADPRS_HUMAN	0.191411	16.3523	0.0100167	0.018598
TPD52	P55327	TPD52_HUMAN	0.260216	15.6967	0.0100352	0.0186127
KPNA4	O00629	IMA3_HUMAN	-1.01785	15.0115	0.0105177	0.0193852
UCHL1	P09936	UCHL1_HUMAN	0.20635	18.3296	0.0121601	0.0217745
GANAB	Q14697	GANAB_HUMAN	0.328955	16.0124	0.0103338	0.0191245
AP1B1	Q10567	AP1B1_HUMAN	0.47758	16.2288	0.0116477	0.0210046
RNASE4	P34096	RNAS4_HUMAN	-0.240627	15.6269	0.0103463	0.0191245
HINT1	P49773	HINT1_HUMAN	0.833069	17.3919	0.0103529	0.0191245
C3	P01024	CO3_HUMAN	-2.02953	15.813	0.0103546	0.0191245
PSMA2	P25787	PSA2_HUMAN	0.2872	17.8586	0.0110239	0.0200122
PNPO	Q9NVS9	PNPO_HUMAN	-0.320917	15.9067	0.0105558	0.019435
RO60	P10155	RO60_HUMAN	-0.18702	17.3589	0.0116198	0.0209775
PRKAR2A	P13861	KAP2_HUMAN	-0.526547	16.4745	0.0107643	0.0196566
GART	P22102	PUR2_HUMAN	0.362369	15.785	0.0118103	0.0212344
PRMT1	Q99873	ANM1_HUMAN	-0.345981	16.877	0.0107233	0.0196566
BASP1	P80723	BASP1_HUMAN	0.318548	18.6668	0.0107654	0.0196566
HSPA5	P11021	BIP_HUMAN	-0.558725	17.7853	0.0108031	0.0196674
MMP10	P09238	MMP10_HUMAN	-0.38566	16.4782	0.010816	0.0196674
F11R	Q9Y624	JAM1_HUMAN	0.518049	16.594	0.0112839	0.020413
COPS6	Q7L5N1	CSN6_HUMAN	-0.344961	15.3008	0.0111723	0.0202318
PSMB3	P49720	PSB3_HUMAN	0.425176	17.8999	0.012121	0.0217266
GCSH	P23434	GCSH_HUMAN	-0.722232	16.0079	0.0110283	0.0200122
RPS2	P15880	RS2_HUMAN	-0.252156	16.1798	0.0130626	0.0231553
HNRNPLL	Q8WVV9	HNRLL_HUMAN	-0.362878	17.018	0.0111435	0.0202005
PSMD6	Q15008	PSMD6_HUMAN	0.763347	15.6758	0.0118014	0.0212344
MCTS1	Q9ULC4	MCTS1_HUMAN	-0.374525	15.2639	0.012106	0.0217218
GSR	P00390	GSHR_HUMAN	0.242346	17.0845	0.0144689	0.0254687
ADK	P55263	ADK_HUMAN	-0.411578	16.9125	0.0116586	0.0210046
ADSS2	P30520	PURA2_HUMAN	0.179813	17.8281	0.012821	0.0227958
GLO1	Q04760	LGUL_HUMAN	0.62079	17.9254	0.0122653	0.0219207
SCRN2	Q96FV2	SCRN2_HUMAN	0.337625	15.2475	0.0118916	0.0213588
MSRB3	Q8IXL7	MSRB3_HUMAN	0.230721	14.2214	0.0125698	0.022417
HRNR	Q86YZ3	HORN_HUMAN	0.493595	15.7581	0.0128987	0.0229108
FABP4	P15090	FABP4_HUMAN	0.487767	20.9385	0.0131377	0.023265
EFHD2	Q96C19	EFHD2_HUMAN	0.461852	15.5432	0.0125884	0.0224275
S100A9	P06702	S10A9_HUMAN	0.740732	15.9252	0.0122666	0.0219207
SKP1	P63208	SKP1_HUMAN	-0.532366	15.5007	0.0129948	0.0230583
GLRX3	O76003	GLRX3_HUMAN	-0.285603	15.7759	0.0133649	0.0236198
CEP170	Q5SW79	CE170_HUMAN	0.321621	15.9623	0.012717	0.0226337
ELOC	Q15369	ELOC_HUMAN	0.204409	16.7438	0.0153018	0.0266454
PRCP	P42785	PCP_HUMAN	0.290438	20.138	0.0135975	0.0239827
NOP56	O00567	NOP56_HUMAN	-0.498024	15.1029	0.0133446	0.0236076
MACROH2A1	O75367	H2AY_HUMAN	-0.394067	15.0157	0.013568	0.0239547
CCDC50	Q8IVM0	CCD50_HUMAN	-0.395131	14.983	0.0146201	0.0257093
CBX5	P45973	CBX5_HUMAN	-0.641149	15.2626	0.0149086	0.0261642
PPP2CA	P67775	PP2AA_HUMAN	-0.610047	16.8778	0.0141605	0.0249507
COPB1	P53618	COPB_HUMAN	-0.21378	15.9654	0.0151467	0.026503
DPYSL2	Q16555	DPYL2_HUMAN	-0.2253	18.1512	0.0153037	0.0266454
ADIRF	Q15847	ADIRF_HUMAN	0.236913	15.2658	0.0169736	0.0291211
LSM14A	Q8ND56	LS14A_HUMAN	-0.406683	14.9566	0.0152281	0.026619
CHORDC1	Q9UHD1	CHRD1_HUMAN	0.428074	15.4645	0.0152559	0.0266412
TLE1	Q04724	TLE1_HUMAN	-0.458865	16.7946	0.0156991	0.0272651
RPL11	P62913	RL11_HUMAN	0.518882	15.9231	0.0147797	0.025964
GNS	P15586	GNS_HUMAN	0.242455	19.018	0.0165821	0.0285329
ABHD10	Q9NUJ1	ABHDA_HUMAN	-0.33741	14.209	0.0150735	0.0264274
TXN2	Q99757	THIOM_HUMAN	-0.476663	15.0189	0.0179761	0.0306621
LDHB	P07195	LDHB_HUMAN	0.28904	20.0668	0.0152871	0.0266454
PFDN2	Q9UHV9	PFD2_HUMAN	-0.491668	15.8089	0.0160619	0.0277734
PAFAH1B1	P43034	LIS1_HUMAN	0.210523	17.0558	0.0155042	0.0269678
ENO1	P06733	ENOA_HUMAN	0.191669	21.979	0.015101	0.0264492
ZNF185	O15231	ZN185_HUMAN	0.414545	16.2612	0.015706	0.0272651
TXNL4A	P83876	TXN4A_HUMAN	0.82231	14.6965	0.0164375	0.0283394
TXNRD1	Q16881	TRXR1_HUMAN	0.580266	19.9427	0.0158489	0.027486
RPL30	P62888	RL30_HUMAN	0.497336	14.9635	0.0159476	0.02763
PSMA3	P25788	PSA3_HUMAN	-0.352227	18.2545	0.0166692	0.0286547
TJP2	Q9UDY2	ZO2_HUMAN	-0.322578	15.2462	0.0159865	0.0276702
CANT1	Q8WVQ1	CANT1_HUMAN	-0.762688	15.0923	0.018218	0.0309569
PMM2	O15305	PMM2_HUMAN	0.29677	15.2589	0.0160954	0.027804
SEC23A	Q15436	SC23A_HUMAN	0.489096	17.3312	0.0167645	0.0287905
RAB11B	Q15907	RB11B_HUMAN	0.55913	17.2097	0.0170266	0.0291837
ARIH1	Q9Y4X5	ARI1_HUMAN	-0.315661	15.7084	0.0162713	0.0280804
EXT2	Q93063	EXT2_HUMAN	-0.35026	14.7129	0.0189742	0.0321776
SCARB2	Q14108	SCRB2_HUMAN	0.253245	15.1168	0.0164719	0.028371
ACIN1	Q9UKV3	ACINU_HUMAN	-0.453955	15.2936	0.018144	0.0308886
TBC1D22A	Q8WUA7	TB22A_HUMAN	0.282923	14.0578	0.0182193	0.0309569
FLT4	P35916	VGFR3_HUMAN	0.254493	15.9237	0.0178044	0.0303986
PPP6C	O00743	PPP6_HUMAN	-0.492224	14.7574	0.0176384	0.030203
RPS9	P46781	RS9_HUMAN	-0.396371	15.5982	0.0177059	0.0302891
ADD3	Q9UEY8	ADDG_HUMAN	-0.394733	15.4734	0.0177596	0.0303515
NARS1	O43776	SYNC_HUMAN	-0.210648	16.7688	0.0221319	0.0369634
NUDT2	P50583	AP4A_HUMAN	0.580344	15.6517	0.0180883	0.0308235
PRDX6	P30041	PRDX6_HUMAN	0.657884	18.466	0.0184547	0.0313267
MYCT1	Q8N699	MYCT1_HUMAN	-0.481757	14.6796	0.0208044	0.0350119
HSPH1	Q92598	HS105_HUMAN	-0.164178	16.1306	0.0222122	0.0370624
BST1	Q10588	BST1_HUMAN	0.449935	15.9439	0.0191283	0.0324078
AK2	P54819	KAD2_HUMAN	-0.45966	17.6809	0.0200179	0.0338499
LXN	Q9BS40	LXN_HUMAN	0.519581	15.1776	0.0207659	0.0349805
LOX	P28300	LYOX_HUMAN	-0.584838	15.3168	0.0201082	0.0339699
HSPA4	P34932	HSP74_HUMAN	-0.491979	17.0638	0.0196362	0.0332364
RUVBL1	Q9Y265	RUVB1_HUMAN	0.422962	15.4394	0.0209778	0.0351945
KRT78	Q8N1N4	K2C78_HUMAN	0.331428	14.7794	0.0209193	0.035138
TRNT1	Q96Q11	TRNT1_HUMAN	0.192794	14.3876	0.0209928	0.0351945
HNRNPM	P52272	HNRPM_HUMAN	0.520622	19.24	0.0214788	0.0359408
CFL1	P23528	COF1_HUMAN	0.379604	21.3984	0.0202316	0.0341457
VPS29	Q9UBQ0	VPS29_HUMAN	0.501772	16.1593	0.0202884	0.0342088
SYNPO	Q8N3V7	SYNPO_HUMAN	0.584485	15.2036	0.0208873	0.0351178
APEX1	P27695	APEX1_HUMAN	0.355826	18.1985	0.0216851	0.0362516
PTPRG	P23470	PTPRG_HUMAN	0.322722	15.9963	0.0227712	0.0378875
SNX1	Q13596	SNX1_HUMAN	-0.389469	15.762	0.0210715	0.0352928
ACAA2	P42765	THIM_HUMAN	0.189881	15.838	0.0252412	0.0416823
PEPD	P12955	PEPD_HUMAN	0.253379	18.9636	0.0245968	0.040771
NDUFV2	P19404	NDUV2_HUMAN	-0.692042	14.7628	0.0239089	0.0396681
MAN2A1	Q16706	MA2A1_HUMAN	-0.514882	14.6477	0.0226856	0.0378165
IMPA1	P29218	IMPA1_HUMAN	0.326364	16.5118	0.022709	0.0378197
RPS12	P25398	RS12_HUMAN	0.33155	17.8803	0.0248133	0.0410912
HLA-B	P01889	HLAB_HUMAN	-0.378173	17.6046	0.0229737	0.0381884
NPLOC4	Q8TAT6	NPL4_HUMAN	0.366289	14.9961	0.0235523	0.0391133
UBXN4	Q92575	UBXN4_HUMAN	1.03904	15.4635	0.0250755	0.0414475
TNFRSF10C	O14798	TR10C_HUMAN	0.261572	13.9741	0.0260498	0.0429371
ASAH1	Q13510	ASAH1_HUMAN	0.312434	15.8001	0.0262907	0.0432532
MAT2B	Q9NZL9	MAT2B_HUMAN	0.213552	16.4227	0.0261404	0.0430461
HARS1	P12081	HARS1_HUMAN	0.318305	16.919	0.0248864	0.0411736
HNRNPK	P61978	HNRPK_HUMAN	-0.30675	18.2557	0.0260405	0.0429371
RPS6	P62753	RS6_HUMAN	-0.609101	14.9801	0.0263306	0.0432784
KRT6A	P02538	K2C6A_HUMAN	0.690013	16.0297	0.0343431	0.0546872
PRDX4	Q13162	PRDX4_HUMAN	0.441226	15.4204	0.0279368	0.0457904
KDR	P35968	VGFR2_HUMAN	0.222736	16.1113	0.0309302	0.050091
FAF1	Q9UNN5	FAF1_HUMAN	0.672085	15.6365	0.0287856	0.0470941
A0A0B4J2D5	A0A0B4J2D5	GAL3B_HUMAN	-0.414262	15.4658	0.027576	0.0452832
MAN1A1	P33908	MA1A1_HUMAN	-0.406115	14.7818	0.0298151	0.048508
UBE2I	P63279	UBC9_HUMAN	0.564119	18.1088	0.0278591	0.0457056
VAT1	Q99536	VAT1_HUMAN	-0.267274	17.2223	0.0297414	0.0484328
XPOT	O43592	XPOT_HUMAN	0.250102	14.9626	0.0300364	0.048823
LAMTOR2	Q9Y2Q5	LTOR2_HUMAN	0.371885	15.495	0.0325831	0.0523827
AP2A2	O94973	AP2A2_HUMAN	-0.262246	16.0275	0.0297009	0.0484116
PCBD1	P61457	PHS_HUMAN	0.498654	16.4546	0.0287583	0.0470931
RANBP2	P49792	RBP2_HUMAN	-0.339898	15.4971	0.0313547	0.0506854
THOP1	P52888	THOP1_HUMAN	0.185232	16.2479	0.0321657	0.0518061
NOP2	P46087	NOP2_HUMAN	-0.516894	15.2827	0.0339802	0.0542821
MET	P08581	MET_HUMAN	0.378605	15.3821	0.0290426	0.0474704
XRCC5	P13010	XRCC5_HUMAN	-0.41526	16.7194	0.0290786	0.0474852
PSMD11	O00231	PSD11_HUMAN	0.339226	19.1556	0.0292685	0.0477511
ARG1	P05089	ARGI1_HUMAN	0.474979	15.7085	0.0319958	0.0515796
PDXK	O00764	PDXK_HUMAN	0.176316	14.6477	0.0334641	0.0536034
ANXA4	P09525	ANXA4_HUMAN	0.457107	14.8361	0.0309671	0.0501047
RCC1	P18754	RCC1_HUMAN	-0.189434	15.8123	0.0319556	0.0515621
PGM2L1	Q6PCE3	PGM2L_HUMAN	0.452817	15.7899	0.0314732	0.0508302
RAP1GDS1	P52306	GDS1_HUMAN	-0.313107	15.0052	0.030702	0.0498589
LEMD2	Q8NC56	LEMD2_HUMAN	0.480165	15.6905	0.0307504	0.049862
RPL7	P18124	RL7_HUMAN	0.289722	15.6554	0.0307605	0.049862
PDCD5	O14737	PDCD5_HUMAN	-0.172613	18.2214	0.0397357	0.0619596
PTPRK	Q15262	PTPRK_HUMAN	-0.190923	16.5418	0.0346944	0.0551728
PLS3	P13797	PLST_HUMAN	0.191727	19.3975	0.0381984	0.0599871
DLGAP4	Q9Y2H0	DLGP4_HUMAN	-0.275297	14.0148	0.0392337	0.0612309
LRRFIP1	Q32MZ4	LRRF1_HUMAN	-0.863405	15.5313	0.0323581	0.0520684
TXNRD2	Q9NNW7	TRXR2_HUMAN	-0.289302	15.2393	0.0326337	0.0524162
MRPL12	P52815	RM12_HUMAN	-0.586515	15.6227	0.034358	0.0546872
CCT7	Q99832	TCPH_HUMAN	-0.215091	16.3278	0.0336194	0.0537544
EIF4E	P06730	IF4E_HUMAN	0.462563	15.936	0.0335791	0.0537387
S100A13	Q99584	S10AD_HUMAN	0.224433	19.1357	0.0382934	0.0600828
FKBP3	Q00688	FKBP3_HUMAN	0.428169	17.1697	0.0332209	0.0533108
PRPF4B	Q13523	PRP4K_HUMAN	-0.199961	14.4173	0.0350414	0.0556745
CXCL8	P10145	IL8_HUMAN	0.474407	17.1035	0.0333284	0.0534346
EIF3F	O00303	EIF3F_HUMAN	-0.284317	15.1077	0.034183	0.0545071
PSPH	P78330	SERB_HUMAN	-0.397789	14.8437	0.0370232	0.0584542
EIF3A	Q14152	EIF3A_HUMAN	-0.28157	16.5223	0.0362019	0.0572601
IRF2BP2	Q7Z5L9	I2BP2_HUMAN	-0.287305	15.0732	0.0341829	0.0545071
TRIM28	Q13263	TIF1B_HUMAN	0.553053	16.9515	0.0360296	0.0570901
EPB41L3	Q9Y2J2	E41L3_HUMAN	-0.328148	15.452	0.0371681	0.0586304
MTDH	Q86UE4	LYRIC_HUMAN	-0.465071	16.6946	0.0389259	0.0609124
CBR3	O75828	CBR3_HUMAN	0.383522	16.5157	0.0361447	0.057221
BAG3	O95817	BAG3_HUMAN	-0.4709	15.9214	0.0354647	0.0562963
CYFIP1	Q7L576	CYFP1_HUMAN	-0.871685	14.567	0.0376181	0.0592342
HNRNPD	Q14103	HNRPD_HUMAN	-0.249146	19.0168	0.035701	0.0566202
VARS1	P26640	SYVC_HUMAN	0.367794	15.965	0.0409164	0.0636317
SYNCRIP	O60506	HNRPQ_HUMAN	-0.256358	17.9305	0.0381073	0.0598975
PTK2	Q05397	FAK1_HUMAN	0.172527	15.4856	0.0368662	0.0582584
IPO5	O00410	IPO5_HUMAN	-0.306713	16.9842	0.0384607	0.060238
ISG15	P05161	ISG15_HUMAN	0.25014	15.0146	0.0466283	0.0716295
GFUS	Q13630	FCL_HUMAN	-0.168739	15.5042	0.049399	0.0755292
DAZAP1	Q96EP5	DAZP1_HUMAN	-0.180116	15.7484	0.0374338	0.0589967
FAT4	Q6V0I7	FAT4_HUMAN	-0.235573	14.6129	0.0391513	0.0611566
FERMT2	Q96AC1	FERM2_HUMAN	-0.453837	14.9937	0.0379028	0.0596292
SNU13	P55769	NH2L1_HUMAN	0.277002	14.6787	0.0434098	0.0671537
PDLIM3	Q53GG5	PDLI3_HUMAN	0.326703	15.3378	0.0384435	0.060238
PPFIBP1	Q86W92	LIPB1_HUMAN	-0.312711	15.1084	0.0399508	0.0622399
LSM8	O95777	LSM8_HUMAN	-0.897035	15.9354	0.0390208	0.0610068
PDIA3	P30101	PDIA3_HUMAN	0.235424	18.9269	0.0419393	0.0650502
AK1	P00568	KAD1_HUMAN	0.519769	16.9869	0.0416385	0.0646406
ACP1	P24666	PPAC_HUMAN	0.227083	16.7682	0.0435382	0.0672932
RPL23A	P62750	RL23A_HUMAN	0.284677	16.5242	0.0407666	0.0634547
MYH9	P35579	MYH9_HUMAN	-0.296207	19.5231	0.0415947	0.0646295
RPS25	P62851	RS25_HUMAN	-0.271467	17.3127	0.0426182	0.0660451
RDX	P35241	RADI_HUMAN	0.218855	17.9237	0.0457663	0.0704281
SH3KBP1	Q96B97	SH3K1_HUMAN	0.200249	15.0462	0.0517312	0.0784849
SON	P18583	SON_HUMAN	-0.336144	15.1795	0.0433431	0.0671095
PSMD1	Q99460	PSMD1_HUMAN	-0.318155	15.42	0.0475729	0.0729534
NAP1L1	P55209	NP1L1_HUMAN	-0.885752	16.0497	0.0443555	0.0684964
VTI1B	Q9UEU0	VTI1B_HUMAN	-0.510482	15.0198	0.0472036	0.0724502
PALMD	Q9NP74	PALMD_HUMAN	0.208524	15.4805	0.0488702	0.0748125
CTSZ	Q9UBR2	CATZ_HUMAN	-0.222139	17.3325	0.0524568	0.0792778
RPLP1	P05386	RLA1_HUMAN	-1.30282	17.8432	0.0446764	0.0689315
ECHS1	P30084	ECHM_HUMAN	-0.342443	16.5088	0.0476233	0.0729671
GNPNAT1	Q96EK6	GNA1_HUMAN	0.343743	16.3629	0.0517591	0.0784849
NOTCH1	P46531	NOTC1_HUMAN	0.156044	14.0643	0.0507688	0.0771826
PALD1	Q9ULE6	PALD_HUMAN	0.412827	15.0727	0.0451345	0.0695775
DDX3X	O00571	DDX3X_HUMAN	0.301682	14.552	0.045331	0.0698192
CKAP5	Q14008	CKAP5_HUMAN	-0.405171	15.0202	0.0464628	0.0714375
BSG	P35613	BASI_HUMAN	0.225716	16.4513	0.0570956	0.0854011
CDH13	P55290	CAD13_HUMAN	0.17719	18.174	0.0524438	0.0792778
PCBP1	Q15365	PCBP1_HUMAN	-0.239782	17.2135	0.0521446	0.0790016
GSS	P48637	GSHB_HUMAN	0.323892	16.6416	0.049424	0.0755292
PPP4C	P60510	PP4C_HUMAN	-0.488655	14.9678	0.0495356	0.0755982
G3BP2	Q9UN86	G3BP2_HUMAN	-0.390385	15.5391	0.0552327	0.0828961
NAGLU	P54802	ANAG_HUMAN	0.41826	16.2277	0.049555	0.0755982
TAGLN	Q01995	TAGL_HUMAN	0.383332	14.6768	0.0502078	0.0765278
TCP1	P17987	TCPA_HUMAN	-0.18252	16.7484	0.0503182	0.0766298
USO1	O60763	USO1_HUMAN	-0.222799	15.5282	0.0503699	0.0766422
GASK1B	Q6UWH4	GAK1B_HUMAN	-0.400139	14.9753	0.052616	0.0794425
DYSF	O75923	DYSF_HUMAN	0.299736	15.6809	0.050959	0.0774049
ZFPL1	O95159	ZFPL1_HUMAN	0.40354	14.5251	0.0524619	0.0792778
PFKP	Q01813	PFKAP_HUMAN	0.376665	16.3053	0.052909	0.0798165
YBX1	P67809	YBOX1_HUMAN	-0.669229	15.9669	0.0544779	0.0819728
ENO2	P09104	ENOG_HUMAN	0.377108	16.1082	0.0557822	0.0836496
CCT4	P50991	TCPD_HUMAN	-0.258497	17.0341	0.0566928	0.0848707
NAPRT	Q6XQN6	PNCB_HUMAN	0.146759	15.7181	0.0550935	0.0827577
UBE2G1	P62253	UB2G1_HUMAN	0.341456	14.9892	0.0537986	0.081089
MAT2A	P31153	METK2_HUMAN	0.160061	16.7351	0.0572931	0.0856238
ITGA2	P17301	ITA2_HUMAN	0.461521	16.2612	0.0608782	0.0904447
WNK1	Q9H4A3	WNK1_HUMAN	0.565174	14.3626	0.0543497	0.0818498
RPL35	P42766	RL35_HUMAN	0.388242	13.9814	0.0549196	0.0825668
GNG12	Q9UBI6	GBG12_HUMAN	0.77018	16.2817	0.0583419	0.0871173
H3C1	P68431	H31_HUMAN	-0.72318	19.048	0.0561334	0.0841046
CSRP1	P21291	CSRP1_HUMAN	0.244644	18.6717	0.0593231	0.0884325
AP1M1	Q9BXS5	AP1M1_HUMAN	0.40844	15.6301	0.0593915	0.0884597
GNB2	P62879	GBB2_HUMAN	0.516637	15.8869	0.0627535	0.0929173
HSPA8	P11142	HSP7C_HUMAN	-0.212537	19.5192	0.058941	0.0879373
STAT1	P42224	STAT1_HUMAN	0.173787	14.7872	0.0725308	0.10597
ALAD	P13716	HEM2_HUMAN	0.383537	15.0106	0.0597877	0.0889746
ATP5F1A	P25705	ATPA_HUMAN	-0.442478	15.4791	0.0643131	0.0950668
ATP6V1C1	P21283	VATC1_HUMAN	0.420704	17.385	0.0614115	0.0910834
MTPN	P58546	MTPN_HUMAN	0.395984	19.2948	0.0611961	0.0908404
RPS18	P62269	RS18_HUMAN	0.408416	15.2435	0.0604984	0.0899562
ARHGAP17	Q68EM7	RHG17_HUMAN	0.289832	14.6309	0.0719123	0.105236
PSME3	P61289	PSME3_HUMAN	-0.399756	15.3963	0.0628269	0.0929479
ESAM	Q96AP7	ESAM_HUMAN	-0.461764	16.3707	0.0625459	0.0926878
RPS24	P62847	RS24_HUMAN	-0.487303	15.1951	0.0735966	0.107083
SPTAN1	Q13813	SPTN1_HUMAN	-0.206555	18.2118	0.0658293	0.0970638
A8MWD9	A8MWD9	RUXGL_HUMAN	-0.331323	15.9531	0.0686211	0.100843
SUMO2	P61956	SUMO2_HUMAN	0.298276	19.3906	0.0678319	0.0997661
EIF3E	P60228	EIF3E_HUMAN	-0.247401	14.3287	0.082093	0.117984
POFUT1	Q9H488	OFUT1_HUMAN	0.209023	14.8231	0.0655128	0.0967591
HMGN4	O00479	HMGN4_HUMAN	-0.458995	14.4438	0.06568	0.0969248
ITM2B	Q9Y287	ITM2B_HUMAN	-0.239585	15.2075	0.0659017	0.0970893
JAG1	P78504	JAG1_HUMAN	-0.200572	15.1327	0.0740435	0.107467
HNRNPF	P52597	HNRPF_HUMAN	0.33229	16.6342	0.0704663	0.103296
CNN3	Q15417	CNN3_HUMAN	0.258346	17.0436	0.0731606	0.106536
A2M	P01023	A2MG_HUMAN	-0.610398	17.9164	0.0672912	0.0990535
OSTF1	Q92882	OSTF1_HUMAN	-0.664006	16.5329	0.072768	0.106228
ME1	P48163	MAOX_HUMAN	0.394936	16.1294	0.0742257	0.107627
MANSC1	Q9H8J5	MANS1_HUMAN	0.370957	15.6319	0.0877848	0.124941
TIMM13	Q9Y5L4	TIM13_HUMAN	-0.508573	15.6282	0.0702303	0.103122
UBE2D3	P61077	UB2D3_HUMAN	0.396324	17.5896	0.0703366	0.103192
AFP	P02771	FETA_HUMAN	1.40076	16.7948	0.071969	0.105236
PTPRB	P23467	PTPRB_HUMAN	0.16412	15.2864	0.0817664	0.117706
NRCAM	Q92823	NRCAM_HUMAN	0.265617	16.1865	0.0729781	0.106358
LAMP1	P11279	LAMP1_HUMAN	0.617132	17.879	0.0716031	0.104875
SRP9	P49458	SRP09_HUMAN	-0.214194	16.599	0.0979207	0.137095
NHERF2	Q15599	NHRF2_HUMAN	0.210447	14.9758	0.0742763	0.107627
PLXND1	Q9Y4D7	PLXD1_HUMAN	0.332381	15.4213	0.0738374	0.107256
CASP3	P42574	CASP3_HUMAN	-0.134996	15.1026	0.095198	0.13387
RPL10	P27635	RL10_HUMAN	0.386584	14.2372	0.0762322	0.110371
PICALM	Q13492	PICAL_HUMAN	0.32258	15.0596	0.0729514	0.106358
CMPK1	P30085	KCY_HUMAN	-0.201142	16.0348	0.0788683	0.113813
LAMB2	P55268	LAMB2_HUMAN	-0.248219	17.0339	0.0770517	0.111466
SEPTIN9	Q9UHD8	SEPT9_HUMAN	-0.205655	15.6727	0.0737585	0.10723
AHSG	P02765	FETUA_HUMAN	0.437061	18.4273	0.0844829	0.121024
PRMT5	O14744	ANM5_HUMAN	0.170925	14.6535	0.0801001	0.115496
EPHB2	P29323	EPHB2_HUMAN	0.340703	15.0529	0.0881434	0.12535
LTF	P02788	TRFL_HUMAN	0.760843	18.2592	0.0777181	0.112337
UBE2Z	Q9H832	UBE2Z_HUMAN	-0.471358	14.0121	0.0780758	0.112762
ETFB	P38117	ETFB_HUMAN	-0.29387	14.4531	0.085557	0.122264
SQSTM1	Q13501	SQSTM_HUMAN	0.32311	16.6071	0.0867317	0.123642
PRKCSH	P14314	GLU2B_HUMAN	-0.293893	16.4427	0.0801712	0.115504
DHX9	Q08211	DHX9_HUMAN	-0.279696	15.6103	0.0854189	0.122166
ARHGDIB	P52566	GDIR2_HUMAN	-0.226751	18.2695	0.083795	0.120136
PTPRF	P10586	PTPRF_HUMAN	-0.181686	15.8631	0.0889523	0.126398
UBAP2L	Q14157	UBP2L_HUMAN	-0.276676	14.3001	0.0835225	0.119842
WDR44	Q5JSH3	WDR44_HUMAN	-0.456931	14.302	0.0825683	0.11857
PCNP	Q8WW12	PCNP_HUMAN	0.397437	17.2662	0.0819976	0.117943
GARS1	P41250	GARS_HUMAN	0.123269	17.1239	0.086188	0.122966
SRM	P19623	SPEE_HUMAN	-0.348406	15.0395	0.0927894	0.130796
RAB14	P61106	RAB14_HUMAN	0.315213	15.5457	0.0852102	0.121966
POR	P16435	NCPR_HUMAN	0.423011	13.7722	0.0873413	0.12441
CCDC25	Q86WR0	CCD25_HUMAN	0.196987	16.0486	0.0895502	0.126941
PLAUR	Q03405	UPAR_HUMAN	0.245654	15.2804	0.0908305	0.128446
NSFL1C	Q9UNZ2	NSF1C_HUMAN	0.219574	16.5805	0.0861871	0.122966
PLRG1	O43660	PLRG1_HUMAN	-0.156328	14.7568	0.0989096	0.138316
STX12	Q86Y82	STX12_HUMAN	0.306366	16.3121	0.091722	0.129602
AKAP12	Q02952	AKA12_HUMAN	0.158815	17.4819	0.0958489	0.134678
TNKS1BP1	Q9C0C2	TB182_HUMAN	-0.141531	15.3797	0.0960463	0.134847
CXCL1	P09341	GROA_HUMAN	-0.274654	16.4575	0.0943496	0.132889
TCEA1	P23193	TCEA1_HUMAN	-0.213573	15.3526	0.089027	0.126403
VPS13C	Q709C8	VP13C_HUMAN	0.278335	14.5986	0.0892596	0.126631
AP2S1	P53680	AP2S1_HUMAN	0.260502	14.855	0.103594	0.143613
P02663	P02663	CASA2_BOVIN	-1.03065	15.472	0.0898342	0.127241
NAP1L4	Q99733	NP1L4_HUMAN	-0.641871	16.7361	0.0902433	0.127718
PPWD1	Q96BP3	PPWD1_HUMAN	0.212426	14.7407	0.0925807	0.130606
XRCC6	P12956	XRCC6_HUMAN	-0.353534	16.9652	0.0947201	0.133304
FASN	P49327	FAS_HUMAN	0.178232	15.9382	0.0974965	0.136666
IPO7	O95373	IPO7_HUMAN	-0.366405	15.8476	0.0920049	0.129898
TTLL12	Q14166	TTL12_HUMAN	-0.116152	13.9904	0.102455	0.142413
TES	Q9UGI8	TES_HUMAN	0.173053	14.7315	0.103394	0.14345
MRC2	Q9UBG0	MRC2_HUMAN	0.166504	15.7498	0.100226	0.139714
GC	P02774	VTDB_HUMAN	-0.287601	16.3183	0.118488	0.162471
ERG	P11308	ERG_HUMAN	0.204722	15.1529	0.101342	0.141046
BANF1	O75531	BAF_HUMAN	-0.361199	16.7442	0.100164	0.139714
PDS5A	Q29RF7	PDS5A_HUMAN	-0.199183	14.8833	0.131557	0.178174
PSMB1	P20618	PSB1_HUMAN	0.147497	17.8846	0.0979582	0.137095
CTSL	P07711	CATL1_HUMAN	-0.520147	16.0691	0.103179	0.143264
P3H1	Q32P28	P3H1_HUMAN	-0.545997	15.3885	0.0967406	0.135714
PSMD12	O00232	PSD12_HUMAN	0.230819	15.3022	0.105022	0.145365
PAFAH1B2	P68402	PA1B2_HUMAN	0.486234	16.4404	0.102486	0.142413
SF3A3	Q12874	SF3A3_HUMAN	-0.444406	15.1654	0.104053	0.144136
FARSB	Q9NSD9	SYFB_HUMAN	-0.217324	14.9174	0.0990526	0.138407
MYOF	Q9NZM1	MYOF_HUMAN	-0.224602	16.0705	0.113438	0.156276
CCT3	P49368	TCPG_HUMAN	-0.198541	17.0597	0.100148	0.139714
IGLL5	B9A064	IGLL5_HUMAN	-0.570361	15.3471	0.101243	0.14102
CPPED1	Q9BRF8	CPPED_HUMAN	0.165317	18.1925	0.116402	0.159735
EPHB4	P54760	EPHB4_HUMAN	0.28528	15.9806	0.109064	0.15084
EPRS1	P07814	SYEP_HUMAN	-0.115256	16.664	0.140235	0.188621
STRN	O43815	STRN_HUMAN	-0.130602	15.4158	0.114362	0.157426
ERAP1	Q9NZ08	ERAP1_HUMAN	0.156505	16.101	0.124504	0.169927
MCAM	P43121	MUC18_HUMAN	0.179624	19.7578	0.110107	0.152163
NAMPT	P43490	NAMPT_HUMAN	0.270051	17.7826	0.110289	0.152296
UBE2L6	O14933	UB2L6_HUMAN	1.14985	15.323	0.11112	0.153323
B4GAT1	O43505	B4GA1_HUMAN	-0.406984	15.1833	0.111916	0.1543
WASHC2A	Q641Q2	WAC2A_HUMAN	-0.344272	15.3265	0.114606	0.157639
COPS4	Q9BT78	CSN4_HUMAN	-0.25937	15.5979	0.122748	0.167921
RPS27A	P62979	RS27A_HUMAN	0.671851	19.5476	0.11505	0.158126
PROCR	Q9UNN8	EPCR_HUMAN	-0.716352	19.5809	0.115684	0.158874
CIAPIN1	Q6FI81	CPIN1_HUMAN	-0.254869	15.535	0.125197	0.17066
ARF3	P61204	ARF3_HUMAN	-0.240505	16.3528	0.125235	0.17066
DHX15	O43143	DHX15_HUMAN	-0.177855	15.7426	0.122296	0.167432
CYRIB	Q9NUQ9	CYRIB_HUMAN	0.232763	16.3858	0.123221	0.168436
CYCS	P99999	CYC_HUMAN	-0.216058	19.753	0.130639	0.17734
NCK2	O43639	NCK2_HUMAN	-0.142821	14.1967	0.155506	0.206637
SF1	Q15637	SF01_HUMAN	-0.402925	16.2598	0.120468	0.165058
SH3GL1	Q99961	SH3G1_HUMAN	0.313636	15.6375	0.15176	0.202423
FLRT2	O43155	FLRT2_HUMAN	0.252025	16.5971	0.126636	0.172303
KRT16	P08779	K1C16_HUMAN	-0.755901	15.3674	0.135835	0.183404
CAST	P20810	ICAL_HUMAN	0.145675	17.75	0.124404	0.169922
RRM2B	Q7LG56	RIR2B_HUMAN	0.162107	15.2309	0.128965	0.175202
PDIA6	Q15084	PDIA6_HUMAN	-0.196777	16.6357	0.126757	0.172335
PSMB5	P28074	PSB5_HUMAN	-0.152778	18.4784	0.134259	0.181415
STX7	O15400	STX7_HUMAN	-0.637054	16.6193	0.126036	0.171619
MAPK1	P28482	MK01_HUMAN	0.184036	16.8754	0.130833	0.177466
TNFRSF1A	P19438	TNR1A_HUMAN	0.200249	13.766	0.13347	0.180487
NONO	Q15233	NONO_HUMAN	-0.504201	16.2668	0.133127	0.180161
DDB2	Q92466	DDB2_HUMAN	0.168497	15.7602	0.159683	0.210758
IARS2	Q9NSE4	SYIM_HUMAN	-0.284713	15.5639	0.131556	0.178174
GMPR2	Q9P2T1	GMPR2_HUMAN	0.307959	15.7475	0.136944	0.184617
NUDT14	O95848	NUD14_HUMAN	0.144178	14.8136	0.181062	0.2351
IRGQ	Q8WZA9	IRGQ_HUMAN	0.120803	14.751	0.146141	0.19552
BCAM	P50895	BCAM_HUMAN	0.267845	15.968	0.142081	0.190668
SERPINB8	P50452	SPB8_HUMAN	-0.176202	16.0197	0.136254	0.183828
STAU1	O95793	STAU1_HUMAN	0.185969	15.5474	0.141303	0.189913
P02662	P02662	CASA1_BOVIN	0.843329	15.9188	0.137096	0.184681
DCTN1	Q14203	DCTN1_HUMAN	0.110087	15.873	0.157132	0.208171
VBP1	P61758	PFD3_HUMAN	-0.248664	15.2942	0.144724	0.193771
VTA1	Q9NP79	VTA1_HUMAN	0.4317	16.6453	0.143778	0.192798
PTPN11	Q06124	PTN11_HUMAN	0.153179	15.6693	0.139932	0.188357
EIF3G	O75821	EIF3G_HUMAN	0.359623	16.2679	0.141839	0.190488
ANXA6	P08133	ANXA6_HUMAN	0.141246	15.6151	0.159142	0.210357
KRT18	P05783	K1C18_HUMAN	0.289602	15.3637	0.160105	0.210999
GOSR2	O14653	GOSR2_HUMAN	-0.418275	16.3577	0.158278	0.209374
RPL21	P46778	RL21_HUMAN	0.184754	15.0105	0.153803	0.204683
ACTR1A	P61163	ACTZ_HUMAN	0.391456	16.0523	0.144666	0.193771
FKBP9	O95302	FKBP9_HUMAN	0.144614	14.501	0.150132	0.200403
CNN2	Q99439	CNN2_HUMAN	0.244664	15.9061	0.148432	0.198435
SNRPD1	P62314	SMD1_HUMAN	-0.190541	15.5888	0.150076	0.200403
FAHD1	Q6P587	FAHD1_HUMAN	-0.267546	17.24	0.15594	0.206903
COX6B1	P14854	CX6B1_HUMAN	-0.268854	16.6775	0.168349	0.220707
ARMC10	Q8N2F6	ARM10_HUMAN	-0.351042	14.7398	0.152675	0.20349
AARS1	P49588	SYAC_HUMAN	0.230145	15.7499	0.155204	0.206392
S100A6	P06703	S10A6_HUMAN	-0.220773	15.6402	0.15379	0.204683
VPS35	Q96QK1	VPS35_HUMAN	0.262123	15.7343	0.15574	0.206792
SF3A2	Q15428	SF3A2_HUMAN	-0.254631	14.4375	0.156193	0.207082
XPO7	Q9UIA9	XPO7_HUMAN	0.112966	14.6845	0.16007	0.210999
RALA	P11233	RALA_HUMAN	0.179256	15.9217	0.15752	0.208528
DYNC1H1	Q14204	DYHC1_HUMAN	0.244211	16.0145	0.15926	0.210357
DUT	P33316	DUT_HUMAN	0.347574	15.718	0.164324	0.216235
PEF1	Q9UBV8	PEF1_HUMAN	0.227271	14.8414	0.195752	0.250483
UBE2K	P61086	UBE2K_HUMAN	0.27835	16.7141	0.164665	0.216522
GPX4	P36969	GPX4_HUMAN	-0.139537	15.5883	0.176572	0.230118
CRYL1	Q9Y2S2	CRYL1_HUMAN	0.144439	15.9923	0.162416	0.213885
GORASP2	Q9H8Y8	GORS2_HUMAN	0.50398	16.6915	0.182989	0.23673
UBE2V2	Q15819	UB2V2_HUMAN	0.414098	17.3507	0.169172	0.221621
RPS5	P46782	RS5_HUMAN	0.236361	16.3108	0.179837	0.234027
TSN	Q15631	TSN_HUMAN	0.12688	16.5402	0.18498	0.238955
EIF3H	O15372	EIF3H_HUMAN	-0.274436	14.6208	0.165475	0.217425
ALB	P02768	ALBU_HUMAN	0.775937	17.4651	0.165973	0.217917
UBA1	P22314	UBA1_HUMAN	-0.189493	17.7949	0.180161	0.234275
HSPA1A	P0DMV8	HS71A_HUMAN	-0.161099	17.1033	0.167138	0.219283
CDC5L	Q99459	CDC5L_HUMAN	-0.48603	14.9196	0.169561	0.221967
GRN	P28799	GRN_HUMAN	0.209798	19.3138	0.175061	0.228825
SPAG9	O60271	JIP4_HUMAN	0.134867	14.3004	0.18969	0.243966
GNPDA2	Q8TDQ7	GNPI2_HUMAN	0.405215	15.1336	0.179734	0.234027
RPL13	P26373	RL13_HUMAN	-0.215342	14.5708	0.172129	0.22516
SEPHS1	P49903	SPS1_HUMAN	0.400694	16.1111	0.176279	0.229906
CAPN1	P07384	CAN1_HUMAN	0.113475	16.7226	0.191032	0.245334
PSME2	Q9UL46	PSME2_HUMAN	-0.321803	16.2539	0.175334	0.229013
EIF4A1	P60842	IF4A1_HUMAN	-0.180713	17.0089	0.175854	0.229523
CYRIA	Q9H0Q0	CYRIA_HUMAN	-0.127571	14.6013	0.189565	0.243966
SVIL	O95425	SVIL_HUMAN	0.173037	14.6222	0.186436	0.24066
NUDT3	O95989	NUDT3_HUMAN	-0.120967	15.6103	0.196193	0.250683
TUBB	P07437	TBB5_HUMAN	-0.203196	18.1114	0.180826	0.234968
PPP1R18	Q6NYC8	PPR18_HUMAN	-0.158365	15.1565	0.186719	0.240672
SBDS	Q9Y3A5	SBDS_HUMAN	-0.153919	15.6369	0.186715	0.240672
AP2A1	O95782	AP2A1_HUMAN	-0.288355	17.6069	0.181268	0.235195
EIF4B	P23588	IF4B_HUMAN	-0.21629	16.8039	0.181667	0.235365
BCAP31	P51572	BAP31_HUMAN	-0.663414	16.7803	0.181429	0.235231
EIF3L	Q9Y262	EIF3L_HUMAN	0.156924	15.2373	0.196455	0.250836
BCAR1	P56945	BCAR1_HUMAN	-0.177119	15.0835	0.182282	0.235988
RPL15	P61313	RL15_HUMAN	-0.407178	14.3663	0.188071	0.242238
PTBP1	P26599	PTBP1_HUMAN	0.125512	18.549	0.184837	0.238945
LGMN	Q99538	LGMN_HUMAN	-0.176591	15.4714	0.216815	0.2721
TF	P02787	TRFE_HUMAN	0.273812	15.4989	0.192579	0.246961
CDC42	P60953	CDC42_HUMAN	-0.228166	15.7359	0.231074	0.287537
RPL23	P62829	RL23_HUMAN	0.447886	14.8469	0.191228	0.245407
LCMT1	Q9UIC8	LCMT1_HUMAN	-0.0984813	14.3002	0.257318	0.313985
CD81	P60033	CD81_HUMAN	-0.192765	16.0218	0.241847	0.299042
Q5VYK3	Q5VYK3	ECM29_HUMAN	0.234785	14.9249	0.191022	0.245334
PTK7	Q13308	PTK7_HUMAN	0.43343	15.6063	0.198025	0.252658
CD93	Q9NPY3	C1QR1_HUMAN	0.241707	15.8704	0.20647	0.262293
CARM1	Q86X55	CARM1_HUMAN	0.201108	14.8755	0.195415	0.250233
RPL6	Q02878	RL6_HUMAN	0.175697	15.6646	0.196074	0.250683
PPIB	P23284	PPIB_HUMAN	0.168208	18.7298	0.216307	0.271833
DFFA	O00273	DFFA_HUMAN	-0.268348	15.5581	0.208098	0.263273
FLG	P20930	FILA_HUMAN	0.340798	15.1738	0.194822	0.249655
CPQ	Q9Y646	CBPQ_HUMAN	0.190885	15.2346	0.222723	0.278324
RAC1	P63000	RAC1_HUMAN	0.182861	16.2401	0.207347	0.263028
RPS10	P46783	RS10_HUMAN	0.131993	17.2039	0.207851	0.263273
CLTB	P09497	CLCB_HUMAN	-0.284295	16.2182	0.205609	0.261387
RPS28	P62857	RS28_HUMAN	0.363388	18.9264	0.206786	0.262505
EIF3M	Q7L2H7	EIF3M_HUMAN	-0.250638	15.1055	0.210574	0.265781
FHL3	Q13643	FHL3_HUMAN	-0.0746867	14.5038	0.220009	0.275128
UBL4A	P11441	UBL4A_HUMAN	0.176705	14.4311	0.209616	0.264762
PTPRM	P28827	PTPRM_HUMAN	0.417815	16.2629	0.208138	0.263273
RNH1	P13489	RINI_HUMAN	0.100026	17.7728	0.234186	0.290793
ALDH9A1	P49189	AL9A1_HUMAN	-0.153483	15.866	0.200561	0.255708
KLC1	Q07866	KLC1_HUMAN	0.106244	14.5852	0.215668	0.27124
RBMX	P38159	RBMX_HUMAN	-0.145399	18.0165	0.233702	0.290397
SERBP1	Q8NC51	SERB1_HUMAN	-0.173437	17.1567	0.214381	0.269814
ATP1A1	P05023	AT1A1_HUMAN	0.163249	15.6983	0.233144	0.289908
AP1G1	O43747	AP1G1_HUMAN	0.245057	15.3265	0.203915	0.259764
DSG1	Q02413	DSG1_HUMAN	0.34356	15.1768	0.204037	0.259764
ICAM1	P05362	ICAM1_HUMAN	0.289184	15.1548	0.204515	0.260184
RBM12	Q9NTZ6	RBM12_HUMAN	0.213783	14.9477	0.212419	0.267535
NDUFS6	O75380	NDUS6_HUMAN	0.177355	14.6999	0.218513	0.273841
CLIC4	Q9Y696	CLIC4_HUMAN	0.19126	18.1307	0.208018	0.263273
NIBAN2	Q96TA1	NIBA2_HUMAN	0.161545	16.1373	0.209612	0.264762
NANS	Q9NR45	SIAS_HUMAN	-0.198044	16.3878	0.210847	0.265936
PSMB2	P49721	PSB2_HUMAN	-0.151493	17.9031	0.245862	0.302438
CNBP	P62633	CNBP_HUMAN	0.1681	15.8263	0.226527	0.282478
ZC3H4	Q9UPT8	ZC3H4_HUMAN	-0.22014	15.8842	0.217088	0.272249
FLNB	O75369	FLNB_HUMAN	0.0919904	19.6016	0.212344	0.267535
ACAT1	P24752	THIL_HUMAN	-0.0764139	15.5442	0.317081	0.37648
CUL2	Q13617	CUL2_HUMAN	0.177839	16.2196	0.225474	0.281563
PSMD3	O43242	PSMD3_HUMAN	0.163227	15.2311	0.216448	0.271833
GNAI2	P04899	GNAI2_HUMAN	0.14925	15.4941	0.239576	0.296649
EML4	Q9HC35	EMAL4_HUMAN	-0.133788	14.4702	0.226095	0.282138
RPL26	P61254	RL26_HUMAN	0.159665	15.116	0.219379	0.27473
PIP	P12273	PIP_HUMAN	0.294628	14.9947	0.219985	0.275128
ESD	P10768	ESTD_HUMAN	0.197537	17.2637	0.227199	0.283115
GLUD1	P00367	DHE3_HUMAN	0.137783	16.1892	0.229461	0.285732
PPIE	Q9UNP9	PPIE_HUMAN	-0.218697	14.9513	0.2653	0.322211
LRRFIP2	Q9Y608	LRRF2_HUMAN	0.193728	15.0295	0.24705	0.303476
CASP7	P55210	CASP7_HUMAN	-0.157221	14.1673	0.24556	0.302438
PRPF19	Q9UMS4	PRP19_HUMAN	-0.0932603	16.0853	0.268144	0.324721
THYN1	Q9P016	THYN1_HUMAN	0.138188	15.8755	0.249215	0.305366
GLB1	P16278	BGAL_HUMAN	0.223395	17.7078	0.247852	0.304119
RCN1	Q15293	RCN1_HUMAN	0.0985237	17.7563	0.252337	0.308763
NEGR1	Q7Z3B1	NEGR1_HUMAN	0.141513	15.4783	0.24578	0.302438
FAHD2A	Q96GK7	FAH2A_HUMAN	0.179694	15.0304	0.279027	0.337205
TARS1	P26639	SYTC_HUMAN	-0.123584	16.7161	0.247155	0.303476
KIF5B	P33176	KINH_HUMAN	-0.278851	15.7711	0.234852	0.291415
ERAP2	Q6P179	ERAP2_HUMAN	-0.105899	15.1009	0.254809	0.311571
KPNB1	Q14974	IMB1_HUMAN	0.243495	18.0823	0.238639	0.295906
PSMD2	Q13200	PSMD2_HUMAN	0.173949	16.308	0.239222	0.29642
HYOU1	Q9Y4L1	HYOU1_HUMAN	-0.201532	15.1762	0.240694	0.297824
FLNA	P21333	FLNA_HUMAN	-0.0970772	19.9083	0.260617	0.317478
CTSC	P53634	CATC_HUMAN	0.199898	17.3575	0.248833	0.305111
NMT1	P30419	NMT1_HUMAN	0.275807	15.8432	0.24207	0.299108
STK10	O94804	STK10_HUMAN	-0.0961017	14.4272	0.243403	0.300544
NUDT21	O43809	CPSF5_HUMAN	-0.0893781	15.3733	0.245967	0.302438
COPZ1	P61923	COPZ1_HUMAN	0.253281	15.3204	0.245431	0.302438
ACE	P12821	ACE_HUMAN	0.179879	17.3046	0.245734	0.302438
CAPNS1	P04632	CPNS1_HUMAN	-0.157973	16.0475	0.302885	0.362311
DCPS	Q96C86	DCPS_HUMAN	0.173497	15.5134	0.249409	0.305392
RPS26	P62854	RS26_HUMAN	-0.490304	15.0704	0.272817	0.330153
HCLS1	P14317	HCLS1_HUMAN	-0.128577	16.9966	0.306073	0.365133
RAP1B	P61224	RAP1B_HUMAN	-0.381602	15.1032	0.257685	0.314215
ATP5F1B	P06576	ATPB_HUMAN	0.128502	16.4428	0.256333	0.313117
SNRPD2	P62316	SMD2_HUMAN	-0.256985	15.6312	0.256429	0.313117
EIF5A	P63241	IF5A1_HUMAN	-0.114393	18.8768	0.261395	0.318079
RPS15A	P62244	RS15A_HUMAN	0.194761	15.0606	0.260721	0.317478
PSMC3	P17980	PRS6A_HUMAN	0.104612	15.5639	0.275437	0.333096
FAM114A1	Q8IWE2	NXP20_HUMAN	-0.169787	15.8485	0.264713	0.321894
TFPI2	P48307	TFPI2_HUMAN	0.28739	14.8857	0.265339	0.322211
LAMP2	P13473	LAMP2_HUMAN	0.479658	17.5124	0.266242	0.322909
CTSS	P25774	CATS_HUMAN	0.200005	15.1082	0.266281	0.322909
TUBA4A	P68366	TBA4A_HUMAN	-0.502333	17.0587	0.267097	0.323677
PSMC6	P62333	PRS10_HUMAN	0.187549	15.3189	0.28031	0.338523
ALDOC	P09972	ALDOC_HUMAN	-0.258394	18.0219	0.314443	0.373852
TBC1D13	Q9NVG8	TBC13_HUMAN	-0.11641	15.3853	0.312123	0.371846
ERP44	Q9BS26	ERP44_HUMAN	0.18606	15.278	0.283613	0.341577
GBA1	P04062	GBA1_HUMAN	0.112162	16.7065	0.298125	0.357344
GDI1	P31150	GDIA_HUMAN	0.112104	17.3738	0.328379	0.389227
CLTC	Q00610	CLH1_HUMAN	0.127655	17.9689	0.283419	0.341576
G6PD	P11413	G6PD_HUMAN	0.13357	16.9659	0.288862	0.34766
RPL18	Q07020	RL18_HUMAN	0.343193	16.8194	0.280875	0.338974
DPYSL3	Q14195	DPYL3_HUMAN	0.119569	16.6563	0.281211	0.339147
PSAP	P07602	SAP_HUMAN	0.18251	21.148	0.289633	0.348113
MMRN2	Q9H8L6	MMRN2_HUMAN	0.187904	16.2059	0.295531	0.354476
ECE1	P42892	ECE1_HUMAN	-0.183601	15.9469	0.351535	0.411838
CTTN	Q14247	SRC8_HUMAN	0.0567204	16.9486	0.415197	0.478155
PPP1R9B	Q96SB3	NEB2_HUMAN	0.111046	13.8182	0.294257	0.353429
ROCK2	O75116	ROCK2_HUMAN	0.116607	15.6533	0.289245	0.347884
MAVS	Q7Z434	MAVS_HUMAN	0.178046	15.1353	0.303174	0.36241
EWSR1	Q01844	EWS_HUMAN	-0.317846	15.6227	0.294608	0.35361
GRHPR	Q9UBQ7	GRHPR_HUMAN	0.179078	16.6133	0.304363	0.363585
KRT5	P13647	K2C5_HUMAN	0.341003	17.2661	0.310962	0.370714
NAGK	Q9UJ70	NAGK_HUMAN	0.134088	16.2059	0.298705	0.357796
PSMB8	P28062	PSB8_HUMAN	0.160385	16.5443	0.312713	0.372297
RAB1B	Q9H0U4	RAB1B_HUMAN	0.199518	15.1001	0.335769	0.395736
HIBCH	Q6NVY1	HIBCH_HUMAN	-0.0839181	16.7611	0.333378	0.393971
GNPDA1	P46926	GNPI1_HUMAN	0.346361	16.6918	0.302733	0.362311
PSMC5	P62195	PRS8_HUMAN	0.193439	15.1386	0.305661	0.364888
TMSB15A	P0CG34	TB15A_HUMAN	0.194068	15.1868	0.330777	0.39116
SUMO1	P63165	SUMO1_HUMAN	-0.158315	17.7128	0.335203	0.395333
ITGAV	P06756	ITAV_HUMAN	0.118665	15.4957	0.328479	0.389227
NAPA	P54920	SNAA_HUMAN	-0.31648	15.268	0.33488	0.395217
NLN	Q9BYT8	NEUL_HUMAN	0.0871873	17.0665	0.313884	0.37344
ACLY	P53396	ACLY_HUMAN	0.222071	16.5066	0.328248	0.389227
PDCD6IP	Q8WUM4	PDC6I_HUMAN	-0.0912965	16.6374	0.316979	0.37648
NAA15	Q9BXJ9	NAA15_HUMAN	0.145213	15.1887	0.329055	0.389647
AKR7A2	O43488	ARK72_HUMAN	0.117625	15.5132	0.349455	0.409674
NUDT9	Q9BW91	NUDT9_HUMAN	-0.111091	15.0873	0.333633	0.394009
HNRNPL	P14866	HNRPL_HUMAN	0.0850959	16.9703	0.356351	0.416926
NCK1	P16333	NCK1_HUMAN	0.226154	15.3339	0.344454	0.404764
GMPS	P49915	GUAA_HUMAN	-0.154393	15.293	0.330128	0.390656
MTHFD1	P11586	C1TC_HUMAN	0.0992815	17.9002	0.34212	0.402682
ARRB1	P49407	ARRB1_HUMAN	-0.203201	15.5505	0.372445	0.434313
RPL17	P18621	RL17_HUMAN	-0.180979	15.8486	0.340228	0.400723
RPS27L	Q71UM5	RS27L_HUMAN	-0.0667584	16.2375	0.376572	0.438835
CASP14	P31944	CASPE_HUMAN	-0.316762	15.6239	0.348472	0.408793
PSMD9	O00233	PSMD9_HUMAN	-0.111257	16.3626	0.371474	0.433756
LSM4	Q9Y4Z0	LSM4_HUMAN	0.391055	15.3972	0.34443	0.404764
DNM1L	O00429	DNM1L_HUMAN	0.137606	15.4903	0.344578	0.404764
EFNA1	P20827	EFNA1_HUMAN	-0.213071	15.6514	0.345828	0.405962
USP14	P54578	UBP14_HUMAN	0.0481666	17.6467	0.575269	0.629972
PDLIM7	Q9NR12	PDLI7_HUMAN	0.123667	16.7847	0.432446	0.494786
PREP	P48147	PPCE_HUMAN	0.14397	15.9202	0.358111	0.418707
WDR82	Q6UXN9	WDR82_HUMAN	-0.255189	14.863	0.352045	0.412162
EEA1	Q15075	EEA1_HUMAN	-0.0613811	17.0196	0.383249	0.445989
PALM	O75781	PALM_HUMAN	0.10355	15.2756	0.413729	0.476776
PSMA1	P25786	PSA1_HUMAN	-0.0889718	18.2228	0.370637	0.433066
NIT2	Q9NQR4	NIT2_HUMAN	-0.0940109	15.1852	0.493606	0.552212
ACTN4	O43707	ACTN4_HUMAN	0.0888841	19.2447	0.38455	0.446951
ADAR	P55265	DSRAD_HUMAN	0.073506	15.1583	0.390722	0.452928
SBSN	Q6UWP8	SBSN_HUMAN	0.347616	14.6197	0.371802	0.433851
HOMER3	Q9NSC5	HOME3_HUMAN	0.0774961	15.1439	0.484874	0.544517
SEPTIN2	Q15019	SEPT2_HUMAN	-0.173553	16.0642	0.385375	0.447319
PLAU	P00749	UROK_HUMAN	-0.175493	14.3327	0.378822	0.441166
SRRM1	Q8IYB3	SRRM1_HUMAN	-0.10757	14.9819	0.53781	0.594162
TXNDC17	Q9BRA2	TXD17_HUMAN	0.191279	18.7652	0.383469	0.445989
CTSB	P07858	CATB_HUMAN	-0.103156	20.146	0.390038	0.452434
CTSH	P09668	CATH_HUMAN	0.0870902	14.9871	0.398305	0.46081
TXN	P10599	THIO_HUMAN	0.176596	19.8964	0.385085	0.447277
HMGN1	P05114	HMGN1_HUMAN	-0.152835	15.7243	0.418247	0.481039
VASP	P50552	VASP_HUMAN	-0.0830693	16.5585	0.394924	0.457199
MYO5A	Q9Y4I1	MYO5A_HUMAN	0.0929686	15.0085	0.393845	0.456249
ITGA5	P08648	ITA5_HUMAN	0.178823	16.2511	0.404292	0.46743
TUBA1A	Q71U36	TBA1A_HUMAN	-0.128665	18.729	0.455231	0.516496
KTN1	Q86UP2	KTN1_HUMAN	0.036575	16.2935	0.552147	0.607672
CAVIN2	O95810	CAVN2_HUMAN	-0.12545	17.7687	0.41326	0.476547
AMPD2	Q01433	AMPD2_HUMAN	0.101496	14.8546	0.435265	0.497042
CRKL	P46109	CRKL_HUMAN	0.131895	17.1555	0.450039	0.512254
PSMC4	P43686	PRS6B_HUMAN	-0.183703	15.9479	0.428592	0.491653
CD99	P14209	CD99_HUMAN	0.113261	14.7954	0.40643	0.469593
ALYREF	Q86V81	THOC4_HUMAN	-0.278871	17.9413	0.406967	0.469905
EZR	P15311	EZRI_HUMAN	0.0984056	17.1065	0.407411	0.47011
COPS3	Q9UNS2	CSN3_HUMAN	-0.252054	15.6201	0.426819	0.490258
MAP4	P27816	MAP4_HUMAN	-0.0574078	18.3302	0.508826	0.566005
PSMD13	Q9UNM6	PSD13_HUMAN	0.125376	15.5028	0.43323	0.49536
CLN5	O75503	CLN5_HUMAN	0.0535359	15.2095	0.556521	0.611722
PYGB	P11216	PYGB_HUMAN	0.124214	16.1381	0.42994	0.492879
HUWE1	Q7Z6Z7	HUWE1_HUMAN	0.14795	16.9596	0.491191	0.550556
PFKL	P17858	PFKAL_HUMAN	0.134188	14.4497	0.418162	0.481039
LRRC40	Q9H9A6	LRC40_HUMAN	0.192553	14.5831	0.418546	0.481068
PAWR	Q96IZ0	PAWR_HUMAN	-0.133515	15.1005	0.452841	0.514778
FBLIM1	Q8WUP2	FBLI1_HUMAN	0.0516121	16.2725	0.482601	0.54335
OLA1	Q9NTK5	OLA1_HUMAN	0.0561424	16.06	0.52718	0.584575
EIF3I	Q13347	EIF3I_HUMAN	-0.0933761	15.9712	0.502876	0.560802
AP2B1	P63010	AP2B1_HUMAN	-0.0697369	17.0831	0.484532	0.544481
SEPTIN7	Q16181	SEPT7_HUMAN	-0.13054	16.095	0.45519	0.516496
EPS15	P42566	EPS15_HUMAN	-0.11526	16.0918	0.475497	0.535694
HBS1L	Q9Y450	HBS1L_HUMAN	0.1044	16.6557	0.443752	0.506079
TFG	Q92734	TFG_HUMAN	-0.159205	15.4373	0.46372	0.524438
CUL4B	Q13620	CUL4B_HUMAN	0.0988629	15.6144	0.427362	0.490562
GSTM2	P28161	GSTM2_HUMAN	-0.107262	15.4814	0.462258	0.523456
ALDH7A1	P49419	AL7A1_HUMAN	-0.162638	14.761	0.430358	0.493037
ACTL6A	O96019	ACL6A_HUMAN	-0.150457	15.5309	0.4919	0.550653
USP15	Q9Y4E8	UBP15_HUMAN	0.11651	15.2142	0.43216	0.49478
LCN1	P31025	LCN1_HUMAN	-0.491636	15.7689	0.454887	0.516496
KRT2	P35908	K22E_HUMAN	0.32246	18.0866	0.433998	0.495917
PSMB9	P28065	PSB9_HUMAN	0.12051	15.1572	0.472215	0.532678
RABGGTB	P53611	PGTB2_HUMAN	-0.0684583	14.3152	0.519366	0.576636
P00761	P00761	TRYP_PIG	-0.36133	19.7565	0.449633	0.512122
PSMC1	P62191	PRS4_HUMAN	-0.135583	14.9416	0.438801	0.500756
FUCA2	Q9BTY2	FUCO2_HUMAN	0.118785	15.5743	0.460598	0.521912
NRP1	O14786	NRP1_HUMAN	-0.160776	16.7632	0.525231	0.582782
SNRPB	P14678	RSMB_HUMAN	-0.221204	15.6335	0.446971	0.50942
CNDP2	Q96KP4	CNDP2_HUMAN	0.117382	17.7273	0.488864	0.548299
TIPRL	O75663	TIPRL_HUMAN	-0.24113	14.8307	0.450633	0.512598
ACOT7	O00154	BACH_HUMAN	0.092834	15.905	0.508673	0.566005
ANGPT2	O15123	ANGP2_HUMAN	-0.0808301	15.8895	0.49854	0.557024
TXNDC12	O95881	TXD12_HUMAN	0.291658	17.14	0.47007	0.531279
PSME1	Q06323	PSME1_HUMAN	0.0710141	17.1155	0.456744	0.517879
RPS4X	P62701	RS4X_HUMAN	-0.143066	15.241	0.499089	0.557285
PRKAR1A	P10644	KAP0_HUMAN	-0.245249	16.87	0.471487	0.532538
CDC42BPB	Q9Y5S2	MRCKB_HUMAN	0.0194667	13.7565	0.767241	0.809024
AGA	P20933	ASPG_HUMAN	0.312937	14.4159	0.463597	0.524438
TXNDC5	Q8NBS9	TXND5_HUMAN	0.0847897	18.7106	0.534704	0.592546
CBL	P22681	CBL_HUMAN	-0.160742	16.2602	0.484202	0.544481
STMN1	P16949	STMN1_HUMAN	-0.036344	19.4313	0.681285	0.728957
FH	P07954	FUMH_HUMAN	0.102402	17.6055	0.471788	0.532538
KRT9	P35527	K1C9_HUMAN	0.204996	18.2864	0.516239	0.573526
RPS11	P62280	RS11_HUMAN	-0.155484	15.4193	0.474077	0.534436
ALDH2	P05091	ALDH2_HUMAN	-0.161093	16.4092	0.486971	0.546525
FLNC	Q14315	FLNC_HUMAN	0.0558285	18.6127	0.510197	0.567172
CD63	P08962	CD63_HUMAN	-0.197667	15.6795	0.484508	0.544481
RAD23B	P54727	RD23B_HUMAN	-0.112244	18.7181	0.508159	0.565978
FAM120A	Q9NZB2	F120A_HUMAN	0.139176	14.9147	0.491501	0.550556
KRT14	P02533	K1C14_HUMAN	0.192626	17.2416	0.554944	0.61037
PEA15	Q15121	PEA15_HUMAN	0.10425	16.9819	0.537848	0.594162
RPL7A	P62424	RL7A_HUMAN	-0.132718	15.1177	0.49823	0.557024
UBXN1	Q04323	UBXN1_HUMAN	-0.28931	18.1932	0.501453	0.559569
DDB1	Q16531	DDB1_HUMAN	-0.105501	17.2071	0.538226	0.594207
ADI1	Q9BV57	MTND_HUMAN	-0.0945717	16.6663	0.507883	0.565978
PSMA7	O14818	PSA7_HUMAN	-0.09814	17.9923	0.542716	0.598414
SNCA	P37840	SYUA_HUMAN	-0.05209	16.5625	0.592599	0.644543
LYPLA1	O75608	LYPA1_HUMAN	-0.103661	16.2125	0.584136	0.63839
PSMB6	P28072	PSB6_HUMAN	-0.0503404	17.9163	0.694833	0.741099
GNG11	P61952	GBG11_HUMAN	-0.142104	14.925	0.569085	0.623975
TMSB4X	P62328	TYB4_HUMAN	2.47464e-05	23.2479	0.999682	0.999682
RPL3	P39023	RL3_HUMAN	-0.101537	14.4392	0.535492	0.593046
PFN2	P35080	PROF2_HUMAN	-0.0817071	16.4093	0.6066	0.658552
ACTA1	P68133	ACTS_HUMAN	-0.193616	18.3676	0.558672	0.613703
TSPAN9	O75954	TSN9_HUMAN	-0.152459	15.1604	0.536219	0.593478
PRPF3	O43395	PRPF3_HUMAN	-0.133371	15.2647	0.537446	0.594162
SRP14	P37108	SRP14_HUMAN	-0.204406	15.8204	0.540601	0.596455
PPP3CA	Q08209	PP2BA_HUMAN	-0.10293	17.6274	0.579078	0.633749
MAPK12	P53778	MK12_HUMAN	0.0225096	14.3169	0.800678	0.836274
OTUB1	Q96FW1	OTUB1_HUMAN	-0.0697764	15.9277	0.59192	0.644202
GET3	O43681	GET3_HUMAN	-0.00306521	15.0788	0.978582	0.982485
HMGN2	P05204	HMGN2_HUMAN	-0.0750897	18.0805	0.608112	0.65938
PSMD10	O75832	PSD10_HUMAN	-0.142012	14.5665	0.548733	0.604374
ITPA	Q9BY32	ITPA_HUMAN	0.230956	14.7868	0.548807	0.604374
PSMB7	Q99436	PSB7_HUMAN	0.0701736	17.6116	0.587818	0.640529
DBN1	Q16643	DREB_HUMAN	-0.0470316	16.7903	0.685129	0.732522
PPP2R1A	P30153	2AAA_HUMAN	-0.0939822	17.3863	0.582033	0.636587
H1-2	P16403	H12_HUMAN	0.0387267	17.6174	0.761976	0.804917
PCBP2	Q15366	PCBP2_HUMAN	0.0505762	16.7697	0.617289	0.667688
TPD52L2	O43399	TPD54_HUMAN	0.1391	17.0666	0.590783	0.643362
TRIOBP	Q9H2D6	TARA_HUMAN	-0.0937683	15.7104	0.559566	0.614303
PSMD7	P51665	PSMD7_HUMAN	0.257406	15.4184	0.562545	0.617188
STRAP	Q9Y3F4	STRAP_HUMAN	-0.078038	15.5792	0.669021	0.718352
PVR	P15151	PVR_HUMAN	0.140419	15.6223	0.645935	0.696109
COPS2	P61201	CSN2_HUMAN	-0.0518047	15.1238	0.671403	0.719594
HBB	P68871	HBB_HUMAN	0.316948	17.8133	0.572936	0.627806
H2BC5	P62807	H2B1C_HUMAN	-0.0788128	18.3881	0.770741	0.811743
HEBP2	Q9Y5Z4	HEBP2_HUMAN	0.212274	17.6513	0.594315	0.64601
ACTB	P60709	ACTB_HUMAN	0.153535	21.2931	0.703129	0.749041
RPS16	P62249	RS16_HUMAN	0.0254791	15.9157	0.816251	0.85024
SEMA6B	Q9H3T3	SEM6B_HUMAN	-0.101506	15.6898	0.584405	0.63839
CARS1	P49589	SYCC_HUMAN	-0.0872026	16.3204	0.586985	0.640456
SPR	P35270	SPRE_HUMAN	-0.0669636	14.8732	0.587024	0.640456
MAPRE1	Q15691	MARE1_HUMAN	0.111531	17.3699	0.587584	0.640529
SEC31A	O94979	SC31A_HUMAN	0.0485888	15.4571	0.643319	0.693714
AGL	P35573	GDE_HUMAN	0.0362542	16.0055	0.799404	0.835934
H4C9	P62805	H4_HUMAN	-0.0738389	19.3619	0.622699	0.672714
ZPR1	O75312	ZPR1_HUMAN	-0.0464693	14.6759	0.700159	0.746328
ELOB	Q15370	ELOB_HUMAN	0.0571221	15.8766	0.67409	0.722034
PPIA	P62937	PPIA_HUMAN	-0.0856285	22.157	0.59997	0.651756
GGCT	O75223	GGCT_HUMAN	-0.0976684	17.0919	0.69008	0.736476
ENAH	Q8N8S7	ENAH_HUMAN	-0.0113082	18.8107	0.929416	0.941168
TMOD3	Q9NYL9	TMOD3_HUMAN	0.028314	16.6753	0.867407	0.891699
APOA1	P02647	APOA1_HUMAN	-0.514873	16.4007	0.607238	0.658838
BCR	P11274	BCR_HUMAN	0.0463033	15.3152	0.777661	0.816357
PA2G4	Q9UQ80	PA2G4_HUMAN	-0.0482339	17.283	0.665695	0.715652
PRRC2C	Q9Y520	PRC2C_HUMAN	-0.0341144	15.5192	0.715696	0.761048
BPNT1	O95861	BPNT1_HUMAN	0.139131	16.2263	0.6118	0.662617
H2AC20	Q16777	H2A2C_HUMAN	0.160846	18.1429	0.611849	0.662617
VWF	P04275	VWF_HUMAN	0.0874848	20.8282	0.612662	0.66309
IARS1	P41252	SYIC_HUMAN	-0.00349371	15.031	0.977677	0.982136
DLG1	Q12959	DLG1_HUMAN	-0.0124093	14.1965	0.847493	0.87634
CORO1C	Q9ULV4	COR1C_HUMAN	-0.0751682	18.14	0.618229	0.668294
TBCB	Q99426	TBCB_HUMAN	0.00956902	15.4772	0.931774	0.943013
REXO2	Q9Y3B8	ORN_HUMAN	-0.0266091	16.088	0.669945	0.718905
TBL1XR1	Q9BZK7	TBL1R_HUMAN	-0.00830188	15.6827	0.921212	0.936087
P01834	P01834	IGKC_HUMAN	0.238882	15.9857	0.68138	0.728957
ITSN1	Q15811	ITSN1_HUMAN	-0.0409137	14.3718	0.855203	0.881209
SNX6	Q9UNH7	SNX6_HUMAN	0.0529522	14.7883	0.671202	0.719594
SH3BGRL3	Q9H299	SH3L3_HUMAN	-0.0581578	19.8215	0.646586	0.696385
MACF1	Q9UPN3	MACF1_HUMAN	-0.0417385	15.9536	0.634925	0.685501
COPS5	Q92905	CSN5_HUMAN	0.0757236	15.3002	0.652221	0.702024
ACP5	P13686	PPA5_HUMAN	0.0320085	16.0716	0.874107	0.898062
SEC24D	O94855	SC24D_HUMAN	0.0793757	15.0205	0.641166	0.691816
IDE	P14735	IDE_HUMAN	-0.0690071	15.3779	0.717611	0.762164
CRK	P46108	CRK_HUMAN	0.0366952	16.9852	0.732921	0.776983
BCAT1	P54687	BCAT1_HUMAN	0.0441901	17.35	0.721271	0.76559
CCT6A	P40227	TCPZ_HUMAN	-0.0304732	16.6468	0.807369	0.842385
CAPZA1	P52907	CAZA1_HUMAN	0.00345036	18.1683	0.970163	0.976816
UBA2	Q9UBT2	SAE2_HUMAN	0.0592514	15.6449	0.717179	0.762164
QDPR	P09417	DHPR_HUMAN	-0.0782387	15.8855	0.658053	0.707869
FHL1	Q13642	FHL1_HUMAN	-0.0441891	16.7312	0.751348	0.794643
EEF2	P13639	EF2_HUMAN	0.0324169	18.5503	0.722402	0.766329
CDV3	Q9UKY7	CDV3_HUMAN	-0.0845646	15.8305	0.668343	0.718061
RPS21	P63220	RS21_HUMAN	0.0184867	17.4191	0.895926	0.916737
SNX2	O60749	SNX2_HUMAN	0.0415866	14.4482	0.74644	0.789926
YBX3	P16989	YBOX3_HUMAN	-0.0219471	16.1184	0.817777	0.851106
RSL1D1	O76021	RL1D1_HUMAN	-0.00819201	15.1875	0.965549	0.973791
UBA3	Q8TBC4	UBA3_HUMAN	0.057018	14.8823	0.775912	0.816213
COL6A1	P12109	CO6A1_HUMAN	0.00386927	15.5861	0.983817	0.987178
RABGGTA	Q92696	PGTA_HUMAN	0.0250706	14.5712	0.837152	0.867173
PPP5C	P53041	PPP5_HUMAN	-0.0190213	16.6637	0.841168	0.870822
EFNB2	P52799	EFNB2_HUMAN	-0.0133461	14.7297	0.892803	0.915136
SERPINB9	P50453	SPB9_HUMAN	0.0311241	18.6997	0.75213	0.794992
ARFGAP3	Q9NP61	ARFG3_HUMAN	0.0239145	16.0788	0.920189	0.936087
DCD	P81605	DCD_HUMAN	-0.0761357	17.4837	0.824621	0.856206
P02668	P02668	CASK_BOVIN	0.257671	15.4033	0.687296	0.734394
SCRN1	Q12765	SCRN1_HUMAN	0.0385483	15.9146	0.689853	0.736476
KCTD12	Q96CX2	KCD12_HUMAN	0.045218	17.7424	0.76381	0.805888
LARS1	Q9P2J5	SYLC_HUMAN	-0.019735	14.6394	0.852144	0.879601
SAE1	Q9UBE0	SAE1_HUMAN	0.0356374	14.9449	0.788111	0.826579
IGF2R	P11717	MPRI_HUMAN	-0.0401643	16.3147	0.704448	0.749992
SRI	P30626	SORCN_HUMAN	0.165337	16.7553	0.705081	0.750213
PKM	P14618	KPYM_HUMAN	0.0310567	19.6593	0.819325	0.852214
HBA1	P69905	HBA_HUMAN	-0.168604	16.1454	0.777903	0.816357
BRK1	Q8WUW1	BRK1_HUMAN	-0.0263519	14.7575	0.862016	0.887192
RANBP1	P43487	RANG_HUMAN	-0.0553365	17.1411	0.776513	0.816357
SNRPE	P62304	RUXE_HUMAN	-0.0621721	16.842	0.828324	0.859545
CSF1	P09603	CSF1_HUMAN	-0.0127815	16.9374	0.950718	0.961081
ADD1	P35611	ADDA_HUMAN	0.0620265	14.6984	0.78976	0.827815
BIN1	O00499	BIN1_HUMAN	-0.00718926	15.2063	0.966053	0.973791
USP5	P45974	UBP5_HUMAN	0.0271323	15.5091	0.813282	0.847931
P01857	P01857	IGHG1_HUMAN	0.189348	16.5163	0.733327	0.776983
NAE1	Q13564	ULA1_HUMAN	0.0157441	15.3226	0.899795	0.920162
KRT17	Q04695	K1C17_HUMAN	0.0804869	15.1326	0.848059	0.876411
HDLBP	Q00341	VIGLN_HUMAN	-0.0487606	15.3012	0.793252	0.830487
ITPRID2	P28290	ITPI2_HUMAN	-0.00431212	14.798	0.969161	0.976364
DYNC1LI2	O43237	DC1L2_HUMAN	-0.0273068	15.8362	0.792071	0.829744
SUPT5H	O00267	SPT5H_HUMAN	-0.0830299	15.4001	0.744637	0.788492
CLTA	P09496	CLCA_HUMAN	-0.0448016	16.0042	0.853961	0.88096
GGH	Q92820	GGH_HUMAN	-0.00951702	17.7414	0.949353	0.960252
PRPF8	Q6P2Q9	PRP8_HUMAN	-0.105006	15.6783	0.762707	0.805207
LY75	O60449	LY75_HUMAN	0.00925433	14.5071	0.923461	0.937292
ENOPH1	Q9UHY7	ENOPH_HUMAN	-0.0486058	16.8684	0.771865	0.812441
PRDX3	P30048	PRDX3_HUMAN	0.0178005	17.9114	0.900421	0.920268
RAB6A	P20340	RAB6A_HUMAN	0.00619209	15.1591	0.974941	0.980342
EIF4A2	Q14240	IF4A2_HUMAN	-0.0327309	15.789	0.831765	0.862608
SIAE	Q9HAT2	SIAE_HUMAN	0.00195235	16.9728	0.987014	0.98926
NCKAP1	Q9Y2A7	NCKP1_HUMAN	0.0504039	16.5904	0.769902	0.811344
UBE2M	P61081	UBC12_HUMAN	-0.0405487	15.2711	0.851286	0.87923
RACK1	P63244	RACK1_HUMAN	0.00557003	17.9783	0.973021	0.979134
KRT1	P04264	K2C1_HUMAN	0.0758418	20.5057	0.807485	0.842385
H1-5	P16401	H15_HUMAN	-0.0969239	18.4639	0.77739	0.816357
SMARCC2	Q8TAQ2	SMRC2_HUMAN	0.0013719	15.7762	0.996095	0.997227
PRKACA	P17612	KAPCA_HUMAN	-0.021805	16.5834	0.923241	0.937292
HNRNPAB	Q99729	ROAA_HUMAN	0.0365826	16.9949	0.794478	0.831277
SERPINB2	P05120	PAI2_HUMAN	0.0247517	15.9395	0.799985	0.836046
FHL2	Q14192	FHL2_HUMAN	-0.0335781	15.6711	0.823828	0.855887
ITIH2	P19823	ITIH2_HUMAN	0.0484849	16.124	0.833666	0.864071
STOM	P27105	STOM_HUMAN	-0.0280136	16.0869	0.874745	0.898194
CD9	P21926	CD9_HUMAN	0.0275955	17.7801	0.926672	0.939468
NUDT5	Q9UKK9	NUDT5_HUMAN	0.0560367	16.5802	0.816462	0.85024
CCT2	P78371	TCPB_HUMAN	0.0656398	16.9335	0.822363	0.854869
RPL38	P63173	RL38_HUMAN	-0.00883054	15.4477	0.924444	0.93775
CRYZL1	O95825	QORL1_HUMAN	-0.0442729	15.3332	0.842216	0.871394
EIF4A3	P38919	IF4A3_HUMAN	0.0260996	15.938	0.894339	0.916177
KYAT3	Q6YP21	KAT3_HUMAN	0.0284465	15.6696	0.910697	0.928079
SEC24C	P53992	SC24C_HUMAN	0.0326683	15.881	0.854695	0.881201
EEF1G	P26641	EF1G_HUMAN	0.0389893	18.1974	0.856115	0.881633
AK3	Q9UIJ7	KAD3_HUMAN	-0.0233748	15.9953	0.866698	0.89149
TIGAR	Q9NQ88	TIGAR_HUMAN	0.00175141	15.1792	0.989725	0.991413
ZYX	Q15942	ZYX_HUMAN	0.00685113	16.5843	0.964389	0.973227
PLOD2	O00469	PLOD2_HUMAN	0.0225528	14.9831	0.878121	0.901136
CAPZA2	P47755	CAZA2_HUMAN	0.0173586	16.8885	0.882125	0.904718
ADSL	P30566	PUR8_HUMAN	0.0219283	15.3293	0.905705	0.924596
PSMB4	P28070	PSB4_HUMAN	0.0431375	19.6262	0.895319	0.916649
PFDN5	Q99471	PFD5_HUMAN	-0.0332243	17.2781	0.904116	0.923508
HS1BP3	Q53T59	H1BP3_HUMAN	-0.0192274	15.3325	0.906585	0.924958
TIE1	P35590	TIE1_HUMAN	-0.0175067	17.3676	0.908292	0.926163
SMS	P52788	SPSY_HUMAN	-0.0199289	15.7795	0.912685	0.929567
PSMA5	P28066	PSA5_HUMAN	-0.0189436	18.4676	0.91377	0.930134
KRT10	P13645	K1C10_HUMAN	0.0291321	19.2775	0.921021	0.936087
ACTN1	P12814	ACTN1_HUMAN	0.0119236	20.4536	0.927264	0.939528
HMCN1	Q96RW7	HMCN1_HUMAN	0.00789178	14.8178	0.952666	0.962498
HSPD1	P10809	CH60_HUMAN	0.00727735	16.9108	0.975335	0.980342
COX5A	P20674	COX5A_HUMAN	0.00774832	15.048	0.962599	0.971977
HAT1	O14929	HAT1_HUMAN	0.00310475	14.6415	0.985087	0.98789
NEU1	Q99519	NEUR1_HUMAN	-0.000326311	15.0216	0.997418	0.997984

## Sheet: DEPs
Gene.name	Name.of.protein	Number.of.protein	logFC	AveExpr	P.Value	adj.P.Val
FTL	P02792	FRIL_HUMAN	2.96407	16.0386	6.90746e-10	1.21709e-07
BAX	Q07812	BAX_HUMAN	2.7598	16.3663	6.80602e-09	5.1106e-07
MT1E	P04732	MT1E_HUMAN	2.7209	16.0554	4.97047e-11	1.57624e-08
STC1	P52823	STC1_HUMAN	2.44661	15.7962	1.49111e-08	7.50666e-07
S100A10	P60903	S10AA_HUMAN	2.42407	18.2107	1.16509e-09	1.27043e-07
METAP1	P53582	MAP11_HUMAN	2.37675	13.7833	1.54958e-11	1.36518e-08
REEP5	Q00765	REEP5_HUMAN	2.34767	14.2037	3.55751e-11	1.56709e-08
CD59	P13987	CD59_HUMAN	2.34734	19.505	1.16427e-09	1.27043e-07
DDT	P30046	DOPD_HUMAN	2.20883	18.1255	3.89389e-08	1.29453e-06
FTH1	P02794	FRIH_HUMAN	2.1695	15.9967	1.28593e-05	7.75961e-05
NCSTN	Q92542	NICA_HUMAN	2.16704	14.5656	1.00948e-09	1.27043e-07
TRIAP1	O43715	TRIA1_HUMAN	2.08445	16.6605	3.58153e-10	7.01184e-08
BLVRB	P30043	BLVRB_HUMAN	1.97345	15.5732	4.63541e-06	3.76387e-05
FKBP10	Q96AY3	FKB10_HUMAN	1.95344	15.7256	2.70684e-05	0.00013666
PSIP1	O75475	PSIP1_HUMAN	1.91577	14.3436	5.36744e-11	1.57624e-08
GAMT	Q14353	GAMT_HUMAN	1.79608	14.4889	4.128e-07	6.6123e-06
PSMF1	Q92530	PSMF1_HUMAN	1.74628	16.2754	1.14797e-05	7.1474e-05
SH3GLB1	Q9Y371	SHLB1_HUMAN	1.72052	15.9994	9.20884e-08	2.25361e-06
MVP	Q14764	MVP_HUMAN	1.68858	17.6135	1.52611e-06	1.61018e-05
SUMF2	Q8NBJ7	SUMF2_HUMAN	1.64937	16.2104	3.49274e-10	7.01184e-08
HK1	P19367	HXK1_HUMAN	1.64156	16.6011	3.15868e-08	1.2368e-06
MAP1LC3B2	A6NCE7	MP3B2_HUMAN	1.60054	15.9017	6.40944e-08	1.76676e-06
ISOC1	Q96CN7	ISOC1_HUMAN	1.59726	15.2109	1.56061e-07	3.31301e-06
HNRNPH2	P55795	HNRH2_HUMAN	1.59604	13.3723	1.78579e-05	0.000101176
LAMTOR3	Q9UHA4	LTOR3_HUMAN	1.59193	15.6753	4.07773e-08	1.33055e-06
C12orf57	Q99622	C10_HUMAN	1.5824	14.6687	2.66292e-07	4.78781e-06
AKR1A1	P14550	AK1A1_HUMAN	1.58128	18.2095	1.76718e-07	3.66326e-06
LRRC59	Q96AG4	LRC59_HUMAN	1.57911	17.0292	0.000292311	0.000960917
CAD	P27708	PYR1_HUMAN	1.51947	14.0784	1.67187e-08	7.5534e-07
TKFC	Q3LXA3	TKFC_HUMAN	1.47975	15.3127	5.92886e-07	8.35732e-06
RPS7	P62081	RS7_HUMAN	1.4126	14.1564	0.000473619	0.00140966
UFC1	Q9Y3C8	UFC1_HUMAN	1.39458	16.7035	2.91481e-05	0.000145082
ARHGAP1	Q07960	RHG01_HUMAN	1.39359	15.5988	5.40976e-08	1.59839e-06
DYNLL2	Q96FJ2	DYL2_HUMAN	1.38176	14.3444	6.28886e-05	0.000263193
ARPC5L	Q9BPX5	ARP5L_HUMAN	1.36752	15.4385	2.07313e-05	0.000112743
PAK2	Q13177	PAK2_HUMAN	1.33994	16.1687	3.33598e-05	0.000161484
LGALS3	P17931	LEG3_HUMAN	1.32163	17.4994	8.16951e-05	0.000329398
LYPLAL1	Q5VWZ2	LYPL1_HUMAN	1.32147	14.5905	5.65019e-06	4.13097e-05
RAB8A	P61006	RAB8A_HUMAN	1.32067	16.4803	8.19774e-05	0.000329781
PRDX2	P32119	PRDX2_HUMAN	1.31957	17.0206	0.000179951	0.000640552
UFM1	P61960	UFM1_HUMAN	1.29759	17.8124	0.00206291	0.00485941
MT2A	P02795	MT2_HUMAN	1.29055	20.449	5.08751e-09	4.07463e-07
C11orf54	Q9H0W9	CK054_HUMAN	1.28678	16.6919	1.3533e-05	8.0831e-05
ACAT2	Q9BWD1	THIC_HUMAN	1.28601	15.9607	2.29809e-05	0.000119446
DYNLRB1	Q9NP97	DLRB1_HUMAN	1.28099	17.8127	7.75686e-07	9.97634e-06
TMSB10	P63313	TYB10_HUMAN	1.27774	22.1313	2.21812e-05	0.000117367
ATAD3A	Q9NVI7	ATD3A_HUMAN	1.27374	14.0737	4.40298e-08	1.36337e-06
ATOX1	O00244	ATOX1_HUMAN	1.26163	17.7595	4.41045e-08	1.36337e-06
HP1BP3	Q5SSJ5	HP1B3_HUMAN	1.23301	16.955	7.17283e-07	9.6181e-06
HSPB1	P04792	HSPB1_HUMAN	1.23122	19.0754	3.13583e-05	0.000153481
YKT6	O15498	YKT6_HUMAN	1.22291	14.826	1.51573e-09	1.40564e-07
SEC22B	O75396	SC22B_HUMAN	1.21908	16.3597	4.89451e-08	1.48692e-06
EMD	P50402	EMD_HUMAN	1.20681	15.6232	3.55637e-06	3.04191e-05
EHD4	Q9H223	EHD4_HUMAN	1.20462	16.2348	0.00559679	0.0114006
KRT7	P08729	K2C7_HUMAN	1.20455	17.4326	6.82339e-08	1.82164e-06
IGF2BP2	Q9Y6M1	IF2B2_HUMAN	1.20147	14.9883	1.84612e-07	3.76709e-06
RPE	Q96AT9	RPE_HUMAN	1.19591	16.0643	6.021e-05	0.000253804
ATP2B4	P23634	AT2B4_HUMAN	1.1933	14.8685	7.42037e-08	1.92275e-06
VAMP3	Q15836	VAMP3_HUMAN	1.18891	16.7162	1.10658e-05	6.97618e-05
SERPINH1	P50454	SERPH_HUMAN	1.17716	16.5046	8.77645e-09	5.1106e-07
NUDT1	P36639	8ODP_HUMAN	1.17007	15.3062	4.06863e-07	6.577e-06
RPS19	P39019	RS19_HUMAN	1.1692	15.1706	8.67066e-09	5.1106e-07
NME1	P15531	NDKA_HUMAN	1.16738	19.0117	1.24203e-05	7.5464e-05
NANP	Q8TBE9	NANP_HUMAN	1.16339	13.7838	3.2605e-06	2.85821e-05
ACO1	P21399	ACOHC_HUMAN	1.16306	16.2835	0.000138847	0.000513968
WDR13	Q9H1Z4	WDR13_HUMAN	1.16151	14.1226	9.85288e-06	6.45897e-05
AAMDC	Q9H7C9	AAMDC_HUMAN	1.15528	17.0282	1.01792e-06	1.23694e-05
GUK1	Q16774	KGUA_HUMAN	1.15194	15.2689	6.53349e-07	8.99375e-06
PCMT1	P22061	PIMT_HUMAN	1.15017	17.2905	1.4508e-05	8.54951e-05
NPC1	O15118	NPC1_HUMAN	1.14341	17.0193	0.0022067	0.00512281
C4A	P0C0L4	CO4A_HUMAN	1.14105	14.5678	2.84947e-08	1.14108e-06
NAXE	Q8NCW5	NNRE_HUMAN	1.14022	17.195	2.26928e-05	0.000118311
COX17	Q14061	COX17_HUMAN	1.13338	14.9056	2.31557e-08	9.71436e-07
AKR1C1	Q04828	AK1C1_HUMAN	1.12996	16.1079	5.88603e-07	8.35732e-06
HMOX1	P09601	HMOX1_HUMAN	1.12954	16.2756	6.1172e-06	4.36376e-05
ARPC1A	Q92747	ARC1A_HUMAN	1.12836	15.9003	7.66625e-07	9.97634e-06
LIPA	P38571	LICH_HUMAN	1.12794	15.2487	2.53477e-06	2.37871e-05
PGLS	O95336	6PGL_HUMAN	1.12478	17.9394	6.19571e-05	0.000259925
RAB5C	P51148	RAB5C_HUMAN	1.12243	16.0995	3.48827e-06	3.00324e-05
RPIA	P49247	RPIA_HUMAN	1.11919	15.1452	1.70994e-05	9.75055e-05
HMBS	P08397	HEM3_HUMAN	1.11512	14.4008	5.15805e-06	3.95152e-05
RRAS	P10301	RRAS_HUMAN	1.10872	13.8189	1.15199e-06	1.35339e-05
GBE1	Q04446	GLGB_HUMAN	1.09529	17.9656	4.15108e-05	0.00018851
GALNS	P34059	GALNS_HUMAN	1.09099	15.8548	2.18267e-05	0.000115839
NT5E	P21589	5NTD_HUMAN	1.08671	15.7734	4.5448e-06	3.70738e-05
GALM	Q96C23	GALM_HUMAN	1.08495	15.3375	0.000227763	0.000780774
HPRT1	P00492	HPRT_HUMAN	1.07978	17.1857	2.04064e-06	2.02001e-05
CAP2	P40123	CAP2_HUMAN	1.07439	14.197	6.26141e-08	1.76676e-06
AKR1C2	P52895	AK1C2_HUMAN	1.0722	15.0289	1.92761e-05	0.000107332
VAPB	O95292	VAPB_HUMAN	1.05538	16.2601	3.35301e-05	0.000161863
RAB1A	P62820	RAB1A_HUMAN	1.0539	16.5432	0.000684928	0.00189755
DKK1	O94907	DKK1_HUMAN	1.04887	13.571	9.2921e-07	1.14494e-05
PLD3	Q8IV08	PLD3_HUMAN	1.04785	15.9495	0.000812932	0.0022134
SORD	Q00796	DHSO_HUMAN	1.044	17.3594	6.57352e-06	4.62587e-05
ABRACL	Q9P1F3	ABRAL_HUMAN	1.04098	17.8002	0.0068228	0.0135076
UBXN4	Q92575	UBXN4_HUMAN	1.03904	15.4635	0.0250755	0.0414475
NME2	P22392	NDKB_HUMAN	1.03441	20.2141	0.000756835	0.00207574
PGD	P52209	6PGD_HUMAN	1.03228	19.0002	3.26498e-05	0.000158482
RAB7A	P51149	RAB7A_HUMAN	1.0304	16.9189	4.14863e-05	0.00018851
ANXA1	P04083	ANXA1_HUMAN	1.02475	17.334	8.06902e-07	1.03026e-05
PLPBP	O94903	PLPHP_HUMAN	1.02301	15.9084	6.58963e-06	4.62587e-05
NOVA2	Q9UNW9	NOVA2_HUMAN	1.02283	14.0967	0.000447269	0.00134028
GLOD4	Q9HC38	GLOD4_HUMAN	1.02118	18.2232	2.50037e-07	4.63753e-06
WARS1	P23381	SYWC_HUMAN	1.02107	17.5738	4.73323e-06	3.79089e-05
NTAN1	Q96AB6	NTAN1_HUMAN	1.01995	14.696	5.60278e-07	8.19751e-06
IL6ST	P40189	IL6RB_HUMAN	1.01861	14.5973	1.86003e-07	3.76709e-06
TAF15	Q92804	RBP56_HUMAN	1.01435	15.3342	1.0847e-05	6.92477e-05
KPRP	Q5T749	KPRP_HUMAN	1.0099	14.6712	0.000393604	0.0012258
SEC14L2	O76054	S14L2_HUMAN	1.00782	15.0555	5.31406e-07	8.00289e-06
LMNB2	Q03252	LMNB2_HUMAN	-1.00711	17.3993	2.44446e-07	4.58205e-06
CACYBP	Q9HB71	CYBP_HUMAN	-1.00746	16.8976	0.000141042	0.000519907
ECI1	P42126	ECI1_HUMAN	-1.01115	16.0593	3.07909e-06	2.72631e-05
CLSTN3	Q9BQT9	CSTN3_HUMAN	-1.01649	15.4502	0.0002514	0.000845356
KPNA4	O00629	IMA3_HUMAN	-1.01785	15.0115	0.0105177	0.0193852
LMNB1	P20700	LMNB1_HUMAN	-1.022	17.433	1.18185e-07	2.70445e-06
TPP1	O14773	TPP1_HUMAN	-1.02443	16.3625	0.000220766	0.000759747
NID2	Q14112	NID2_HUMAN	-1.02972	15.2655	2.14904e-07	4.11588e-06
CCL2	P13500	CCL2_HUMAN	-1.02982	17.8415	4.79106e-06	3.81984e-05
AGRN	O00468	AGRIN_HUMAN	-1.03833	16.1131	7.05515e-07	9.6181e-06
BUB3	O43684	BUB3_HUMAN	-1.03881	14.7497	0.000284768	0.000941392
YWHAQ	P27348	1433T_HUMAN	-1.03953	17.7722	3.46142e-08	1.2447e-06
AXL	P30530	UFO_HUMAN	-1.03957	16.5513	3.73318e-06	3.1473e-05
HNRNPUL2	Q1KMD3	HNRL2_HUMAN	-1.03989	15.5245	0.000266327	0.000887084
PABPN1	Q86U42	PABP2_HUMAN	-1.04258	16.5346	0.000977068	0.00259276
FUS	P35637	FUS_HUMAN	-1.04303	16.0086	0.000212091	0.000732754
GOLM1	Q8NBJ4	GOLM1_HUMAN	-1.04494	16.7982	6.88971e-05	0.000282318
ME2	P23368	MAOM_HUMAN	-1.05573	15.0905	0.00106258	0.00278611
IGFBP7	Q16270	IBP7_HUMAN	-1.05826	20.2681	4.94259e-06	3.89132e-05
TIMP2	P16035	TIMP2_HUMAN	-1.06117	18.4658	2.25492e-06	2.18306e-05
EIF3J	O75822	EIF3J_HUMAN	-1.06258	15.4654	3.75895e-05	0.000175177
USP7	Q93009	UBP7_HUMAN	-1.07673	15.3159	0.0072484	0.0141124
IPO9	Q96P70	IPO9_HUMAN	-1.08006	15.3714	0.00539081	0.0110321
COPE	O14579	COPE_HUMAN	-1.09452	16.1756	5.62939e-07	8.19751e-06
MEGF6	O75095	MEGF6_HUMAN	-1.10267	14.1447	8.63105e-09	5.1106e-07
RPLP2	P05387	RLA2_HUMAN	-1.10696	17.9771	0.000189862	0.000671946
DNAJB4	Q9UDY4	DNJB4_HUMAN	-1.10973	17.9172	3.39054e-08	1.24461e-06
HNRNPU	Q00839	HNRPU_HUMAN	-1.11257	17.4179	2.95157e-05	0.000146086
RBBP4	Q09028	RBBP4_HUMAN	-1.12471	17.7141	0.00159649	0.00392332
API5	Q9BZZ5	API5_HUMAN	-1.13127	15.4117	2.97951e-06	2.66492e-05
CAPN2	P17655	CAN2_HUMAN	-1.13593	16.7758	5.07104e-06	3.9288e-05
HDGFL2	Q7Z4V5	HDGR2_HUMAN	-1.14393	16.4098	2.12418e-05	0.000114459
SSBP1	Q04837	SSBP_HUMAN	-1.14436	16.7997	0.000662492	0.00184701
SNRPD3	P62318	SMD3_HUMAN	-1.15036	16.0013	0.000926967	0.00247472
TFPI	P10646	TFPI1_HUMAN	-1.15938	15.948	7.85048e-06	5.40334e-05
TPM1	P09493	TPM1_HUMAN	-1.16784	16.2528	1.22573e-09	1.27043e-07
DLST	P36957	ODO2_HUMAN	-1.17368	17.3637	0.000174994	0.000627982
RNASE1	P07998	RNAS1_HUMAN	-1.18345	16.132	1.36045e-08	7.26398e-07
COL5A2	P05997	CO5A2_HUMAN	-1.19468	16.5825	0.000209594	0.000726978
EFEMP1	Q12805	FBLN3_HUMAN	-1.20518	20.8733	3.7202e-05	0.000173873
PGF	P49763	PLGF_HUMAN	-1.21219	17.6222	1.30337e-05	7.83801e-05
LMNA	P02545	LMNA_HUMAN	-1.21592	19.8222	6.97685e-09	5.1106e-07
ANP32B	Q92688	AN32B_HUMAN	-1.224	17.4753	7.59815e-07	9.97634e-06
NUCB2	P80303	NUCB2_HUMAN	-1.22461	14.675	7.44833e-09	5.1106e-07
GLG1	Q92896	GSLG1_HUMAN	-1.23529	15.3228	5.86077e-06	4.24966e-05
SAFB	Q15424	SAFB1_HUMAN	-1.23768	15.5363	1.79389e-06	1.81657e-05
PLOD3	O60568	PLOD3_HUMAN	-1.24122	15.6349	2.94731e-05	0.000146086
PPM1G	O15355	PPM1G_HUMAN	-1.24705	15.2186	8.47409e-06	5.78734e-05
NPM1	P06748	NPM_HUMAN	-1.25332	17.1914	1.23215e-05	7.51231e-05
TINAGL1	Q9GZM7	TINAL_HUMAN	-1.2553	16.6151	5.38022e-07	8.03386e-06
E9PAV3	E9PAV3	NACAM_HUMAN	-1.25665	16.7486	0.00246794	0.00561098
RPS8	P62241	RS8_HUMAN	-1.27152	15.8775	0.000242383	0.000819727
PDIA4	P13667	PDIA4_HUMAN	-1.2742	16.5447	9.1975e-07	1.14344e-05
RANBP3	Q9H6Z4	RANB3_HUMAN	-1.28536	14.5865	5.90649e-07	8.35732e-06
MYL12A	O14950	ML12B_HUMAN	-1.28975	16.9986	0.000360237	0.00114989
NID1	P14543	NID1_HUMAN	-1.29308	16.7588	8.9914e-09	5.1106e-07
PPP1R14B	Q96C90	PP14B_HUMAN	-1.2955	14.7707	0.00456492	0.00962128
CLSTN1	O94985	CSTN1_HUMAN	-1.29632	16.9408	1.39854e-06	1.52782e-05
YWHAB	P31946	1433B_HUMAN	-1.30369	18.1794	6.11276e-06	4.36376e-05
CS	O75390	CISY_HUMAN	-1.31354	18.0771	6.49187e-05	0.00026886
VCAM1	P19320	VCAM1_HUMAN	-1.31511	14.8684	3.72403e-07	6.19032e-06
ZNF207	O43670	ZN207_HUMAN	-1.31699	14.9066	9.88788e-07	1.20989e-05
HDGF	P51858	HDGF_HUMAN	-1.35755	16.9948	1.73612e-06	1.77852e-05
PCDH1	Q08174	PCDH1_HUMAN	-1.36375	15.868	0.00372973	0.00803397
HMGA1	P17096	HMGA1_HUMAN	-1.36784	19.6664	0.000238866	0.000812514
FSTL1	Q12841	FSTL1_HUMAN	-1.36829	18.608	5.61381e-05	0.000240086
IGFBP4	P22692	IBP4_HUMAN	-1.3687	17.8299	1.10645e-05	6.97618e-05
NRDC	O43847	NRDC_HUMAN	-1.37789	14.9405	0.000357308	0.00114261
CFH	P08603	CFAH_HUMAN	-1.37898	15.8581	3.69913e-08	1.27973e-06
ABI3BP	Q7Z7G0	TARSH_HUMAN	-1.38993	14.7986	0.000472579	0.00140894
RPL12	P30050	RL12_HUMAN	-1.39683	16.8491	5.13654e-06	3.95152e-05
PPP1R7	Q15435	PP1R7_HUMAN	-1.39996	15.5874	0.00473174	0.00989006
METAP2	P50579	MAP2_HUMAN	-1.41457	15.3058	3.28188e-06	2.86271e-05
EDN1	P05305	EDN1_HUMAN	-1.41483	16.9409	1.5025e-05	8.82466e-05
ADAM9	Q13443	ADAM9_HUMAN	-1.4205	16.2159	1.60407e-09	1.41319e-07
CAPRIN1	Q14444	CAPR1_HUMAN	-1.4353	15.3723	2.55151e-06	2.37871e-05
HDGFL3	Q9Y3E1	HDGR3_HUMAN	-1.44176	14.7236	9.70532e-08	2.31092e-06
PPM1F	P49593	PPM1F_HUMAN	-1.44236	16.1411	2.75958e-05	0.00013853
LUC7L2	Q9Y383	LC7L2_HUMAN	-1.45084	14.8156	1.78288e-06	1.81585e-05
PRSS23	O95084	PRS23_HUMAN	-1.46968	16.6452	1.15767e-08	6.37443e-07
CBX3	Q13185	CBX3_HUMAN	-1.48014	17.2777	8.30861e-09	5.1106e-07
CLIP1	P30622	CLIP1_HUMAN	-1.48766	14.9932	2.62192e-06	2.41876e-05
HSP90AA1	P07900	HS90A_HUMAN	-1.48861	19.5706	9.34363e-08	2.25527e-06
PLOD1	Q02809	PLOD1_HUMAN	-1.50252	16.2252	1.15597e-05	7.17193e-05
HMGB3	O15347	HMGB3_HUMAN	-1.5266	15.8264	1.84925e-06	1.85135e-05
APLP2	Q06481	APLP2_HUMAN	-1.53559	15.3814	0.000363391	0.00115577
FBN1	P35555	FBN1_HUMAN	-1.53573	16.4834	2.53635e-09	2.12812e-07
C1QTNF3	Q9BXJ4	C1QT3_HUMAN	-1.54566	14.5105	0.00514583	0.010642
PTGES3	Q15185	TEBP_HUMAN	-1.56162	15.9013	0.00117131	0.00300852
CALM1	P0DP23	CALM1_HUMAN	-1.56822	19.772	1.94555e-07	3.85176e-06
CLU	P10909	CLUS_HUMAN	-1.58337	19.3504	2.02673e-07	3.95618e-06
MATR3	P43243	MATR3_HUMAN	-1.6366	17.0065	6.2899e-07	8.79588e-06
SRPX	P78539	SRPX_HUMAN	-1.65439	15.6448	3.64664e-05	0.0001724
LOXL2	Q9Y4K0	LOXL2_HUMAN	-1.666	17.1701	2.33904e-07	4.43159e-06
HMGB1	P09429	HMGB1_HUMAN	-1.67992	18.8205	2.99139e-05	0.000147642
SRGN	P10124	SRGN_HUMAN	-1.70122	16.3999	0.00120337	0.0030819
TCEAL3	Q969E4	TCAL3_HUMAN	-1.72801	15.4661	2.80596e-07	4.96654e-06
COL5A1	P20908	CO5A1_HUMAN	-1.72889	15.8261	3.86299e-06	3.24123e-05
SPARC	P09486	SPRC_HUMAN	-1.73219	20.8884	1.73271e-07	3.63456e-06
ESM1	Q9NQ30	ESM1_HUMAN	-1.73404	15.9243	1.28887e-06	1.44889e-05
SUPT16H	Q9Y5B9	SP16H_HUMAN	-1.74576	15.9883	1.82667e-06	1.83919e-05
DKK3	Q9UBP4	DKK3_HUMAN	-1.75207	17.6368	1.0421e-09	1.27043e-07
BMP1	P13497	BMP1_HUMAN	-1.76701	15.3033	6.41731e-08	1.76676e-06
RPL10A	P62906	RL10A_HUMAN	-1.76771	17.7248	1.19888e-05	7.33484e-05
NUCB1	Q02818	NUCB1_HUMAN	-1.77608	18.0414	4.38151e-08	1.36337e-06
NUCKS1	Q9H1E3	NUCKS_HUMAN	-1.77852	16.007	1.94777e-08	8.52249e-07
RBM8A	Q9Y5S9	RBM8A_HUMAN	-1.78351	15.5835	1.15825e-09	1.27043e-07
HSPG2	P98160	PGBM_HUMAN	-1.78819	20.443	5.08302e-06	3.9288e-05
MFAP2	P55001	MFAP2_HUMAN	-1.80112	18.0589	1.25273e-06	1.43332e-05
ABCF1	Q8NE71	ABCF1_HUMAN	-1.81084	14.7653	6.09671e-06	4.36376e-05
HMGA2	P52926	HMGA2_HUMAN	-1.81506	15.6293	0.000192911	0.000678462
HMGB2	P26583	HMGB2_HUMAN	-1.85956	16.9635	6.4578e-06	4.56973e-05
ADAMTSL1	Q8N6G6	ATL1_HUMAN	-1.89292	14.8996	0.000190296	0.000671946
HHIP	Q96QV1	HHIP_HUMAN	-1.91957	15.3099	1.46548e-07	3.149e-06
EIF5	P55010	IF5_HUMAN	-1.93092	15.0083	3.67702e-05	0.000173233
MAMDC2	Q7Z304	MAMC2_HUMAN	-1.9556	15.7618	2.87599e-07	4.9873e-06
PTMA	P06454	PTMA_HUMAN	-1.98566	18.9414	0.00714256	0.0139501
STK24	Q9Y6E0	STK24_HUMAN	-2.00064	14.9926	7.15445e-07	9.6181e-06
SRSF1	Q07955	SRSF1_HUMAN	-2.01883	15.529	1.64605e-08	7.5534e-07
C3	P01024	CO3_HUMAN	-2.02953	15.813	0.0103546	0.0191245
CCN1	O00622	CCN1_HUMAN	-2.04098	17.7671	2.70824e-08	1.10975e-06
UBQLN1	Q9UMX0	UBQL1_HUMAN	-2.066	15.5928	3.70411e-08	1.27973e-06
ANP32A	P39687	AN32A_HUMAN	-2.08456	17.019	3.46108e-11	1.56709e-08
SET	Q01105	SET_HUMAN	-2.1255	17.3881	1.46756e-08	7.50666e-07
CBX1	P83916	CBX1_HUMAN	-2.1285	14.9793	1.16231e-06	1.35339e-05
THBS1	P07996	TSP1_HUMAN	-2.14508	21.3005	1.59038e-08	7.5534e-07
FN1	P02751	FINC_HUMAN	-2.1665	18.6691	1.34851e-07	3.00769e-06
HTRA1	Q92743	HTRA1_HUMAN	-2.2068	14.9749	4.85475e-07	7.50356e-06
SDF4	Q9BRK5	CAB45_HUMAN	-2.25648	16.6586	1.29497e-10	3.25961e-08
SPOCK1	Q08629	TICN1_HUMAN	-2.25738	16.1552	3.49412e-06	3.00324e-05
ST13	P50502	F10A1_HUMAN	-2.32821	17.1307	7.20538e-07	9.6181e-06
BGN	P21810	PGS1_HUMAN	-2.40803	17.9904	5.57444e-06	4.12696e-05
CCN2	P29279	CCN2_HUMAN	-2.45624	20.8768	3.00781e-12	5.29976e-09
PTX3	P26022	PTX3_HUMAN	-2.5241	18.4593	1.94199e-05	0.000107604
APP	P05067	A4_HUMAN	-2.6714	17.265	8.11822e-09	5.1106e-07
EIF1AX	P47813	IF1AX_HUMAN	-3.14511	15.6537	8.76315e-10	1.27043e-07
MDK	P21741	MK_HUMAN	-3.47278	14.2039	1.37616e-09	1.34711e-07
APOB	P04114	APOB_HUMAN	-3.51615	15.0021	0.00037676	0.00118558
