# Supplementary material for: Proteomic Profiling of Endothelial Cell Secretomes After Exposure to Calciprotein Particles Reveals Downregulation of Basement Membrane Assembly and Increased Release of Soluble CD59
Source: Int J Mol Sci. 2024 Oct 23;25(21):11382. doi: 10.3390/ijms252111382 (PMC11546392; doi:10.3390/ijms252111382)
Supplement: Supplementary file 1 [file ijms-25-11382-s001.zip › Datafile S11 (HITAEC MPP vs DPBS).xlsx]

## Sheet: Raw
Gene.name	Name.of.protein	Number.of.protein	logFC	AveExpr	P.Value	adj.P.Val
LANCL1	O43813	LANC1_HUMAN	1.19164	15.5145	1.37302e-08	1.42533e-05
SERPINH1	P50454	SERPH_HUMAN	-1.18042	16.5046	1.61785e-08	1.42533e-05
RPL5	P46777	RL5_HUMAN	1.43019	17.0832	6.28281e-08	3.6901e-05
UBQLN1	Q9UMX0	UBQL1_HUMAN	2.02845	15.5928	1.58606e-07	5.92076e-05
CCN2	P29279	CCN2_HUMAN	0.942485	20.8768	1.68012e-07	5.92076e-05
SRSF1	Q07955	SRSF1_HUMAN	1.50906	15.529	5.11132e-07	0.000150102
MANF	P55145	MANF_HUMAN	-0.840278	16.9748	6.33564e-07	0.000159477
MMP1	P03956	MMP1_HUMAN	0.913381	17.6108	1.93646e-06	0.00041932
SCP2	P22307	SCP2_HUMAN	-0.925299	15.2622	2.14182e-06	0.00041932
AGRN	O00468	AGRIN_HUMAN	0.902655	16.1131	2.54083e-06	0.000438613
RPS3A	P61247	RS3A_HUMAN	1.18622	17.0729	2.86439e-06	0.000438613
MYDGF	Q969H8	MYDGF_HUMAN	-0.847441	17.7847	2.98715e-06	0.000438613
SEC22B	O75396	SC22B_HUMAN	-0.819787	16.3597	3.99942e-06	0.000542076
LAMC1	P11047	LAMC1_HUMAN	0.654678	18.1975	5.29391e-06	0.000632983
HSP90B1	P14625	ENPL_HUMAN	1.03497	17.2267	5.40042e-06	0.000632983
PDIA3	P30101	PDIA3_HUMAN	-0.862443	18.9269	5.74786e-06	0.000632983
DDT	P30046	DOPD_HUMAN	-1.36674	18.1255	7.1308e-06	0.000691571
RPS27L	Q71UM5	RS27L_HUMAN	0.712342	16.2375	7.41528e-06	0.000691571
HSP90AA1	P07900	HS90A_HUMAN	0.967789	19.5706	7.45734e-06	0.000691571
DKK3	Q9UBP4	DKK3_HUMAN	0.617668	17.6368	8.56355e-06	0.000754449
LUC7L2	Q9Y383	LC7L2_HUMAN	1.19406	14.8156	1.08515e-05	0.000910495
TPM3	P06753	TPM3_HUMAN	0.727366	19.1348	1.50281e-05	0.00120361
MT2A	P02795	MT2_HUMAN	-0.589262	20.449	1.60672e-05	0.00123089
FAH	P16930	FAAA_HUMAN	-0.609831	15.6843	1.99671e-05	0.0014484
PSMB10	P40306	PSB10_HUMAN	-0.833865	15.5019	2.05506e-05	0.0014484
CCN1	O00622	CCN1_HUMAN	1.16774	17.7671	2.52983e-05	0.00171445
PXDN	Q92626	PXDN_HUMAN	0.440986	15.759	2.75415e-05	0.00179734
EIF3CL	B5ME19	EIFCL_HUMAN	0.612068	16.2662	3.32572e-05	0.00202066
CCL2	P13500	CCL2_HUMAN	0.832711	17.8415	3.17189e-05	0.00199603
RPS24	P62847	RS24_HUMAN	1.79161	15.1951	3.50152e-05	0.00205289
RPS8	P62241	RS8_HUMAN	1.69591	15.8775	3.69794e-05	0.00205289
H4C9	P62805	H4_HUMAN	-1.0506	19.3619	3.72828e-05	0.00205289
CLIP1	P30622	CLIP1_HUMAN	1.14363	14.9932	4.51037e-05	0.00240827
PLAT	P00750	TPA_HUMAN	0.671472	15.1973	4.72207e-05	0.00244714
COL4A2	P08572	CO4A2_HUMAN	0.674068	16.5193	5.16612e-05	0.0025659
CAPN2	P17655	CAN2_HUMAN	0.806118	16.7758	5.24248e-05	0.0025659
TXNL1	O43396	TXNL1_HUMAN	-0.47992	15.5102	5.71698e-05	0.00272252
VCAM1	P19320	VCAM1_HUMAN	0.811174	14.8684	5.96909e-05	0.00276777
PFDN1	O60925	PFD1_HUMAN	-0.717631	16.1568	6.88182e-05	0.00283164
XPO1	O14980	XPO1_HUMAN	0.45951	15.8611	6.95954e-05	0.00283164
TPM1	P09493	TPM1_HUMAN	0.394845	16.2528	6.53474e-05	0.00283164
YBX3	P16989	YBOX3_HUMAN	-0.655964	16.1184	6.97544e-05	0.00283164
IGF2BP2	Q9Y6M1	IF2B2_HUMAN	-0.58326	14.9883	7.07106e-05	0.00283164
CDH13	P55290	CAD13_HUMAN	0.492867	18.174	6.99832e-05	0.00283164
ATP1A1	P05023	AT1A1_HUMAN	0.799818	15.6983	8.28628e-05	0.00324454
DNASE2	O00115	DNS2A_HUMAN	0.446296	17.5891	8.5083e-05	0.00325905
ADAM10	O14672	ADA10_HUMAN	0.661374	15.8284	0.000102652	0.00384834
RPS2	P15880	RS2_HUMAN	0.488895	16.1798	0.000107171	0.00393408
PSMC2	P35998	PRS7_HUMAN	0.751837	16.0065	0.000122577	0.00431961
QSOX1	O00391	QSOX1_HUMAN	0.677883	17.9689	0.00011604	0.0041727
NDRG4	Q9ULP0	NDRG4_HUMAN	0.69556	15.7343	0.000138784	0.00461668
CALR	P27797	CALR_HUMAN	0.541415	17.8639	0.000144108	0.00461668
TXNDC5	Q8NBS9	TXND5_HUMAN	-0.775006	18.7106	0.00014153	0.00461668
DSP	P15924	DESP_HUMAN	-0.671506	14.9493	0.000138128	0.00461668
NID1	P14543	NID1_HUMAN	0.470265	16.7588	0.000139609	0.00461668
PDXK	O00764	PDXK_HUMAN	-0.43774	14.6477	0.000155469	0.00489172
DIAPH1	O60610	DIAP1_HUMAN	0.39125	16.1315	0.000175312	0.00523559
RANBP3	Q9H6Z4	RANB3_HUMAN	0.720792	14.5865	0.000169925	0.00519325
NME1	P15531	NDKA_HUMAN	-0.912422	19.0117	0.000170947	0.00519325
HHIP	Q96QV1	HHIP_HUMAN	0.866351	15.3099	0.000187605	0.00550934
RPL6	Q02878	RL6_HUMAN	0.743	15.6646	0.000195666	0.00559721
CBR1	P16152	CBR1_HUMAN	-0.37175	17.4179	0.000232833	0.00631156
SF3B3	Q15393	SF3B3_HUMAN	0.445276	15.592	0.000196951	0.00559721
EIF5A	P63241	IF5A1_HUMAN	-0.575395	18.8768	0.000208223	0.00582364
HNRNPR	O43390	HNRPR_HUMAN	-0.437753	16.5284	0.000227876	0.00627372
TRIM25	Q14258	TRI25_HUMAN	-0.538956	15.2522	0.000242053	0.00636564
GANAB	Q14697	GANAB_HUMAN	-0.578201	16.0124	0.000236797	0.00632177
COL18A1	P39060	COIA1_HUMAN	0.735557	17.1761	0.000259073	0.00663922
RPS12	P25398	RS12_HUMAN	-0.688739	17.8803	0.000259992	0.00663922
RPL3	P39023	RL3_HUMAN	0.911815	14.4392	0.000275555	0.0069361
AAMDC	Q9H7C9	AAMDC_HUMAN	-0.612386	17.0282	0.000286949	0.00712119
THBS1	P07996	TSP1_HUMAN	0.726548	21.3005	0.000319682	0.00771617
UBE2N	P61088	UBE2N_HUMAN	-0.501735	17.3098	0.000349914	0.00833172
RPL26	P61254	RL26_HUMAN	0.66881	15.116	0.000312392	0.00764493
EEF1D	P29692	EF1D_HUMAN	0.589018	16.9589	0.000364816	0.00845798
APP	P05067	A4_HUMAN	0.854594	17.265	0.000355656	0.00835554
HYPK	Q9NX55	HYPK_HUMAN	-0.441808	16.0053	0.000410876	0.00937437
CD55	P08174	DAF_HUMAN	0.947952	16.1331	0.000414983	0.00937437
AP2B1	P63010	AP2B1_HUMAN	0.517137	17.0831	0.000469461	0.0103399
RCN1	Q15293	RCN1_HUMAN	-0.415724	17.7563	0.000457134	0.0101958
CAPRIN1	Q14444	CAPR1_HUMAN	0.902846	15.3723	0.000594391	0.0120381
PDIA6	Q15084	PDIA6_HUMAN	-0.59365	16.6357	0.000486663	0.0105864
RO60	P10155	RO60_HUMAN	-0.36143	17.3589	0.000588941	0.0120381
CTSA	P10619	PPGB_HUMAN	-0.331273	18.1247	0.000533408	0.0114401
MTDH	Q86UE4	LYRIC_HUMAN	1.01276	16.6946	0.00054982	0.0115331
HSPH1	Q92598	HS105_HUMAN	0.282788	16.1306	0.000538893	0.0114401
DAG1	Q14118	DAG1_HUMAN	-0.389047	16.8542	0.000602271	0.0120591
CFH	P08603	CFAH_HUMAN	0.487858	15.8581	0.000559013	0.011588
FAHD2A	Q96GK7	FAH2A_HUMAN	-0.870132	15.0304	0.000673678	0.0127637
CYTL1	Q9NRR1	CYTL1_HUMAN	0.351973	14.8016	0.0006327	0.0121176
RELN	P78509	RELN_HUMAN	0.558553	15.5044	0.000628371	0.0121176
SNCA	P37840	SYUA_HUMAN	-0.449977	16.5625	0.000626509	0.0121176
Q9HB07	Q9HB07	MYG1_HUMAN	-0.450753	16.9175	0.000631783	0.0121176
UCHL1	P09936	UCHL1_HUMAN	-0.324573	18.3296	0.000695208	0.0129414
CALM1	P0DP23	CALM1_HUMAN	0.613952	19.772	0.000697749	0.0129414
S100A13	Q99584	S10AD_HUMAN	0.446959	19.1357	0.000742858	0.0133563
EDF1	O60869	EDF1_HUMAN	-0.37652	16.3219	0.000752758	0.0133976
AP3D1	O14617	AP3D1_HUMAN	0.854921	15.1694	0.000740401	0.0133563
S100A10	P60903	S10AA_HUMAN	-0.559923	18.2107	0.000775033	0.0135209
FBN1	P35555	FBN1_HUMAN	0.400696	16.4834	0.000735422	0.0133563
RPS25	P62851	RS25_HUMAN	0.552918	17.3127	0.000769431	0.0135209
CAT	P04040	CATA_HUMAN	-0.413914	16.0216	0.000807802	0.0139544
NUCKS1	Q9H1E3	NUCKS_HUMAN	0.568776	16.007	0.000891476	0.0151037
LMNB2	Q03252	LMNB2_HUMAN	-0.379428	17.3993	0.000952675	0.0158801
MYH9	P35579	MYH9_HUMAN	0.589437	19.5231	0.000871186	0.0149032
PTPRB	P23467	PTPRB_HUMAN	0.368942	15.2864	0.000955328	0.0158801
TCN2	P20062	TCO2_HUMAN	-0.40251	16.0019	0.00105137	0.0171529
HP1BP3	Q5SSJ5	HP1B3_HUMAN	-0.542144	16.955	0.00103018	0.0169643
PSMB1	P20618	PSB1_HUMAN	-0.387845	17.8846	0.00117837	0.0187293
CALU	O43852	CALU_HUMAN	-0.397004	17.5468	0.00117988	0.0187293
RPS6	P62753	RS6_HUMAN	1.07883	14.9801	0.00114276	0.0184729
SORD	Q00796	DHSO_HUMAN	-0.573261	17.3594	0.00121997	0.0190518
CCT8	P50990	TCPQ_HUMAN	0.414376	17.356	0.00138915	0.0209203
PSIP1	O75475	PSIP1_HUMAN	-0.296967	14.3436	0.00122183	0.0190518
LGALS1	P09382	LEG1_HUMAN	-0.271748	21.1624	0.00131834	0.0201993
ALDOA	P04075	ALDOA_HUMAN	-0.237592	20.4365	0.00131329	0.0201993
ST13	P50502	F10A1_HUMAN	1.03704	17.1307	0.00136341	0.0207098
RPL21	P46778	RL21_HUMAN	0.533918	15.0105	0.00140456	0.0209732
GLOD4	Q9HC38	GLOD4_HUMAN	-0.359844	18.2232	0.00154679	0.0227121
CAPZA2	P47755	CAZA2_HUMAN	-0.492218	16.8885	0.00145096	0.021484
TWF2	Q6IBS0	TWF2_HUMAN	-0.468823	16.7732	0.00158129	0.0230267
NUCB2	P80303	NUCB2_HUMAN	-0.31155	14.675	0.0018059	0.0248096
DCTD	P32321	DCTD_HUMAN	-0.595502	16.2751	0.00165444	0.0235635
SARNP	P82979	SARNP_HUMAN	0.337363	15.5811	0.00170727	0.0240657
HLA-A	P04439	HLAA_HUMAN	0.477411	17.7316	0.00181637	0.0248096
ERH	P84090	ERH_HUMAN	0.459005	18.1789	0.00179075	0.0248096
PML	P29590	PML_HUMAN	0.436265	16.0239	0.00165827	0.0235635
PGAM1	P18669	PGAM1_HUMAN	-0.350893	19.9976	0.0016035	0.0231588
GPX4	P36969	GPX4_HUMAN	0.405009	15.5883	0.00172339	0.0241001
PA2G4	Q9UQ80	PA2G4_HUMAN	-0.45824	17.283	0.00190915	0.0256788
CSE1L	P55060	XPO2_HUMAN	0.560985	16.065	0.00187019	0.0253482
HSPE1	P61604	CH10_HUMAN	0.35787	18.9974	0.00197795	0.0260085
PRNP	P04156	PRIO_HUMAN	1.00867	16.1626	0.00226969	0.0281326
PRSS23	O95084	PRS23_HUMAN	0.387059	16.6452	0.00192531	0.0257
ENO1	P06733	ENOA_HUMAN	-0.305457	21.979	0.0020945	0.0271361
APOB	P04114	APOB_HUMAN	2.90044	15.0021	0.00197396	0.0260085
HIBCH	Q6NVY1	HIBCH_HUMAN	-0.385951	16.7611	0.00229335	0.0281326
ELOC	Q15369	ELOC_HUMAN	-0.31422	16.7438	0.00241765	0.0291774
METAP2	P50579	MAP2_HUMAN	0.586906	15.3058	0.00213143	0.0271554
NNMT	P40261	NNMT_HUMAN	0.449761	15.8125	0.00212479	0.0271554
HNRNPH1	P31943	HNRH1_HUMAN	-0.352643	16.3249	0.0020554	0.0268268
CD63	P08962	CD63_HUMAN	1.20728	15.6795	0.00215368	0.0271554
DLST	P36957	ODO2_HUMAN	0.913103	17.3637	0.00244943	0.0291925
MMP10	P09238	MMP10_HUMAN	0.535864	16.4782	0.00215764	0.0271554
TFF3	Q07654	TFF3_HUMAN	0.398991	16.4277	0.0026275	0.0304578
LAMA5	O15230	LAMA5_HUMAN	0.505707	16.1415	0.00223571	0.0279384
CYRIB	Q9NUQ9	CYRIB_HUMAN	0.557729	16.3858	0.00229915	0.0281326
RPS19	P39019	RS19_HUMAN	-0.309435	15.1706	0.00245203	0.0291925
ATP6V1B2	P21281	VATB2_HUMAN	0.359621	15.3479	0.00275285	0.0305065
RTRAF	Q9Y224	RTRAF_HUMAN	-0.465735	15.3835	0.00258239	0.0304578
CCDC124	Q96CT7	CC124_HUMAN	-0.334853	16.0011	0.00280945	0.0306644
RPS9	P46781	RS9_HUMAN	0.563732	15.5982	0.00234475	0.0284927
GAPDH	P04406	G3P_HUMAN	-0.267818	22.1375	0.00309295	0.0334342
HNRNPA2B1	P22626	ROA2_HUMAN	-0.328351	18.9141	0.0026618	0.0304578
SAFB	Q15424	SAFB1_HUMAN	0.510392	15.5363	0.00265513	0.0304578
CTSD	P07339	CATD_HUMAN	-0.360176	17.7677	0.00274775	0.0305065
PPIB	P23284	PPIB_HUMAN	-0.500281	18.7298	0.00273346	0.0305065
FN1	P02751	FINC_HUMAN	0.716501	18.6691	0.00273456	0.0305065
MEGF6	O75095	MEGF6_HUMAN	0.263914	14.1447	0.00262491	0.0304578
TUBB	P07437	TBB5_HUMAN	0.578976	18.1114	0.00271192	0.0305065
LAP3	P28838	AMPL_HUMAN	-0.302243	17.3643	0.00266203	0.0304578
NPEPL1	Q8NDH3	PEPL1_HUMAN	-0.311641	15.6003	0.00374115	0.0381035
DNAJB4	Q9UDY4	DNJB4_HUMAN	0.29656	17.9172	0.00281932	0.0306644
SIRPA	P78324	SHPS1_HUMAN	-0.282832	16.2238	0.0027891	0.0306644
TPM4	P67936	TPM4_HUMAN	0.530832	20.3938	0.00313185	0.0336483
MESD	Q14696	MESD_HUMAN	-0.585637	15.2184	0.00317325	0.0336823
PRDX2	P32119	PRDX2_HUMAN	-0.895444	17.0206	0.0031704	0.0336823
S100A16	Q96FQ6	S10AG_HUMAN	-0.398232	17.3735	0.00323691	0.0341523
VCL	P18206	VINC_HUMAN	0.274474	18.4836	0.00364473	0.0377766
PIR	O00625	PIR_HUMAN	-0.422266	18.6271	0.00344018	0.0360809
RPS3	P23396	RS3_HUMAN	0.906966	15.9815	0.00369829	0.0380643
IGFBP4	P22692	IBP4_HUMAN	0.665391	17.8299	0.00357928	0.0373177
MYL6	P60660	MYL6_HUMAN	0.310557	19.1869	0.00440207	0.0421546
RCC2	Q9P258	RCC2_HUMAN	-0.230284	16.5528	0.00390063	0.0394995
PARP1	P09874	PARP1_HUMAN	-0.204303	16.6152	0.00400567	0.0396517
SERPINE1	P05121	PAI1_HUMAN	0.432397	20.6912	0.0040771	0.0399103
HDDC3	Q8N4P3	MESH1_HUMAN	-0.584999	16.295	0.0037157	0.0380643
PLAUR	Q03405	UPAR_HUMAN	0.495424	15.2804	0.00398469	0.0396517
RPL29	P47914	RL29_HUMAN	0.786742	16.2693	0.00405028	0.0398692
PCMT1	P22061	PIMT_HUMAN	-0.554224	17.2905	0.00393933	0.0396517
ESM1	Q9NQ30	ESM1_HUMAN	0.720857	15.9243	0.0046543	0.0440907
LAMB1	P07942	LAMB1_HUMAN	0.387168	18.3359	0.00400067	0.0396517
ATP5F1A	P25705	ATPA_HUMAN	0.782565	15.4791	0.00416744	0.0405692
IQGAP1	P46940	IQGA1_HUMAN	0.253215	17.3804	0.0048663	0.0451285
OXCT1	P55809	SCOT1_HUMAN	-0.279085	16.0884	0.00449473	0.0428093
LAMA4	Q16363	LAMA4_HUMAN	0.355875	18.3097	0.00477128	0.0447539
MMP2	P08253	MMP2_HUMAN	0.391094	17.7336	0.00439241	0.0421546
PCBP1	Q15365	PCBP1_HUMAN	0.380604	17.2135	0.00437301	0.0421546
TPI1	P60174	TPIS_HUMAN	-0.279636	21.5569	0.0047751	0.0447539
TGFB1	P01137	TGFB1_HUMAN	0.409399	13.8922	0.00552526	0.0489221
ITGB1	P05556	ITB1_HUMAN	0.395776	16.2779	0.00483145	0.0450424
ERP29	P30040	ERP29_HUMAN	-0.612244	16.458	0.00501931	0.0463038
EIF1AX	P47813	IF1AX_HUMAN	0.473751	15.6537	0.00551726	0.0489221
RHOA	P61586	RHOA_HUMAN	0.446595	15.7473	0.00541338	0.0484181
ARSA	P15289	ARSA_HUMAN	-0.313742	16.9588	0.00518623	0.0473479
TFRC	P02786	TFR1_HUMAN	0.22406	16.6111	0.00538532	0.0484129
ARPC1A	Q92747	ARC1A_HUMAN	-0.392245	15.9003	0.00526129	0.0476374
SNRNP70	P08621	RU17_HUMAN	0.56995	15.4336	0.0051289	0.0470683
HCLS1	P14317	HCLS1_HUMAN	0.412353	16.9966	0.00594861	0.0508893
CNN2	Q99439	CNN2_HUMAN	-0.552044	15.9061	0.00527202	0.0476374
SERPINB1	P30740	ILEU_HUMAN	-0.308896	17.4767	0.00704435	0.0569365
MTPN	P58546	MTPN_HUMAN	-0.658663	19.2948	0.00568033	0.0498787
GLRX	P35754	GLRX1_HUMAN	-0.393513	17.8504	0.00568991	0.0498787
MMRN1	Q13201	MMRN1_HUMAN	0.217467	19.7925	0.00594182	0.0508893
RPL7A	P62424	RL7A_HUMAN	0.67833	15.1177	0.0058772	0.0508893
STMN1	P16949	STMN1_HUMAN	-0.289905	19.4313	0.00685581	0.0569365
CALD1	Q05682	CALD1_HUMAN	0.232617	17.9901	0.00699838	0.0569365
MDK	P21741	MK_HUMAN	0.557332	14.2039	0.00623001	0.0525228
C1QTNF3	Q9BXJ4	C1QT3_HUMAN	1.53423	14.5105	0.00594456	0.0508893
SNRPD1	P62314	SMD1_HUMAN	-0.446912	15.5888	0.00622497	0.0525228
VAPB	O95292	VAPB_HUMAN	-0.550437	16.2601	0.00621173	0.0525228
CTNNA1	P35221	CTNA1_HUMAN	0.198434	16.3894	0.0059496	0.0508893
IL6ST	P40189	IL6RB_HUMAN	-0.242305	14.5973	0.00649498	0.054496
PTK2	Q05397	FAK1_HUMAN	-0.264186	15.4856	0.00683449	0.0569365
PTBP1	P26599	PTBP1_HUMAN	-0.331296	18.549	0.00702709	0.0569365
NCOA7	Q8NI08	NCOA7_HUMAN	-0.362998	14.2261	0.00741964	0.0594245
GART	P22102	PUR2_HUMAN	0.428681	15.785	0.00775127	0.0612454
ATRN	O75882	ATRN_HUMAN	0.362245	15.3569	0.00693992	0.0569365
PPP1R2	P41236	IPP2_HUMAN	0.397322	15.1752	0.00699647	0.0569365
BUB3	O43684	BUB3_HUMAN	0.650436	14.7497	0.00766213	0.0608139
PPIA	P62937	PPIA_HUMAN	-0.531451	22.157	0.00700618	0.0569365
CTNNB1	P35222	CTNB1_HUMAN	0.330954	15.0505	0.0081829	0.0637976
NUDT1	P36639	8ODP_HUMAN	-0.334571	15.3062	0.00746361	0.0595063
LOX	P28300	LYOX_HUMAN	0.707732	15.3168	0.00741932	0.0594245
PSMA2	P25787	PSA2_HUMAN	-0.338389	17.8586	0.00870635	0.0664094
ESYT1	Q9BSJ8	ESYT1_HUMAN	-0.279515	16.8325	0.00791247	0.0619635
DYNLRB1	Q9NP97	DLRB1_HUMAN	-0.413981	17.8127	0.00842518	0.0651104
SNRPD2	P62316	SMD2_HUMAN	-0.707381	15.6312	0.00788223	0.0619635
LAMTOR3	Q9UHA4	LTOR3_HUMAN	-0.362074	15.6753	0.00856213	0.0658798
CZIB	Q9NWV4	CZIB_HUMAN	-0.708732	17.2204	0.00950859	0.0712609
WARS1	P23381	SYWC_HUMAN	-0.397486	17.5738	0.00841471	0.0651104
NECTIN2	Q92692	NECT2_HUMAN	-0.447046	15.8938	0.00868665	0.0664094
BTD	P43251	BTD_HUMAN	0.280158	15.3995	0.00921427	0.0693827
AKR1B1	P15121	ALDR_HUMAN	-0.33112	18.9143	0.00886855	0.0673551
APIP	Q96GX9	MTNB_HUMAN	-0.239647	15.3755	0.00957517	0.0712609
IDI1	Q13907	IDI1_HUMAN	-0.223035	15.6896	0.0100843	0.0731218
GALNS	P34059	GALNS_HUMAN	-0.488353	15.8548	0.00967425	0.0712609
VPS35	Q96QK1	VPS35_HUMAN	-0.549866	15.7343	0.00897719	0.0678876
FAHD1	Q6P587	FAHD1_HUMAN	0.580656	17.24	0.0100237	0.0729822
RUVBL2	Q9Y230	RUVB2_HUMAN	-0.445829	15.2871	0.00970636	0.0712609
VPS29	Q9UBQ0	VPS29_HUMAN	-0.594528	16.1593	0.00965202	0.0712609
PALM2AKAP2	Q9Y2D5	PLAK2_HUMAN	0.204315	15.685	0.0103444	0.0747004
SET	Q01105	SET_HUMAN	0.45899	17.3881	0.0109323	0.0777983
HAGH	Q16775	GLO2_HUMAN	-0.533586	16.2385	0.00962035	0.0712609
TCEA1	P23193	TCEA1_HUMAN	-0.36466	15.3526	0.00984036	0.0719448
CDC37	Q16543	CDC37_HUMAN	0.260998	17.3203	0.0117165	0.0815987
BLMH	Q13867	BLMH_HUMAN	-0.475035	18.0977	0.0111015	0.0785579
HNRNPUL2	Q1KMD3	HNRL2_HUMAN	0.62312	15.5245	0.0116176	0.0812309
CRIM1	Q9NZV1	CRIM1_HUMAN	0.527084	16.427	0.01095	0.0777983
C11orf54	Q9H0W9	CK054_HUMAN	-0.525347	16.6919	0.0115821	0.0812309
NLN	Q9BYT8	NEUL_HUMAN	-0.25652	17.0665	0.0106274	0.0764309
HPRT1	P00492	HPRT_HUMAN	-0.352808	17.1857	0.0107035	0.0766652
DDB2	Q92466	DDB2_HUMAN	-0.359629	15.7602	0.0135621	0.0898359
DDAH2	O95865	DDAH2_HUMAN	-0.45451	18.4852	0.0114292	0.0805528
LIMA1	Q9UHB6	LIMA1_HUMAN	0.26192	15.483	0.0123529	0.0840376
RAD23A	P54725	RD23A_HUMAN	-0.270901	15.7178	0.0119008	0.0825559
TARDBP	Q13148	TADBP_HUMAN	-0.519569	16.5117	0.0129795	0.087507
CPPED1	Q9BRF8	CPPED_HUMAN	-0.334675	18.1925	0.0151892	0.0959259
PSAP	P07602	SAP_HUMAN	0.497671	21.148	0.0120147	0.0830194
CLU	P10909	CLUS_HUMAN	-0.416107	19.3504	0.0130224	0.087507
HSP90AB1	P08238	HS90B_HUMAN	0.377389	18.5992	0.013704	0.090436
AKR1C3	P42330	AK1C3_HUMAN	-0.366208	18.0488	0.0147045	0.0945595
AP2A2	O94973	AP2A2_HUMAN	0.308185	16.0275	0.0122934	0.0840376
STOM	P27105	STOM_HUMAN	0.525281	16.0869	0.0123138	0.0840376
NOP56	O00567	NOP56_HUMAN	0.507018	15.1029	0.0121568	0.0836729
FSCN1	Q16658	FSCN1_HUMAN	-0.308005	19.5232	0.0127077	0.0861191
PSMA3	P25788	PSA3_HUMAN	0.35788	18.2545	0.0130615	0.087507
MARCKSL1	P49006	MRP_HUMAN	0.284019	16.8366	0.0189572	0.109159
GNB1	P62873	GBB1_HUMAN	0.298631	16.6834	0.0142263	0.0931852
CS	O75390	CISY_HUMAN	0.575291	18.0771	0.0138541	0.0910852
MINPP1	Q9UNW1	MINP1_HUMAN	-0.639845	14.9089	0.0132144	0.0881962
SYNCRIP	O60506	HNRPQ_HUMAN	-0.330112	17.9305	0.0143164	0.0934279
NUDT2	P50583	AP4A_HUMAN	-0.61575	15.6517	0.0134395	0.08936
SCRN1	Q12765	SCRN1_HUMAN	0.313258	15.9146	0.0154569	0.0969216
AK3	Q9UIJ7	KAD3_HUMAN	-0.426071	15.9953	0.0145711	0.0943906
SNAP23	O00161	SNP23_HUMAN	0.358767	15.4812	0.0146281	0.0944129
HSPG2	P98160	PGBM_HUMAN	0.63278	20.443	0.0144928	0.0942301
SH3BGRL	O75368	SH3L1_HUMAN	-0.269229	18.6427	0.0153186	0.0963979
EMD	P50402	EMD_HUMAN	-0.369952	15.6232	0.0150785	0.0959142
TPD52	P55327	TPD52_HUMAN	-0.252632	15.6967	0.0148774	0.0953238
NQO2	P16083	NQO2_HUMAN	-0.253643	15.9718	0.0158057	0.0987578
APLP2	Q06481	APLP2_HUMAN	0.858014	15.3814	0.0151427	0.0959259
MYH10	P35580	MYH10_HUMAN	0.22932	15.3279	0.0149534	0.0954633
VARS1	P26640	SYVC_HUMAN	-0.478649	15.965	0.018011	0.106142
COPB1	P53618	COPB_HUMAN	0.248999	15.9654	0.0195177	0.110687
NRCAM	Q92823	NRCAM_HUMAN	-0.401591	16.1865	0.0162526	0.0997809
PGF	P49763	PLGF_HUMAN	0.508935	17.6222	0.0188331	0.1088
EML2	O95834	EMAL2_HUMAN	-0.194747	14.508	0.0175647	0.105798
DCTN1	Q14203	DCTN1_HUMAN	-0.195541	15.873	0.0162258	0.0997809
INPP1	P49441	INPP_HUMAN	-0.336166	16.1284	0.0178049	0.106142
NAXE	Q8NCW5	NNRE_HUMAN	-0.470088	17.195	0.0161416	0.0997809
PALMD	Q9NP74	PALMD_HUMAN	-0.275879	15.4805	0.017942	0.106142
S100A6	P06703	S10A6_HUMAN	0.41815	15.6402	0.0160106	0.0996844
TINAGL1	Q9GZM7	TINAL_HUMAN	0.342376	16.6151	0.0166953	0.102143
EPB41L3	Q9Y2J2	E41L3_HUMAN	0.372808	15.452	0.0161152	0.0997809
ADA	P00813	ADA_HUMAN	-0.316978	16.4353	0.0177937	0.106142
GOSR1	O95249	GOSR1_HUMAN	-0.165263	14.7816	0.0173314	0.104941
TAGLN2	P37802	TAGL2_HUMAN	-0.266177	20.3376	0.0169955	0.10362
PEBP1	P30086	PEBP1_HUMAN	-0.253159	19.6849	0.0185756	0.108378
ACP1	P24666	PPAC_HUMAN	0.300885	16.7682	0.0198859	0.111445
ATP6V1G1	O75348	VATG1_HUMAN	-0.248443	15.4294	0.0187515	0.108685
PYGB	P11216	PYGB_HUMAN	0.428793	16.1381	0.0172348	0.104716
MAMDC2	Q7Z304	MAMC2_HUMAN	0.471562	15.7618	0.017593	0.105798
PUDP	Q08623	HDHD1_HUMAN	-0.261449	16.4758	0.0182804	0.10701
TMEM132A	Q24JP5	T132A_HUMAN	-0.368944	15.7521	0.0186568	0.108493
BMP1	P13497	BMP1_HUMAN	0.37898	15.3033	0.0181588	0.106652
PFDN4	Q9NQP4	PFD4_HUMAN	0.35661	16.0249	0.0197664	0.111445
FKBP5	Q13451	FKBP5_HUMAN	-0.259504	15.7375	0.0190412	0.109286
TFPI	P10646	TFPI1_HUMAN	0.400212	15.948	0.0178737	0.106142
MAP1LC3B2	A6NCE7	MP3B2_HUMAN	-0.33425	15.9017	0.0180115	0.106142
SON	P18583	SON_HUMAN	0.465775	15.1795	0.0207207	0.114093
SDF4	Q9BRK5	CAB45_HUMAN	0.243915	16.6586	0.0199235	0.111445
DSTN	P60981	DEST_HUMAN	-0.458804	17.9858	0.019492	0.110687
AHNAK	Q09666	AHNK_HUMAN	-0.231106	19.7529	0.0223545	0.119359
PRDX1	Q06830	PRDX1_HUMAN	-0.287844	19.9575	0.0207038	0.114093
CLTB	P09497	CLCB_HUMAN	0.659048	16.2182	0.0217649	0.11692
STRAP	Q9Y3F4	STRAP_HUMAN	-0.493982	15.5792	0.0201398	0.111944
ARF3	P61204	ARF3_HUMAN	0.436193	16.3528	0.0213514	0.115757
LAMB2	P55268	LAMB2_HUMAN	0.350108	17.0339	0.0192894	0.11035
ANGPT2	O15123	ANGP2_HUMAN	0.335573	15.8895	0.0211518	0.115582
GNB2	P62879	GBB2_HUMAN	-0.692611	15.8869	0.0204156	0.113121
TWF1	Q12792	TWF1_HUMAN	-0.242219	16.0808	0.0211879	0.115582
PABPC4	Q13310	PABP4_HUMAN	-0.500941	16.0147	0.0210591	0.115582
RPL4	P36578	RL4_HUMAN	0.411081	15.3798	0.0195367	0.110687
BCAR1	P56945	BCAR1_HUMAN	-0.347824	15.0835	0.0199197	0.111445
ACAT1	P24752	THIL_HUMAN	-0.179434	15.5442	0.0250601	0.127988
TLN1	Q9Y490	TLN1_HUMAN	0.189045	17.5437	0.020027	0.11167
ELAVL1	Q15717	ELAV1_HUMAN	-0.264868	17.3214	0.0243984	0.12607
GNG12	Q9UBI6	GBG12_HUMAN	-0.978431	16.2817	0.0216223	0.116867
SPOCK1	Q08629	TICN1_HUMAN	0.675414	16.1552	0.0212776	0.115713
C12orf57	Q99622	C10_HUMAN	0.374186	14.6687	0.0235638	0.122819
UBE2L3	P68036	UB2L3_HUMAN	-0.40988	18.2912	0.0217057	0.11692
CAP1	Q01518	CAP1_HUMAN	-0.376247	18.7151	0.0255068	0.129146
ALDH16A1	Q8IZ83	A16A1_HUMAN	0.274396	16.2312	0.0298484	0.142118
LTA4H	P09960	LKHA4_HUMAN	0.241486	18.5028	0.0257031	0.129768
PLOD3	O60568	PLOD3_HUMAN	0.471981	15.6349	0.0221433	0.118591
HMGN2	P05204	HMGN2_HUMAN	-0.377668	18.0805	0.0234011	0.122352
CBX3	Q13185	CBX3_HUMAN	0.203046	17.2777	0.0228397	0.120489
PDLIM1	O00151	PDLI1_HUMAN	-0.271595	18.7412	0.0224545	0.119531
RALA	P11233	RALA_HUMAN	0.34112	15.9217	0.0247286	0.127031
TXNRD2	Q9NNW7	TRXR2_HUMAN	-0.304377	15.2393	0.0225488	0.119672
HINT1	P49773	HINT1_HUMAN	-0.712686	17.3919	0.02267	0.119954
P02769	P02769	ALBU_BOVIN	0.336781	22.1854	0.0236298	0.122819
NME2	P22392	NDKB_HUMAN	-0.58477	20.2141	0.0230097	0.121024
C3	P01024	CO3_HUMAN	1.72888	15.813	0.0231249	0.121268
KCTD12	Q96CX2	KCD12_HUMAN	-0.387212	17.7424	0.0241326	0.125064
GLO1	Q04760	LGUL_HUMAN	-0.546791	17.9254	0.0252948	0.128442
LYPLA1	O75608	LYPA1_HUMAN	-0.497701	16.2125	0.0272119	0.135063
ARPC2	O15144	ARPC2_HUMAN	-0.294839	18.0464	0.0271914	0.135063
MYOF	Q9NZM1	MYOF_HUMAN	0.348616	16.0705	0.0287936	0.140397
APEH	P13798	ACPH_HUMAN	-0.281418	16.4392	0.0252919	0.128442
APRT	P07741	APT_HUMAN	0.158946	15.2586	0.0246856	0.127031
COL5A2	P05997	CO5A2_HUMAN	0.574629	16.5825	0.0264963	0.13339
SPARC	P09486	SPRC_HUMAN	0.333437	20.8884	0.025005	0.127988
PLPBP	O94903	PLPHP_HUMAN	-0.314388	15.9084	0.0270803	0.135063
HNRNPA1	P09651	ROA1_HUMAN	-0.376702	19.8927	0.0291287	0.140616
TMPO	P42167	LAP2B_HUMAN	0.201641	17.9569	0.0344397	0.153239
BGN	P21810	PGS1_HUMAN	0.746821	17.9904	0.0268149	0.134227
CBX1	P83916	CBX1_HUMAN	0.532318	14.9793	0.0265839	0.13345
PGM2	Q96G03	PGM2_HUMAN	-0.235781	17.5787	0.0284798	0.140172
FAM3C	Q92520	FAM3C_HUMAN	0.315571	15.9697	0.0278659	0.137921
PRDX5	P30044	PRDX5_HUMAN	-0.443944	17.9836	0.0289178	0.140397
CCDC25	Q86WR0	CCD25_HUMAN	-0.269819	16.0486	0.0290037	0.140397
PPWD1	Q96BP3	PPWD1_HUMAN	-0.301899	14.7407	0.0292146	0.140645
AXL	P30530	UFO_HUMAN	0.308552	16.5513	0.0301101	0.142118
PAM	P19021	AMD_HUMAN	0.258127	15.1416	0.0283492	0.13992
MAPK12	P53778	MK12_HUMAN	-0.194276	14.3169	0.0300218	0.142118
ECHS1	P30084	ECHM_HUMAN	-0.373368	16.5088	0.0293472	0.140899
SRGN	P10124	SRGN_HUMAN	0.971651	16.3999	0.0285904	0.140324
PTX3	P26022	PTX3_HUMAN	0.866674	18.4593	0.0287251	0.140397
RPL7	P18124	RL7_HUMAN	0.308416	15.6554	0.030677	0.143758
AKR1C2	P52895	AK1C2_HUMAN	-0.366111	15.0289	0.0289272	0.140397
DYNC1I2	Q13409	DC1I2_HUMAN	-0.282028	18.1181	0.030116	0.142118
ROCK2	O75116	ROCK2_HUMAN	0.282146	15.6533	0.0315846	0.145306
MRC2	Q9UBG0	MRC2_HUMAN	-0.232216	15.7498	0.0310921	0.144169
ANXA2	P07355	ANXA2_HUMAN	0.381774	20.4857	0.0300143	0.142118
G6PD	P11413	G6PD_HUMAN	-0.300623	16.9659	0.0303931	0.142807
ANP32B	Q92688	AN32B_HUMAN	0.284271	17.4753	0.0354126	0.155603
KLC1	Q07866	KLC1_HUMAN	-0.19477	14.5852	0.0308671	0.144058
H2BC5	P62807	H2B1C_HUMAN	-0.643413	18.3881	0.0341062	0.152855
SAE1	Q9UBE0	SAE1_HUMAN	-0.311503	14.9449	0.0301658	0.142118
HTRA1	Q92743	HTRA1_HUMAN	0.500225	14.9749	0.0301606	0.142118
EXT2	Q93063	EXT2_HUMAN	0.290213	14.7129	0.032741	0.148504
S100A9	P06702	S10A9_HUMAN	-0.618552	15.9252	0.0310631	0.144169
HNRNPH3	P31942	HNRH3_HUMAN	-0.283049	16.1421	0.03271	0.148504
GLA	P06280	AGAL_HUMAN	-0.354713	16.2449	0.0313392	0.144934
CAPN1	P07384	CAN1_HUMAN	0.198836	16.7226	0.0335102	0.15101
STK24	Q9Y6E0	STK24_HUMAN	0.455319	14.9926	0.0309046	0.144058
CXCL1	P09341	GROA_HUMAN	0.37955	16.4575	0.0345723	0.153442
DCTN2	Q13561	DCTN2_HUMAN	-0.268674	16.2656	0.0383104	0.164077
KDR	P35968	VGFR2_HUMAN	0.244027	16.1113	0.0415698	0.174395
HNRNPF	P52597	HNRPF_HUMAN	-0.399266	16.6342	0.0324453	0.148105
GORASP2	Q9H8Y8	GORS2_HUMAN	0.878061	16.6915	0.0357729	0.156629
CCT7	Q99832	TCPH_HUMAN	0.207544	16.3278	0.0315762	0.145306
DNAJC8	O75937	DNJC8_HUMAN	0.483517	15.6716	0.0329499	0.148866
HEXA	P06865	HEXA_HUMAN	-0.21858	17.6173	0.0318974	0.146362
CPOX	P36551	HEM6_HUMAN	-0.347948	16.2631	0.0349442	0.153929
RNPEP	Q9H4A4	AMPB_HUMAN	-0.178695	17.6455	0.0396627	0.168287
AKR1A1	P14550	AK1A1_HUMAN	-0.317609	18.2095	0.0322766	0.147718
ACYP1	P07311	ACYP1_HUMAN	-0.320709	16.4289	0.0327854	0.148504
PRRC2C	Q9Y520	PRC2C_HUMAN	-0.213584	15.5192	0.0337553	0.151727
H2AC20	Q16777	H2A2C_HUMAN	-0.767946	18.1429	0.0342945	0.15298
EIF5B	O60841	IF2P_HUMAN	-0.272203	15.4955	0.0358238	0.156629
SCRN2	Q96FV2	SCRN2_HUMAN	-0.273047	15.2475	0.0341799	0.152855
PYGL	P06737	PYGL_HUMAN	0.175451	17.0576	0.0388392	0.165702
C4A	P0C0L4	CO4A_HUMAN	-0.167476	14.5678	0.0361828	0.157807
FABP5	Q01469	FABP5_HUMAN	-0.1843	21.7034	0.0457493	0.183623
AP2M1	Q96CW1	AP2M1_HUMAN	0.261245	15.7284	0.0347328	0.153507
NAP1L1	P55209	NP1L1_HUMAN	0.940475	16.0497	0.0347612	0.153507
FLRT2	O43155	FLRT2_HUMAN	-0.380484	16.5971	0.0383653	0.164077
HGS	O14964	HGS_HUMAN	-0.237939	15.4228	0.0373264	0.161595
TIMP2	P16035	TIMP2_HUMAN	0.285403	18.4658	0.037854	0.16268
CARD19	Q96LW7	CAR19_HUMAN	-0.184953	14.3905	0.0368221	0.160104
BCLAF1	Q9NYF8	BCLF1_HUMAN	-0.21358	16.4706	0.0431284	0.177138
ADSS2	P30520	PURA2_HUMAN	0.131429	17.8281	0.0368912	0.160104
CAPZA1	P52907	CAZA1_HUMAN	-0.214581	18.1683	0.0429844	0.176989
RPL13	P26373	RL13_HUMAN	0.349719	14.5708	0.0377703	0.16268
STAB1	Q9NY15	STAB1_HUMAN	-0.223906	16.0516	0.0453912	0.182601
RECQL	P46063	RECQ1_HUMAN	-0.190212	14.7888	0.0397183	0.168287
LYPLAL1	Q5VWZ2	LYPL1_HUMAN	-0.349375	14.5905	0.0378192	0.16268
GNAI2	P04899	GNAI2_HUMAN	0.293885	15.4941	0.0436581	0.177764
EIF4H	Q15056	IF4H_HUMAN	-0.189868	16.0209	0.0419986	0.174971
TXN2	Q99757	THIOM_HUMAN	0.359131	15.0189	0.0437549	0.177764
NIT1	Q86X76	NIT1_HUMAN	-0.160502	14.6022	0.0423888	0.175739
PSMD6	Q15008	PSMD6_HUMAN	-0.591737	15.6758	0.0419788	0.174971
NTN4	Q9HB63	NET4_HUMAN	-0.245516	15.9293	0.0400531	0.169241
GM2A	P17900	SAP3_HUMAN	0.184194	15.6478	0.0475039	0.188789
E9PAV3	E9PAV3	NACAM_HUMAN	0.743221	16.7486	0.0397317	0.168287
DCPS	Q96C86	DCPS_HUMAN	-0.335539	15.5134	0.0402847	0.169813
GAA	P10253	LYAG_HUMAN	-0.271925	17.5512	0.0420049	0.174971
DHX9	Q08211	DHX9_HUMAN	0.339266	15.6103	0.0429916	0.176989
FKBP9	O95302	FKBP9_HUMAN	-0.216278	14.501	0.0422044	0.175387
CNPY2	Q9Y2B0	CNPY2_HUMAN	-0.370121	14.9412	0.04138	0.174013
ACTN4	O43707	ACTN4_HUMAN	-0.2232	19.2447	0.042679	0.176527
PGM3	O95394	AGM1_HUMAN	-0.215974	16.1461	0.0440976	0.178211
MYL12A	O14950	ML12B_HUMAN	0.568664	16.9986	0.043645	0.177764
DPP3	Q9NY33	DPP3_HUMAN	-0.254484	17.4641	0.0440424	0.178211
CUTA	O60888	CUTA_HUMAN	-0.544082	17.97	0.0479466	0.189421
JAG1	P78504	JAG1_HUMAN	0.227436	15.1327	0.0475723	0.188789
GLRX3	O76003	GLRX3_HUMAN	-0.250746	15.7759	0.0555822	0.202693
PPM1G	O15355	PPM1G_HUMAN	0.374787	15.2186	0.0467538	0.187228
EML4	Q9HC35	EMAL4_HUMAN	-0.23757	14.4702	0.0444143	0.17908
PLOD1	Q02809	PLOD1_HUMAN	0.438842	16.2252	0.0436267	0.177764
PDLIM5	Q96HC4	PDLI5_HUMAN	-0.328907	17.544	0.0437853	0.177764
TMSB15A	P0CG34	TB15A_HUMAN	0.440654	15.1868	0.0488013	0.191937
ADAM9	Q13443	ADAM9_HUMAN	0.167128	16.2159	0.0477111	0.188915
GARS1	P41250	GARS_HUMAN	-0.156676	17.1239	0.051104	0.196605
TMOD3	Q9NYL9	TMOD3_HUMAN	0.364765	16.6753	0.0515628	0.197079
VCP	P55072	TERA_HUMAN	0.184158	19.0289	0.05146	0.197079
CNRIP1	Q96F85	CNRP1_HUMAN	-0.193521	15.0657	0.0472875	0.188508
VAPA	Q9P0L0	VAPA_HUMAN	-0.273241	17.914	0.0489909	0.192254
RPS21	P63220	RS21_HUMAN	0.306118	17.4191	0.0502677	0.194663
ECI1	P42126	ECI1_HUMAN	0.265831	16.0593	0.0497033	0.193327
HEXB	P07686	HEXB_HUMAN	-0.14642	18.3446	0.0564987	0.20358
NIT2	Q9NQR4	NIT2_HUMAN	0.278466	15.1852	0.0558634	0.202693
ADPRS	Q9NX46	ADPRS_HUMAN	-0.163332	16.3523	0.0587241	0.206709
USO1	O60763	USO1_HUMAN	0.257553	15.5282	0.0553413	0.202693
TUBA1A	Q71U36	TBA1A_HUMAN	0.342199	18.729	0.0469698	0.187666
CLEC14A	Q86T13	CLC14_HUMAN	-0.24087	17.459	0.0508695	0.196132
RNASE4	P34096	RNAS4_HUMAN	0.178836	15.6269	0.0500126	0.194102
METAP1	P53582	MAP11_HUMAN	-0.175423	13.7833	0.0532071	0.198626
DFFA	O00273	DFFA_HUMAN	-0.462701	15.5581	0.0542074	0.200681
MAP7D1	Q3KQU3	MA7D1_HUMAN	-0.187501	14.3853	0.0495937	0.193327
MIF	P14174	MIF_HUMAN	-0.226266	20.9545	0.0527643	0.198626
TCEAL3	Q969E4	TCAL3_HUMAN	0.329013	15.4661	0.0486815	0.191894
MAPK1	P28482	MK01_HUMAN	-0.255575	16.8754	0.0529803	0.198626
ALYREF	Q86V81	THOC4_HUMAN	0.717854	17.9413	0.049537	0.193327
EEA1	Q15075	EEA1_HUMAN	0.142107	17.0196	0.0496235	0.193327
PLS3	P13797	PLST_HUMAN	0.171486	19.3975	0.0607328	0.209826
ESD	P10768	ESTD_HUMAN	-0.350005	17.2637	0.0531839	0.198626
MAP4	P27816	MAP4_HUMAN	0.194737	18.3302	0.0646955	0.216306
NIF3L1	Q9GZT8	NIF3L_HUMAN	-0.345441	15.5131	0.0519746	0.198224
COL5A1	P20908	CO5A1_HUMAN	0.449515	15.8261	0.0530764	0.198626
NAGA	P17050	NAGAB_HUMAN	-0.225193	16.0336	0.0542018	0.200681
FAM107B	Q9H098	F107B_HUMAN	0.216563	15.8954	0.0640693	0.2156
CST3	P01034	CYTC_HUMAN	0.331945	18.5222	0.0506186	0.195592
MCTS1	Q9ULC4	MCTS1_HUMAN	-0.282305	15.2639	0.0588609	0.206709
AHSG	P02765	FETUA_HUMAN	0.488962	18.4273	0.0576826	0.20616
ILF2	Q12905	ILF2_HUMAN	0.400488	17.7447	0.0553365	0.202693
BLVRB	P30043	BLVRB_HUMAN	-0.490352	15.5732	0.0513877	0.197079
TXNDC12	O95881	TXD12_HUMAN	-0.85399	17.14	0.0526375	0.198626
PDIA5	Q14554	PDIA5_HUMAN	-0.413819	14.9169	0.0524691	0.198626
EIF3L	Q9Y262	EIF3L_HUMAN	-0.245701	15.2373	0.0551389	0.202693
COPS3	Q9UNS2	CSN3_HUMAN	-0.673317	15.6201	0.0544055	0.200969
SKP1	P63208	SKP1_HUMAN	-0.38428	15.5007	0.0549529	0.202567
FUBP1	Q96AE4	FUBP1_HUMAN	0.467101	16.3605	0.0609182	0.210054
KRT18	P05783	K1C18_HUMAN	0.421468	15.3637	0.0601135	0.208504
PSPH	P78330	SERB_HUMAN	0.337964	14.8437	0.0532075	0.198626
IGFBP7	Q16270	IBP7_HUMAN	0.28881	20.2681	0.0589061	0.206709
A2M	P01023	A2MG_HUMAN	0.653936	17.9164	0.0525314	0.198626
COPS7A	Q9UBW8	CSN7A_HUMAN	-0.324925	14.9232	0.0526105	0.198626
SPART	Q8N0X7	SPART_HUMAN	0.264363	15.0125	0.0556472	0.202693
CRYZ	Q08257	QOR_HUMAN	-0.173323	16.4884	0.0633348	0.214607
FSTL1	Q12841	FSTL1_HUMAN	0.454778	18.608	0.0533589	0.19877
FBLIM1	Q8WUP2	FBLI1_HUMAN	0.171082	16.2725	0.0697893	0.225218
NEU1	Q99519	NEUR1_HUMAN	-0.216863	15.0216	0.0542135	0.200681
NARS1	O43776	SYNC_HUMAN	-0.169942	16.7688	0.0712382	0.228447
NAGK	Q9UJ70	NAGK_HUMAN	-0.278639	16.2059	0.0569528	0.204381
TPP2	P29144	TPP2_HUMAN	-0.226675	15.7058	0.0559073	0.202693
SEPTIN7	Q16181	SEPT7_HUMAN	-0.37233	16.095	0.0597862	0.208111
TBCA	O75347	TBCA_HUMAN	0.131548	18.401	0.0709859	0.228243
AARS1	P49588	SYAC_HUMAN	-0.328366	15.7499	0.0563215	0.203358
PFN1	P07737	PROF1_HUMAN	-0.287293	21.8567	0.286467	0.535833
HDGF	P51858	HDGF_HUMAN	0.307733	16.9948	0.0557184	0.202693
MAT2B	Q9NZL9	MAT2B_HUMAN	-0.173934	16.4227	0.0598596	0.208111
PTGR1	Q14914	PTGR1_HUMAN	-0.241418	18.2901	0.0582936	0.206667
ECE1	P42892	ECE1_HUMAN	0.39098	15.9469	0.0657688	0.217828
BASP1	P80723	BASP1_HUMAN	0.231274	18.6668	0.0590093	0.206709
ACO2	Q99798	ACON_HUMAN	0.161902	16.2981	0.0623753	0.213007
SH3KBP1	Q96B97	SH3K1_HUMAN	-0.164714	15.0462	0.0560781	0.202895
FKBP2	P26885	FKBP2_HUMAN	0.230246	15.5205	0.0623789	0.213007
MTAP	Q13126	MTAP_HUMAN	-0.376218	16.6131	0.0566942	0.203868
ICAM1	P05362	ICAM1_HUMAN	0.468206	15.1548	0.0578827	0.206351
ISG15	P05161	ISG15_HUMAN	0.222006	15.0146	0.0718246	0.228852
COPS5	Q92905	CSN5_HUMAN	-0.348706	15.3002	0.0575942	0.20616
PEAR1	Q5VY43	PEAR1_HUMAN	0.236328	15.2235	0.0580874	0.206351
CIRBP	Q14011	CIRBP_HUMAN	0.140508	15.7095	0.0716483	0.228704
ACTR2	P61160	ARP2_HUMAN	0.189063	17.6297	0.0625773	0.213271
CAND1	Q86VP6	CAND1_HUMAN	0.542485	17.4405	0.0640689	0.2156
A0A0B4J2D5	A0A0B4J2D5	GAL3B_HUMAN	-0.352272	15.4658	0.0595082	0.208042
ERP44	Q9BS26	ERP44_HUMAN	-0.338376	15.278	0.0580484	0.206351
EPHB2	P29323	EPHB2_HUMAN	0.377886	15.0529	0.0678036	0.221241
GMFB	P60983	GMFB_HUMAN	-0.290147	16.2093	0.0604934	0.209409
GLRX5	Q86SX6	GLRX5_HUMAN	-0.160551	15.2644	0.0635748	0.215007
YWHAE	P62258	1433E_HUMAN	-0.296166	20.6074	0.0585866	0.206709
SNU13	P55769	NH2L1_HUMAN	-0.224266	14.6787	0.0588015	0.206709
PPT1	P50897	PPT1_HUMAN	-0.210698	16.9319	0.0685832	0.222403
PAWR	Q96IZ0	PAWR_HUMAN	-0.348872	15.1005	0.0598821	0.208111
TKT	P29401	TKT_HUMAN	-0.266203	20.8731	0.0650764	0.216771
ADIRF	Q15847	ADIRF_HUMAN	0.153601	15.2658	0.0628063	0.213638
HMBS	P08397	HEM3_HUMAN	-0.261459	14.4008	0.0611731	0.21022
BCAT2	O15382	BCAT2_HUMAN	-0.186243	16.2017	0.0746814	0.233924
AP2A1	O95782	AP2A1_HUMAN	0.457479	17.6069	0.066889	0.220296
THYN1	Q9P016	THYN1_HUMAN	-0.233372	15.8755	0.0653564	0.217209
TP53BP1	Q12888	TP53B_HUMAN	0.463874	16.4198	0.0686645	0.222403
MET	P08581	MET_HUMAN	-0.313797	15.3821	0.0612049	0.21022
ANP32A	P39687	AN32A_HUMAN	0.154491	17.019	0.0715982	0.228704
PCDH1	Q08174	PCDH1_HUMAN	0.752286	15.868	0.0660732	0.21837
TCERG1	O14776	TCRG1_HUMAN	-0.15611	15.0722	0.0753668	0.235455
SPTAN1	Q13813	SPTN1_HUMAN	-0.209209	18.2118	0.064202	0.2156
ADI1	Q9BV57	MTND_HUMAN	0.288988	16.6663	0.0617501	0.21168
CBL	P22681	CBL_HUMAN	0.459136	16.2602	0.0642396	0.2156
RUVBL1	Q9Y265	RUVB1_HUMAN	-0.329536	15.4394	0.0713088	0.228447
RPS11	P62280	RS11_HUMAN	0.435549	15.4193	0.0633113	0.214607
CTSL	P07711	CATL1_HUMAN	0.591403	16.0691	0.0670849	0.220369
RSL1D1	O76021	RL1D1_HUMAN	-0.365065	15.1875	0.0680495	0.221632
FHL1	Q13642	FHL1_HUMAN	0.277603	16.7312	0.0673801	0.220676
ALDOC	P09972	ALDOC_HUMAN	0.519757	18.0219	0.0788503	0.244172
GALM	Q96C23	GALM_HUMAN	-0.40616	15.3375	0.0644541	0.215909
CNN3	Q15417	CNN3_HUMAN	-0.270411	17.0436	0.0739549	0.232694
RAB5C	P51148	RAB5C_HUMAN	-0.247916	16.0995	0.0650805	0.216771
CD99	P14209	CD99_HUMAN	0.269762	14.7954	0.0654585	0.217209
TNPO1	Q92973	TNPO1_HUMAN	0.297508	15.3752	0.0661804	0.21837
DDX6	P26196	DDX6_HUMAN	0.187145	14.5056	0.0676953	0.221241
STIM1	Q13586	STIM1_HUMAN	-0.120757	13.9085	0.0872078	0.262667
ALB	P02768	ALBU_HUMAN	-1.06496	17.4651	0.0671614	0.220369
CPQ	Q9Y646	CBPQ_HUMAN	0.276864	15.2346	0.0705125	0.227135
NUCB1	Q02818	NUCB1_HUMAN	0.253607	18.0414	0.0690707	0.223308
PSMB6	P28072	PSB6_HUMAN	-0.234505	17.9163	0.0764164	0.237725
CCT5	P48643	TCPE_HUMAN	0.163684	16.5616	0.0810993	0.249384
CLASP1	Q7Z460	CLAP1_HUMAN	0.188272	14.2243	0.0686646	0.222403
PPIE	Q9UNP9	PPIE_HUMAN	-0.339691	14.9513	0.0725995	0.230903
AKR7A2	O43488	ARK72_HUMAN	-0.240609	15.5132	0.0766052	0.237725
ETF1	P62495	ERF1_HUMAN	-0.310978	15.6389	0.072816	0.231174
TMA7	Q9Y2S6	TMA7_HUMAN	0.391463	16.126	0.0738934	0.232694
ACTL6A	O96019	ACL6A_HUMAN	-0.396064	15.5309	0.0738203	0.232694
SEPHS1	P49903	SPS1_HUMAN	-0.549415	16.1111	0.0737124	0.232694
G3BP1	Q13283	G3BP1_HUMAN	0.137179	16.6192	0.0932789	0.275997
TMSB10	P63313	TYB10_HUMAN	-0.371154	22.1313	0.0796122	0.245669
RPL23A	P62750	RL23A_HUMAN	0.242472	16.5242	0.0735694	0.232694
MARS1	P56192	SYMC_HUMAN	-0.312088	15.5602	0.0766332	0.237725
ITGA5	P08648	ITA5_HUMAN	0.407779	16.2511	0.0747023	0.233924
RPL10A	P62906	RL10A_HUMAN	0.466228	17.7248	0.0791915	0.244799
PLAU	P00749	UROK_HUMAN	0.378394	14.3327	0.0747442	0.233924
CRYL1	Q9Y2S2	CRYL1_HUMAN	-0.211225	15.9923	0.0888736	0.267227
PAFAH1B1	P43034	LIS1_HUMAN	-0.138827	17.0558	0.0759612	0.236891
PFDN2	Q9UHV9	PFD2_HUMAN	0.336539	15.8089	0.0862587	0.260253
PLEC	Q15149	PLEC_HUMAN	-0.10839	18.3302	0.0899767	0.268861
DPYSL3	Q14195	DPYL3_HUMAN	-0.215604	16.6563	0.083078	0.254465
PPIL1	Q9Y3C6	PPIL1_HUMAN	-0.11697	16.2804	0.0840139	0.255228
TTC38	Q5R3I4	TTC38_HUMAN	-0.186124	14.8177	0.0945392	0.276708
CD59	P13987	CD59_HUMAN	0.216841	19.505	0.101383	0.287969
MVP	Q14764	MVP_HUMAN	-0.331432	17.6135	0.0819126	0.251446
PSMB3	P49720	PSB3_HUMAN	-0.275471	17.8999	0.0966602	0.281877
GNPNAT1	Q96EK6	GNA1_HUMAN	0.301367	16.3629	0.0983527	0.285029
COX5A	P20674	COX5A_HUMAN	-0.312577	15.048	0.0805518	0.248133
NDUFAB1	O14561	ACPM_HUMAN	-0.431706	15.6208	0.0831849	0.254465
CD2AP	Q9Y5K6	CD2AP_HUMAN	0.369113	15.3326	0.0900273	0.268861
POFUT1	Q9H488	OFUT1_HUMAN	-0.199011	14.8231	0.0837367	0.254877
ATP6V1C1	P21283	VATC1_HUMAN	0.383702	17.385	0.0837537	0.254877
PTRHD1	Q6GMV3	PTRD1_HUMAN	-0.20428	15.1553	0.0851922	0.257919
PDE6D	O43924	PDE6D_HUMAN	-0.20118	15.4799	0.0918685	0.272972
CLSTN1	O94985	CSTN1_HUMAN	0.250428	16.9408	0.0836549	0.254877
SNTB2	Q13425	SNTB2_HUMAN	-0.253678	14.387	0.0896425	0.268623
BSG	P35613	BASI_HUMAN	-0.195953	16.4513	0.111843	0.307437
ITIH2	P19823	ITIH2_HUMAN	0.424841	16.124	0.0847118	0.256906
ADGRL4	Q9HBW9	AGRL4_HUMAN	-0.20408	13.9621	0.0860865	0.260179
CCL14	Q16627	CCL14_HUMAN	-0.207177	17.9324	0.0994215	0.286712
ALDH9A1	P49189	AL9A1_HUMAN	0.223121	15.866	0.0964497	0.281831
PLOD2	O00469	PLOD2_HUMAN	0.27323	14.9831	0.0890835	0.267402
NEDD8	Q15843	NEDD8_HUMAN	-0.539922	18.84	0.0936699	0.275997
CHORDC1	Q9UHD1	CHRD1_HUMAN	-0.266383	15.4645	0.0902011	0.268924
DCD	P81605	DCD_HUMAN	0.611383	17.4837	0.0936465	0.275997
ERG	P11308	ERG_HUMAN	-0.20618	15.1529	0.0915355	0.272442
HPCAL1	P37235	HPCL1_HUMAN	-0.173907	14.721	0.0944297	0.276708
AIMP1	Q12904	AIMP1_HUMAN	-0.159983	17.5179	0.111564	0.307151
CNBP	P62633	CNBP_HUMAN	-0.237495	15.8263	0.0939796	0.276448
RTN4	Q9NQC3	RTN4_HUMAN	0.189092	17.3025	0.116986	0.316148
FUS	P35637	FUS_HUMAN	0.345451	16.0086	0.093447	0.275997
MAN1A1	P33908	MA1A1_HUMAN	0.291392	14.7818	0.0978055	0.284378
GSTP1	P09211	GSTP1_HUMAN	-0.240821	20.7145	0.102054	0.288037
RAI14	Q9P0K7	RAI14_HUMAN	-0.135762	16.113	0.10131	0.287969
PPP1R12A	O14974	MYPT1_HUMAN	0.128584	15.4688	0.111075	0.306282
RIPK1	Q13546	RIPK1_HUMAN	-0.358965	14.5001	0.0925937	0.274663
H3C1	P68431	H31_HUMAN	-0.640124	19.048	0.0967852	0.281877
UBXN4	Q92575	UBXN4_HUMAN	-0.713064	15.4635	0.102062	0.288037
PRKACA	P17612	KAPCA_HUMAN	-0.410901	16.5834	0.101492	0.287969
NAP1L4	Q99733	NP1L4_HUMAN	0.632475	16.7361	0.094419	0.276708
EIF4A3	P38919	IF4A3_HUMAN	0.354903	15.938	0.0980696	0.284676
NASP	P49321	NASP_HUMAN	0.227764	16.505	0.110817	0.306077
TJP1	Q07157	ZO1_HUMAN	-0.149731	15.6119	0.118439	0.318123
SUB1	P53999	TCP4_HUMAN	-0.237196	17.0833	0.107963	0.300999
VPS26A	O75436	VP26A_HUMAN	0.226051	15.9932	0.105213	0.296142
WASHC2A	Q641Q2	WAC2A_HUMAN	-0.369098	15.3265	0.0986647	0.285463
RAB7A	P51149	RAB7A_HUMAN	0.279485	16.9189	0.0991849	0.286498
NHLRC3	Q5JS37	NHLC3_HUMAN	-0.195068	14.9495	0.101172	0.287969
SEC13	P55735	SEC13_HUMAN	-0.141888	15.3537	0.139437	0.348988
PTMA	P06454	PTMA_HUMAN	1.10431	18.9414	0.101326	0.287969
PGLS	O95336	6PGL_HUMAN	-0.31944	17.9394	0.101275	0.287969
FH	P07954	FUMH_HUMAN	-0.253205	17.6055	0.10217	0.288037
NSFL1C	Q9UNZ2	NSF1C_HUMAN	0.219847	16.5805	0.107265	0.30007
DCTPP1	Q9H773	DCTP1_HUMAN	-0.239597	14.7292	0.0997143	0.287059
KRT19	P08727	K1C19_HUMAN	-0.15338	16.8036	0.146473	0.358531
FAF1	Q9UNN5	FAF1_HUMAN	-0.457408	15.6365	0.0998678	0.287059
CLIP2	Q9UDT6	CLIP2_HUMAN	-0.403448	14.967	0.113252	0.30992
LOXL2	Q9Y4K0	LOXL2_HUMAN	0.251611	17.1701	0.10004	0.287086
SEC14L2	O76054	S14L2_HUMAN	-0.169207	15.0555	0.105782	0.296797
ACTG1	P63261	ACTG_HUMAN	-0.205404	22.0336	0.100735	0.287969
EFNB2	P52799	EFNB2_HUMAN	0.173952	14.7297	0.118117	0.318123
PPA1	Q15181	IPYR_HUMAN	-0.175069	16.5309	0.115466	0.313967
USP15	Q9Y4E8	UBP15_HUMAN	0.256118	15.2142	0.101732	0.288037
NUP214	P35658	NU214_HUMAN	0.284673	14.3559	0.107504	0.300195
COL6A1	P12109	CO6A1_HUMAN	-0.325194	15.5861	0.116006	0.31495
F11R	Q9Y624	JAM1_HUMAN	0.319861	16.594	0.121004	0.320616
RPS10	P46783	RS10_HUMAN	0.170658	17.2039	0.10729	0.30007
SRM	P19623	SPEE_HUMAN	0.314388	15.0395	0.109514	0.303881
TGOLN2	O43493	TGON2_HUMAN	0.186902	14.707	0.119176	0.318165
RPL10	P27635	RL10_HUMAN	0.344126	14.2372	0.109039	0.303518
CDC42	P60953	CDC42_HUMAN	-0.304191	15.7359	0.129581	0.334306
SERPINB8	P50452	SPB8_HUMAN	-0.193421	16.0197	0.105585	0.296715
PGK1	P00558	PGK1_HUMAN	-0.111847	20.4283	0.134258	0.340362
DYNLL1	P63167	DYL1_HUMAN	-0.200133	17.0214	0.113992	0.3114
ADSL	P30566	PUR8_HUMAN	-0.338547	15.3293	0.118432	0.318123
WDR12	Q9GZL7	WDR12_HUMAN	0.209606	14.5282	0.109722	0.303979
ANXA11	P50995	ANX11_HUMAN	0.173461	14.8268	0.118674	0.318165
NRP2	O60462	NRP2_HUMAN	0.238506	15.991	0.117738	0.317696
IDH1	O75874	IDHC_HUMAN	-0.161518	17.3118	0.113274	0.30992
SP100	P23497	SP100_HUMAN	0.356596	15.096	0.109483	0.303881
MAN2B2	Q9Y2E5	MA2B2_HUMAN	-0.268449	15.3476	0.125335	0.327655
VTA1	Q9NP79	VTA1_HUMAN	-0.470652	16.6453	0.114355	0.31191
FLNC	Q14315	FLNC_HUMAN	0.145859	18.6127	0.12221	0.32284
ZNF207	O43670	ZN207_HUMAN	0.212212	14.9066	0.110827	0.306077
SNRPE	P62304	RUXE_HUMAN	-0.47843	16.842	0.116924	0.316148
STX7	O15400	STX7_HUMAN	0.690656	16.6193	0.119402	0.318284
ADAMTSL1	Q8N6G6	ATL1_HUMAN	0.58113	14.8996	0.11218	0.307883
HUWE1	Q7Z6Z7	HUWE1_HUMAN	0.355346	16.9596	0.133535	0.339338
GSTM2	P28161	GSTM2_HUMAN	0.238289	15.4814	0.119855	0.31901
ARMT1	Q9H993	ARMT1_HUMAN	-0.205049	15.5967	0.12828	0.332396
HMOX1	P09601	HMOX1_HUMAN	-0.232193	16.2756	0.126004	0.328226
EIF2S1	P05198	IF2A_HUMAN	0.206529	16.4327	0.130114	0.335175
UFC1	Q9Y3C8	UFC1_HUMAN	-0.338504	16.7035	0.115275	0.313934
SMARCC2	Q8TAQ2	SMRC2_HUMAN	0.466095	15.7762	0.123325	0.324327
ENOPH1	Q9UHY7	ENOPH_HUMAN	0.28699	16.8684	0.123838	0.324706
CHD4	Q14839	CHD4_HUMAN	-0.138436	14.9606	0.119009	0.318165
ILF3	Q12906	ILF3_HUMAN	-0.145407	18.6274	0.126112	0.328226
BAG3	O95817	BAG3_HUMAN	0.333108	15.9214	0.116892	0.316148
FLT4	P35916	VGFR3_HUMAN	-0.152532	15.9237	0.12136	0.321076
ACTR1A	P61163	ACTZ_HUMAN	-0.425165	16.0523	0.120038	0.319016
ARHGAP1	Q07960	RHG01_HUMAN	-0.167921	15.5988	0.118985	0.318165
POR	P16435	NCPR_HUMAN	-0.366831	13.7722	0.120903	0.320616
XPOT	O43592	XPOT_HUMAN	-0.159269	14.9626	0.124382	0.325647
ARPC5L	Q9BPX5	ARP5L_HUMAN	-0.307597	15.4385	0.122662	0.323548
EIF2A	Q9BY44	EIF2A_HUMAN	-0.138976	16.2576	0.123002	0.323961
MAN2A1	Q16706	MA2A1_HUMAN	0.327251	14.6477	0.125997	0.328226
SEC23A	Q15436	SC23A_HUMAN	-0.285386	17.3312	0.130761	0.335862
RBM12	Q9NTZ6	RBM12_HUMAN	-0.263145	14.9477	0.123757	0.324706
TJP2	Q9UDY2	ZO2_HUMAN	-0.188421	15.2462	0.127433	0.330686
PSMD12	O00232	PSD12_HUMAN	0.211226	15.3022	0.135378	0.342234
LCMT1	Q9UIC8	LCMT1_HUMAN	-0.109244	14.3002	0.129586	0.334306
CCT6A	P40227	TCPZ_HUMAN	-0.196361	16.6468	0.137203	0.344867
SGTA	O43765	SGTA_HUMAN	0.275595	14.7146	0.135854	0.342354
RDX	P35241	RADI_HUMAN	-0.159611	17.9237	0.139318	0.348988
RBM3	P98179	RBM3_HUMAN	0.29395	15.999	0.134445	0.340362
PROCR	Q9UNN8	EPCR_HUMAN	0.691691	19.5809	0.126581	0.328961
COPB2	P35606	COPB2_HUMAN	-0.136485	16.4221	0.16694	0.38293
KPNA1	P52294	IMA5_HUMAN	-0.177437	14.9644	0.133446	0.339338
RARS1	P54136	SYRC_HUMAN	-0.221663	17.0233	0.157114	0.369784
MACROH2A1	O75367	H2AY_HUMAN	-0.219029	15.0157	0.128503	0.332485
PECAM1	P16284	PECA1_HUMAN	-0.0938225	17.718	0.154967	0.369784
CFL1	P23528	COF1_HUMAN	-0.245102	21.3984	0.147637	0.3603
PDLIM4	P50479	PDLI4_HUMAN	0.12479	15.3396	0.157239	0.369784
NHERF2	Q15599	NHRF2_HUMAN	0.177312	14.9758	0.141733	0.351434
SERF2	P84101	SERF2_HUMAN	0.28999	16.1571	0.130636	0.335862
YKT6	O15498	YKT6_HUMAN	-0.105363	14.826	0.142563	0.351815
PSMB4	P28070	PSB4_HUMAN	0.527878	19.6262	0.131894	0.337296
CPSF6	Q16630	CPSF6_HUMAN	-0.138269	14.6618	0.133655	0.339338
HLA-C	P10321	HLAC_HUMAN	0.386645	16.5522	0.133046	0.339338
SUMO2	P61956	SUMO2_HUMAN	-0.229389	19.3906	0.131435	0.336968
API5	Q9BZZ5	API5_HUMAN	0.199853	15.4117	0.136009	0.342354
FKBP10	Q96AY3	FKB10_HUMAN	-0.416419	15.7256	0.131575	0.336968
TNKS1BP1	Q9C0C2	TB182_HUMAN	0.125979	15.3797	0.156782	0.369784
HNRNPL	P14866	HNRPL_HUMAN	-0.137677	16.9703	0.142195	0.351797
ACO1	P21399	ACOHC_HUMAN	-0.324911	16.2835	0.135678	0.342354
LSM4	Q9Y4Z0	LSM4_HUMAN	-0.642783	15.3972	0.133567	0.339338
ACAA2	P42765	THIM_HUMAN	-0.108319	15.838	0.157238	0.369784
AHNAK2	Q8IVF2	AHNK2_HUMAN	0.0900873	16.6499	0.156754	0.369784
PSMG3	Q9BT73	PSMG3_HUMAN	-0.114844	14.8293	0.14473	0.355173
IGF2R	P11717	MPRI_HUMAN	0.176492	16.3147	0.150423	0.365579
ARHGDIB	P52566	GDIR2_HUMAN	-0.188775	18.2695	0.141233	0.351434
KRT16	P08779	K1C16_HUMAN	0.725226	15.3674	0.151827	0.367158
SOD1	P00441	SODC_HUMAN	-0.225612	20.661	0.144117	0.354162
IPO5	O00410	IPO5_HUMAN	0.223379	16.9842	0.174594	0.393897
CARM1	Q86X55	CARM1_HUMAN	-0.232664	14.8755	0.138093	0.346608
PPIF	P30405	PPIF_HUMAN	0.193544	15.4328	0.175481	0.394959
COX5B	P10606	COX5B_HUMAN	-0.117209	16.279	0.1574	0.369784
ANXA4	P09525	ANXA4_HUMAN	0.29008	14.8361	0.143121	0.352206
TRIP10	Q15642	CIP4_HUMAN	0.138448	15.3664	0.15616	0.369784
PSMD9	O00233	PSMD9_HUMAN	-0.198344	16.3626	0.168052	0.383559
RPE	Q96AT9	RPE_HUMAN	-0.287608	16.0643	0.147633	0.3603
PLRG1	O43660	PLRG1_HUMAN	-0.125021	14.7568	0.146505	0.358531
OLA1	Q9NTK5	OLA1_HUMAN	-0.13532	16.06	0.182026	0.405632
ZFPL1	O95159	ZFPL1_HUMAN	-0.290151	14.5251	0.139657	0.349044
GPI	P06744	G6PI_HUMAN	0.212404	20.1094	0.157921	0.369968
TPP1	O14773	TPP1_HUMAN	0.294324	16.3625	0.14084	0.351434
ITM2B	Q9Y287	ITM2B_HUMAN	-0.205081	15.2075	0.174205	0.393603
THRAP3	Q9Y2W1	TR150_HUMAN	0.328199	15.9235	0.141299	0.351434
NANS	Q9NR45	SIAS_HUMAN	-0.237217	16.3878	0.142356	0.351797
HNRNPD	Q14103	HNRPD_HUMAN	0.164154	19.0168	0.141673	0.351434
IPO9	Q96P70	IPO9_HUMAN	0.489346	15.3714	0.14181	0.351434
YLPM1	P49750	YLPM1_HUMAN	0.359094	14.2178	0.14284	0.352005
PXN	P49023	PAXI_HUMAN	-0.111295	15.199	0.155227	0.369784
CLTC	Q00610	CLH1_HUMAN	0.188652	17.9689	0.165328	0.380472
LMAN2	Q12907	LMAN2_HUMAN	0.216711	16.1519	0.15375	0.369784
STIP1	P31948	STIP1_HUMAN	-0.110089	18.2315	0.158375	0.370101
ANXA5	P08758	ANXA5_HUMAN	0.28154	16.9117	0.149491	0.364319
AGFG1	P52594	AGFG1_HUMAN	-0.176851	15.7201	0.151906	0.367158
COPS4	Q9BT78	CSN4_HUMAN	-0.236152	15.5979	0.155941	0.369784
XPO7	Q9UIA9	XPO7_HUMAN	-0.118792	14.6845	0.155989	0.369784
BLVRA	P53004	BIEA_HUMAN	0.13777	16.7324	0.157061	0.369784
UGP2	Q16851	UGPA_HUMAN	0.127948	16.4377	0.161689	0.374864
DDAH1	O94760	DDAH1_HUMAN	-0.162141	18.2073	0.165404	0.380472
LSM2	Q9Y333	LSM2_HUMAN	-0.110854	15.9092	0.179868	0.401682
WFS1	O76024	WFS1_HUMAN	-0.209601	15.9203	0.156428	0.369784
UTRN	P46939	UTRN_HUMAN	0.208541	16.1093	0.160643	0.374409
ADH5	P11766	ADHX_HUMAN	-0.17806	16.2824	0.154065	0.369784
SERBP1	Q8NC51	SERB1_HUMAN	-0.19821	17.1567	0.15372	0.369784
YARS1	P54577	SYYC_HUMAN	-0.120153	15.5465	0.152834	0.368896
SUPT16H	Q9Y5B9	SP16H_HUMAN	0.28577	15.9883	0.159842	0.373035
CKAP5	Q14008	CKAP5_HUMAN	0.276433	15.0202	0.149948	0.36493
USP14	P54578	UBP14_HUMAN	-0.107316	17.6467	0.205376	0.437043
PSMD1	Q99460	PSMD1_HUMAN	0.20822	15.42	0.156893	0.369784
CTSS	P25774	CATS_HUMAN	0.263853	15.1082	0.151173	0.366897
GLG1	Q92896	GSLG1_HUMAN	0.228205	15.3228	0.154911	0.369784
ANXA6	P08133	ANXA6_HUMAN	0.142994	15.6151	0.185898	0.408848
ADD3	Q9UEY8	ADDG_HUMAN	0.219855	15.4734	0.155386	0.369784
NUDT9	Q9BW91	NUDT9_HUMAN	-0.164565	15.0873	0.15159	0.367158
TEK	Q02763	TIE2_HUMAN	-0.16822	15.9047	0.177779	0.39904
PIN4	Q9Y237	PIN4_HUMAN	-0.172596	16.2687	0.167462	0.383206
AP1B1	Q10567	AP1B1_HUMAN	0.236974	16.2288	0.204545	0.435802
SUMF2	Q8NBJ7	SUMF2_HUMAN	-0.112596	16.2104	0.170066	0.387269
PSMD5	Q16401	PSMD5_HUMAN	0.172975	16.5976	0.170117	0.387269
JUP	P14923	PLAK_HUMAN	0.123846	15.4592	0.160883	0.374474
CRK	P46108	CRK_HUMAN	-0.152486	16.9852	0.155838	0.369784
PTPRK	Q15262	PTPRK_HUMAN	-0.113929	16.5418	0.173715	0.393427
POSTN	Q15063	POSTN_HUMAN	-0.17528	15.4237	0.157926	0.369968
MYCT1	Q8N699	MYCT1_HUMAN	0.247962	14.6796	0.16414	0.37892
EIF1	P41567	EIF1_HUMAN	-0.156084	14.7445	0.158108	0.369968
LYVE1	Q9Y5Y7	LYVE1_HUMAN	-0.259965	17.0418	0.167124	0.38293
CDH5	P33151	CADH5_HUMAN	0.22163	19.5581	0.189764	0.414844
GOLM1	Q8NBJ4	GOLM1_HUMAN	0.245435	16.7982	0.161382	0.374864
FNTA	P49354	FNTA_HUMAN	-0.167489	16.0593	0.164299	0.37892
DNMBP	Q6XZF7	DNMBP_HUMAN	-0.286197	15.2317	0.161557	0.374864
HMGB1	P09429	HMGB1_HUMAN	0.370192	18.8205	0.175737	0.394959
RAN	P62826	RAN_HUMAN	0.175128	17.9487	0.163748	0.378641
ITPA	Q9BY32	ITPA_HUMAN	-0.559029	14.7868	0.16358	0.378641
TPD52L2	O43399	TPD54_HUMAN	0.378246	17.0666	0.178539	0.399727
LGALS9	O00182	LEG9_HUMAN	0.360482	14.8544	0.172994	0.392804
LTF	P02788	TRFL_HUMAN	-0.606798	18.2592	0.184602	0.408481
KPRP	Q5T749	KPRP_HUMAN	-0.272582	14.6712	0.166093	0.38156
UBE2V2	Q15819	UB2V2_HUMAN	0.424135	17.3507	0.186093	0.408848
GIMAP4	Q9NUV9	GIMA4_HUMAN	-0.167858	15.1804	0.182097	0.405632
PMM2	O15305	PMM2_HUMAN	-0.153098	15.2589	0.167962	0.383559
HNRNPAB	Q99729	ROAA_HUMAN	0.211008	16.9949	0.186047	0.408848
P00761	P00761	TRYP_PIG	0.689255	19.7565	0.184555	0.408481
REXO2	Q9Y3B8	ORN_HUMAN	0.0936675	16.088	0.211544	0.445862
PSMA4	P25789	PSA4_HUMAN	0.119946	18.2295	0.184767	0.408481
SF3A3	Q12874	SF3A3_HUMAN	0.347229	15.1654	0.172713	0.392671
CFI	P05156	CFAI_HUMAN	0.101669	16.4402	0.190998	0.415413
GET3	O43681	GET3_HUMAN	-0.132228	15.0788	0.17353	0.393427
DUT	P33316	DUT_HUMAN	-0.339685	15.718	0.184516	0.408481
AFDN	P55196	AFAD_HUMAN	0.190477	15.7517	0.203995	0.435157
PRPF3	O43395	PRPF3_HUMAN	-0.305182	15.2647	0.17424	0.393603
ACIN1	Q9UKV3	ACINU_HUMAN	-0.224301	15.2936	0.194535	0.419036
AFP	P02771	FETA_HUMAN	-0.995645	16.7948	0.175572	0.394959
HRNR	Q86YZ3	HORN_HUMAN	-0.234797	15.7581	0.201068	0.429953
HSPB1	P04792	HSPB1_HUMAN	-0.258037	19.0754	0.184447	0.408481
TIMP1	P01033	TIMP1_HUMAN	0.221871	18.212	0.192465	0.415516
EHD1	Q9H4M9	EHD1_HUMAN	-0.18831	16.1477	0.178372	0.399727
CBR3	O75828	CBR3_HUMAN	-0.223482	16.5157	0.178801	0.399805
DENR	O43583	DENR_HUMAN	-0.213563	14.8432	0.192169	0.415516
CASP14	P31944	CASPE_HUMAN	0.460842	15.6239	0.182635	0.406318
SH3GL1	Q99961	SH3G1_HUMAN	-0.266281	15.6375	0.251338	0.49984
CARS1	P49589	SYCC_HUMAN	0.223785	16.3204	0.186801	0.409893
RPL11	P62913	RL11_HUMAN	0.250521	15.9231	0.187475	0.41086
SORBS2	O94875	SRBS2_HUMAN	0.138371	17.4969	0.185179	0.408848
UBA3	Q8TBC4	UBA3_HUMAN	-0.269394	14.8823	0.196653	0.42308
TRNT1	Q96Q11	TRNT1_HUMAN	-0.0971031	14.3876	0.19224	0.415516
WNK1	Q9H4A3	WNK1_HUMAN	-0.368968	14.3626	0.185927	0.408848
UBE2V1	Q13404	UB2V1_HUMAN	-0.217774	16.1367	0.191203	0.415413
PEPD	P12955	PEPD_HUMAN	0.124696	18.9636	0.205647	0.437094
EPB41L2	O43491	E41L2_HUMAN	0.112491	15.7897	0.227258	0.469578
ECM1	Q16610	ECM1_HUMAN	0.157244	14.6987	0.23933	0.483822
TIPRL	O75663	TIPRL_HUMAN	0.433412	14.8307	0.18824	0.412024
TBL1XR1	Q9BZK7	TBL1R_HUMAN	-0.109422	15.6827	0.243117	0.489568
MOB1A	Q9H8S9	MOB1A_HUMAN	-0.114741	15.5338	0.202297	0.432057
RBBP9	O75884	RBBP9_HUMAN	-0.207938	15.944	0.190105	0.415074
ESAM	Q96AP7	ESAM_HUMAN	0.314996	16.3707	0.19906	0.427215
COTL1	Q14019	COTL1_HUMAN	-0.143133	18.136	0.190617	0.415413
PBDC1	Q9BVG4	PBDC1_HUMAN	0.0994256	14.9267	0.222542	0.464596
SQSTM1	Q13501	SQSTM_HUMAN	-0.22032	16.6071	0.19075	0.415413
RNH1	P13489	RINI_HUMAN	-0.106447	17.7728	0.260623	0.506863
PITPNA	Q00169	PIPNA_HUMAN	0.188516	16.482	0.191663	0.415516
TUBA4A	P68366	TBA4A_HUMAN	0.608459	17.0587	0.200593	0.429944
RPA1	P27694	RFA1_HUMAN	-0.21951	15.2421	0.192643	0.415516
HNRNPLL	Q8WVV9	HNRLL_HUMAN	0.16379	17.018	0.192665	0.415516
DLD	P09622	DLDH_HUMAN	-0.13334	17.46	0.215609	0.453344
TTYH3	Q9C0H2	TTYH3_HUMAN	0.114688	15.7503	0.276693	0.524125
NAMPT	P43490	NAMPT_HUMAN	0.217146	17.7826	0.207373	0.439701
ATP6V1F	Q16864	VATF_HUMAN	-0.379268	14.0172	0.197821	0.425075
RPL17	P18621	RL17_HUMAN	0.253127	15.8486	0.208314	0.440289
HMOX2	P30519	HMOX2_HUMAN	0.167801	15.6386	0.200819	0.429944
CTSH	P09668	CATH_HUMAN	-0.134661	14.9871	0.217534	0.456848
MRPL12	P52815	RM12_HUMAN	-0.311989	15.6227	0.222977	0.464954
NUDT14	O95848	NUD14_HUMAN	-0.104084	14.8136	0.206194	0.437728
SHPK	Q9UHJ6	SHPK_HUMAN	-0.135945	15.6324	0.258927	0.505797
ICAM2	P13598	ICAM2_HUMAN	0.0816391	19.8081	0.374804	0.631786
PRDX4	Q13162	PRDX4_HUMAN	-0.22456	15.4204	0.207852	0.440187
COPS2	P61201	CSN2_HUMAN	-0.15028	15.1238	0.226244	0.469497
RPL18	Q07020	RL18_HUMAN	0.404737	16.8194	0.2084	0.440289
SRPRA	P08240	SRPRA_HUMAN	-0.110866	15.5077	0.209089	0.441214
P01834	P01834	IGKC_HUMAN	-0.736189	15.9857	0.221363	0.462683
RPS16	P62249	RS16_HUMAN	0.126628	15.9157	0.227324	0.469578
PTPN23	Q9H3S7	PTN23_HUMAN	0.206718	15.9884	0.235907	0.481242
SBDS	Q9Y3A5	SBDS_HUMAN	-0.146018	15.6369	0.236851	0.482324
PEA15	Q15121	PEA15_HUMAN	-0.216561	16.9819	0.244842	0.49024
SNX2	O60749	SNX2_HUMAN	-0.159531	14.4482	0.214523	0.4516
SNX12	Q9UMY4	SNX12_HUMAN	-0.144767	16.3743	0.233051	0.477483
USP5	P45974	UBP5_HUMAN	-0.147678	15.5091	0.240559	0.485213
JPT2	Q9H910	JUPI2_HUMAN	0.136713	16.5054	0.256249	0.503357
HMGN1	P05114	HMGN1_HUMAN	-0.23216	15.7243	0.228351	0.47059
EIF5	P55010	IF5_HUMAN	0.355189	15.0083	0.227327	0.469578
WDR13	Q9H1Z4	WDR13_HUMAN	-0.175218	14.1226	0.218443	0.45821
CASP3	P42574	CASP3_HUMAN	-0.0787053	15.1026	0.265663	0.513236
HSPA4	P34932	HSP74_HUMAN	0.233321	17.0638	0.21891	0.458643
EEF1A1	P68104	EF1A1_HUMAN	0.146425	18.8562	0.251765	0.500124
PSMD4	P55036	PSMD4_HUMAN	0.141391	15.8613	0.220495	0.461416
CAPNS1	P04632	CPNS1_HUMAN	0.169459	16.0475	0.26048	0.506863
TP53I3	Q53FA7	QORX_HUMAN	-0.120453	17.4062	0.225966	0.469497
PSMC4	P43686	PRS6B_HUMAN	0.28546	15.9479	0.23767	0.48246
GJA1	P17302	CXA1_HUMAN	0.187847	14.4993	0.257751	0.504985
LRRC59	Q96AG4	LRC59_HUMAN	-0.381579	17.0292	0.223716	0.465944
GLB1	P16278	BGAL_HUMAN	-0.231217	17.7078	0.254199	0.501567
ALDH2	P05091	ALDH2_HUMAN	-0.286324	16.4092	0.228177	0.47059
HLA-B	P01889	HLAB_HUMAN	0.182715	17.6046	0.225217	0.468516
YWHAH	Q04917	1433F_HUMAN	-0.134555	18.3412	0.2461	0.492199
GALNT1	Q10472	GALT1_HUMAN	0.176532	15.7861	0.231058	0.475612
EIF4A1	P60842	IF4A1_HUMAN	-0.15992	17.0089	0.226488	0.469497
SH3BGRL2	Q9UJC5	SH3L2_HUMAN	-0.089231	16.3562	0.267477	0.513952
TTC1	Q99614	TTC1_HUMAN	0.165594	14.6829	0.297322	0.546278
QARS1	P47897	SYQ_HUMAN	-0.0853605	16.0363	0.264485	0.51201
DBI	P07108	ACBP_HUMAN	-0.280249	19.9019	0.231403	0.475767
GRN	P28799	GRN_HUMAN	0.179944	19.3138	0.239211	0.483822
ACE	P12821	ACE_HUMAN	0.18558	17.3046	0.232065	0.476572
LSM8	O95777	LSM8_HUMAN	0.481264	15.9354	0.232557	0.477025
GBP1	P32455	GBP1_HUMAN	-0.206686	15.4392	0.23733	0.482324
MIX23	Q4VC31	MIX23_HUMAN	-0.182913	15.9873	0.275321	0.523769
FARSA	Q9Y285	SYFA_HUMAN	-0.116331	15.3198	0.238804	0.483822
OPA1	O60313	OPA1_HUMAN	-0.117134	15.5495	0.252416	0.500289
RPS4X	P62701	RS4X_HUMAN	0.249214	15.241	0.24965	0.498138
TIAL1	Q01085	TIAR_HUMAN	-0.218166	15.311	0.29545	0.544543
PNPO	Q9NVS9	PNPO_HUMAN	-0.129532	15.9067	0.235839	0.481242
AHSA1	O95433	AHSA1_HUMAN	-0.213587	16.0447	0.234438	0.479767
RAB1A	P62820	RAB1A_HUMAN	0.262975	16.5432	0.23944	0.483822
HBS1L	Q9Y450	HBS1L_HUMAN	-0.160907	16.6557	0.237325	0.482324
PPP6C	O00743	PPP6_HUMAN	0.219482	14.7574	0.235978	0.481242
LRRFIP2	Q9Y608	LRRF2_HUMAN	-0.188618	15.0295	0.259901	0.506577
GGCT	O75223	GGCT_HUMAN	0.289204	17.0919	0.270709	0.517342
ADM	P35318	ADML_HUMAN	0.198932	16.728	0.287837	0.537254
RTCB	Q9Y3I0	RTCB_HUMAN	0.18724	15.4789	0.268818	0.514845
GRHPR	Q9UBQ7	GRHPR_HUMAN	-0.207929	16.6133	0.266632	0.513328
C11orf68	Q9H3H3	CK068_HUMAN	0.137895	15.3249	0.285112	0.534366
PRKDC	P78527	PRKDC_HUMAN	-0.141409	15.3115	0.279957	0.527328
TFPI2	P48307	TFPI2_HUMAN	0.303791	14.8857	0.240679	0.485213
DYNLL2	Q96FJ2	DYL2_HUMAN	-0.256673	14.3444	0.252342	0.500289
ARIH1	Q9Y4X5	ARI1_HUMAN	0.141064	15.7084	0.273343	0.521244
EIF3D	O15371	EIF3D_HUMAN	0.164121	14.9937	0.257654	0.504985
UBE2D3	P61077	UB2D3_HUMAN	-0.243093	17.5896	0.2441	0.49024
TRIOBP	Q9H2D6	TARA_HUMAN	-0.193508	15.7104	0.2502	0.498138
PRDX3	P30048	PRDX3_HUMAN	-0.166138	17.9114	0.258185	0.504985
DDX21	Q9NR30	DDX21_HUMAN	-0.115871	15.1112	0.244427	0.49024
UBAP2L	Q14157	UBP2L_HUMAN	-0.174723	14.3001	0.244649	0.49024
NAPA	P54920	SNAA_HUMAN	-0.365395	15.268	0.24468	0.49024
PPP4C	P60510	PP4C_HUMAN	0.26601	14.9678	0.255653	0.502746
CUTC	Q9NTM9	CUTC_HUMAN	-0.106496	15.1996	0.268319	0.514676
SF3B5	Q9BWJ5	SF3B5_HUMAN	-0.0700342	14.708	0.293622	0.542878
BANF1	O75531	BAF_HUMAN	0.240627	16.7442	0.284292	0.533463
KRT9	P35527	K1C9_HUMAN	-0.355256	18.2864	0.25335	0.501394
VWF	P04275	VWF_HUMAN	0.204607	20.8282	0.24934	0.498114
BRK1	Q8WUW1	BRK1_HUMAN	-0.170598	14.7575	0.255306	0.502746
PSMA5	P28066	PSA5_HUMAN	-0.208088	18.4676	0.250077	0.498138
SNRNP200	O75643	U520_HUMAN	-0.162616	15.7926	0.255606	0.502746
TLE1	Q04724	TLE1_HUMAN	-0.176778	16.7946	0.253543	0.501394
AP3B1	O00203	AP3B1_HUMAN	-0.0901971	15.3545	0.279939	0.527328
FTL	P02792	FRIL_HUMAN	-0.139693	16.0386	0.253938	0.501567
PTPRF	P10586	PTPRF_HUMAN	-0.110791	15.8631	0.33634	0.59501
CAMK2D	Q13557	KCC2D_HUMAN	0.21229	15.3852	0.258225	0.504985
SLTM	Q9NWH9	SLTM_HUMAN	0.138255	15.3975	0.27855	0.526051
DTD1	Q8TEA8	DTD1_HUMAN	-0.129809	15.7031	0.266861	0.513328
PCBP2	Q15366	PCBP2_HUMAN	0.11296	16.7697	0.275916	0.523769
SCARB2	Q14108	SCRB2_HUMAN	-0.105547	15.1168	0.259702	0.506577
PAFAH1B2	P68402	PA1B2_HUMAN	-0.312303	16.4404	0.272691	0.520565
PPP5C	P53041	PPP5_HUMAN	0.10532	16.6637	0.325613	0.583059
LGALS3	P17931	LEG3_HUMAN	-0.250109	17.4994	0.26154	0.508086
TOM1	O60784	TOM1_HUMAN	0.166089	14.4719	0.32862	0.586655
NUDC	Q9Y266	NUDC_HUMAN	0.0725591	16.7962	0.332267	0.590822
TUBB4B	P68371	TBB4B_HUMAN	0.261073	17.2174	0.265939	0.513236
WDR82	Q6UXN9	WDR82_HUMAN	-0.310698	14.863	0.262005	0.508428
PABPN1	Q86U42	PABP2_HUMAN	-0.272119	16.5346	0.289044	0.53811
EIF4B	P23588	IF4B_HUMAN	-0.178861	16.8039	0.264723	0.51201
NPM1	P06748	NPM_HUMAN	0.176556	17.1914	0.348576	0.606309
PSAT1	Q9Y617	SERC_HUMAN	0.169548	15.8329	0.276153	0.523769
TARS1	P26639	SYTC_HUMAN	0.116213	16.7161	0.295086	0.544441
PLCG1	P19174	PLCG1_HUMAN	0.0859762	17.7627	0.263744	0.511239
COX17	Q14061	COX17_HUMAN	-0.0897334	14.9056	0.289554	0.53818
SFPQ	P23246	SFPQ_HUMAN	-0.169701	16.8983	0.276936	0.524125
NES	P48681	NEST_HUMAN	0.112188	17.494	0.315727	0.572337
SF1	Q15637	SF01_HUMAN	-0.279593	16.2598	0.266517	0.513328
RSU1	Q15404	RSU1_HUMAN	-0.147594	16.6195	0.332295	0.590822
PSMD3	O43242	PSMD3_HUMAN	-0.145001	15.2311	0.268438	0.514676
PSMD2	Q13200	PSMD2_HUMAN	-0.163699	16.308	0.285379	0.534366
IDE	P14735	IDE_HUMAN	0.2069	15.3779	0.269958	0.516467
H1-5	P16401	H15_HUMAN	-0.390993	18.4639	0.277994	0.525564
GCLC	P48506	GSH1_HUMAN	-0.0743372	14.4677	0.300668	0.551851
EIF3J	O75822	EIF3J_HUMAN	0.178954	15.4654	0.275621	0.523769
STAM	Q92783	STAM1_HUMAN	-0.146134	16.747	0.282361	0.530406
MMP14	P50281	MMP14_HUMAN	0.169993	16.4221	0.333697	0.592119
KHDRBS1	Q07666	KHDR1_HUMAN	-0.121472	16.4258	0.288944	0.53811
PUF60	Q9UHX1	PUF60_HUMAN	-0.1238	15.7696	0.274142	0.522203
UBA1	P22314	UBA1_HUMAN	-0.142778	17.7949	0.296996	0.546278
TIMM13	Q9Y5L4	TIM13_HUMAN	-0.289742	15.6282	0.286936	0.536141
MAP1B	P46821	MAP1B_HUMAN	-0.0622797	16.9154	0.338962	0.597251
DDX1	Q92499	DDX1_HUMAN	-0.1227	16.4803	0.280124	0.527328
PSMB9	P28065	PSB9_HUMAN	-0.173785	15.1572	0.281824	0.529962
FKBP3	Q00688	FKBP3_HUMAN	-0.194357	17.1697	0.289967	0.538379
EML1	O00423	EMAL1_HUMAN	0.104078	15.3806	0.294352	0.543656
PDCD5	O14737	PDCD5_HUMAN	0.0644303	18.2214	0.425972	0.684195
EIF2S3	P41091	IF2G_HUMAN	-0.161154	15.8401	0.292809	0.542136
PTGFRN	Q9P2B2	FPRP_HUMAN	0.160132	15.0353	0.318152	0.574496
CCAR2	Q8N163	CCAR2_HUMAN	-0.0940775	15.126	0.289211	0.53811
CCT3	P49368	TCPG_HUMAN	0.123949	17.0597	0.313355	0.569209
RPRD1B	Q9NQG5	RPR1B_HUMAN	-0.107235	15.0525	0.292914	0.542136
GFUS	Q13630	FCL_HUMAN	-0.0641676	15.5042	0.373388	0.631677
CRYZL1	O95825	QORL1_HUMAN	0.240953	15.3332	0.291851	0.541307
ROBO4	Q8WZ75	ROBO4_HUMAN	0.147654	16.8855	0.32399	0.580743
DYNC1H1	Q14204	DYHC1_HUMAN	0.179556	16.0145	0.308973	0.564741
YWHAZ	P63104	1433Z_HUMAN	-0.0556136	20.6118	0.415323	0.671375
EIF3I	Q13347	EIF3I_HUMAN	-0.132583	15.9712	0.380868	0.63716
SRRM2	Q9UQ35	SRRM2_HUMAN	0.109206	15.2025	0.322085	0.578505
ACY1	Q03154	ACY1_HUMAN	-0.108337	15.097	0.297279	0.546278
PCNA	P12004	PCNA_HUMAN	0.225652	15.9977	0.309594	0.565289
SLK	Q9H2G2	SLK_HUMAN	0.0813434	14.8215	0.357241	0.614106
COL4A1	P02462	CO4A1_HUMAN	0.144657	17.2691	0.356319	0.613718
JPT1	Q9UK76	JUPI1_HUMAN	-0.113249	16.8681	0.377449	0.634605
KRT1	P04264	K2C1_HUMAN	-0.32713	20.5057	0.305489	0.558954
CMBL	Q96DG6	CMBL_HUMAN	0.0930157	15.003	0.340983	0.59989
B4GAT1	O43505	B4GA1_HUMAN	0.253495	15.1833	0.303572	0.556601
LSM14A	Q8ND56	LS14A_HUMAN	-0.14409	14.9566	0.323397	0.580271
PDGFD	Q9GZP0	PDGFD_HUMAN	0.16689	16.2842	0.319207	0.574507
SRPX	P78539	SRPX_HUMAN	0.258703	15.6448	0.304839	0.558343
PPP3CA	Q08209	PP2BA_HUMAN	0.185868	17.6274	0.312219	0.567729
CTTN	Q14247	SRC8_HUMAN	-0.0463241	16.9486	0.551873	0.774091
IDUA	P35475	IDUA_HUMAN	-0.0984244	15.4702	0.336247	0.59501
EIF4G1	Q04637	IF4G1_HUMAN	-0.0827732	15.55	0.453074	0.702126
GRPEL1	Q9HAV7	GRPE1_HUMAN	-0.106266	16.2639	0.31074	0.566562
GMPR2	Q9P2T1	GMPR2_HUMAN	-0.197055	15.7475	0.310934	0.566562
ASF1A	Q9Y294	ASF1A_HUMAN	0.102395	14.6516	0.355593	0.613616
IPO7	O95373	IPO7_HUMAN	0.209727	15.8476	0.311855	0.567653
GNS	P15586	GNS_HUMAN	-0.0783846	19.018	0.386619	0.644487
LYPLA2	O95372	LYPA2_HUMAN	-0.0700687	15.6187	0.342365	0.600844
HSPA9	P38646	GRP75_HUMAN	0.13593	17.4933	0.345432	0.604551
FLII	Q13045	FLII_HUMAN	-0.176261	18.1815	0.315384	0.572303
CTBS	Q01459	DIAC_HUMAN	-0.10981	15.5618	0.316642	0.573405
EIF6	P56537	IF6_HUMAN	0.0996191	17.1117	0.457241	0.703633
RCC1	P18754	RCC1_HUMAN	-0.0756959	15.8123	0.334288	0.592572
CAP2	P40123	CAP2_HUMAN	-0.0744764	14.197	0.348073	0.606032
ADD1	P35611	ADDA_HUMAN	-0.231779	14.6984	0.329959	0.58845
GNPDA1	P46926	GNPI1_HUMAN	0.334802	16.6918	0.318326	0.574496
SF3A2	Q15428	SF3A2_HUMAN	-0.174488	14.4375	0.318445	0.574496
PRMT1	Q99873	ANM1_HUMAN	0.116567	16.877	0.318689	0.574496
CAB39	Q9Y376	CAB39_HUMAN	-0.150783	16.0133	0.318874	0.574496
ZPR1	O75312	ZPR1_HUMAN	-0.113673	14.6759	0.328025	0.586258
LETM1	O95202	LETM1_HUMAN	-0.0954912	15.0224	0.321991	0.578505
PGP	A6NDG6	PGP_HUMAN	-0.115641	16.4141	0.352993	0.610977
FNBP1L	Q5T0N5	FBP1L_HUMAN	0.0931998	15.3658	0.378279	0.635039
ARCN1	P48444	COPD_HUMAN	-0.0824634	17.2837	0.357167	0.614106
LRRFIP1	Q32MZ4	LRRF1_HUMAN	0.351244	15.5313	0.358764	0.614924
GPS1	Q13098	CSN1_HUMAN	-0.154065	14.9845	0.396657	0.653004
SERPINC1	P01008	ANT3_HUMAN	0.0740652	16.2157	0.481544	0.719021
XRCC5	P13010	XRCC5_HUMAN	-0.168218	16.7194	0.328065	0.586258
LDHB	P07195	LDHB_HUMAN	-0.0975824	20.0668	0.403754	0.661167
LAMP1	P11279	LAMP1_HUMAN	-0.311965	17.879	0.333251	0.591924
SNRPB	P14678	RSMB_HUMAN	-0.286874	15.6335	0.345488	0.604551
RNASET2	O00584	RNT2_HUMAN	-0.116006	15.7856	0.341936	0.60069
PSME1	Q06323	PSME1_HUMAN	-0.0938376	17.1155	0.346607	0.605275
ITGAV	P06756	ITAV_HUMAN	0.112307	15.4957	0.353874	0.611778
NQO1	P15559	NQO1_HUMAN	0.134366	17.4075	0.33151	0.590618
ATP1B3	P54709	AT1B3_HUMAN	0.0893645	15.5431	0.38007	0.63716
PPIL3	Q9H2H8	PPIL3_HUMAN	-0.180919	15.3422	0.360582	0.617441
HMGA1	P17096	HMGA1_HUMAN	0.251851	19.6664	0.336883	0.595375
PALM	O75781	PALM_HUMAN	0.108871	15.2756	0.404634	0.661306
HDGFL2	Q7Z4V5	HDGR2_HUMAN	-0.144628	16.4098	0.351709	0.610552
TRIAP1	O43715	TRIA1_HUMAN	-0.0912111	16.6605	0.367432	0.625529
IMPA1	P29218	IMPA1_HUMAN	-0.122691	16.5118	0.368501	0.625529
PLA2G15	Q8NCC3	PAG15_HUMAN	0.0775419	15.3936	0.373557	0.631677
PLIN3	O60664	PLIN3_HUMAN	-0.0869667	15.4985	0.388418	0.646874
RBMX	P38159	RBMX_HUMAN	0.0981627	18.0165	0.435779	0.690374
ABI3BP	Q7Z7G0	TARSH_HUMAN	0.277589	14.7986	0.337937	0.596638
NAE1	Q13564	ULA1_HUMAN	-0.115939	15.3226	0.361493	0.617799
WDR5	P61964	WDR5_HUMAN	0.108094	15.8735	0.338726	0.597251
P4HB	P07237	PDIA1_HUMAN	0.140738	17.9561	0.374164	0.631786
TAF15	Q92804	RBP56_HUMAN	-0.113648	15.3342	0.347741	0.606032
PLBD2	Q8NHP8	PLBL2_HUMAN	-0.0994473	17.0461	0.3815	0.63716
ANXA1	P04083	ANXA1_HUMAN	0.0909088	17.334	0.410272	0.668114
PCBD1	P61457	PHS_HUMAN	-0.19603	16.4546	0.346446	0.605275
A8MWD9	A8MWD9	RUXGL_HUMAN	-0.14986	15.9531	0.391429	0.649432
RPL23	P62829	RL23_HUMAN	0.318543	14.8469	0.34114	0.59989
FLOT2	Q14254	FLOT2_HUMAN	0.126138	16.0125	0.439756	0.693101
PLAA	Q9Y263	PLAP_HUMAN	-0.091834	14.5764	0.367994	0.625529
ATAD3A	Q9NVI7	ATD3A_HUMAN	-0.0843614	14.0737	0.39386	0.65028
FKBP4	Q02790	FKBP4_HUMAN	0.0712109	16.4152	0.381386	0.63716
DNPEP	Q9ULA0	DNPEP_HUMAN	0.0815697	15.6749	0.352904	0.610977
MSN	P26038	MOES_HUMAN	-0.107921	20.0054	0.345507	0.604551
TRIM28	Q13263	TIF1B_HUMAN	-0.21258	16.9515	0.404965	0.661306
RPS14	P62263	RS14_HUMAN	0.249416	14.4832	0.370141	0.62714
PFDN5	Q99471	PFD5_HUMAN	-0.2648	17.2781	0.347694	0.606032
NOVA2	Q9UNW9	NOVA2_HUMAN	-0.177565	14.0967	0.441214	0.693408
BPNT1	O95861	BPNT1_HUMAN	0.258259	16.2263	0.396917	0.653004
ATP6V1A	P38606	VATA_HUMAN	-0.159431	16.62	0.433145	0.689066
SVIL	O95425	SVIL_HUMAN	0.106151	14.6222	0.483833	0.720029
SERPINB2	P05120	PAI2_HUMAN	-0.0904836	15.9395	0.426647	0.684409
PTGES3	Q15185	TEBP_HUMAN	0.33297	15.9013	0.350922	0.609788
RPL38	P63173	RL38_HUMAN	0.0860707	15.4477	0.38932	0.647763
B2M	P61769	B2MG_HUMAN	-0.0476176	20.6334	0.55311	0.774091
UBXN7	O94888	UBXN7_HUMAN	-0.0915793	15.362	0.352814	0.610977
LASP1	Q14847	LASP1_HUMAN	0.0511912	17.579	0.433166	0.689066
HYI	Q5T013	HYI_HUMAN	-0.174281	16.2684	0.354151	0.611778
GDI2	P50395	GDIB_HUMAN	-0.0690216	19.8447	0.378428	0.635039
FHL3	Q13643	FHL3_HUMAN	0.0489892	14.5038	0.434396	0.690177
BCAM	P50895	BCAM_HUMAN	-0.15133	15.968	0.425893	0.684195
RPL30	P62888	RL30_HUMAN	0.164034	14.9635	0.376795	0.634109
SSB	P05455	LA_HUMAN	0.0418976	16.933	0.691076	0.864827
EIF3G	O75821	EIF3G_HUMAN	-0.218471	16.2679	0.355911	0.613616
EIF3E	P60228	EIF3E_HUMAN	0.0958076	14.3287	0.447155	0.69569
PSME3	P61289	PSME3_HUMAN	0.181645	15.3963	0.358181	0.614924
VBP1	P61758	PFD3_HUMAN	0.145353	15.2942	0.35851	0.614924
PCNP	Q8WW12	PCNP_HUMAN	-0.198198	17.2662	0.361032	0.61761
MT1E	P04732	MT1E_HUMAN	-0.0802197	16.0554	0.473673	0.714565
TGM2	P21980	TGM2_HUMAN	0.0740319	18.1643	0.440409	0.693101
NPEPPS	P55786	PSA_HUMAN	0.0811843	18.9007	0.42158	0.67962
PDLIM7	Q9NR12	PDLI7_HUMAN	0.11992	16.7847	0.44373	0.695598
FERMT2	Q96AC1	FERM2_HUMAN	0.181415	14.9937	0.362959	0.619703
PVR	P15151	PVR_HUMAN	-0.263149	15.6223	0.36835	0.625529
DYNC1LI1	Q9Y6G9	DC1L1_HUMAN	-0.0518832	14.2098	0.413374	0.670848
GC	P02774	VTDB_HUMAN	0.125548	16.3183	0.447729	0.69569
PRDX6	P30041	PRDX6_HUMAN	0.222807	18.466	0.370162	0.62714
THOP1	P52888	THOP1_HUMAN	-0.0595613	16.2479	0.476299	0.715464
NCK1	P16333	NCK1_HUMAN	0.19964	15.3339	0.440514	0.693101
KRT6A	P02538	K2C6A_HUMAN	-0.199702	16.0297	0.460826	0.705453
PFAS	O15067	PUR4_HUMAN	-0.0570113	16.5543	0.381116	0.63716
UBE2L6	O14933	UB2L6_HUMAN	-0.622196	15.323	0.367214	0.625529
SGSH	P51688	SPHM_HUMAN	-0.121684	17.4588	0.367524	0.625529
RPS7	P62081	RS7_HUMAN	-0.263814	14.1564	0.375056	0.631786
C1QTNF5	Q9BXJ0	C1QT5_HUMAN	0.235545	18.2855	0.394076	0.65028
CAPZB	P47756	CAPZB_HUMAN	-0.0631621	17.926	0.476792	0.715594
HMGB3	O15347	HMGB3_HUMAN	0.142495	15.8264	0.445164	0.69569
GBE1	Q04446	GLGB_HUMAN	-0.149125	17.9656	0.393609	0.65028
FLG2	Q5D862	FILA2_HUMAN	0.0555529	13.7199	0.602911	0.817177
BST1	Q10588	BST1_HUMAN	-0.150288	15.9439	0.375031	0.631786
GASK1B	Q6UWH4	GAK1B_HUMAN	-0.161807	14.9753	0.396006	0.652724
ATOX1	O00244	ATOX1_HUMAN	-0.0486412	17.7595	0.655671	0.845576
PAK2	Q13177	PAK2_HUMAN	0.168471	16.1687	0.400318	0.657985
PRCP	P42785	PCP_HUMAN	-0.0851351	20.138	0.403399	0.661167
AK2	P54819	KAD2_HUMAN	-0.146197	17.6809	0.401738	0.659089
DLAT	P10515	ODP2_HUMAN	0.130858	15.0661	0.458419	0.703714
ASAH1	Q13510	ASAH1_HUMAN	0.0996427	15.8001	0.390559	0.64902
HEBP1	Q9NRV9	HEBP1_HUMAN	-0.0163138	15.359	0.84403	0.948848
TSN	Q15631	TSN_HUMAN	-0.0721031	16.5402	0.433306	0.689066
PPM1F	P49593	PPM1F_HUMAN	0.184221	16.1411	0.383138	0.639289
KRT17	Q04695	K1C17_HUMAN	0.34571	15.1326	0.440564	0.693101
PSMB7	Q99436	PSB7_HUMAN	-0.107994	17.6116	0.414395	0.671107
DSC1	Q08554	DSC1_HUMAN	-0.0794205	15.3673	0.429654	0.687332
PSMC6	P62333	PRS10_HUMAN	-0.142984	15.3189	0.404767	0.661306
PKM	P14618	KPYM_HUMAN	-0.112046	19.6593	0.417119	0.673044
HDGFL3	Q9Y3E1	HDGR3_HUMAN	0.078511	14.7236	0.394154	0.65028
TXNDC17	Q9BRA2	TXD17_HUMAN	0.188231	18.7652	0.390812	0.64902
GUK1	Q16774	KGUA_HUMAN	-0.0801996	15.2689	0.471023	0.711787
CDV3	Q9UKY7	CDV3_HUMAN	0.17139	15.8305	0.391888	0.649583
HIBADH	P31937	3HIDH_HUMAN	0.100782	16.6703	0.488188	0.723483
EML3	Q32P44	EMAL3_HUMAN	-0.0678084	14.356	0.401322	0.65902
COPG1	Q9Y678	COPG1_HUMAN	0.0641705	16.5099	0.440493	0.693101
DIPK2B	Q9H7Y0	DIK2B_HUMAN	0.103111	15.3504	0.415123	0.671375
KRT7	P08729	K2C7_HUMAN	0.0697776	17.4326	0.448993	0.697027
SH3BGRL3	Q9H299	SH3L3_HUMAN	0.108418	19.8215	0.394078	0.65028
SRP9	P49458	SRP09_HUMAN	0.0728557	16.599	0.490096	0.725063
EZR	P15311	EZRI_HUMAN	-0.0967339	17.1065	0.457096	0.703633
EIF2B1	Q14232	EI2BA_HUMAN	-0.0997485	14.8739	0.455494	0.703603
GPX1	P07203	GPX1_HUMAN	0.0959515	14.9645	0.500421	0.734785
ETFB	P38117	ETFB_HUMAN	0.123173	14.4531	0.429875	0.687332
CRKL	P46109	CRKL_HUMAN	-0.134336	17.1555	0.441939	0.693408
KARS1	Q15046	SYK_HUMAN	-0.056217	16.3936	0.4699	0.711787
EIF4A2	Q14240	IF4A2_HUMAN	-0.127218	15.789	0.416309	0.672353
MTA2	O94776	MTA2_HUMAN	-0.048208	14.4257	0.456862	0.703633
ME1	P48163	MAOX_HUMAN	-0.158968	16.1294	0.425726	0.684195
PGM1	P36871	PGM1_HUMAN	-0.0816786	16.2601	0.584677	0.798606
C1QBP	Q07021	C1QBP_HUMAN	-0.137791	16.2389	0.470327	0.711787
RAB1B	Q9H0U4	RAB1B_HUMAN	-0.156	15.1001	0.430879	0.687966
OSTF1	Q92882	OSTF1_HUMAN	-0.257739	16.5329	0.475859	0.715464
NPLOC4	Q8TAT6	NPL4_HUMAN	-0.117962	14.9961	0.411793	0.669971
HNRNPDL	O14979	HNRDL_HUMAN	0.0932791	15.9181	0.465624	0.710803
LMNB1	P20700	LMNB1_HUMAN	-0.0487537	17.433	0.574994	0.790281
ENO2	P09104	ENOG_HUMAN	-0.130829	16.1082	0.514393	0.749059
FLOT1	O75955	FLOT1_HUMAN	0.0931407	15.6995	0.538948	0.76544
PRPF8	Q6P2Q9	PRP8_HUMAN	-0.286984	15.6783	0.42507	0.684195
EFEMP1	Q12805	FBLN3_HUMAN	0.150206	20.8733	0.410041	0.668114
KRT78	Q8N1N4	K2C78_HUMAN	-0.0989649	14.7794	0.410088	0.668114
ADISSP	Q9GZN8	ADSSP_HUMAN	0.054686	15.6582	0.562771	0.778949
DSG1	Q02413	DSG1_HUMAN	-0.210156	15.1768	0.457704	0.703714
CTSZ	Q9UBR2	CATZ_HUMAN	0.0580848	17.3325	0.607432	0.820778
SNRPD3	P62318	SMD3_HUMAN	-0.197029	16.0013	0.427354	0.684543
NT5DC1	Q5TFE4	NT5D1_HUMAN	-0.121893	15.0551	0.412385	0.670315
RPL15	P61313	RL15_HUMAN	0.240257	14.3663	0.413474	0.670848
DBN1	Q16643	DREB_HUMAN	-0.0812285	16.7903	0.487279	0.723325
LEMD2	Q8NC56	LEMD2_HUMAN	-0.16321	15.6905	0.414355	0.671107
SPTBN1	Q01082	SPTB2_HUMAN	0.0431804	17.9911	0.450961	0.699466
GSR	P00390	GSHR_HUMAN	0.0455892	17.0845	0.570767	0.785951
TTLL12	Q14166	TTL12_HUMAN	-0.0474148	13.9904	0.481572	0.719021
RPLP0	P05388	RLA0_HUMAN	0.131969	17.2472	0.458492	0.703714
EPS15L1	Q9UBC2	EP15R_HUMAN	0.0341924	14.5703	0.620491	0.831145
CMPK1	P30085	KCY_HUMAN	-0.0800308	16.0348	0.445578	0.69569
CAVIN2	O95810	CAVN2_HUMAN	0.121409	17.7687	0.431053	0.687966
NDRG1	Q92597	NDRG1_HUMAN	0.0445143	15.3195	0.665801	0.851336
NDUFS6	O75380	NDUS6_HUMAN	-0.107282	14.6999	0.445796	0.69569
AHCY	P23526	SAHH_HUMAN	0.0202752	17.5307	0.773466	0.918361
TFG	Q92734	TFG_HUMAN	0.162848	15.4373	0.453833	0.702683
NEGR1	Q7Z3B1	NEGR1_HUMAN	0.0873283	15.4783	0.491056	0.725872
SNX6	Q9UNH7	SNX6_HUMAN	0.0976722	14.7883	0.438541	0.693013
CLTA	P09496	CLCA_HUMAN	-0.187677	16.0042	0.447014	0.69569
CUL4B	Q13620	CUL4B_HUMAN	0.0937954	15.6144	0.497189	0.731956
KRT10	P13645	K1C10_HUMAN	0.234022	19.2775	0.456634	0.703633
FHL2	Q14192	FHL2_HUMAN	-0.12163	15.6711	0.426882	0.684409
ME2	P23368	MAOM_HUMAN	-0.188015	15.0905	0.467349	0.711727
PREP	P48147	PPCE_HUMAN	-0.121503	15.9202	0.435233	0.690374
PDS5A	Q29RF7	PDS5A_HUMAN	-0.0618128	14.8833	0.583923	0.798422
NAPRT	Q6XQN6	PNCB_HUMAN	-0.0390232	15.7181	0.652449	0.845122
EIF3F	O00303	EIF3F_HUMAN	-0.0925902	15.1077	0.454914	0.703603
XPNPEP1	Q9NQW7	XPP1_HUMAN	-0.0974522	16.5648	0.537134	0.76544
HYOU1	Q9Y4L1	HYOU1_HUMAN	-0.131151	15.1762	0.436088	0.690374
ARPP19	P56211	ARP19_HUMAN	-0.129433	15.1235	0.467318	0.711727
ALCAM	Q13740	CD166_HUMAN	-0.111949	17.5159	0.468722	0.711787
RPS18	P62269	RS18_HUMAN	-0.158548	15.2435	0.431655	0.688304
SRRM1	Q8IYB3	SRRM1_HUMAN	-0.105439	14.9819	0.488208	0.723483
NRP1	O14786	NRP1_HUMAN	0.172426	16.7632	0.482208	0.719021
GYG1	P46976	GLYG_HUMAN	-0.0666209	16.4593	0.500221	0.734785
NPC2	P61916	NPC2_HUMAN	0.0950415	18.7144	0.482418	0.719021
TCP1	P17987	TCPA_HUMAN	0.0666936	16.7484	0.438367	0.693013
CAV1	Q03135	CAV1_HUMAN	-0.0196277	17.8761	0.838452	0.947021
EIF3H	O15372	EIF3H_HUMAN	-0.149142	14.6208	0.435509	0.690374
RPL12	P30050	RL12_HUMAN	-0.124121	16.8491	0.461435	0.705772
G3BP2	Q9UN86	G3BP2_HUMAN	0.125615	15.5391	0.481539	0.719021
SND1	Q7KZF4	SND1_HUMAN	0.00891535	16.262	0.916993	0.971885
DARS1	P14868	SYDC_HUMAN	0.0610092	15.1201	0.528129	0.761332
RPS17	P08708	RS17_HUMAN	0.0641275	15.0859	0.490038	0.725063
PFN2	P35080	PROF2_HUMAN	-0.0999706	16.4093	0.562542	0.778949
LBR	Q14739	LBR_HUMAN	-0.0493506	14.8858	0.55112	0.774091
PRKAR2A	P13861	KAP2_HUMAN	0.129401	16.4745	0.477991	0.716174
SEC24C	P53992	SC24C_HUMAN	0.139217	15.881	0.441661	0.693408
PARK7	Q99497	PARK7_HUMAN	-0.0763368	19.4585	0.486085	0.72216
LTBP2	Q14767	LTBP2_HUMAN	0.0844316	16.1637	0.460262	0.705201
GSN	P06396	GELS_HUMAN	0.0658562	18.6259	0.465935	0.710803
RPL9	P32969	RL9_HUMAN	0.10683	15.967	0.447372	0.69569
PRPF4B	Q13523	PRP4K_HUMAN	-0.0618363	14.4173	0.445728	0.69569
SERPINB9	P50453	SPB9_HUMAN	0.0716898	18.6997	0.471013	0.711787
DNAJC9	Q8WXX5	DNJC9_HUMAN	-0.17087	15.4829	0.445643	0.69569
CSF1	P09603	CSF1_HUMAN	-0.12951	16.9374	0.565636	0.781687
MAP2K2	P36507	MP2K2_HUMAN	-0.041135	14.9831	0.516053	0.750856
NMT1	P30419	NMT1_HUMAN	-0.162372	15.8432	0.522615	0.756654
RAB11B	Q15907	RB11B_HUMAN	0.144841	17.2097	0.470524	0.711787
BAG6	P46379	BAG6_HUMAN	0.106121	15.022	0.551207	0.774091
SH3PXD2B	A1X283	SPD2B_HUMAN	-0.0786201	14.7397	0.447737	0.69569
VAMP3	Q15836	VAMP3_HUMAN	0.0994631	16.7162	0.52255	0.756654
DHX15	O43143	DHX15_HUMAN	0.0741697	15.7426	0.528114	0.761332
CCT2	P78371	TCPB_HUMAN	-0.218852	16.9335	0.47589	0.715464
MEMO1	Q9Y316	MEMO1_HUMAN	0.0108564	16.1221	0.890557	0.964451
COPZ1	P61923	COPZ1_HUMAN	0.14355	15.3204	0.549219	0.774091
ABCF1	Q8NE71	ABCF1_HUMAN	0.157739	14.7653	0.455625	0.703603
IGLL5	B9A064	IGLL5_HUMAN	-0.234355	15.3471	0.498323	0.732926
ACOT7	O00154	BACH_HUMAN	-0.0917572	15.905	0.513496	0.748371
ARMC10	Q8N2F6	ARM10_HUMAN	0.174414	14.7398	0.460093	0.705201
MTHFD1	P11586	C1TC_HUMAN	0.0407791	17.9002	0.752981	0.902552
YWHAQ	P27348	1433T_HUMAN	-0.0386315	17.7722	0.63084	0.834489
RBBP4	Q09028	RBBP4_HUMAN	0.193368	17.7141	0.504305	0.739256
ATP6AP1	Q15904	VAS1_HUMAN	0.135004	15.3934	0.462995	0.707544
MAT2A	P31153	METK2_HUMAN	-0.0511025	16.7351	0.509484	0.745607
UBFD1	O14562	UBFD1_HUMAN	-0.00215605	16.1557	0.982509	0.995504
LMNA	P02545	LMNA_HUMAN	0.0325711	19.8222	0.674866	0.85571
TMSB4X	P62328	TYB4_HUMAN	-7.93349e-06	23.2479	0.999905	0.999969
RPL35	P42766	RL35_HUMAN	0.132225	13.9814	0.494591	0.729262
FAM114A2	Q9NRY5	F1142_HUMAN	-0.0554178	15.6595	0.52976	0.761361
HMGB2	P26583	HMGB2_HUMAN	-0.162072	16.9635	0.497248	0.731956
LDHA	P00338	LDHA_HUMAN	0.0692682	20.3414	0.624085	0.832428
FAM50A	Q14320	FA50A_HUMAN	-0.0406622	14.6462	0.695701	0.868148
DUSP3	P51452	DUS3_HUMAN	0.0798549	16.1284	0.561558	0.778493
P02668	P02668	CASK_BOVIN	-0.466743	15.4033	0.470002	0.711787
WDR44	Q5JSH3	WDR44_HUMAN	0.176562	14.302	0.470511	0.711787
AGA	P20933	ASPG_HUMAN	0.307968	14.4159	0.470539	0.711787
SYNPO	Q8N3V7	SYNPO_HUMAN	0.1377	15.2036	0.567799	0.783447
MANSC1	Q9H8J5	MANS1_HUMAN	0.0777782	15.6319	0.693657	0.866825
DKK1	O94907	DKK1_HUMAN	0.0648753	13.571	0.535821	0.76544
GOT2	P00505	AATM_HUMAN	0.0508852	18.5685	0.530187	0.761361
CCDC50	Q8IVM0	CCD50_HUMAN	0.0863586	14.983	0.540218	0.766396
KYAT1	Q16773	KAT1_HUMAN	-0.0977269	14.3347	0.473077	0.714278
ANPEP	P15144	AMPN_HUMAN	-0.0334502	19.6657	0.679542	0.859074
EEF1B2	P24534	EF1B_HUMAN	0.124955	17.6673	0.532977	0.764122
NTAN1	Q96AB6	NTAN1_HUMAN	-0.0648472	14.696	0.531084	0.762027
PAFAH1B3	Q15102	PA1B3_HUMAN	-0.0677847	14.7771	0.637995	0.83829
DECR1	Q16698	DECR_HUMAN	0.0940475	14.6683	0.574098	0.789665
RPS20	P60866	RS20_HUMAN	-0.098694	15.9425	0.475868	0.715464
MSRA	Q9UJ68	MSRA_HUMAN	-0.078886	14.0648	0.476087	0.715464
SNCG	O76070	SYUG_HUMAN	0.0315357	16.597	0.82328	0.940129
MAN2C1	Q9NTJ4	MA2C1_HUMAN	-0.0755729	15.0733	0.525103	0.759631
EIF3M	Q7L2H7	EIF3M_HUMAN	-0.130466	15.1055	0.477989	0.716174
SDCBP	O00560	SDCB1_HUMAN	0.0646639	17.393	0.603813	0.817769
NT5C	Q8TCD5	NT5C_HUMAN	-0.043541	14.2733	0.541809	0.767418
SCARF1	Q14162	SREC_HUMAN	-0.0705958	15.1739	0.478929	0.71697
RNASE1	P07998	RNAS1_HUMAN	-0.048382	16.132	0.511569	0.746798
OGFR	Q9NZT2	OGFR_HUMAN	0.123826	14.8144	0.482748	0.719021
FKBP1A	P62942	FKB1A_HUMAN	-0.0353468	21.0207	0.682727	0.861106
GOSR2	O14653	GOSR2_HUMAN	0.148024	16.3577	0.623125	0.832409
GGT5	P36269	GGT5_HUMAN	-0.0386755	14.863	0.729495	0.888914
ARG1	P05089	ARGI1_HUMAN	-0.124977	15.7085	0.511293	0.746798
EWSR1	Q01844	EWS_HUMAN	0.208713	15.6227	0.484507	0.720423
EIF3A	Q14152	EIF3A_HUMAN	-0.0634404	16.5223	0.630582	0.834489
PSMF1	Q92530	PSMF1_HUMAN	-0.149991	16.2754	0.53911	0.76544
TNFRSF1A	P19438	TNR1A_HUMAN	0.0818483	13.766	0.520073	0.754213
LACTB2	Q53H82	LACB2_HUMAN	-0.00256302	14.8773	0.977497	0.994754
ARHGEF7	Q14155	ARHG7_HUMAN	0.0505201	15.7674	0.538686	0.76544
PSMA7	O14818	PSA7_HUMAN	0.103869	17.9923	0.519882	0.754213
SART3	Q15020	SART3_HUMAN	0.152043	14.96	0.510928	0.746798
CD44	P16070	CD44_HUMAN	0.0624692	17.5247	0.528611	0.761332
PSMB5	P28074	PSB5_HUMAN	-0.0595756	18.4784	0.537104	0.76544
PFDN6	O15212	PFD6_HUMAN	-0.138416	15.3448	0.555177	0.775115
MCAM	P43121	MUC18_HUMAN	0.0693971	19.7578	0.534794	0.76544
GNG11	P61952	GBG11_HUMAN	0.154651	14.925	0.536084	0.76544
ARPC5	O15511	ARPC5_HUMAN	-0.223309	16.5055	0.493135	0.727921
EEF1G	P26641	EF1G_HUMAN	-0.148966	18.1974	0.493268	0.727921
SUMF1	Q8NBK3	SUMF1_HUMAN	0.0680602	14.3922	0.642466	0.841468
LAMTOR2	Q9Y2Q5	LTOR2_HUMAN	-0.0716172	15.495	0.644375	0.841966
TBCB	Q99426	TBCB_HUMAN	0.0627354	15.4772	0.545347	0.769953
PLD3	Q8IV08	PLD3_HUMAN	0.129839	15.9495	0.586221	0.799475
IFI16	Q16666	IF16_HUMAN	0.015391	16.5213	0.82719	0.940533
KRT5	P13647	K2C5_HUMAN	-0.199022	17.2661	0.561556	0.778493
AGL	P35573	GDE_HUMAN	0.0796713	16.0055	0.552821	0.774091
PGD	P52209	6PGD_HUMAN	-0.0922819	19.0002	0.546889	0.771512
NIBAN2	Q96TA1	NIBA2_HUMAN	0.0796904	16.1373	0.542586	0.7679
PRPF19	Q9UMS4	PRP19_HUMAN	0.0289218	16.0853	0.742339	0.896284
MSRB3	Q8IXL7	MSRB3_HUMAN	-0.0463238	14.2214	0.561283	0.778493
CACYBP	Q9HB71	CYBP_HUMAN	-0.118819	16.8976	0.50381	0.739145
REEP5	Q00765	REEP5_HUMAN	-0.01797	14.2037	0.846362	0.949261
DLGAP4	Q9Y2H0	DLGP4_HUMAN	0.0560708	14.0148	0.599285	0.81414
MDH1	P40925	MDHC_HUMAN	0.016012	19.3663	0.852521	0.951172
ITIH4	Q14624	ITIH4_HUMAN	-0.0944292	15.0016	0.50865	0.745005
MARCKS	P29966	MARCS_HUMAN	0.0873588	18.4219	0.578905	0.795035
CASP7	P55210	CASP7_HUMAN	0.0787904	14.1673	0.541469	0.767418
TBC1D13	Q9NVG8	TBC13_HUMAN	0.0515184	15.3853	0.655801	0.845576
FASN	P49327	FAS_HUMAN	0.0567103	15.9382	0.579514	0.795252
CLN5	O75503	CLN5_HUMAN	0.0394836	15.2095	0.641812	0.841423
SEPTIN11	Q9NVA2	SEP11_HUMAN	-0.0478696	16.2598	0.580083	0.795413
PSMB2	P49721	PSB2_HUMAN	0.0161106	17.9031	0.909358	0.969385
RPS27A	P62979	RS27A_HUMAN	0.264428	19.5476	0.512964	0.748214
ETHE1	O95571	ETHE1_HUMAN	0.0172652	14.9172	0.798599	0.927235
CD9	P21926	CD9_HUMAN	0.186061	17.7801	0.538736	0.76544
CSTF3	Q12996	CSTF3_HUMAN	0.177272	15.0634	0.537927	0.76544
BTF3	P20290	BTF3_HUMAN	-0.078018	15.1599	0.516866	0.751417
NUTF2	P61970	NTF2_HUMAN	-0.0885173	17.9709	0.528059	0.761332
MDH2	P40926	MDHM_HUMAN	0.128044	19.6955	0.582469	0.798064
MBNL1	Q9NR56	MBNL1_HUMAN	-0.0796953	15.4481	0.519555	0.754213
PPP2R2A	P63151	2ABA_HUMAN	0.0383851	15.4082	0.680491	0.859517
FUCA2	Q9BTY2	FUCO2_HUMAN	0.0757903	15.5743	0.668242	0.851985
CORO1B	Q9BR76	COR1B_HUMAN	-0.0434073	16.458	0.636721	0.83829
ELOB	Q15370	ELOB_HUMAN	-0.0505101	15.8766	0.739602	0.893812
CYCS	P99999	CYC_HUMAN	-0.0688889	19.753	0.615938	0.828645
TRAP1	Q12931	TRAP1_HUMAN	-0.107224	15.3228	0.544858	0.769953
NCL	P19338	NUCL_HUMAN	-0.074674	17.9699	0.621708	0.831145
AP3M1	Q9Y2T2	AP3M1_HUMAN	-0.000976676	15.6672	0.990126	0.996725
KIF5B	P33176	KINH_HUMAN	0.143268	15.7711	0.538321	0.76544
SF3B1	O75533	SF3B1_HUMAN	0.0476391	16.0167	0.583492	0.798422
P02662	P02662	CASA1_BOVIN	-0.328827	15.9188	0.557543	0.77609
TPT1	P13693	TCTP_HUMAN	0.0253148	19.0384	0.855515	0.951479
HOMER3	Q9NSC5	HOME3_HUMAN	0.047003	15.1439	0.649926	0.844105
ARSB	P15848	ARSB_HUMAN	0.147873	14.627	0.554637	0.774997
RRBP1	Q9P2E9	RRBP1_HUMAN	-0.0448857	17.3153	0.637046	0.83829
MATR3	P43243	MATR3_HUMAN	-0.0989593	17.0065	0.528365	0.761332
MAN2B1	O00754	MA2B1_HUMAN	0.00431659	16.929	0.961753	0.989511
UBL4A	P11441	UBL4A_HUMAN	0.0529235	14.4311	0.72613	0.88604
MPST	P25325	THTM_HUMAN	-0.0772372	15.2699	0.529201	0.761332
KRT14	P02533	K1C14_HUMAN	-0.154232	17.2416	0.649581	0.844105
SRA1	Q9HD15	SRA1_HUMAN	-0.0598941	14.8282	0.529303	0.761332
RANGAP1	P46060	RAGP1_HUMAN	0.0739662	15.5512	0.563371	0.779168
GDI1	P31150	GDIA_HUMAN	0.0415147	17.3738	0.717205	0.881252
FXR1	P51114	FXR1_HUMAN	0.0372835	14.8737	0.625972	0.833012
LARS1	Q9P2J5	SYLC_HUMAN	0.0422841	14.6394	0.712745	0.877608
DIABLO	Q9NR28	DBLOH_HUMAN	-0.050771	14.7348	0.58409	0.798422
MPI	P34949	MPI_HUMAN	-0.0166951	15.7411	0.867075	0.952934
VIM	P08670	VIME_HUMAN	-0.0140564	22.4098	0.81562	0.935627
NUDT21	O43809	CPSF5_HUMAN	0.0325979	15.3733	0.702249	0.872061
RRAS	P10301	RRAS_HUMAN	0.0614664	13.8189	0.586183	0.799475
MAP2	P11137	MTAP2_HUMAN	-0.0673988	15.0236	0.557622	0.77609
TCOF1	Q13428	TCOF_HUMAN	-0.0697904	15.588	0.56987	0.785689
CD81	P60033	CD81_HUMAN	0.0326691	16.0218	0.837398	0.947021
PSMD10	O75832	PSD10_HUMAN	0.145931	14.5665	0.537962	0.76544
ARFGAP3	Q9NP61	ARFG3_HUMAN	0.0949562	16.0788	0.7047	0.873194
FLNA	P21333	FLNA_HUMAN	0.025421	19.9083	0.785465	0.92266
ARPC1B	O15143	ARC1B_HUMAN	0.0109532	17.6292	0.921337	0.975598
TNPO3	Q9Y5L0	TNPO3_HUMAN	0.0329746	14.3305	0.754135	0.902708
HS1BP3	Q53T59	H1BP3_HUMAN	0.0749196	15.3325	0.686123	0.862001
DDX17	Q92841	DDX17_HUMAN	-0.017623	16.2468	0.781575	0.920884
NUDT3	O95989	NUDT3_HUMAN	-0.0222742	15.6103	0.822349	0.939675
MAP2K1	Q02750	MP2K1_HUMAN	-0.054987	15.989	0.554092	0.774849
H1-2	P16403	H12_HUMAN	0.0434876	17.6174	0.733919	0.891224
RP2	O75695	XRP2_HUMAN	0.0996746	14.27	0.54493	0.769953
FARSB	Q9NSD9	SYFB_HUMAN	0.0719979	14.9174	0.570952	0.785951
STAMBP	O95630	STABP_HUMAN	-0.042789	14.9148	0.598523	0.813733
RANBP2	P49792	RBP2_HUMAN	0.0693986	15.4971	0.616158	0.828645
RAD23B	P54727	RD23B_HUMAN	-0.0906684	18.7181	0.602638	0.817177
CBX5	P45973	CBX5_HUMAN	-0.104238	15.2626	0.644915	0.841966
BAX	Q07812	BAX_HUMAN	0.0739347	16.3663	0.67411	0.85571
DDB1	Q16531	DDB1_HUMAN	0.0915222	17.2071	0.59251	0.806803
NIPSNAP3A	Q9UFN0	NPS3A_HUMAN	-0.123322	16.9044	0.557597	0.77609
IARS1	P41252	SYIC_HUMAN	0.0350924	15.031	0.782386	0.920884
CNOT3	O75175	CNOT3_HUMAN	0.0990337	14.459	0.551582	0.774091
NAA50	Q9GZZ1	NAA50_HUMAN	0.021766	14.7619	0.796697	0.927235
PABPC1	P11940	PABP1_HUMAN	0.00737384	17.7584	0.925829	0.976833
SHC1	P29353	SHC1_HUMAN	-0.0695992	15.2407	0.552448	0.774091
UBR4	Q5T4S7	UBR4_HUMAN	0.093345	14.5274	0.552794	0.774091
RPS29	P62273	RS29_HUMAN	-0.0606545	14.6679	0.553079	0.774091
AP1M1	Q9BXS5	AP1M1_HUMAN	0.105698	15.6301	0.601864	0.817015
HNRNPC	P07910	HNRPC_HUMAN	0.0984308	18.7533	0.555602	0.775115
HADH	Q16836	HCDH_HUMAN	0.00397012	16.4828	0.985567	0.996725
TPR	P12270	TPR_HUMAN	0.0809216	15.224	0.645707	0.842144
EIF4E	P06730	IF4E_HUMAN	0.109656	15.936	0.558662	0.776923
ITGA2	P17301	ITA2_HUMAN	0.0854923	16.2612	0.704586	0.873194
HNRNPU	Q00839	HNRPU_HUMAN	0.0947406	17.4179	0.559751	0.777824
IRGQ	Q8WZA9	IRGQ_HUMAN	-0.0364619	14.751	0.643279	0.841468
NOP2	P46087	NOP2_HUMAN	-0.0610778	15.2827	0.775823	0.918682
SF3B6	Q9Y3B4	SF3B6_HUMAN	0.0841629	14.9579	0.62128	0.831145
CYRIA	Q9H0Q0	CYRIA_HUMAN	0.0193027	14.6013	0.852783	0.951172
APEX1	P27695	APEX1_HUMAN	-0.0276675	18.1985	0.855051	0.951479
KPNB1	Q14974	IMB1_HUMAN	0.0764843	18.0823	0.735429	0.891828
ENAH	Q8N8S7	ENAH_HUMAN	-0.00148947	18.8107	0.991055	0.996725
DPP9	Q86TI2	DPP9_HUMAN	-0.0318661	15.5601	0.792504	0.92697
ZC3H4	Q9UPT8	ZC3H4_HUMAN	0.0898805	15.8842	0.60947	0.822902
MRI1	Q9BV20	MTNA_HUMAN	-0.00156812	14.8213	0.988044	0.996725
DYNC1LI2	O43237	DC1L2_HUMAN	0.0533012	15.8362	0.61686	0.828645
DDI2	Q5TDH0	DDI2_HUMAN	-0.0744639	14.1316	0.56761	0.783447
NUMA1	Q14980	NUMA1_HUMAN	-0.0576257	15.5127	0.617486	0.828645
PDCD6	O75340	PDCD6_HUMAN	0.0347634	15.425	0.675535	0.85571
ENG	P17813	EGLN_HUMAN	0.0291589	15.9664	0.798183	0.927235
PAICS	P22234	PUR6_HUMAN	-0.059323	17.053	0.648485	0.843893
EPRS1	P07814	SYEP_HUMAN	-0.000398526	16.664	0.995444	0.998687
ACOT1	Q86TX2	ACOT1_HUMAN	0.0437283	14.7258	0.692386	0.865852
UROD	P06132	DCUP_HUMAN	-0.0528098	16.6919	0.62511	0.832535
STAU1	O95793	STAU1_HUMAN	-0.0159309	15.5474	0.908272	0.969385
TES	Q9UGI8	TES_HUMAN	-0.0405199	14.7315	0.684197	0.862001
OVCA2	Q8WZ82	OVCA2_HUMAN	-0.0171424	15.9638	0.861734	0.952934
YWHAG	P61981	1433G_HUMAN	0.0372194	19.0866	0.685825	0.862001
XRCC6	P12956	XRCC6_HUMAN	0.0559783	16.9652	0.797725	0.927235
CSRP1	P21291	CSRP1_HUMAN	-0.0608192	18.6717	0.611326	0.824775
CFL2	Q9Y281	COF2_HUMAN	0.0397189	18.0357	0.651997	0.845122
SOD2	P04179	SODM_HUMAN	-0.071589	17.1085	0.612488	0.825711
S100A7	P31151	S10A7_HUMAN	-0.0361056	15.8068	0.860909	0.952934
KTN1	Q86UP2	KTN1_HUMAN	-0.00977213	16.2935	0.867472	0.952934
HNRNPK	P61978	HNRPK_HUMAN	0.0275474	18.2557	0.837468	0.947021
MAPK3	P27361	MK03_HUMAN	-0.0323657	14.4692	0.667668	0.851869
ITGA6	P23229	ITA6_HUMAN	0.0624977	14.6326	0.629221	0.833599
ACAT2	Q9BWD1	THIC_HUMAN	-0.0549153	15.9607	0.769727	0.915155
CYB5R3	P00387	NB5R3_HUMAN	-0.0431691	14.6505	0.637593	0.83829
RPS5	P46782	RS5_HUMAN	-0.0694637	16.3108	0.681011	0.859557
ACP2	P11117	PPAL_HUMAN	0.0077704	15.9683	0.945083	0.984836
BOLA2	Q9H3K6	BOLA2_HUMAN	-0.0311715	16.6664	0.73345	0.891224
ADRM1	Q16186	ADRM1_HUMAN	-0.0588084	15.6123	0.66398	0.850156
COX6B1	P14854	CX6B1_HUMAN	0.0854773	16.6775	0.626738	0.833012
GAMT	Q14353	GAMT_HUMAN	0.0707859	14.4889	0.689197	0.863088
VPS13C	Q709C8	VP13C_HUMAN	0.0764482	14.5986	0.629097	0.833599
IRF2BP2	Q7Z5L9	I2BP2_HUMAN	0.0572077	15.0732	0.653836	0.845565
RBBP6	Q7Z6E9	RBBP6_HUMAN	0.056995	14.686	0.627665	0.833012
GRB2	P62993	GRB2_HUMAN	0.0584132	15.8994	0.635025	0.83829
ABRACL	Q9P1F3	ABRAL_HUMAN	-0.165236	17.8002	0.592465	0.806803
PRKAR1A	P10644	KAP0_HUMAN	-0.170864	16.87	0.613527	0.826479
DDX3X	O00571	DDX3X_HUMAN	-0.0611935	14.552	0.673111	0.85571
AKAP12	Q02952	AKA12_HUMAN	-0.0156737	17.4819	0.867984	0.952934
TAX1BP3	O14907	TX1B3_HUMAN	-0.0445811	14.8867	0.632388	0.83591
LNPEP	Q9UIQ6	LCAP_HUMAN	-0.0197053	14.8815	0.768264	0.91465
LRSAM1	Q6UWE0	LRSM1_HUMAN	-0.0544774	13.6016	0.666646	0.851799
SF3B2	Q13435	SF3B2_HUMAN	0.0663427	16.5196	0.751962	0.902552
AP2S1	P53680	AP2S1_HUMAN	-0.0698501	14.855	0.596057	0.811006
GALNT2	Q10471	GALT2_HUMAN	-0.0656634	15.3889	0.675122	0.85571
RPS28	P62857	RS28_HUMAN	0.125722	18.9264	0.650792	0.844401
LPP	Q93052	LPP_HUMAN	0.0173033	15.1987	0.892562	0.965531
PRKCSH	P14314	GLU2B_HUMAN	0.0712333	16.4427	0.660872	0.848103
PIP	P12273	PIP_HUMAN	-0.0680857	14.9947	0.793957	0.927235
STC1	P52823	STC1_HUMAN	0.0752312	15.7962	0.605475	0.81932
CDC42BPB	Q9Y5S2	MRCKB_HUMAN	-0.00520801	13.7565	0.92956	0.978845
PSMD13	Q9UNM6	PSD13_HUMAN	-0.0787516	15.5028	0.605888	0.81932
WDR1	O75083	WDR1_HUMAN	-0.0374639	19.9657	0.656977	0.845576
UNC45A	Q9H3U1	UN45A_HUMAN	-0.0277627	14.7072	0.72411	0.884477
ACTR3	P61158	ARP3_HUMAN	0.00779798	18.0658	0.924134	0.976385
TATDN1	Q6P1N9	TATD1_HUMAN	-0.046941	15.2329	0.733421	0.891224
SUMO1	P63165	SUMO1_HUMAN	0.0395509	17.7128	0.814286	0.934704
FABP4	P15090	FABP4_HUMAN	0.00158444	20.9385	0.992914	0.997442
GMPS	P49915	GUAA_HUMAN	-0.062254	15.293	0.708523	0.876697
HIP1R	O75146	HIP1R_HUMAN	-0.0454496	15.6908	0.627832	0.833012
NCK2	O43639	NCK2_HUMAN	0.0266068	14.1967	0.74949	0.90082
AMPD2	Q01433	AMPD2_HUMAN	-0.0483382	14.8546	0.712536	0.877608
NID2	Q14112	NID2_HUMAN	-0.00468478	15.2655	0.957356	0.988781
FAT4	Q6V0I7	FAT4_HUMAN	0.0456607	14.6129	0.654089	0.845565
ZNF185	O15231	ZN185_HUMAN	-0.07145	16.2612	0.618092	0.828827
NUDT5	Q9UKK9	NUDT5_HUMAN	0.121254	16.5802	0.617267	0.828645
P02666	P02666	CASB_BOVIN	-0.0568469	16.7727	0.674088	0.85571
CIAPIN1	Q6FI81	CPIN1_HUMAN	-0.0692012	15.535	0.648316	0.843893
DOCK4	Q8N1I0	DOCK4_HUMAN	0.0748148	15.523	0.706641	0.874983
LGMN	Q99538	LGMN_HUMAN	0.0349055	15.4714	0.794734	0.927235
PTPN12	Q05209	PTN12_HUMAN	0.0215218	15.5676	0.808535	0.930991
SLC3A2	P08195	4F2_HUMAN	0.0702416	14.7285	0.6209	0.831145
GGH	Q92820	GGH_HUMAN	0.0318348	17.7414	0.841813	0.947837
ARHGDIA	P52565	GDIR1_HUMAN	-0.00294542	19.2859	0.971547	0.992238
CRIP2	P52943	CRIP2_HUMAN	-0.00342502	17.9895	0.976725	0.994754
UFD1	Q92890	UFD1_HUMAN	-0.0317192	16.7352	0.866802	0.952934
DLG1	Q12959	DLG1_HUMAN	-0.0174538	14.1965	0.78109	0.920884
ARHGAP17	Q68EM7	RHG17_HUMAN	0.00346979	14.6309	0.980968	0.994754
SEPTIN9	Q9UHD8	SEPT9_HUMAN	-0.0522038	15.6727	0.623951	0.832428
PITRM1	Q5JRX3	PREP_HUMAN	0.0263239	15.895	0.73817	0.892982
EPHB4	P54760	EPHB4_HUMAN	-0.0624113	15.9806	0.722368	0.884477
HMGA2	P52926	HMGA2_HUMAN	0.161879	15.6293	0.625	0.832535
NCSTN	Q92542	NICA_HUMAN	0.0108245	14.5656	0.924297	0.976385
SWAP70	Q9UH65	SWP70_HUMAN	0.043671	16.4683	0.711189	0.877608
EIF3B	P55884	EIF3B_HUMAN	-0.0252874	16.4784	0.752592	0.902552
QDPR	P09417	DHPR_HUMAN	-0.0858229	15.8855	0.627661	0.833012
RAP1GDS1	P52306	GDS1_HUMAN	0.0115816	15.0052	0.93659	0.982265
ADK	P55263	ADK_HUMAN	0.0550393	16.9125	0.69516	0.868088
ARRB1	P49407	ARRB1_HUMAN	0.00957547	15.5505	0.967927	0.991829
TSPAN9	O75954	TSN9_HUMAN	0.114452	15.1604	0.645093	0.841966
SKIC8	Q9GZS3	SKI8_HUMAN	-0.0125167	14.5448	0.900018	0.968151
PTPA	Q15257	PTPA_HUMAN	0.0828563	17.1414	0.63785	0.83829
PLXND1	Q9Y4D7	PLXD1_HUMAN	-0.0755875	15.4213	0.660227	0.848103
CSTB	P04080	CYTB_HUMAN	-0.0735722	18.3348	0.717877	0.881463
SF3A1	Q15459	SF3A1_HUMAN	-0.0134272	16.1276	0.844849	0.948848
TATDN3	Q17R31	TATD3_HUMAN	-0.0193297	13.7109	0.871135	0.954564
NAA25	Q14CX7	NAA25_HUMAN	-0.0254861	14.315	0.789457	0.924882
PPP1R9B	Q96SB3	NEB2_HUMAN	-0.048324	13.8182	0.63522	0.83829
ALDH7A1	P49419	AL7A1_HUMAN	0.0962713	14.761	0.63762	0.83829
TKFC	Q3LXA3	TKFC_HUMAN	0.0459471	15.3127	0.757143	0.905079
PGM2L1	Q6PCE3	PGM2L_HUMAN	-0.0501633	15.7899	0.798383	0.927235
ARPC4	P59998	ARPC4_HUMAN	-0.0758211	18.0411	0.64008	0.840403
SPAG9	O60271	JIP4_HUMAN	-0.042005	14.3004	0.640766	0.840677
PHPT1	Q9NRX4	PHP14_HUMAN	0.0594824	18.009	0.652788	0.845122
UBA2	Q9UBT2	SAE2_HUMAN	-0.0732092	15.6449	0.642835	0.841468
STAT1	P42224	STAT1_HUMAN	0.022214	14.7872	0.778919	0.919568
UBXN1	Q04323	UBXN1_HUMAN	-0.190073	18.1932	0.660528	0.848103
RAC1	P63000	RAC1_HUMAN	-0.00407234	16.2401	0.97827	0.994754
AP1G1	O43747	AP1G1_HUMAN	-0.0786026	15.3265	0.679653	0.859074
Q5VYK3	Q5VYK3	ECM29_HUMAN	0.0669272	14.9249	0.709823	0.877608
HMCN1	Q96RW7	HMCN1_HUMAN	0.0611541	14.8178	0.647251	0.843533
TIGAR	Q9NQ88	TIGAR_HUMAN	-0.000867948	15.1792	0.99542	0.998687
PDCD6IP	Q8WUM4	PDC6I_HUMAN	0.0370283	16.6374	0.686184	0.862001
LRRC47	Q8N1G4	LRC47_HUMAN	0.0456159	15.4184	0.68646	0.862001
KRT2	P35908	K22E_HUMAN	-0.168212	18.0866	0.687569	0.862275
CANT1	Q8WVQ1	CANT1_HUMAN	0.0653824	15.0923	0.805894	0.930991
COPE	O14579	COPE_HUMAN	-0.0468175	16.1756	0.650086	0.844105
CYFIP1	Q7L576	CYFP1_HUMAN	-0.0548889	14.567	0.889492	0.96389
ZYX	Q15942	ZYX_HUMAN	0.0179422	16.5843	0.915656	0.971397
AIFM1	O95831	AIFM1_HUMAN	0.0427207	15.9228	0.731756	0.890438
FAM114A1	Q8IWE2	NXP20_HUMAN	0.0662956	15.8485	0.65465	0.845576
ITPRID2	P28290	ITPI2_HUMAN	0.0261914	14.798	0.818797	0.93744
P3H1	Q32P28	P3H1_HUMAN	0.136963	15.3885	0.65613	0.845576
CTPS1	P17812	PYRG1_HUMAN	-0.0221551	14.5996	0.804571	0.930219
STRN	O43815	STRN_HUMAN	0.0282791	15.4158	0.716288	0.881252
PSMC1	P62191	PRS4_HUMAN	0.0770803	14.9416	0.656547	0.845576
CLIC1	O00299	CLIC1_HUMAN	0.040654	18.5565	0.65784	0.846069
CNDP2	Q96KP4	CNDP2_HUMAN	-0.0538608	17.7273	0.748485	0.900226
CLIC4	Q9Y696	CLIC4_HUMAN	-0.0641614	18.1307	0.661548	0.848103
HMGN4	O00479	HMGN4_HUMAN	0.100345	14.4438	0.661828	0.848103
RPS26	P62854	RS26_HUMAN	0.142089	15.0704	0.738207	0.892982
MAPRE1	Q15691	MARE1_HUMAN	-0.0889804	17.3699	0.664396	0.850156
CD93	Q9NPY3	C1QR1_HUMAN	0.0287611	15.8704	0.879414	0.958178
PTPRM	P28827	PTPRM_HUMAN	0.0289852	16.2629	0.931713	0.978938
GLUD1	P00367	DHE3_HUMAN	-0.0423851	16.1892	0.702301	0.872061
P01857	P01857	IGHG1_HUMAN	-0.227586	16.5163	0.686217	0.862001
ACTN1	P12814	ACTN1_HUMAN	-0.056349	20.4536	0.667569	0.851869
ISYNA1	Q9NPH2	INO1_HUMAN	0.0712672	16.1544	0.712675	0.877608
LIPA	P38571	LICH_HUMAN	-0.0317	15.2487	0.792817	0.92697
TXNL4A	P83876	TXN4A_HUMAN	-0.0672547	14.6965	0.82014	0.938368
UFM1	P61960	UFM1_HUMAN	-0.107807	17.8124	0.731382	0.890438
PPP2R1A	P30153	2AAA_HUMAN	-0.0707389	17.3863	0.670179	0.853836
DPYSL2	Q16555	DPYL2_HUMAN	-0.0219548	18.1512	0.775088	0.918682
HSPA1A	P0DMV8	HS71A_HUMAN	-0.043564	17.1033	0.70152	0.872061
COPA	P53621	COPA_HUMAN	-0.0679618	16.5168	0.688147	0.862386
ABHD14B	Q96IU4	ABHEB_HUMAN	-0.0747426	16.538	0.671855	0.855353
GSTT2	P0CG29	GST2_HUMAN	0.0130772	14.915	0.841165	0.947837
APOA1	P02647	APOA1_HUMAN	0.420462	16.4007	0.673976	0.85571
EHD4	Q9H223	EHD4_HUMAN	-0.128921	16.2348	0.724348	0.884477
RAB2A	P61019	RAB2A_HUMAN	0.0193527	15.6265	0.774289	0.918682
YWHAB	P31946	1433B_HUMAN	0.0371127	18.1794	0.827228	0.940533
ACTB	P60709	ACTB_HUMAN	-0.152652	21.2931	0.67804	0.858266
TAGLN	Q01995	TAGL_HUMAN	0.0359453	14.6768	0.850764	0.951172
VAT1	Q99536	VAT1_HUMAN	0.0386142	17.2223	0.712522	0.877608
OTUB1	Q96FW1	OTUB1_HUMAN	-0.0147197	15.9277	0.913442	0.970535
LRRC40	Q9H9A6	LRC40_HUMAN	0.0678721	14.5831	0.783935	0.921476
PDIA4	P13667	PDIA4_HUMAN	-0.0140435	16.5447	0.910725	0.969606
ETFA	P13804	ETFA_HUMAN	-0.0187152	15.0254	0.831659	0.94419
RPSA	P08865	RSSA_HUMAN	0.0253423	17.3855	0.766238	0.913788
BPHL	Q86WA6	BPHL_HUMAN	-0.0315232	15.2277	0.826675	0.940533
HNRNPA3	P51991	ROA3_HUMAN	-0.00990311	17.2212	0.912211	0.970535
NONO	Q15233	NONO_HUMAN	-0.0589601	16.2668	0.859769	0.952934
CAPG	P40121	CAPG_HUMAN	-0.0369754	17.2689	0.82147	0.93928
TXNRD1	Q16881	TRXR1_HUMAN	-0.0690253	19.9427	0.738408	0.892982
EEF2	P13639	EF2_HUMAN	-0.0122742	18.5503	0.898005	0.967647
HNRNPM	P52272	HNRPM_HUMAN	0.024155	19.24	0.904401	0.969316
STK10	O94804	STK10_HUMAN	-0.0322042	14.4272	0.686861	0.862001
HBB	P68871	HBB_HUMAN	0.149906	17.8133	0.798832	0.927235
CCT4	P50991	TCPD_HUMAN	0.0309113	17.0341	0.802477	0.929377
NPC1	O15118	NPC1_HUMAN	-0.0939634	17.0193	0.746184	0.898824
BCAT1	P54687	BCAT1_HUMAN	-0.0356819	17.35	0.773045	0.918361
GMFG	O60234	GMFG_HUMAN	-0.0361655	16.5434	0.869106	0.952934
BROX	Q5VW32	BROX_HUMAN	-0.023212	15.7736	0.808858	0.930991
PSMC3	P17980	PRS6A_HUMAN	-0.0192304	15.5639	0.840312	0.947837
RACK1	P63244	RACK1_HUMAN	0.0281703	17.9783	0.867686	0.952934
PPP2CA	P67775	PP2AA_HUMAN	0.0682891	16.8778	0.747893	0.900128
GLS	O94925	GLSK_HUMAN	-0.0453055	18.3619	0.697606	0.869909
STX12	Q86Y82	STX12_HUMAN	-0.0388149	16.3121	0.818321	0.93744
RRM2B	Q7LG56	RIR2B_HUMAN	0.0295242	15.2309	0.769653	0.915155
RAB8A	P61006	RAB8A_HUMAN	0.0819318	16.4803	0.698802	0.870666
NOTCH1	P46531	NOTC1_HUMAN	-0.00465366	14.0643	0.947072	0.986254
DPP7	Q9UHL4	DPP2_HUMAN	-0.0670606	16.5195	0.699201	0.870666
TUBB6	Q9BUF5	TBB6_HUMAN	0.0566414	15.8469	0.700238	0.871341
RBM8A	Q9Y5S9	RBM8A_HUMAN	0.00377528	15.5835	0.960963	0.989511
RAP1B	P61224	RAP1B_HUMAN	0.00834663	15.1032	0.980987	0.994754
PFKP	Q01813	PFKAP_HUMAN	0.0633819	16.3053	0.723587	0.884477
PTK7	Q13308	PTK7_HUMAN	0.0647469	15.6063	0.846075	0.949261
RPLP2	P05387	RLA2_HUMAN	-0.0762163	17.9771	0.704682	0.873194
SDHA	P31040	SDHA_HUMAN	0.00875956	16.0067	0.952849	0.98702
PSME2	Q9UL46	PSME2_HUMAN	0.064559	16.2539	0.78194	0.920884
SEC24A	O95486	SC24A_HUMAN	0.0296786	15.0249	0.86102	0.952934
UCHL3	P15374	UCHL3_HUMAN	0.0115584	16.1614	0.930906	0.978845
DPP4	P27487	DPP4_HUMAN	-0.0336803	16.3569	0.775711	0.918682
ATP5F1B	P06576	ATPB_HUMAN	-0.0288283	16.4428	0.8012	0.929371
H1-0	P07305	H10_HUMAN	0.0152537	13.8768	0.888492	0.96389
CAVIN1	Q6NZI2	CAVN1_HUMAN	0.0516446	17.3642	0.711679	0.877608
PSMA6	P60900	PSA6_HUMAN	-0.0092438	18.7856	0.925162	0.976714
NT5E	P21589	5NTD_HUMAN	0.0124569	15.7734	0.923324	0.976385
ADAR	P55265	DSRAD_HUMAN	0.00903299	15.1583	0.917278	0.971885
ERAP1	Q9NZ08	ERAP1_HUMAN	-0.0131073	16.101	0.88585	0.963498
DYSF	O75923	DYSF_HUMAN	0.0232322	15.6809	0.874936	0.95644
AKR1C1	Q04828	AK1C1_HUMAN	-0.00990981	16.1079	0.931069	0.978845
NANP	Q8TBE9	NANP_HUMAN	5.13361e-06	13.7838	0.999969	0.999969
TBC1D22A	Q8WUA7	TB22A_HUMAN	-0.0353253	14.0578	0.716953	0.881252
IARS2	Q9NSE4	SYIM_HUMAN	0.0371372	15.5639	0.842735	0.948211
ERAP2	Q6P179	ERAP2_HUMAN	0.00190942	15.1009	0.983238	0.99567
VTI1B	Q9UEU0	VTI1B_HUMAN	0.0783666	15.0198	0.720768	0.884397
LY75	O60449	LY75_HUMAN	0.027719	14.5071	0.767645	0.91453
MMRN2	Q9H8L6	MMRN2_HUMAN	0.0540619	16.2059	0.753867	0.902708
UBE2Z	Q9H832	UBE2Z_HUMAN	0.0882006	14.0121	0.721647	0.884477
LCN1	P31025	LCN1_HUMAN	0.223823	15.7689	0.72218	0.884477
NCKAP1	Q9Y2A7	NCKP1_HUMAN	0.0611372	16.5904	0.72302	0.884477
HARS1	P12081	HARS1_HUMAN	-0.0373533	16.919	0.766503	0.913788
OPTN	Q96CV9	OPTN_HUMAN	-0.0146162	15.4433	0.897761	0.967647
SRI	P30626	SORCN_HUMAN	0.107976	16.7553	0.811484	0.932703
PSMA1	P25786	PSA1_HUMAN	0.0127009	18.2228	0.899779	0.968151
CAD	P27708	PYR1_HUMAN	-0.00435868	14.0784	0.966087	0.991829
DAZAP1	Q96EP5	DAZP1_HUMAN	-0.0109542	15.7484	0.893822	0.965613
SEMA6B	Q9H3T3	SEM6B_HUMAN	0.0451245	15.6898	0.813807	0.934704
PSMD7	P51665	PSMD7_HUMAN	-0.153999	15.4184	0.727591	0.887208
AGO2	Q9UKV8	AGO2_HUMAN	0.00404289	14.8745	0.95691	0.988781
SRP72	O76094	SRP72_HUMAN	0.00397631	14.4615	0.967654	0.991829
EFNB1	P98172	EFNB1_HUMAN	-0.0078589	16.7082	0.961994	0.989511
TSNAX	Q99598	TSNAX_HUMAN	-0.0256333	16.1981	0.858242	0.952881
PSPC1	Q8WXF1	PSPC1_HUMAN	-0.0236142	14.5545	0.816315	0.935814
CSRP2	Q16527	CSRP2_HUMAN	0.0067856	14.1439	0.950786	0.98702
HK1	P19367	HXK1_HUMAN	0.0158043	16.6011	0.896343	0.96715
WDR45B	Q5MNZ6	WIPI3_HUMAN	0.0404487	15.6185	0.802788	0.929377
CD109	Q6YHK3	CD109_HUMAN	0.0109937	17.5861	0.895186	0.966494
PFKL	P17858	PFKAL_HUMAN	0.0434359	14.4497	0.795921	0.927235
SERPINB6	P35237	SPB6_HUMAN	0.0300225	19.1156	0.778709	0.919568
GNPDA2	Q8TDQ7	GNPI2_HUMAN	0.0870287	15.1336	0.755592	0.903838
CDC5L	Q99459	CDC5L_HUMAN	-0.0595935	14.9196	0.866039	0.952934
SMS	P52788	SPSY_HUMAN	-0.0615804	15.7795	0.735401	0.891828
PMPCB	O75439	MPPB_HUMAN	-0.000641552	15.4916	0.995995	0.998687
HDLBP	Q00341	VIGLN_HUMAN	-0.0319174	15.3012	0.867137	0.952934
GBA1	P04062	GBA1_HUMAN	0.033233	16.7065	0.737223	0.892982
SH3GLB1	Q9Y371	SHLB1_HUMAN	0.0149948	15.9994	0.898451	0.967647
CXCL8	P10145	IL8_HUMAN	0.0651557	17.1035	0.742664	0.896284
SEPTIN2	Q15019	SEPT2_HUMAN	0.0534314	16.0642	0.786661	0.922834
NAA15	Q9BXJ9	NAA15_HUMAN	-0.0356921	15.1887	0.806588	0.930991
EHD2	Q9NZN4	EHD2_HUMAN	0.0219531	16.4516	0.865066	0.952934
DBNL	Q9UJU6	DBNL_HUMAN	0.0109911	15.6819	0.959429	0.989511
ANG	P03950	ANGI_HUMAN	0.042679	14.2798	0.745431	0.898824
SPR	P35270	SPRE_HUMAN	0.0326318	14.8732	0.794442	0.927235
PPP1R18	Q6NYC8	PPR18_HUMAN	0.0361333	15.1565	0.7463	0.898824
FCHO2	Q0JRZ9	FCHO2_HUMAN	-0.0203522	14.833	0.888742	0.96389
YBX1	P67809	YBOX1_HUMAN	-0.00432742	15.9669	0.98942	0.996725
TNFRSF10C	O14798	TR10C_HUMAN	-0.0151014	13.9741	0.876885	0.957887
FDPS	P14324	FPPS_HUMAN	-0.0236227	17.8785	0.879864	0.958178
RPIA	P49247	RPIA_HUMAN	-0.0425275	15.1452	0.75174	0.902552
IDH2	P48735	IDHP_HUMAN	-0.0143887	13.974	0.879008	0.958178
HSPD1	P10809	CH60_HUMAN	0.0576782	16.9108	0.810676	0.932383
PPP1CA	P62136	PP1A_HUMAN	0.00678074	16.5123	0.972949	0.992667
U2AF2	P26368	U2AF2_HUMAN	-0.0166436	16.3214	0.909417	0.969385
HNRNPH2	P55795	HNRH2_HUMAN	-2.10991e-05	13.3723	0.99991	0.999969
HBA1	P69905	HBA_HUMAN	-0.176173	16.1454	0.760475	0.908445
UBE2M	P61081	UBC12_HUMAN	0.044754	15.2711	0.836104	0.947021
RAB6A	P20340	RAB6A_HUMAN	-0.00233081	15.1591	0.990566	0.996725
LXN	Q9BS40	LXN_HUMAN	-0.0551472	15.1776	0.762139	0.909816
RMDN3	Q96TC7	RMD3_HUMAN	-0.00676876	15.4428	0.945075	0.984836
CTSB	P07858	CATB_HUMAN	-0.0318218	20.146	0.78739	0.923075
RSF1	Q96T23	RSF1_HUMAN	0.0122194	13.7102	0.901036	0.96816
UBE2K	P61086	UBE2K_HUMAN	-0.029466	16.7141	0.87987	0.958178
ACLY	P53396	ACLY_HUMAN	-0.0411308	16.5066	0.852924	0.951172
RABGGTA	Q92696	PGTA_HUMAN	-0.0287072	14.5712	0.802294	0.929377
EDN1	P05305	EDN1_HUMAN	-0.023327	16.9409	0.902121	0.968622
ABHD10	Q9NUJ1	ABHDA_HUMAN	0.0195458	14.209	0.868919	0.952934
CEP170	Q5SW79	CE170_HUMAN	-0.00185669	15.9623	0.987074	0.996725
SYAP1	Q96A49	SYAP1_HUMAN	0.0328066	14.7927	0.777848	0.919568
TIMM8A	O60220	TIM8A_HUMAN	0.0379896	16.0443	0.778397	0.919568
ATP2B4	P23634	AT2B4_HUMAN	-0.025498	14.8685	0.77918	0.919568
CLINT1	Q14677	EPN4_HUMAN	0.009887	14.4564	0.90371	0.969165
EFHD2	Q96C19	EFHD2_HUMAN	0.0209705	15.5432	0.893666	0.965613
MACF1	Q9UPN3	MACF1_HUMAN	-0.0214481	15.9536	0.808229	0.930991
PTPN11	Q06124	PTN11_HUMAN	-0.0269772	15.6693	0.78373	0.921476
ARPC3	O15145	ARPC3_HUMAN	-0.0394904	17.6361	0.79772	0.927235
RANBP1	P43487	RANG_HUMAN	-0.0314346	17.1411	0.871717	0.954609
RABGGTB	P53611	PGTB2_HUMAN	0.00769516	14.3152	0.937422	0.982265
PPFIBP1	Q86W92	LIPB1_HUMAN	-0.00768325	15.1084	0.955044	0.988082
PEF1	Q9UBV8	PEF1_HUMAN	-0.0386106	14.8414	0.786285	0.922834
PRMT5	O14744	ANM5_HUMAN	-0.0229735	14.6535	0.790258	0.925205
S100A11	P31949	S10AB_HUMAN	-0.0397798	18.4461	0.835214	0.947021
TALDO1	P37837	TALDO_HUMAN	-0.00690011	20.0259	0.944807	0.984836
SEC31A	O94979	SC31A_HUMAN	-0.0119791	15.4571	0.907468	0.969385
PPP1R14B	Q96C90	PP14B_HUMAN	-0.0463203	14.7707	0.902655	0.968622
SAFB2	Q14151	SAFB2_HUMAN	0.0119595	14.5743	0.892651	0.965531
USP7	Q93009	UBP7_HUMAN	0.0560288	15.3159	0.868309	0.952934
PSMB8	P28062	PSB8_HUMAN	-0.00198976	16.5443	0.989773	0.996725
CTSC	P53634	CATC_HUMAN	0.0406575	17.3575	0.804124	0.930219
PTPRG	P23470	PTPRG_HUMAN	0.0252626	15.9963	0.824418	0.94021
PPP1R7	Q15435	PP1R7_HUMAN	0.0969942	15.5874	0.808493	0.930991
MIF4GD	A9UHW6	MI4GD_HUMAN	-0.0328344	14.4524	0.808937	0.930991
CUL2	Q13617	CUL2_HUMAN	-0.0296394	16.2196	0.829321	0.942143
UGDH	O60701	UGDH_HUMAN	-0.0115933	14.7779	0.901125	0.96816
CLSTN3	Q9BQT9	CSTN3_HUMAN	0.00494117	15.4502	0.979322	0.994754
KHSRP	Q92945	FUBP2_HUMAN	-0.00669699	16.8596	0.966346	0.991829
GRAP	Q13588	GRAP_HUMAN	-0.0168511	14.4729	0.881734	0.959614
PSMC5	P62195	PRS8_HUMAN	0.0198529	15.1386	0.915715	0.971397
PITPNB	P48739	PIPNB_HUMAN	0.0285618	16.3134	0.889001	0.96389
UBE2I	P63279	UBC9_HUMAN	0.0350593	18.1088	0.878456	0.958178
EFNA1	P20827	EFNA1_HUMAN	-0.0436515	15.6514	0.844917	0.948848
TUBB3	Q13509	TBB3_HUMAN	0.00581923	14.667	0.948849	0.986937
FLG	P20930	FILA_HUMAN	0.0158965	15.1738	0.951058	0.98702
ALDH1A1	P00352	AL1A1_HUMAN	-0.030268	18.3095	0.837009	0.947021
GSTO1	P78417	GSTO1_HUMAN	0.00051818	19.8052	0.99642	0.998687
GSS	P48637	GSHB_HUMAN	-0.00463669	16.6416	0.974998	0.994182
CAST	P20810	ICAL_HUMAN	0.0105554	17.75	0.906802	0.969385
ACP5	P13686	PPA5_HUMAN	-0.0400464	16.0716	0.824416	0.94021
TF	P02787	TRFE_HUMAN	0.0228999	15.4989	0.909399	0.969385
HAT1	O14929	HAT1_HUMAN	0.0366081	14.6415	0.825772	0.940533
RAB14	P61106	RAB14_HUMAN	0.0364574	15.5457	0.82737	0.940533
IST1	P53990	IST1_HUMAN	-0.0145222	15.1699	0.888141	0.96389
MYO5A	Q9Y4I1	MYO5A_HUMAN	-0.00673981	15.0085	0.950954	0.98702
TIE1	P35590	TIE1_HUMAN	-0.0314775	17.3676	0.836036	0.947021
FLNB	O75369	FLNB_HUMAN	-0.0144748	19.6016	0.838338	0.947021
ASL	P04424	ARLY_HUMAN	0.0161786	16.7288	0.839489	0.947585
PDLIM3	Q53GG5	PDLI3_HUMAN	-0.0164087	15.3378	0.908323	0.969385
LUZP1	Q86V48	LUZP1_HUMAN	0.00533543	15.4994	0.951644	0.98702
ALAD	P13716	HEM2_HUMAN	0.0370995	15.0106	0.841865	0.947837
TUFM	P49411	EFTU_HUMAN	-0.0203477	14.989	0.847305	0.949715
ITGA3	P26006	ITA3_HUMAN	0.0340948	14.55	0.849042	0.951057
SNX1	Q13596	SNX1_HUMAN	0.0276451	15.762	0.850638	0.951172
MFAP2	P55001	MFAP2_HUMAN	-0.00888083	18.0589	0.961492	0.989511
SUPT5H	O00267	SPT5H_HUMAN	0.0475648	15.4001	0.851716	0.951172
PNP	P00491	PNPH_HUMAN	-0.0221616	18.9791	0.852778	0.951172
ACTA1	P68133	ACTS_HUMAN	-0.00964846	18.3676	0.97643	0.994754
RPS15A	P62244	RS15A_HUMAN	0.0306203	15.0606	0.855197	0.951479
BCAP31	P51572	BAP31_HUMAN	0.0864033	16.7803	0.855522	0.951479
KYAT3	Q6YP21	KAT3_HUMAN	0.0455239	15.6696	0.855899	0.951479
NAGLU	P54802	ANAG_HUMAN	0.0346553	16.2277	0.857289	0.952423
LAMP2	P13473	LAMP2_HUMAN	-0.070057	17.5124	0.867173	0.952934
RPLP1	P05386	RLA1_HUMAN	-0.101268	17.8432	0.862419	0.952934
LAMTOR5	O43504	LTOR5_HUMAN	0.0282123	15.5303	0.865068	0.952934
GCSH	P23434	GCSH_HUMAN	0.0397905	16.0079	0.867949	0.952934
HEBP2	Q9Y5Z4	HEBP2_HUMAN	-0.00414918	17.6513	0.991634	0.996725
PPP2R5D	Q14738	2A5D_HUMAN	0.032293	14.5385	0.869068	0.952934
SHMT2	P34897	GLYM_HUMAN	0.0129487	15.7301	0.945152	0.984836
SRP14	P37108	SRP14_HUMAN	0.052342	15.8204	0.874387	0.95644
SSBP1	Q04837	SSBP_HUMAN	0.0152	16.7997	0.947703	0.986328
SBSN	Q6UWP8	SBSN_HUMAN	0.0600083	14.6197	0.875017	0.95644
AASDHPPT	Q9NRN7	ADPPT_HUMAN	0.00477708	14.3555	0.961092	0.989511
PALD1	Q9ULE6	PALD_HUMAN	0.0262026	15.0727	0.887732	0.96389
COPS6	Q7L5N1	CSN6_HUMAN	-0.013144	15.3008	0.906424	0.969385
PSMD14	O00487	PSDE_HUMAN	-0.0155836	14.5676	0.908522	0.969385
PSMD11	O00231	PSD11_HUMAN	-0.0155191	19.1556	0.910046	0.969469
UAP1	Q16222	UAP1_HUMAN	0.0125008	15.3439	0.934985	0.981206
ANXA7	P20073	ANXA7_HUMAN	0.0147632	14.239	0.913234	0.970535
P02663	P02663	CASA2_BOVIN	0.061056	15.472	0.913801	0.970535
SARS1	P49591	SYSC_HUMAN	0.00701487	14.7762	0.923215	0.976385
UBE2G1	P62253	UB2G1_HUMAN	0.0145173	14.9892	0.928021	0.978331
SIAE	Q9HAT2	SIAE_HUMAN	0.0102405	16.9728	0.92836	0.978331
EPS15	P42566	EPS15_HUMAN	0.0128803	16.0918	0.930514	0.978845
DNM1L	O00429	DNM1L_HUMAN	0.0118629	15.4903	0.933576	0.98031
FTH1	P02794	FRIH_HUMAN	0.0214543	15.9967	0.937668	0.982265
BCR	P11274	BCR_HUMAN	-0.011023	15.3152	0.94035	0.98449
PICALM	Q13492	PICAL_HUMAN	-0.0120167	15.0596	0.942112	0.984836
NDUFV2	P19404	NDUV2_HUMAN	0.0177144	14.7628	0.942888	0.984836
RPL35A	P18077	RL35A_HUMAN	-0.00825743	15.0546	0.943055	0.984836
FAM120A	Q9NZB2	F120A_HUMAN	-0.0138629	14.9147	0.944716	0.984836
TXN	P10599	THIO_HUMAN	0.0118334	19.8964	0.952692	0.98702
DDX39B	Q13838	DX39B_HUMAN	-0.00780127	17.7267	0.952701	0.98702
DERA	Q9Y315	DEOC_HUMAN	0.00647864	15.8588	0.955221	0.988082
DCUN1D1	Q96GG9	DCNL1_HUMAN	-0.00599541	14.9919	0.955557	0.988082
ISOC1	Q96CN7	ISOC1_HUMAN	0.00648546	15.2109	0.960558	0.989511
SEC24D	O94855	SC24D_HUMAN	0.00765159	15.0205	0.963969	0.990964
TSG101	Q99816	TS101_HUMAN	-0.00645141	15.3359	0.967669	0.991829
BIN1	O00499	BIN1_HUMAN	0.00630157	15.2063	0.968187	0.991829
KPNA4	O00629	IMA3_HUMAN	-0.012323	15.0115	0.969271	0.992238
HSPA5	P11021	BIP_HUMAN	0.00679222	17.7853	0.970602	0.992238
ITSN1	Q15811	ITSN1_HUMAN	-0.00708644	14.3718	0.971707	0.992238
SCFD1	Q8WVM8	SCFD1_HUMAN	-0.00441642	14.6269	0.971721	0.992238
CRAT	P43155	CACP_HUMAN	0.0032392	14.8363	0.971966	0.992238
VASP	P50552	VASP_HUMAN	0.0025254	16.5585	0.978914	0.994754
NRDC	O43847	NRDC_HUMAN	-0.00691305	14.9405	0.979603	0.994754
HSPA8	P11142	HSP7C_HUMAN	-0.0024156	19.5192	0.981205	0.994754
GOT1	P17174	AATC_HUMAN	-0.00233308	17.0518	0.985506	0.996725
PACSIN2	Q9UNF0	PACN2_HUMAN	0.00243725	15.3391	0.985988	0.996725
MAVS	Q7Z434	MAVS_HUMAN	-0.00233913	15.1353	0.988638	0.996725
AK1	P00568	KAD1_HUMAN	0.00230233	16.9869	0.991583	0.996725
CORO1C	Q9ULV4	COR1C_HUMAN	-0.000309246	18.14	0.998354	0.999969

## Sheet: DEPs
Gene.name	Name.of.protein	Number.of.protein	logFC	AveExpr	P.Value	adj.P.Val
APOB	P04114	APOB_HUMAN	2.90044	15.0021	0.00197396	0.0260085
UBQLN1	Q9UMX0	UBQL1_HUMAN	2.02845	15.5928	1.58606e-07	5.92076e-05
RPS24	P62847	RS24_HUMAN	1.79161	15.1951	3.50152e-05	0.00205289
RPS8	P62241	RS8_HUMAN	1.69591	15.8775	3.69794e-05	0.00205289
SRSF1	Q07955	SRSF1_HUMAN	1.50906	15.529	5.11132e-07	0.000150102
RPL5	P46777	RL5_HUMAN	1.43019	17.0832	6.28281e-08	3.6901e-05
CD63	P08962	CD63_HUMAN	1.20728	15.6795	0.00215368	0.0271554
LUC7L2	Q9Y383	LC7L2_HUMAN	1.19406	14.8156	1.08515e-05	0.000910495
LANCL1	O43813	LANC1_HUMAN	1.19164	15.5145	1.37302e-08	1.42533e-05
RPS3A	P61247	RS3A_HUMAN	1.18622	17.0729	2.86439e-06	0.000438613
CCN1	O00622	CCN1_HUMAN	1.16774	17.7671	2.52983e-05	0.00171445
CLIP1	P30622	CLIP1_HUMAN	1.14363	14.9932	4.51037e-05	0.00240827
RPS6	P62753	RS6_HUMAN	1.07883	14.9801	0.00114276	0.0184729
ST13	P50502	F10A1_HUMAN	1.03704	17.1307	0.00136341	0.0207098
HSP90B1	P14625	ENPL_HUMAN	1.03497	17.2267	5.40042e-06	0.000632983
MTDH	Q86UE4	LYRIC_HUMAN	1.01276	16.6946	0.00054982	0.0115331
PRNP	P04156	PRIO_HUMAN	1.00867	16.1626	0.00226969	0.0281326
H4C9	P62805	H4_HUMAN	-1.0506	19.3619	3.72828e-05	0.00205289
SERPINH1	P50454	SERPH_HUMAN	-1.18042	16.5046	1.61785e-08	1.42533e-05
DDT	P30046	DOPD_HUMAN	-1.36674	18.1255	7.1308e-06	0.000691571
