# Supplementary material for: Proteomic Profiling of Endothelial Cell Secretomes After Exposure to Calciprotein Particles Reveals Downregulation of Basement Membrane Assembly and Increased Release of Soluble CD59
Source: Int J Mol Sci. 2024 Oct 23;25(21):11382. doi: 10.3390/ijms252111382 (PMC11546392; doi:10.3390/ijms252111382)
Supplement: Supplementary file 1 [file ijms-25-11382-s001.zip › Datafile S12 (HITAEC CPP-S vs CPP-P).xlsx]

## Sheet: Raw
Gene.name	Name.of.protein	Number.of.protein	logFC	AveExpr	P.Value	adj.P.Val
TMPO	P42167	LAP2B_HUMAN	-1.20546	17.9569	2.61064e-09	3.89699e-06
SERPINH1	P50454	SERPH_HUMAN	1.25142	16.5046	4.77496e-09	3.89699e-06
TUBB3	Q13509	TBB3_HUMAN	1.48119	14.667	7.8447e-09	3.89699e-06
S100A10	P60903	S10AA_HUMAN	1.76868	18.2107	8.84673e-09	3.89699e-06
DKK1	O94907	DKK1_HUMAN	1.55462	13.571	1.41165e-08	4.77822e-06
RCC2	Q9P258	RCC2_HUMAN	-0.912347	16.5528	1.62709e-08	4.77822e-06
NID2	Q14112	NID2_HUMAN	1.17433	15.2655	2.19976e-08	5.53712e-06
KRT19	P08727	K1C19_HUMAN	1.05981	16.8036	3.00438e-08	6.61714e-06
OXCT1	P55809	SCOT1_HUMAN	-0.990126	16.0884	3.84568e-08	7.52898e-06
PSIP1	O75475	PSIP1_HUMAN	0.963624	14.3436	5.19046e-08	9.14559e-06
GOT2	P00505	AATM_HUMAN	-1.00133	18.5685	6.25063e-08	9.17801e-06
LIPA	P38571	LICH_HUMAN	1.77347	15.2487	6.21006e-08	9.17801e-06
LAMTOR3	Q9UHA4	LTOR3_HUMAN	1.43573	15.6753	7.13085e-08	9.66504e-06
METAP1	P53582	MAP11_HUMAN	1.05751	13.7833	8.54253e-08	1.07514e-05
ACAA2	P42765	THIM_HUMAN	-0.867439	15.838	1.03985e-07	1.22148e-05
ECI1	P42126	ECI1_HUMAN	-1.39826	16.0593	1.42559e-07	1.52036e-05
LGMN	Q99538	LGMN_HUMAN	1.52946	15.4714	1.46686e-07	1.52036e-05
C4A	P0C0L4	CO4A_HUMAN	1.14192	14.5678	1.64813e-07	1.57508e-05
STC1	P52823	STC1_HUMAN	1.90467	15.7962	1.69844e-07	1.57508e-05
CALU	O43852	CALU_HUMAN	0.994844	17.5468	1.80475e-07	1.58998e-05
PITRM1	Q5JRX3	PREP_HUMAN	-0.929712	15.895	2.12698e-07	1.62123e-05
GLRX5	Q86SX6	GLRX5_HUMAN	-0.911363	15.2644	2.23541e-07	1.62123e-05
BCAT2	O15382	BCAT2_HUMAN	-0.906511	16.2017	2.2529e-07	1.62123e-05
AGRN	O00468	AGRIN_HUMAN	1.16754	16.1131	2.2987e-07	1.62123e-05
HNRNPA2B1	P22626	ROA2_HUMAN	0.938281	18.9141	2.30027e-07	1.62123e-05
ABHD10	Q9NUJ1	ABHDA_HUMAN	-1.36688	14.209	2.48083e-07	1.65943e-05
PPIF	P30405	PPIF_HUMAN	-1.33134	15.4328	2.54282e-07	1.65943e-05
ARPC1A	Q92747	ARC1A_HUMAN	1.25427	15.9003	2.79341e-07	1.75785e-05
HIBCH	Q6NVY1	HIBCH_HUMAN	-0.900708	16.7611	3.49199e-07	2.12169e-05
CLINT1	Q14677	EPN4_HUMAN	-0.869072	14.4564	4.36377e-07	2.56299e-05
EPS15L1	Q9UBC2	EP15R_HUMAN	-0.634826	14.5703	4.60949e-07	2.61998e-05
LOXL2	Q9Y4K0	LOXL2_HUMAN	1.62663	17.1701	5.38186e-07	2.96339e-05
CAP2	P40123	CAP2_HUMAN	0.998512	14.197	6.39435e-07	3.2049e-05
SEC22B	O75396	SC22B_HUMAN	0.749568	16.3597	5.98059e-07	3.19327e-05
POSTN	Q15063	POSTN_HUMAN	1.28539	15.4237	6.3702e-07	3.2049e-05
RNASE1	P07998	RNAS1_HUMAN	-0.829477	16.132	6.71368e-07	3.2049e-05
RRM2B	Q7LG56	RIR2B_HUMAN	1.10603	15.2309	6.80283e-07	3.2049e-05
GGT5	P36269	GGT5_HUMAN	0.982754	14.863	6.91182e-07	3.2049e-05
SAFB2	Q14151	SAFB2_HUMAN	-0.96979	14.5743	7.74736e-07	3.40517e-05
GCLC	P48506	GSH1_HUMAN	0.702343	14.4677	7.87045e-07	3.40517e-05
CAD	P27708	PYR1_HUMAN	1.08605	14.0784	8.30827e-07	3.40517e-05
SCRN1	Q12765	SCRN1_HUMAN	0.985233	15.9146	8.21674e-07	3.40517e-05
CARD19	Q96LW7	CAR19_HUMAN	-0.860276	14.3905	8.54691e-07	3.40517e-05
SPARC	P09486	SPRC_HUMAN	1.52788	20.8884	8.76193e-07	3.40517e-05
FBN1	P35555	FBN1_HUMAN	0.879658	16.4834	8.60166e-07	3.40517e-05
ALDH16A1	Q8IZ83	A16A1_HUMAN	0.792043	16.2312	8.88976e-07	3.40517e-05
PARP1	P09874	PARP1_HUMAN	-0.647496	16.6152	9.69429e-07	3.48599e-05
KRT7	P08729	K2C7_HUMAN	0.838355	17.4326	9.47677e-07	3.48599e-05
NARS1	O43776	SYNC_HUMAN	-0.655113	16.7688	9.68947e-07	3.48599e-05
MMRN1	Q13201	MMRN1_HUMAN	0.692531	19.7925	1.0283e-06	3.62372e-05
DKK3	Q9UBP4	DKK3_HUMAN	0.857089	17.6368	1.14419e-06	3.95307e-05
TXNDC5	Q8NBS9	TXND5_HUMAN	1.22226	18.7106	1.19797e-06	4.05929e-05
SF3A1	Q15459	SF3A1_HUMAN	-0.614204	16.1276	1.35186e-06	4.44734e-05
IFI16	Q16666	IF16_HUMAN	-0.539234	16.5213	1.36298e-06	4.44734e-05
NID1	P14543	NID1_HUMAN	0.822365	16.7588	1.53136e-06	4.81831e-05
MIX23	Q4VC31	MIX23_HUMAN	-1.39184	15.9873	1.4859e-06	4.76027e-05
P02666	P02666	CASB_BOVIN	-1.54669	16.7727	1.61128e-06	4.86919e-05
TRIAP1	O43715	TRIA1_HUMAN	0.88713	16.6605	1.56146e-06	4.82684e-05
PEA15	Q15121	PEA15_HUMAN	1.53831	16.9819	1.63043e-06	4.86919e-05
ACO2	Q99798	ACON_HUMAN	-0.718323	16.2981	1.69989e-06	4.88282e-05
TUFM	P49411	EFTU_HUMAN	-1.07635	14.989	1.71537e-06	4.88282e-05
BAX	Q07812	BAX_HUMAN	1.55963	16.3663	1.71813e-06	4.88282e-05
FTL	P02792	FRIL_HUMAN	1.38844	16.0386	1.93415e-06	5.32496e-05
PDIA3	P30101	PDIA3_HUMAN	0.921767	18.9269	1.85297e-06	5.18245e-05
SRSF1	Q07955	SRSF1_HUMAN	-1.11363	15.529	2.01665e-06	5.38752e-05
BGN	P21810	PGS1_HUMAN	2.68903	17.9904	2.01803e-06	5.38752e-05
CLIC1	O00299	CLIC1_HUMAN	-1.03081	18.5565	2.30618e-06	5.88912e-05
THBS1	P07996	TSP1_HUMAN	1.18676	21.3005	2.1863e-06	5.74966e-05
SRRM2	Q9UQ35	SRRM2_HUMAN	-0.967707	15.2025	2.30061e-06	5.88912e-05
AIFM1	O95831	AIFM1_HUMAN	-1.08259	15.9228	2.37494e-06	5.97806e-05
REEP5	Q00765	REEP5_HUMAN	0.783796	14.2037	2.73769e-06	6.60796e-05
CBR1	P16152	CBR1_HUMAN	-0.546516	17.4179	2.7991e-06	6.66489e-05
NNMT	P40261	NNMT_HUMAN	-0.936712	15.8125	2.65613e-06	6.55921e-05
ARPC1B	O15143	ARC1B_HUMAN	0.81136	17.6292	2.68027e-06	6.55921e-05
CRAT	P43155	CACP_HUMAN	-0.865644	14.8363	3.3003e-06	7.7535e-05
ERAP1	Q9NZ08	ERAP1_HUMAN	0.839664	16.101	3.53067e-06	8.07928e-05
CYCS	P99999	CYC_HUMAN	-1.12891	19.753	3.43377e-06	7.96092e-05
SH3GLB1	Q9Y371	SHLB1_HUMAN	1.19945	15.9994	3.80328e-06	8.37673e-05
PRPF4B	Q13523	PRP4K_HUMAN	-0.736867	14.4173	3.64542e-06	8.163e-05
DDX3X	O00571	DDX3X_HUMAN	1.2475	14.552	3.65991e-06	8.163e-05
LMNB2	Q03252	LMNB2_HUMAN	-0.654628	17.3993	3.90216e-06	8.48839e-05
CAV1	Q03135	CAV1_HUMAN	-0.612954	17.8761	4.02692e-06	8.65297e-05
DDX21	Q9NR30	DDX21_HUMAN	-0.932834	15.1112	4.46537e-06	9.4795e-05
ALDOA	P04075	ALDOA_HUMAN	0.575122	20.4365	4.88198e-06	9.7293e-05
TATDN3	Q17R31	TATD3_HUMAN	1.03169	13.7109	4.66401e-06	9.66822e-05
ACAT1	P24752	THIL_HUMAN	-0.583604	15.5442	4.90838e-06	9.7293e-05
NDRG1	Q92597	NDRG1_HUMAN	0.697944	15.3195	4.5873e-06	9.6224e-05
EML2	O95834	EMAL2_HUMAN	0.544686	14.508	4.96485e-06	9.7293e-05
RCN1	Q15293	RCN1_HUMAN	0.84139	17.7563	5.45374e-06	0.000101354
CFI	P05156	CFAI_HUMAN	-0.582497	16.4402	4.86256e-06	9.7293e-05
SUMF1	Q8NBK3	SUMF1_HUMAN	1.10721	14.3922	4.96956e-06	9.7293e-05
CLU	P10909	CLUS_HUMAN	1.12589	19.3504	5.02803e-06	9.73558e-05
BOLA2	Q9H3K6	BOLA2_HUMAN	0.691143	16.6664	5.08604e-06	9.74088e-05
PRRC2C	Q9Y520	PRC2C_HUMAN	-0.780969	15.5192	5.3783e-06	0.000101354
LETM1	O95202	LETM1_HUMAN	-0.81806	15.0224	5.52215e-06	0.000101354
EEF1A1	P68104	EF1A1_HUMAN	0.923386	18.8562	5.52003e-06	0.000101354
CS	O75390	CISY_HUMAN	-1.63868	18.0771	5.88465e-06	0.000106894
TCOF1	Q13428	TCOF_HUMAN	-0.964736	15.588	6.4486e-06	0.000115943
YWHAZ	P63104	1433Z_HUMAN	-0.504977	20.6118	7.30668e-06	0.000126707
RSF1	Q96T23	RSF1_HUMAN	-0.804031	13.7102	7.33493e-06	0.000126707
KPNA1	P52294	IMA5_HUMAN	-0.870464	14.9644	7.13121e-06	0.000126707
LMNA	P02545	LMNA_HUMAN	-0.508496	19.8222	7.25255e-06	0.000126707
HNRNPL	P14866	HNRPL_HUMAN	-0.698373	16.9703	7.59931e-06	0.00013
OPA1	O60313	OPA1_HUMAN	0.763847	15.5495	8.00234e-06	0.000131777
PSPC1	Q8WXF1	PSPC1_HUMAN	-0.784249	14.5545	7.89092e-06	0.000131777
HYOU1	Q9Y4L1	HYOU1_HUMAN	1.33655	15.1762	7.96973e-06	0.000131777
PRDX1	Q06830	PRDX1_HUMAN	0.756779	19.9575	7.97018e-06	0.000131777
MARCKSL1	P49006	MRP_HUMAN	0.603953	16.8366	8.48718e-06	0.000137196
PSMG3	Q9BT73	PSMG3_HUMAN	0.676764	14.8293	8.97188e-06	0.000142419
DLD	P09622	DLDH_HUMAN	-0.773207	17.46	8.13424e-06	0.000132709
TBL1XR1	Q9BZK7	TBL1R_HUMAN	-0.610726	15.6827	8.75614e-06	0.000140257
BCLAF1	Q9NYF8	BCLF1_HUMAN	-0.651537	16.4706	9.52611e-06	0.000149866
TSNAX	Q99598	TSNAX_HUMAN	1.11042	16.1981	9.95307e-06	0.000154295
ACOT1	Q86TX2	ACOT1_HUMAN	-0.782874	14.7258	9.98273e-06	0.000154295
SORBS2	O94875	SRBS2_HUMAN	-0.832923	17.4969	1.09011e-05	0.000163689
SF3B1	O75533	SF3B1_HUMAN	-0.629879	16.0167	1.04203e-05	0.000159657
NIF3L1	Q9GZT8	NIF3L_HUMAN	1.20718	15.5131	1.05417e-05	0.000160124
KDR	P35968	VGFR2_HUMAN	-0.644375	16.1113	1.09622e-05	0.000163689
CALD1	Q05682	CALD1_HUMAN	-0.469112	17.9901	1.12799e-05	0.000167019
NCK2	O43639	NCK2_HUMAN	-0.712645	14.1967	1.27531e-05	0.00018269
DLAT	P10515	ODP2_HUMAN	-1.2135	15.0661	1.18667e-05	0.000174243
LASP1	Q14847	LASP1_HUMAN	-0.518634	17.579	1.33456e-05	0.000185754
U2AF2	P26368	U2AF2_HUMAN	-1.12928	16.3214	1.25008e-05	0.000180544
ETFA	P13804	ETFA_HUMAN	-0.705845	15.0254	1.33886e-05	0.000185754
UGDH	O60701	UGDH_HUMAN	0.700628	14.7779	1.2465e-05	0.000180544
CNBP	P62633	CNBP_HUMAN	1.01232	15.8263	1.33627e-05	0.000185754
PFAS	O15067	PUR4_HUMAN	0.471725	16.5543	1.29231e-05	0.000183633
ETHE1	O95571	ETHE1_HUMAN	-0.507432	14.9172	1.4716e-05	0.000197901
PTBP1	P26599	PTBP1_HUMAN	-0.747995	18.549	1.39519e-05	0.000192056
HSPH1	Q92598	HS105_HUMAN	0.460863	16.1306	1.48257e-05	0.000197901
TGOLN2	O43493	TGON2_HUMAN	0.802922	14.707	1.45924e-05	0.000197783
SLTM	Q9NWH9	SLTM_HUMAN	-0.934944	15.3975	1.5034e-05	0.000199172
ESM1	Q9NQ30	ESM1_HUMAN	1.24742	15.9243	1.43536e-05	0.000196055
CTNNB1	P35222	CTNB1_HUMAN	-0.75159	15.0505	1.65864e-05	0.000216483
MAN2C1	Q9NTJ4	MA2C1_HUMAN	1.00194	15.0733	1.81831e-05	0.000229975
HP1BP3	Q5SSJ5	HP1B3_HUMAN	0.823909	16.955	1.60012e-05	0.000210403
DLST	P36957	ODO2_HUMAN	-1.44051	17.3637	1.76936e-05	0.000227563
HSPG2	P98160	PGBM_HUMAN	1.56242	20.443	1.70675e-05	0.000221124
PDS5A	Q29RF7	PDS5A_HUMAN	-0.806893	14.8833	1.98249e-05	0.000236449
SRPRA	P08240	SRPRA_HUMAN	-0.636449	15.5077	1.818e-05	0.000229975
PML	P29590	PML_HUMAN	-0.726151	16.0239	1.82727e-05	0.000229975
HK1	P19367	HXK1_HUMAN	0.834263	16.6011	1.84439e-05	0.000230484
TTLL12	Q14166	TTL12_HUMAN	0.48084	13.9904	1.98606e-05	0.000236449
ELAVL1	Q15717	ELAV1_HUMAN	-0.622275	17.3214	1.87188e-05	0.000232271
AKR1C1	Q04828	AK1C1_HUMAN	0.774051	16.1079	1.89993e-05	0.000233123
DNPEP	Q9ULA0	DNPEP_HUMAN	0.613759	15.6749	1.90521e-05	0.000233123
KHDRBS1	Q07666	KHDR1_HUMAN	-0.773112	16.4258	1.95459e-05	0.000236449
ATP6V1B2	P21281	VATB2_HUMAN	0.557602	15.3479	1.97976e-05	0.000236449
HNRNPH1	P31943	HNRH1_HUMAN	-0.67514	16.3249	2.16965e-05	0.000254862
TCERG1	O14776	TCRG1_HUMAN	-0.484663	15.0722	2.08232e-05	0.000246244
SEC13	P55735	SEC13_HUMAN	-0.464712	15.3537	2.20997e-05	0.000256893
ATP6V1G1	O75348	VATG1_HUMAN	0.577075	15.4294	2.2161e-05	0.000256893
ZPR1	O75312	ZPR1_HUMAN	0.857107	14.6759	2.42872e-05	0.00027609
PRPF19	Q9UMS4	PRP19_HUMAN	-0.510994	16.0853	2.31267e-05	0.000266335
PMM2	O15305	PMM2_HUMAN	-0.769025	15.2589	2.39293e-05	0.000273788
CNOT3	O75175	CNOT3_HUMAN	-1.24393	14.459	2.47712e-05	0.000279787
COPB1	P53618	COPB_HUMAN	0.517592	15.9654	2.62143e-05	0.000289791
CLSTN1	O94985	CSTN1_HUMAN	0.969991	16.9408	2.58465e-05	0.000288238
MDH2	P40926	MDHM_HUMAN	-1.52099	19.6955	2.55772e-05	0.000287051
FNTA	P49354	FNTA_HUMAN	0.84973	16.0593	2.73096e-05	0.000298879
H1-2	P16403	H12_HUMAN	-0.869283	17.6174	2.83232e-05	0.000308058
IRF2BP2	Q7Z5L9	I2BP2_HUMAN	-0.844046	15.0732	2.63147e-05	0.000289791
STRN	O43815	STRN_HUMAN	0.562354	15.4158	2.86059e-05	0.000309224
MMP1	P03956	MMP1_HUMAN	0.722586	17.6108	2.87845e-05	0.000309258
TINAGL1	Q9GZM7	TINAL_HUMAN	0.874638	16.6151	2.95965e-05	0.000316055
EIF1AX	P47813	IF1AX_HUMAN	-0.963099	15.6537	3.36713e-05	0.000353148
EPS15	P42566	EPS15_HUMAN	1.09076	16.0918	3.21265e-05	0.000341005
GAMT	Q14353	GAMT_HUMAN	1.19194	14.4889	3.4175e-05	0.00035631
ILF3	Q12906	ILF3_HUMAN	-0.568215	18.6274	3.32141e-05	0.000350438
MYCT1	Q8N699	MYCT1_HUMAN	-1.1852	14.6796	3.63771e-05	0.000372653
SERF2	P84101	SERF2_HUMAN	-1.29805	16.1571	3.63082e-05	0.000372653
B2M	P61769	B2MG_HUMAN	-0.399333	20.6334	3.59312e-05	0.000372416
CPSF6	Q16630	CPSF6_HUMAN	-0.660189	14.6618	3.985e-05	0.000396499
ARPC5L	Q9BPX5	ARP5L_HUMAN	1.28972	15.4385	3.78294e-05	0.000384271
SUMF2	Q8NBJ7	SUMF2_HUMAN	0.491202	16.2104	3.79473e-05	0.000384271
FAT4	Q6V0I7	FAT4_HUMAN	-0.663594	14.6129	3.88877e-05	0.000391543
ASAH1	Q13510	ASAH1_HUMAN	0.809713	15.8001	4.10339e-05	0.000400814
ARHGDIB	P52566	GDIR2_HUMAN	-0.779364	18.2695	3.92649e-05	0.000393095
FAM50A	Q14320	FA50A_HUMAN	-0.577626	14.6462	4.08093e-05	0.000400814
AK2	P54819	KAD2_HUMAN	-1.09621	17.6809	4.0055e-05	0.000396499
TUBB	P07437	TBB5_HUMAN	0.963734	18.1114	4.11733e-05	0.000400814
RPL38	P63173	RL38_HUMAN	0.653475	15.4477	4.36054e-05	0.000417569
GANAB	Q14697	GANAB_HUMAN	0.729049	16.0124	4.29093e-05	0.000413149
IDH2	P48735	IDHP_HUMAN	-0.598962	13.974	4.23505e-05	0.000410009
LSM2	Q9Y333	LSM2_HUMAN	0.514654	15.9092	4.86758e-05	0.000451404
AASDHPPT	Q9NRN7	ADPPT_HUMAN	0.697028	14.3555	4.62954e-05	0.000436326
PMPCB	O75439	MPPB_HUMAN	-0.845645	15.4916	4.62966e-05	0.000436326
IGLL5	B9A064	IGLL5_HUMAN	-2.27237	15.3471	4.6307e-05	0.000436326
MYDGF	Q969H8	MYDGF_HUMAN	0.552473	17.7847	4.86234e-05	0.000451404
ARHGAP1	Q07960	RHG01_HUMAN	0.727131	15.5988	4.93538e-05	0.000455295
LAMA4	Q16363	LAMA4_HUMAN	0.577308	18.3097	4.70933e-05	0.000441374
IRGQ	Q8WZA9	IRGQ_HUMAN	0.569952	14.751	5.36118e-05	0.000481959
BPHL	Q86WA6	BPHL_HUMAN	-0.898721	15.2277	5.13657e-05	0.000467645
PTPRK	Q15262	PTPRK_HUMAN	-0.473064	16.5418	5.13127e-05	0.000467645
LAP3	P28838	AMPL_HUMAN	0.500817	17.3643	5.14887e-05	0.000467645
FHL3	Q13643	FHL3_HUMAN	0.401171	14.5038	5.80236e-05	0.000516351
MFAP2	P55001	MFAP2_HUMAN	1.16512	18.0589	5.2783e-05	0.000476942
PRDX3	P30048	PRDX3_HUMAN	-0.907549	17.9114	5.57551e-05	0.000498683
FKBP10	Q96AY3	FKB10_HUMAN	1.78136	15.7256	5.95905e-05	0.00052763
PSMB1	P20618	PSB1_HUMAN	0.514668	17.8846	6.02824e-05	0.000531088
ITPRID2	P28290	ITPI2_HUMAN	-0.702511	14.798	6.49029e-05	0.000563345
FLOT1	O75955	FLOT1_HUMAN	-0.794393	15.6995	6.32736e-05	0.000554667
LUZP1	Q86V48	LUZP1_HUMAN	-0.542736	15.4994	6.4755e-05	0.000563345
FAM3C	Q92520	FAM3C_HUMAN	-0.763397	15.9697	6.54501e-05	0.000565309
RAN	P62826	RAN_HUMAN	-0.785366	17.9487	6.89082e-05	0.000589399
NUCB1	Q02818	NUCB1_HUMAN	0.836671	18.0414	6.99279e-05	0.00059237
UGP2	Q16851	UGPA_HUMAN	0.520231	16.4377	6.99081e-05	0.00059237
SCARB2	Q14108	SCRB2_HUMAN	-0.567977	15.1168	6.78178e-05	0.000582902
HSPE1	P61604	CH10_HUMAN	-0.548424	18.9974	7.2357e-05	0.000610015
DNAJB4	Q9UDY4	DNJB4_HUMAN	-0.540002	17.9172	7.86829e-05	0.000653958
VIM	P08670	VIME_HUMAN	0.33594	22.4098	7.85218e-05	0.000653958
CSRP2	Q16527	CSRP2_HUMAN	-0.654045	14.1439	7.7785e-05	0.000652653
TTYH3	Q9C0H2	TTYH3_HUMAN	-0.566573	15.7503	8.9004e-05	0.000709616
PSMA2	P25787	PSA2_HUMAN	0.54797	17.8586	7.942e-05	0.000656986
CAPRIN1	Q14444	CAPR1_HUMAN	-0.773123	15.3723	8.07517e-05	0.000661789
RPIA	P49247	RPIA_HUMAN	0.975034	15.1452	9.21219e-05	0.000718225
SAFB	Q15424	SAFB1_HUMAN	-0.73653	15.5363	8.06757e-05	0.000661789
AFDN	P55196	AFAD_HUMAN	-0.804565	15.7517	8.68312e-05	0.000701819
SUB1	P53999	TCP4_HUMAN	-0.774929	17.0833	8.51348e-05	0.000694479
SRGN	P10124	SRGN_HUMAN	2.54597	16.3999	8.88273e-05	0.000709616
SNRNP200	O75643	U520_HUMAN	-0.833047	15.7926	8.58543e-05	0.000697121
FAM114A2	Q9NRY5	F1142_HUMAN	0.578664	15.6595	0.000100059	0.000759928
DERA	Q9Y315	DEOC_HUMAN	0.730028	15.8588	9.10854e-05	0.000715617
PLAT	P00750	TPA_HUMAN	0.527502	15.1973	8.89671e-05	0.000709616
ARCN1	P48444	COPD_HUMAN	0.504816	17.2837	9.10031e-05	0.000715617
SH3PXD2B	A1X283	SPD2B_HUMAN	-0.617582	14.7397	9.0565e-05	0.000715617
NUDT9	Q9BW91	NUDT9_HUMAN	0.676921	15.0873	9.28579e-05	0.000720773
LBR	Q14739	LBR_HUMAN	-0.463094	14.8858	9.62435e-05	0.000740528
GSTM2	P28161	GSTM2_HUMAN	0.826845	15.4814	9.13812e-05	0.000715617
RBBP6	Q7Z6E9	RBBP6_HUMAN	-0.735752	14.686	9.89436e-05	0.000757994
SEC24A	O95486	SC24A_HUMAN	1.13066	15.0249	0.000107305	0.000787453
MANF	P55145	MANF_HUMAN	0.478088	16.9748	9.60963e-05	0.000740528
RAB5C	P51148	RAB5C_HUMAN	0.764666	16.0995	0.000100577	0.000760583
NAA50	Q9GZZ1	NAA50_HUMAN	0.43772	14.7619	9.99491e-05	0.000759928
VAT1	Q99536	VAT1_HUMAN	0.64866	17.2223	0.000103939	0.00077602
MAT2B	Q9NZL9	MAT2B_HUMAN	0.494431	16.4227	0.000104558	0.000777345
PLRG1	O43660	PLRG1_HUMAN	-0.521482	14.7568	0.000110542	0.000803013
GRPEL1	Q9HAV7	GRPE1_HUMAN	-0.628892	16.2639	0.00010362	0.00077602
PPWD1	Q96BP3	PPWD1_HUMAN	-0.684884	14.7407	0.000101408	0.000763595
ETFB	P38117	ETFB_HUMAN	-0.914816	14.4531	0.000107705	0.000787453
MCTS1	Q9ULC4	MCTS1_HUMAN	0.716962	15.2639	0.000107641	0.000787453
USP5	P45974	UBP5_HUMAN	0.657745	15.5091	0.000105745	0.000782871
ECHS1	P30084	ECHM_HUMAN	-0.895208	16.5088	0.000110745	0.000803013
NPEPL1	Q8NDH3	PEPL1_HUMAN	0.372556	15.6003	0.000114706	0.000828324
EIF3L	Q9Y262	EIF3L_HUMAN	0.65654	15.2373	0.000118301	0.0008508
NIT2	Q9NQR4	NIT2_HUMAN	-0.714036	15.1852	0.000126885	0.000900435
KYAT1	Q16773	KAT1_HUMAN	0.835253	14.3347	0.000124673	0.000892985
MAMDC2	Q7Z304	MAMC2_HUMAN	1.00843	15.7618	0.000127599	0.000900435
TGM2	P21980	TGM2_HUMAN	0.483318	18.1643	0.000126149	0.0008999
HDGFL3	Q9Y3E1	HDGR3_HUMAN	-0.637285	14.7236	0.000150044	0.00103678
PPM1G	O15355	PPM1G_HUMAN	-0.909594	15.2186	0.000127758	0.000900435
RBM3	P98179	RBM3_HUMAN	1.01449	15.999	0.000128587	0.000902669
LARS1	Q9P2J5	SYLC_HUMAN	0.608825	14.6394	0.00013674	0.000956096
EIF3E	P60228	EIF3E_HUMAN	0.683316	14.3287	0.000143089	0.000996534
AP3M1	Q9Y2T2	AP3M1_HUMAN	0.387699	15.6672	0.000154828	0.00106565
NAA25	Q14CX7	NAA25_HUMAN	0.590046	14.315	0.000167823	0.0011335
S100A16	Q96FQ6	S10AG_HUMAN	0.607119	17.3735	0.000147112	0.00102051
ESYT1	Q9BSJ8	ESYT1_HUMAN	-0.465686	16.8325	0.000158414	0.00108609
DOCK4	Q8N1I0	DOCK4_HUMAN	-1.08628	15.523	0.000167902	0.0011335
TNKS1BP1	Q9C0C2	TB182_HUMAN	-0.407052	15.3797	0.00016369	0.00111791
PABPC1	P11940	PABP1_HUMAN	-0.364974	17.7584	0.000165157	0.00112358
HPCAL1	P37235	HPCL1_HUMAN	0.552873	14.721	0.000179899	0.00119059
AHCY	P23526	SAHH_HUMAN	0.297844	17.5307	0.000180412	0.00119059
LSM14A	Q8ND56	LS14A_HUMAN	-0.76251	14.9566	0.000175374	0.00117943
TIGAR	Q9NQ88	TIGAR_HUMAN	-0.756623	15.1792	0.000179603	0.00119059
THRAP3	Q9Y2W1	TR150_HUMAN	-1.17493	15.9235	0.00017833	0.00119059
NUDT14	O95848	NUD14_HUMAN	-0.579248	14.8136	0.000224403	0.00140212
LANCL1	O43813	LANC1_HUMAN	-0.373076	15.5145	0.000187585	0.00121965
NDRG4	Q9ULP0	NDRG4_HUMAN	-0.489373	15.7343	0.000180281	0.00119059
SND1	Q7KZF4	SND1_HUMAN	-0.364379	16.262	0.000194017	0.00125223
RUVBL1	Q9Y265	RUVB1_HUMAN	0.846937	15.4394	0.000186893	0.00121965
TWF1	Q12792	TWF1_HUMAN	0.457284	16.0808	0.000183644	0.00120739
PRDX4	Q13162	PRDX4_HUMAN	0.994132	15.4204	0.000191883	0.001243
NME1	P15531	NDKA_HUMAN	0.820305	19.0117	0.000184682	0.0012097
POFUT1	Q9H488	OFUT1_HUMAN	0.635673	14.8231	0.000210016	0.00133935
TXNRD2	Q9NNW7	TRXR2_HUMAN	-0.659869	15.2393	0.000198285	0.00127047
YWHAQ	P27348	1433T_HUMAN	-0.410182	17.7722	0.00021584	0.00136312
CYB5R3	P00387	NB5R3_HUMAN	0.552347	14.6505	0.000222568	0.00140059
CPOX	P36551	HEM6_HUMAN	-0.737342	16.2631	0.000197009	0.0012669
COPS6	Q7L5N1	CSN6_HUMAN	0.624435	15.3008	0.000210556	0.00133935
MRPL12	P52815	RM12_HUMAN	-1.24882	15.6227	0.000211569	0.00134095
KTN1	Q86UP2	KTN1_HUMAN	0.301199	16.2935	0.000234541	0.00143994
TSN	Q15631	TSN_HUMAN	0.454891	16.5402	0.000224327	0.00140212
PAK2	Q13177	PAK2_HUMAN	1.04242	16.1687	0.000226376	0.00140945
XPOT	O43592	XPOT_HUMAN	0.596398	14.9626	0.000254278	0.00153438
ALDH9A1	P49189	AL9A1_HUMAN	-0.620501	15.866	0.000228558	0.00141803
HNRNPA3	P51991	ROA3_HUMAN	-0.472504	17.2212	0.000241882	0.00147473
IL6ST	P40189	IL6RB_HUMAN	-0.455231	14.5973	0.00027359	0.0016286
PSME1	Q06323	PSME1_HUMAN	0.506993	17.1155	0.000231363	0.00142754
RNH1	P13489	RINI_HUMAN	-0.380074	17.7728	0.000231711	0.00142754
PLOD3	O60568	PLOD3_HUMAN	0.993594	15.6349	0.000238816	0.00146109
SERPINC1	P01008	ANT3_HUMAN	0.453849	16.2157	0.000250388	0.0015161
NCOA7	Q8NI08	NCOA7_HUMAN	-0.596532	14.2261	0.000283108	0.00167395
AK3	Q9UIJ7	KAD3_HUMAN	-0.743148	15.9953	0.000248362	0.00150901
TUBB6	Q9BUF5	TBB6_HUMAN	0.793416	15.8469	0.00025838	0.00154852
COX17	Q14061	COX17_HUMAN	-0.41524	14.9056	0.000261787	0.00156362
HNRNPK	P61978	HNRPK_HUMAN	-0.612164	18.2557	0.000257527	0.00154852
XPO7	Q9UIA9	XPO7_HUMAN	0.413083	14.6845	0.000282687	0.00167395
TLE1	Q04724	TLE1_HUMAN	-0.896005	16.7946	0.000307178	0.00178042
GC	P02774	VTDB_HUMAN	0.79702	16.3183	0.000295873	0.00172625
MAP4	P27816	MAP4_HUMAN	-0.404738	18.3302	0.000286366	0.00168755
RTRAF	Q9Y224	RTRAF_HUMAN	0.586762	15.3835	0.000296999	0.0017271
ANGPT2	O15123	ANGP2_HUMAN	0.5832	15.8895	0.000290316	0.00170512
PTX3	P26022	PTX3_HUMAN	1.82723	18.4593	0.000293669	0.00171908
EPB41L3	Q9Y2J2	E41L3_HUMAN	-0.725236	15.452	0.000310241	0.00178576
PALMD	Q9NP74	PALMD_HUMAN	-0.452668	15.4805	0.000309144	0.00178576
MTHFD1	P11586	C1TC_HUMAN	0.519157	17.9002	0.00031114	0.00178576
DYNC1LI2	O43237	DC1L2_HUMAN	-0.53488	15.8362	0.000318326	0.00182107
ARPC2	O15144	ARPC2_HUMAN	0.534853	18.0464	0.000331064	0.00188782
ATRN	O75882	ATRN_HUMAN	-0.604938	15.3569	0.000370233	0.00207989
RAI14	Q9P0K7	RAI14_HUMAN	-0.387667	16.113	0.000353236	0.00199488
FNBP1L	Q5T0N5	FBP1L_HUMAN	-0.475508	15.3658	0.000339017	0.00192693
CIRBP	Q14011	CIRBP_HUMAN	0.355358	15.7095	0.000404158	0.00221846
TJP1	Q07157	ZO1_HUMAN	-0.379682	15.6119	0.000343058	0.00194363
MPI	P34949	MPI_HUMAN	0.447174	15.7411	0.00037065	0.00207989
SNX2	O60749	SNX2_HUMAN	0.650044	14.4482	0.000372932	0.00208444
NHLRC3	Q5JS37	NHLC3_HUMAN	0.566786	14.9495	0.000387745	0.00214629
HMGN2	P05204	HMGN2_HUMAN	-0.726343	18.0805	0.000388573	0.00214629
ANXA1	P04083	ANXA1_HUMAN	0.480947	17.334	0.000373827	0.00208444
PPP1R12A	O14974	MYPT1_HUMAN	-0.319901	15.4688	0.00038376	0.00213308
ACIN1	Q9UKV3	ACINU_HUMAN	-0.758495	15.2936	0.000403086	0.00221846
SFPQ	P23246	SFPQ_HUMAN	-0.729412	16.8983	0.000412713	0.00225839
PSMB3	P49720	PSB3_HUMAN	0.643966	17.8999	0.000415141	0.00226464
PSMB6	P28072	PSB6_HUMAN	0.596013	17.9163	0.000450103	0.00241892
USP14	P54578	UBP14_HUMAN	-0.354319	17.6467	0.000473332	0.00250454
COPZ1	P61923	COPZ1_HUMAN	1.06117	15.3204	0.000427345	0.00232402
WARS1	P23381	SYWC_HUMAN	0.61038	17.5738	0.000432647	0.00234561
PLOD2	O00469	PLOD2_HUMAN	0.774102	14.9831	0.000457321	0.00243444
RPL23A	P62750	RL23A_HUMAN	-0.637001	16.5242	0.000449137	0.00241892
CTNNA1	P35221	CTNA1_HUMAN	-0.305429	16.3894	0.000453032	0.00241892
MAT2A	P31153	METK2_HUMAN	0.356777	16.7351	0.00045167	0.00241892
HSPA9	P38646	GRP75_HUMAN	-0.646853	17.4933	0.000452405	0.00241892
MRI1	Q9BV20	MTNA_HUMAN	0.499869	14.8213	0.000541765	0.00275098
CDH5	P33151	CADH5_HUMAN	-0.683813	19.5581	0.00047039	0.00249647
GMFB	P60983	GMFB_HUMAN	0.710908	16.2093	0.00049651	0.00260372
GARS1	P41250	GARS_HUMAN	0.3365	17.1239	0.000504031	0.00263344
SH3BGRL2	Q9UJC5	SH3L2_HUMAN	0.34187	16.3562	0.00049179	0.00259441
RO60	P10155	RO60_HUMAN	0.298362	17.3589	0.000520165	0.00268777
RANBP2	P49792	RBP2_HUMAN	-0.67693	15.4971	0.00052578	0.00270095
EDF1	O60869	EDF1_HUMAN	-0.356836	16.3219	0.000495608	0.00260372
JPT1	Q9UK76	JUPI1_HUMAN	0.546945	16.8681	0.000525498	0.00270095
Q5VYK3	Q5VYK3	ECM29_HUMAN	0.857533	14.9249	0.000514515	0.0026664
NQO2	P16083	NQO2_HUMAN	0.392024	15.9718	0.000505165	0.00263344
GNS	P15586	GNS_HUMAN	-0.393377	19.018	0.000540315	0.00275098
FUBP1	Q96AE4	FUBP1_HUMAN	-0.941187	16.3605	0.000512565	0.00266413
DDX17	Q92841	DDX17_HUMAN	-0.283551	16.2468	0.000569934	0.00286921
GNPNAT1	Q96EK6	GNA1_HUMAN	-0.675697	16.3629	0.00053314	0.00273079
MATR3	P43243	MATR3_HUMAN	-0.750441	17.0065	0.000536244	0.00273873
LYPLA1	O75608	LYPA1_HUMAN	-0.854668	16.2125	0.000546684	0.00276005
ATP6V1A	P38606	VATA_HUMAN	0.828174	16.62	0.000545456	0.00276005
SNU13	P55769	NH2L1_HUMAN	-0.583051	14.6787	0.000625595	0.00310507
HNRNPU	Q00839	HNRPU_HUMAN	-0.770807	17.4179	0.00057381	0.0028805
BLMH	Q13867	BLMH_HUMAN	0.677415	18.0977	0.000577591	0.00289124
RPL6	Q02878	RL6_HUMAN	0.609527	15.6646	0.000597875	0.00298429
LMNB1	P20700	LMNB1_HUMAN	-0.329788	17.433	0.000612722	0.00304976
H4C9	P62805	H4_HUMAN	0.735643	19.3619	0.000668012	0.00330629
MTA2	O94776	MTA2_HUMAN	-0.363518	14.4257	0.000812601	0.00380799
MT1E	P04732	MT1E_HUMAN	0.465513	16.0554	0.000684489	0.00335953
A0A0B4J2D5	A0A0B4J2D5	GAL3B_HUMAN	-0.851566	15.4658	0.000705972	0.00343625
ADH5	P11766	ADHX_HUMAN	-0.56676	16.2824	0.000679617	0.00334493
CDH13	P55290	CAD13_HUMAN	-0.365058	18.174	0.000696103	0.0033976
ATP6V1F	Q16864	VATF_HUMAN	1.32162	14.0172	0.000674271	0.00332792
CCDC124	Q96CT7	CC124_HUMAN	0.32743	16.0011	0.000695639	0.0033976
DYNC1LI1	Q9Y6G9	DC1L1_HUMAN	-0.368244	14.2098	0.000936564	0.00423135
NUCB2	P80303	NUCB2_HUMAN	0.287095	14.675	0.000736922	0.00357132
AGL	P35573	GDE_HUMAN	0.658007	16.0055	0.000823052	0.00384673
HMGB1	P09429	HMGB1_HUMAN	-1.12657	18.8205	0.000737775	0.00357132
DPP9	Q86TI2	DPP9_HUMAN	0.512267	15.5601	0.00078696	0.00372983
STOM	P27105	STOM_HUMAN	-0.806216	16.0869	0.000743794	0.00358752
PPIA	P62937	PPIA_HUMAN	-0.748955	22.157	0.000745194	0.00358752
MRC2	Q9UBG0	MRC2_HUMAN	0.426396	15.7498	0.000786232	0.00372983
ANXA6	P08133	ANXA6_HUMAN	0.412862	15.6151	0.000794078	0.00375111
IGFBP7	Q16270	IBP7_HUMAN	-0.570583	20.2681	0.000775819	0.00372478
HNRNPC	P07910	HNRPC_HUMAN	-0.759285	18.7533	0.00078007	0.00372983
ATP5F1A	P25705	ATPA_HUMAN	-0.942315	15.4791	0.00078196	0.00372983
RPS7	P62081	RS7_HUMAN	1.31876	14.1564	0.000787456	0.00372983
TJP2	Q9UDY2	ZO2_HUMAN	-0.524659	15.2462	0.00080393	0.0037774
SERPINE1	P05121	PAI1_HUMAN	-0.488616	20.6912	0.00079794	0.00375928
AMPD2	Q01433	AMPD2_HUMAN	0.579622	14.8546	0.000864855	0.00399967
HNRNPF	P52597	HNRPF_HUMAN	-0.762406	16.6342	0.000873128	0.00401685
TMA7	Q9Y2S6	TMA7_HUMAN	-0.904862	16.126	0.000850119	0.00394187
RAD23B	P54727	RD23B_HUMAN	-0.745075	18.7181	0.000845691	0.00394187
NAPRT	Q6XQN6	PNCB_HUMAN	-0.306288	15.7181	0.000849469	0.00394187
PLIN3	O60664	PLIN3_HUMAN	0.427213	15.4985	0.00091425	0.00417334
EIF4A1	P60842	IF4A1_HUMAN	0.575599	17.0089	0.000872634	0.00401685
HNRNPAB	Q99729	ROAA_HUMAN	0.632405	16.9949	0.000884695	0.00405946
GALNT2	Q10471	GALT2_HUMAN	-0.687029	15.3889	0.000917436	0.00417706
EMD	P50402	EMD_HUMAN	-0.579166	15.6232	0.000941918	0.00424465
PSMD12	O00232	PSD12_HUMAN	0.587566	15.3022	0.000958223	0.00430711
SERPINB9	P50453	SPB9_HUMAN	-0.42523	18.6997	0.000911138	0.00416994
KHSRP	Q92945	FUBP2_HUMAN	-0.689005	16.8596	0.000926907	0.00420931
STMN1	P16949	STMN1_HUMAN	-0.333298	19.4313	0.000962875	0.00431701
FUS	P35637	FUS_HUMAN	-0.831605	16.0086	0.000935856	0.00423135
YLPM1	P49750	YLPM1_HUMAN	-1.06194	14.2178	0.000985058	0.00439411
HNRNPA1	P09651	ROA1_HUMAN	0.60065	19.8927	0.00097015	0.00433859
PEPD	P12955	PEPD_HUMAN	0.405007	18.9636	0.0010156	0.00448494
YARS1	P54577	SYYC_HUMAN	0.382068	15.5465	0.00106389	0.00466314
PXDN	Q92626	PXDN_HUMAN	0.267338	15.759	0.00110431	0.00480443
RPS20	P60866	RS20_HUMAN	0.624934	15.9425	0.00100509	0.00444968
TXNL1	O43396	TXNL1_HUMAN	-0.292048	15.5102	0.0010843	0.00473335
TPP1	O14773	TPP1_HUMAN	0.838105	16.3625	0.00099934	0.00444656
TRAP1	Q12931	TRAP1_HUMAN	-0.757186	15.3228	0.00100483	0.00444968
GLA	P06280	AGAL_HUMAN	0.632573	16.2449	0.00102577	0.00451854
TUBA1A	Q71U36	TBA1A_HUMAN	0.742063	18.729	0.00111247	0.004828
PALM2AKAP2	Q9Y2D5	PLAK2_HUMAN	-0.266372	15.685	0.00105561	0.00463838
COL5A2	P05997	CO5A2_HUMAN	-0.959768	16.5825	0.00108529	0.00473335
ACP1	P24666	PPAC_HUMAN	-0.422781	16.7682	0.00111797	0.00483996
ERP44	Q9BS26	ERP44_HUMAN	0.795705	15.278	0.00119521	0.00511609
MSRA	Q9UJ68	MSRA_HUMAN	0.510924	14.0648	0.00114808	0.00494599
DCTN1	Q14203	DCTN1_HUMAN	-0.323361	15.873	0.00124058	0.00525459
MAP7D1	Q3KQU3	MA7D1_HUMAN	0.400723	14.3853	0.00121932	0.00518949
ISOC1	Q96CN7	ISOC1_HUMAN	0.572074	15.2109	0.0011229	0.00484938
RPE	Q96AT9	RPE_HUMAN	0.788245	16.0643	0.00119627	0.00511609
SEPTIN9	Q9UHD8	SEPT9_HUMAN	-0.458675	15.6727	0.00117601	0.00505397
PSMD14	O00487	PSDE_HUMAN	0.720923	14.5676	0.00146636	0.00605089
STRAP	Q9Y3F4	STRAP_HUMAN	0.719682	15.5792	0.00120258	0.00513064
AXL	P30530	UFO_HUMAN	-0.500171	16.5513	0.00122475	0.00520002
PSMD2	Q13200	PSMD2_HUMAN	0.609108	16.308	0.00127763	0.00539852
CUL2	Q13617	CUL2_HUMAN	0.605645	16.2196	0.00134405	0.00562331
ICAM2	P13598	ICAM2_HUMAN	-0.240681	19.8081	0.00129783	0.00547074
TP53BP1	Q12888	TP53B_HUMAN	-0.893148	16.4198	0.00130978	0.00550796
ITGA6	P23229	ITA6_HUMAN	-0.52555	14.6326	0.00132837	0.00557282
C12orf57	Q99622	C10_HUMAN	0.578576	14.6687	0.00143053	0.00591689
IARS2	Q9NSE4	SYIM_HUMAN	-0.754144	15.5639	0.00134679	0.00562331
GUK1	Q16774	KGUA_HUMAN	0.412154	15.2689	0.00135224	0.00563272
IDUA	P35475	IDUA_HUMAN	0.445759	15.4702	0.00151718	0.00621693
NCSTN	Q92542	NICA_HUMAN	0.524041	14.5656	0.00169196	0.0067145
RPRD1B	Q9NQG5	RPR1B_HUMAN	0.436159	15.0525	0.00146983	0.00605104
CTTN	Q14247	SRC8_HUMAN	-0.219026	16.9486	0.00142123	0.00589472
DCTN2	Q13561	DCTN2_HUMAN	0.394769	16.2656	0.00142183	0.00589472
PLS3	P13797	PLST_HUMAN	-0.306129	19.3975	0.00151588	0.00621693
STAB1	Q9NY15	STAB1_HUMAN	0.358698	16.0516	0.001521	0.00621808
HNRNPR	O43390	HNRPR_HUMAN	-0.301239	16.5284	0.00157014	0.00637462
SH3BGRL3	Q9H299	SH3L3_HUMAN	-0.525572	19.8215	0.00154742	0.00629688
PPA1	Q15181	IPYR_HUMAN	0.386059	16.5309	0.00153682	0.00626823
HADH	Q16836	HCDH_HUMAN	-0.807161	16.4828	0.0016721	0.00667122
NUDT3	O95989	NUDT3_HUMAN	-0.386801	15.6103	0.00176263	0.00694799
VASP	P50552	VASP_HUMAN	-0.414745	16.5585	0.00164551	0.00660451
GLUD1	P00367	DHE3_HUMAN	-0.448405	16.1892	0.00157961	0.00639834
SUPT16H	Q9Y5B9	SP16H_HUMAN	-0.757244	15.9883	0.00158648	0.00641141
P01834	P01834	IGKC_HUMAN	-2.40063	15.9857	0.00167349	0.00667122
ME2	P23368	MAOM_HUMAN	-0.994861	15.0905	0.00160582	0.00647369
HNRNPH3	P31942	HNRH3_HUMAN	-0.455239	16.1421	0.00160924	0.00647369
TRIOBP	Q9H2D6	TARA_HUMAN	-0.657127	15.7104	0.00165585	0.00663091
TNFRSF10C	O14798	TR10C_HUMAN	-0.436029	13.9741	0.00188273	0.00732313
COL6A1	P12109	CO6A1_HUMAN	0.711709	15.5861	0.00168532	0.00670322
NEU1	Q99519	NEUR1_HUMAN	0.431453	15.0216	0.00177163	0.00695235
LYPLA2	O95372	LYPA2_HUMAN	0.313362	15.6187	0.00192676	0.00744509
FXR1	P51114	FXR1_HUMAN	-0.313209	14.8737	0.00189615	0.0073429
FHL2	Q14192	FHL2_HUMAN	0.611247	15.6711	0.00175039	0.00693049
TCEA1	P23193	TCEA1_HUMAN	-0.476489	15.3526	0.00175426	0.00693049
SNX12	Q9UMY4	SNX12_HUMAN	0.457717	16.3743	0.00181133	0.00709236
HCLS1	P14317	HCLS1_HUMAN	-0.429706	16.9966	0.0017689	0.00695235
MTAP	Q13126	MTAP_HUMAN	0.722695	16.6131	0.00183848	0.00718273
RPS2	P15880	RS2_HUMAN	0.329065	16.1798	0.00208512	0.00796959
MYO5A	Q9Y4I1	MYO5A_HUMAN	-0.433567	15.0085	0.00187063	0.00729216
LY75	O60449	LY75_HUMAN	0.392683	14.5071	0.00199395	0.00768782
PFN1	P07737	PROF1_HUMAN	0.198283	21.8567	0.0018954	0.0073429
EML1	O00423	EMAL1_HUMAN	-0.479975	15.3806	0.00244429	0.00901013
CAPN2	P17655	CAN2_HUMAN	-0.513229	16.7758	0.00210004	0.00800926
VCL	P18206	VINC_HUMAN	0.265743	18.4836	0.00199917	0.00768782
TPR	P12270	TPR_HUMAN	-0.650245	15.224	0.00200267	0.00768782
HMBS	P08397	HEM3_HUMAN	0.526673	14.4008	0.00214235	0.00811774
DDB2	Q92466	DDB2_HUMAN	0.382184	15.7602	0.00203195	0.00778323
HSP90AA1	P07900	HS90A_HUMAN	-0.459336	19.5706	0.00216803	0.00818003
ERAP2	Q6P179	ERAP2_HUMAN	0.387333	15.1009	0.00239261	0.00887533
ASL	P04424	ARLY_HUMAN	0.322727	16.7288	0.00213228	0.00810534
VCAM1	P19320	VCAM1_HUMAN	-0.465245	14.8684	0.00226242	0.00851791
PRDX2	P32119	PRDX2_HUMAN	0.942261	17.0206	0.00213444	0.00810534
TARDBP	Q13148	TADBP_HUMAN	0.608675	16.5117	0.00214692	0.00811774
H1-0	P07305	H10_HUMAN	0.434415	13.8768	0.00239048	0.00887533
CD109	Q6YHK3	CD109_HUMAN	-0.331047	17.5861	0.00236374	0.00882397
MAPK3	P27361	MK03_HUMAN	-0.305665	14.4692	0.00246125	0.00905371
BUB3	O43684	BUB3_HUMAN	-0.756747	14.7497	0.00244287	0.00901013
TFPI	P10646	TFPI1_HUMAN	0.567828	15.948	0.00228878	0.00859878
FBLIM1	Q8WUP2	FBLI1_HUMAN	0.260595	16.2725	0.00230836	0.00863554
UBFD1	O14562	UBFD1_HUMAN	-0.283027	16.1557	0.00230806	0.00863554
CBX3	Q13185	CBX3_HUMAN	-0.344914	17.2777	0.0027268	0.00984555
SBDS	Q9Y3A5	SBDS_HUMAN	0.423872	15.6369	0.00239157	0.00887533
PSMC6	P62333	PRS10_HUMAN	0.635174	15.3189	0.00244258	0.00901013
SQSTM1	Q13501	SQSTM_HUMAN	-0.672664	16.6071	0.00262618	0.00962022
PCBP1	Q15365	PCBP1_HUMAN	-0.429918	17.2135	0.00265201	0.00967462
NAE1	Q13564	ULA1_HUMAN	0.48222	15.3226	0.00258166	0.00947685
PUF60	Q9UHX1	PUF60_HUMAN	-0.441698	15.7696	0.00263592	0.00963588
FAHD1	Q6P587	FAHD1_HUMAN	-0.679447	17.24	0.00268127	0.00976114
PSMB10	P40306	PSB10_HUMAN	0.465366	15.5019	0.00292133	0.0103987
ACP5	P13686	PPA5_HUMAN	0.785921	16.0716	0.00305521	0.0107023
PFKP	Q01813	PFKAP_HUMAN	0.676041	16.3053	0.00270159	0.00981182
ACTN1	P12814	ACTN1_HUMAN	0.500199	20.4536	0.00270632	0.00981182
HDGFL2	Q7Z4V5	HDGR2_HUMAN	-0.587246	16.4098	0.00284706	0.0101962
GLB1	P16278	BGAL_HUMAN	-0.677634	17.7078	0.00272012	0.0098416
PFKL	P17858	PFKAL_HUMAN	0.627088	14.4497	0.00273989	0.00987255
NDUFV2	P19404	NDUV2_HUMAN	-1.0122	14.7628	0.00295374	0.0104727
NCL	P19338	NUCL_HUMAN	-0.521457	17.9699	0.00275702	0.00991402
FAM114A1	Q8IWE2	NXP20_HUMAN	0.592238	15.8485	0.00291367	0.0103925
CEP170	Q5SW79	CE170_HUMAN	-0.426592	15.9623	0.00285779	0.0102138
FCHO2	Q0JRZ9	FCHO2_HUMAN	0.558352	14.833	0.00297271	0.0104968
SF3B3	Q15393	SF3B3_HUMAN	-0.308337	15.592	0.00280998	0.0100839
GRAP	Q13588	GRAP_HUMAN	0.461476	14.4729	0.00309114	0.0108067
CUTC	Q9NTM9	CUTC_HUMAN	0.345775	15.1996	0.00303034	0.0106364
JUP	P14923	PLAK_HUMAN	-0.311849	15.4592	0.00295472	0.0104727
RPLP2	P05387	RLA2_HUMAN	-0.756856	17.9771	0.00295994	0.0104727
PDIA6	Q15084	PDIA6_HUMAN	0.447458	16.6357	0.00301399	0.0106213
PSMA6	P60900	PSA6_HUMAN	0.344188	18.7856	0.00302191	0.010628
CBR3	O75828	CBR3_HUMAN	0.607837	16.5157	0.00322732	0.0112161
ACYP1	P07311	ACYP1_HUMAN	-0.503638	16.4289	0.00319365	0.011133
LAMC1	P11047	LAMC1_HUMAN	0.303114	18.1975	0.00364047	0.0122611
RPL4	P36578	RL4_HUMAN	0.586819	15.3798	0.00327129	0.011302
HNRNPLL	Q8WVV9	HNRLL_HUMAN	-0.44932	17.018	0.00319711	0.011133
PSMC3	P17980	PRS6A_HUMAN	0.356011	15.5639	0.00344541	0.0118571
TKFC	Q3LXA3	TKFC_HUMAN	0.519371	15.3127	0.0032629	0.0112952
HS1BP3	Q53T59	H1BP3_HUMAN	-0.65136	15.3325	0.00346926	0.0118927
ACLY	P53396	ACLY_HUMAN	0.799738	16.5066	0.00325647	0.0112951
SRRM1	Q8IYB3	SRRM1_HUMAN	-0.59205	14.9819	0.00379949	0.0126554
RUVBL2	Q9Y230	RUVB2_HUMAN	0.514965	15.2871	0.00330316	0.0113898
NDUFAB1	O14561	ACPM_HUMAN	0.873814	15.6208	0.00348028	0.0119073
DENR	O43583	DENR_HUMAN	-0.576375	14.8432	0.00352733	0.0120449
ADGRL4	Q9HBW9	AGRL4_HUMAN	0.431698	13.9621	0.00358054	0.0122029
ACAT2	Q9BWD1	THIC_HUMAN	0.608577	15.9607	0.00345223	0.0118574
CNPY2	Q9Y2B0	CNPY2_HUMAN	0.606955	14.9412	0.00361618	0.0122489
BLVRB	P30043	BLVRB_HUMAN	0.849159	15.5732	0.00362184	0.0122489
GBP1	P32455	GBP1_HUMAN	0.616583	15.4392	0.00363909	0.0122611
PSMB7	Q99436	PSB7_HUMAN	0.452945	17.6116	0.00361667	0.0122489
ALDH1A1	P00352	AL1A1_HUMAN	0.53473	18.3095	0.00362075	0.0122489
VBP1	P61758	PFD3_HUMAN	0.58662	15.2942	0.00376485	0.0126115
ST13	P50502	F10A1_HUMAN	-0.80809	17.1307	0.00364631	0.0122611
STK24	Q9Y6E0	STK24_HUMAN	-0.741149	14.9926	0.00408475	0.0134028
CNN3	Q15417	CNN3_HUMAN	-0.444621	17.0436	0.00374287	0.0125618
UBAP2L	Q14157	UBP2L_HUMAN	-0.536621	14.3001	0.00381857	0.0126949
F11R	Q9Y624	JAM1_HUMAN	-0.604143	16.594	0.00377451	0.0126199
NUMA1	Q14980	NUMA1_HUMAN	-0.399241	15.5127	0.00379691	0.0126554
PSMC1	P62191	PRS4_HUMAN	0.640309	14.9416	0.00393987	0.0130245
AHNAK	Q09666	AHNK_HUMAN	-0.254325	19.7529	0.00387998	0.0128748
NUP214	P35658	NU214_HUMAN	-0.58744	14.3559	0.00400476	0.0131649
THYN1	Q9P016	THYN1_HUMAN	-0.391878	15.8755	0.00389685	0.0129065
TCEAL3	Q969E4	TCAL3_HUMAN	-0.54346	15.4661	0.00397485	0.0131155
TPD52	P55327	TPD52_HUMAN	0.304983	15.6967	0.00399238	0.0131487
GFUS	Q13630	FCL_HUMAN	-0.268359	15.5042	0.00512436	0.0159807
PIN4	Q9Y237	PIN4_HUMAN	0.407957	16.2687	0.00411277	0.0134697
ACTR2	P61160	ARP2_HUMAN	0.315895	17.6297	0.00417502	0.0136482
QARS1	P47897	SYQ_HUMAN	0.246697	16.0363	0.00441851	0.0143908
COX5B	P10606	COX5B_HUMAN	-0.275998	16.279	0.00487129	0.0153821
PDLIM7	Q9NR12	PDLI7_HUMAN	-0.478889	16.7847	0.00439502	0.0143408
PPP2R5D	Q14738	2A5D_HUMAN	0.719232	14.5385	0.00454553	0.0147772
GSTT2	P0CG29	GST2_HUMAN	-0.236558	14.915	0.00492349	0.0154771
LGALS1	P09382	LEG1_HUMAN	-0.210854	21.1624	0.00491563	0.0154771
GMPR2	Q9P2T1	GMPR2_HUMAN	0.688253	15.7475	0.00460519	0.0148778
PSMA1	P25786	PSA1_HUMAN	0.342412	18.2228	0.00462455	0.0148778
CDC5L	Q99459	CDC5L_HUMAN	-1.18779	14.9196	0.00456694	0.0148194
CCAR2	Q8N163	CCAR2_HUMAN	-0.315576	15.126	0.00478492	0.0152148
PLOD1	Q02809	PLOD1_HUMAN	0.681981	16.2252	0.00459637	0.0148778
PRNP	P04156	PRIO_HUMAN	-0.703128	16.1626	0.00461669	0.0148778
ADM	P35318	ADML_HUMAN	0.548224	16.728	0.00462714	0.0148778
ADK	P55263	ADK_HUMAN	-0.481477	16.9125	0.00479242	0.0152148
PSMD3	O43242	PSMD3_HUMAN	0.44562	15.2311	0.0046836	0.0150088
H1-5	P16401	H15_HUMAN	-1.20061	18.4639	0.00468492	0.0150088
PDCD6IP	Q8WUM4	PDC6I_HUMAN	-0.311902	16.6374	0.00470019	0.0150304
TMEM132A	Q24JP5	T132A_HUMAN	0.44683	15.7521	0.00492773	0.0154771
HNRNPUL2	Q1KMD3	HNRL2_HUMAN	-0.637169	15.5245	0.00474767	0.0151547
GPX1	P07203	GPX1_HUMAN	0.42409	14.9645	0.00476856	0.0151938
PEF1	Q9UBV8	PEF1_HUMAN	0.57567	14.8414	0.00562175	0.0173781
ARPC3	O15145	ARPC3_HUMAN	0.534378	17.6361	0.00482036	0.015276
HDGF	P51858	HDGF_HUMAN	-0.500652	16.9948	0.00486274	0.0153821
EIF4H	Q15056	IF4H_HUMAN	-0.281115	16.0209	0.00523786	0.0162771
DIPK2B	Q9H7Y0	DIK2B_HUMAN	0.428473	15.3504	0.00517978	0.016125
UBE2V1	Q13404	UB2V1_HUMAN	-0.541314	16.1367	0.00502409	0.0157517
PSME2	Q9UL46	PSME2_HUMAN	0.777897	16.2539	0.00504044	0.0157562
AARS1	P49588	SYAC_HUMAN	0.525546	15.7499	0.00504342	0.0157562
CTPS1	P17812	PYRG1_HUMAN	-0.332949	14.5996	0.00594127	0.0182061
SRP72	O76094	SRP72_HUMAN	-0.347117	14.4615	0.00569869	0.0175544
PTGFRN	Q9P2B2	FPRP_HUMAN	-0.504374	15.0353	0.00528169	0.0163844
TAGLN2	P37802	TAGL2_HUMAN	-0.32163	20.3376	0.0054376	0.0168384
CDC42BPB	Q9Y5S2	MRCKB_HUMAN	-0.226588	13.7565	0.00719494	0.0213426
SPTAN1	Q13813	SPTN1_HUMAN	0.336739	18.2118	0.00565283	0.0174436
ISYNA1	Q9NPH2	INO1_HUMAN	0.636073	16.1544	0.00575582	0.0176994
LAMB1	P07942	LAMB1_HUMAN	0.370379	18.3359	0.00604725	0.0184666
WFS1	O76024	WFS1_HUMAN	-0.45095	15.9203	0.0058534	0.0179681
CD2AP	Q9Y5K6	CD2AP_HUMAN	-0.631179	15.3326	0.00598405	0.0183054
SF3B6	Q9Y3B4	SF3B6_HUMAN	-0.568774	14.9579	0.00637393	0.0194305
COX6B1	P14854	CX6B1_HUMAN	-0.615828	16.6775	0.00658432	0.0199212
BTD	P43251	BTD_HUMAN	-0.299677	15.3995	0.00691988	0.0207009
SRA1	Q9HD15	SRA1_HUMAN	0.382521	14.8282	0.0075536	0.0221824
CIAPIN1	Q6FI81	CPIN1_HUMAN	-0.51918	15.535	0.00651831	0.0197681
CD93	Q9NPY3	C1QR1_HUMAN	-0.593837	15.8704	0.00661135	0.0199472
HIP1R	O75146	HIP1R_HUMAN	0.321777	15.6908	0.00682931	0.0204996
SF3B2	Q13435	SF3B2_HUMAN	-0.626367	16.5196	0.00646726	0.019681
PSMC5	P62195	PRS8_HUMAN	0.606725	15.1386	0.00649912	0.0197439
SUPT5H	O00267	SPT5H_HUMAN	-0.842173	15.4001	0.00659142	0.0199212
WDR82	Q6UXN9	WDR82_HUMAN	-0.886702	14.863	0.00666933	0.0200878
CRYZL1	O95825	QORL1_HUMAN	0.733936	15.3332	0.00670098	0.0201487
PAICS	P22234	PUR6_HUMAN	0.413602	17.053	0.00708489	0.0210962
ACTN4	O43707	ACTN4_HUMAN	0.327986	19.2447	0.00708794	0.0210962
NUTF2	P61970	NTF2_HUMAN	-0.467132	17.9709	0.00710634	0.0211153
GPX4	P36969	GPX4_HUMAN	-0.300816	15.5883	0.00690284	0.020685
DDT	P30046	DOPD_HUMAN	0.443362	18.1255	0.00705811	0.0210786
RAB8A	P61006	RAB8A_HUMAN	0.701471	16.4803	0.007313	0.02162
NAA15	Q9BXJ9	NAA15_HUMAN	0.471731	15.1887	0.00737121	0.0217556
MSRB3	Q8IXL7	MSRB3_HUMAN	0.260967	14.2214	0.00785195	0.0228302
SART3	Q15020	SART3_HUMAN	-0.725147	14.96	0.00723895	0.021437
PAFAH1B3	Q15102	PA1B3_HUMAN	0.41953	14.7771	0.00792233	0.0229215
OSTF1	Q92882	OSTF1_HUMAN	1.06929	16.5329	0.00764262	0.0223322
SORD	Q00796	DHSO_HUMAN	0.388491	17.3594	0.00742542	0.0218789
ANP32A	P39687	AN32A_HUMAN	0.219082	17.019	0.00747007	0.0219737
CBL	P22681	CBL_HUMAN	0.79391	16.2602	0.00840641	0.0239678
COPB2	P35606	COPB2_HUMAN	-0.246209	16.4221	0.00787388	0.0228563
GOSR2	O14653	GOSR2_HUMAN	-0.859889	16.3577	0.00783049	0.0228055
EIF5A	P63241	IF5A1_HUMAN	0.318115	18.8768	0.00767444	0.022388
ESD	P10768	ESTD_HUMAN	-0.497369	17.2637	0.00760159	0.0222716
CCT6A	P40227	TCPZ_HUMAN	0.371588	16.6468	0.00760925	0.0222716
MT2A	P02795	MT2_HUMAN	0.231638	20.449	0.00920272	0.0257384
RSL1D1	O76021	RL1D1_HUMAN	-0.576491	15.1875	0.00802254	0.0231733
EIF3CL	B5ME19	EIFCL_HUMAN	0.234392	16.2662	0.00823339	0.023589
AKR1A1	P14550	AK1A1_HUMAN	0.421814	18.2095	0.00792236	0.0229215
COL4A1	P02462	CO4A1_HUMAN	0.459663	17.2691	0.00850533	0.0241441
ADRM1	Q16186	ADRM1_HUMAN	0.442801	15.6123	0.00889326	0.025112
ADPRS	Q9NX46	ADPRS_HUMAN	-0.198824	16.3523	0.00812196	0.0234221
CDC37	Q16543	CDC37_HUMAN	-0.231961	17.3203	0.00815654	0.0234834
TUBB4B	P68371	TBB4B_HUMAN	0.716265	17.2174	0.00818894	0.0235382
TP53I3	Q53FA7	QORX_HUMAN	0.300311	17.4062	0.00820994	0.0235601
MAP1B	P46821	MAP1B_HUMAN	-0.179799	16.9154	0.00856193	0.0242542
EIF5B	O60841	IF2P_HUMAN	-0.345634	15.4955	0.00834846	0.0238798
CD63	P08962	CD63_HUMAN	-0.886851	15.6795	0.00837976	0.0239305
UBXN4	Q92575	UBXN4_HUMAN	1.20195	15.4635	0.00846995	0.0241099
ERP29	P30040	ERP29_HUMAN	0.498945	16.458	0.00850934	0.0241441
EEF1B2	P24534	EF1B_HUMAN	-0.610093	17.6673	0.00896295	0.025228
S100A7	P31151	S10A7_HUMAN	0.608921	15.8068	0.00949502	0.0263884
GORASP2	Q9H8Y8	GORS2_HUMAN	-1.06819	16.6915	0.00902274	0.0253154
EML3	Q32P44	EMAL3_HUMAN	0.258463	14.356	0.00926837	0.0258809
RPS9	P46781	RS9_HUMAN	0.45297	15.5982	0.00882577	0.0249615
TFPI2	P48307	TFPI2_HUMAN	0.784555	14.8857	0.00893979	0.0252031
RTN4	Q9NQC3	RTN4_HUMAN	-0.278195	17.3025	0.00898028	0.0252364
RELN	P78509	RELN_HUMAN	0.358386	15.5044	0.00955114	0.0265025
COPS5	Q92905	CSN5_HUMAN	0.516856	15.3002	0.00911887	0.0255444
CTSD	P07339	CATD_HUMAN	-0.273777	17.7677	0.00956635	0.026503
GMFG	O60234	GMFG_HUMAN	-0.719943	16.5434	0.0107157	0.0289586
TBC1D13	Q9NVG8	TBC13_HUMAN	0.341996	15.3853	0.0104931	0.028567
FSCN1	Q16658	FSCN1_HUMAN	-0.325388	19.5232	0.00947704	0.0263822
RPS15A	P62244	RS15A_HUMAN	0.520674	15.0606	0.00947782	0.0263822
PALM	O75781	PALM_HUMAN	-0.378745	15.2756	0.0106276	0.0287648
DARS1	P14868	SYDC_HUMAN	0.263133	15.1201	0.00985054	0.0272048
VAPA	Q9P0L0	VAPA_HUMAN	-0.360439	17.914	0.00983779	0.0272048
PSAP	P07602	SAP_HUMAN	0.507299	21.148	0.00992597	0.0273702
NAPA	P54920	SNAA_HUMAN	0.97664	15.268	0.0105059	0.028567
TMOD3	Q9NYL9	TMOD3_HUMAN	-0.469814	16.6753	0.0103524	0.0283245
LIMA1	Q9UHB6	LIMA1_HUMAN	0.255072	15.483	0.0105722	0.0287029
USP7	Q93009	UBP7_HUMAN	1.01539	15.3159	0.0100463	0.0276282
TXNDC12	O95881	TXD12_HUMAN	1.19913	17.14	0.0100509	0.0276282
DLGAP4	Q9Y2H0	DLGP4_HUMAN	-0.34415	14.0148	0.0121268	0.0319041
NPM1	P06748	NPM_HUMAN	-0.461387	17.1914	0.0104689	0.0285545
ATP6V1C1	P21283	VATC1_HUMAN	0.64478	17.385	0.0108284	0.0292184
ANXA2	P07355	ANXA2_HUMAN	0.462331	20.4857	0.0103296	0.0283245
PCBP2	Q15366	PCBP2_HUMAN	-0.291525	16.7697	0.0103415	0.0283245
NLN	Q9BYT8	NEUL_HUMAN	-0.257259	17.0665	0.0104642	0.0285545
WDR45B	Q5MNZ6	WIPI3_HUMAN	0.528526	15.6185	0.0119071	0.0315969
RPS4X	P62701	RS4X_HUMAN	0.602108	15.241	0.0106205	0.0287648
KLC1	Q07866	KLC1_HUMAN	0.262725	14.5852	0.0121702	0.0319107
STIP1	P31948	STIP1_HUMAN	0.207645	18.2315	0.0109308	0.0294495
VPS13C	Q709C8	VP13C_HUMAN	0.458657	14.5986	0.0110641	0.0297286
FASN	P49327	FAS_HUMAN	0.285257	15.9382	0.0110681	0.0297286
CCDC25	Q86WR0	CCD25_HUMAN	-0.30805	16.0486	0.011098	0.0297637
ADIRF	Q15847	ADIRF_HUMAN	0.248703	15.2658	0.0132509	0.0341845
NIPSNAP3A	Q9UFN0	NPS3A_HUMAN	-0.6632	16.9044	0.0120845	0.0319041
SEC23A	Q15436	SC23A_HUMAN	0.508296	17.3312	0.0112552	0.0301394
AKR1C3	P42330	AK1C3_HUMAN	0.322366	18.0488	0.0117838	0.0314116
CYRIB	Q9NUQ9	CYRIB_HUMAN	-0.413168	16.3858	0.0112739	0.0301435
HMGN4	O00479	HMGN4_HUMAN	-0.709826	14.4438	0.0121024	0.0319041
RPS24	P62847	RS24_HUMAN	0.644687	15.1951	0.011624	0.0310326
DBNL	Q9UJU6	DBNL_HUMAN	-0.659318	15.6819	0.0129236	0.0335367
EIF3J	O75822	EIF3J_HUMAN	-0.471311	15.4654	0.011848	0.0314874
RPS12	P25398	RS12_HUMAN	0.35383	17.8803	0.0118279	0.0314815
TNPO1	Q92973	TNPO1_HUMAN	-0.473982	15.3752	0.0128477	0.0333889
UFD1	Q92890	UFD1_HUMAN	-0.496873	16.7352	0.0119534	0.031672
ARRB1	P49407	ARRB1_HUMAN	0.619016	15.5505	0.0120015	0.0317516
PRMT5	O14744	ANM5_HUMAN	0.274789	14.6535	0.0131655	0.0340287
GALM	Q96C23	GALM_HUMAN	0.596	15.3375	0.0121315	0.0319041
CAVIN1	Q6NZI2	CAVN1_HUMAN	-0.412842	17.3642	0.0121584	0.0319107
PFDN4	Q9NQP4	PFD4_HUMAN	-0.355447	16.0249	0.0126911	0.0330796
PSMF1	Q92530	PSMF1_HUMAN	0.670346	16.2754	0.012427	0.0325354
VPS29	Q9UBQ0	VPS29_HUMAN	-0.552316	16.1593	0.0125674	0.0328542
SNRNP70	P08621	RU17_HUMAN	-0.482872	15.4336	0.0126822	0.0330796
RAB1B	Q9H0U4	RAB1B_HUMAN	0.607466	15.1001	0.0143402	0.0363626
FSTL1	Q12841	FSTL1_HUMAN	0.627536	18.608	0.0127287	0.0331285
ME1	P48163	MAOX_HUMAN	0.569879	16.1294	0.0134492	0.0344942
ATP1A1	P05023	AT1A1_HUMAN	-0.36334	15.6983	0.0138289	0.0352133
CXCL1	P09341	GROA_HUMAN	0.418104	16.4575	0.0131467	0.0340287
FHL1	Q13642	FHL1_HUMAN	-0.388656	16.7312	0.0132804	0.0342107
CUTA	O60888	CUTA_HUMAN	0.638812	17.97	0.0131712	0.0340287
HARS1	P12081	HARS1_HUMAN	0.361977	16.919	0.0133246	0.0342743
PLA2G15	Q8NCC3	PAG15_HUMAN	-0.230873	15.3936	0.0134152	0.0344571
FKBP9	O95302	FKBP9_HUMAN	0.276335	14.501	0.0136239	0.0348914
DHX9	Q08211	DHX9_HUMAN	-0.410289	15.6103	0.0137414	0.0351164
SNRPE	P62304	RUXE_HUMAN	0.792079	16.842	0.0137516	0.0351164
MARS1	P56192	SYMC_HUMAN	0.450654	15.5602	0.0138295	0.0352133
PPP4C	P60510	PP4C_HUMAN	-0.646191	14.9678	0.0143161	0.0363626
RPS19	P39019	RS19_HUMAN	0.222755	15.1706	0.0153229	0.0384053
MYL12A	O14950	ML12B_HUMAN	-0.697434	16.9986	0.0143428	0.0363626
YKT6	O15498	YKT6_HUMAN	0.189552	14.826	0.0152312	0.0382845
EFEMP1	Q12805	FBLN3_HUMAN	-0.515554	20.8733	0.0144318	0.0365357
MANSC1	Q9H8J5	MANS1_HUMAN	-0.471166	15.6319	0.0149893	0.0377841
RAB2A	P61019	RAB2A_HUMAN	0.202006	15.6265	0.0163688	0.0399471
ZC3H4	Q9UPT8	ZC3H4_HUMAN	-0.50225	15.8842	0.0153729	0.0384214
NUDC	Q9Y266	NUDC_HUMAN	-0.187006	16.7962	0.0159681	0.0395184
RANBP3	Q9H6Z4	RANB3_HUMAN	-0.310057	14.5865	0.0152655	0.038316
P01857	P01857	IGHG1_HUMAN	-1.63917	16.5163	0.0154417	0.0385387
EEF1G	P26641	EF1G_HUMAN	-0.612823	18.1974	0.014843	0.0375229
TBCA	O75347	TBCA_HUMAN	0.156927	18.401	0.0161022	0.0395198
PDLIM1	O00151	PDLI1_HUMAN	-0.294517	18.7412	0.0148974	0.0376064
RPL35	P42766	RL35_HUMAN	0.551674	13.9814	0.016104	0.0395198
SERPINB1	P30740	ILEU_HUMAN	-0.200092	17.4767	0.0151101	0.0380343
SCFD1	Q8WVM8	SCFD1_HUMAN	0.372676	14.6269	0.0160752	0.0395198
PDLIM4	P50479	PDLI4_HUMAN	0.207917	15.3396	0.0160001	0.0395184
LOX	P28300	LYOX_HUMAN	-0.595182	15.3168	0.0153621	0.0384214
PGK1	P00558	PGK1_HUMAN	-0.159869	20.4283	0.0155737	0.0388131
GSN	P06396	GELS_HUMAN	-0.243335	18.6259	0.0156507	0.0389499
TAGLN	Q01995	TAGL_HUMAN	-0.497693	14.6768	0.0157257	0.0390813
EPB41L2	O43491	E41L2_HUMAN	-0.222015	15.7897	0.0164356	0.0400546
EIF6	P56537	IF6_HUMAN	-0.288703	17.1117	0.0159845	0.0395184
DYNLL2	Q96FJ2	DYL2_HUMAN	-0.608948	14.3444	0.0166912	0.0405095
PSMB8	P28062	PSB8_HUMAN	0.421081	16.5443	0.0159833	0.0395184
MINPP1	Q9UNW1	MINP1_HUMAN	0.615171	14.9089	0.0160303	0.0395184
PFN2	P35080	PROF2_HUMAN	-0.413138	16.4093	0.0160361	0.0395184
UBL4A	P11441	UBL4A_HUMAN	-0.376146	14.4311	0.0168543	0.0407371
HMOX1	P09601	HMOX1_HUMAN	-0.365965	16.2756	0.0162238	0.0397337
PABPC4	Q13310	PABP4_HUMAN	0.484974	16.0147	0.0162362	0.0397337
MARCKS	P29966	MARCS_HUMAN	0.406284	18.4219	0.0163042	0.0398448
LCMT1	Q9UIC8	LCMT1_HUMAN	0.2354	14.3002	0.0220113	0.0501083
RPS16	P62249	RS16_HUMAN	0.296655	15.9157	0.0187097	0.0441484
NEGR1	Q7Z3B1	NEGR1_HUMAN	-0.315534	15.4783	0.0165197	0.0402041
RPS29	P62273	RS29_HUMAN	0.320072	14.6679	0.0192499	0.0449249
BAG3	O95817	BAG3_HUMAN	-0.555823	15.9214	0.0166403	0.0404416
RPSA	P08865	RSSA_HUMAN	-0.228401	17.3855	0.0168282	0.0407297
APIP	Q96GX9	MTNB_HUMAN	0.189665	15.3755	0.016774	0.0406545
FERMT2	Q96AC1	FERM2_HUMAN	0.559562	14.9937	0.0175838	0.0422683
DSTN	P60981	DEST_HUMAN	0.436181	17.9858	0.0170117	0.0410611
SPART	Q8N0X7	SPART_HUMAN	0.348586	15.0125	0.0181795	0.043463
TWF2	Q6IBS0	TWF2_HUMAN	0.290339	16.7732	0.0171307	0.0412918
ACTB	P60709	ACTB_HUMAN	-1.09087	21.2931	0.0188552	0.0441793
PSMB2	P49721	PSB2_HUMAN	0.307431	17.9031	0.0173833	0.0418434
RABGGTA	Q92696	PGTA_HUMAN	-0.331564	14.5712	0.0187395	0.0441484
TIMP1	P01033	TIMP1_HUMAN	-0.426876	18.212	0.0179142	0.0429453
MAN2B1	O00754	MA2B1_HUMAN	0.208232	16.929	0.0187868	0.0441793
PAWR	Q96IZ0	PAWR_HUMAN	-0.473807	15.1005	0.0182919	0.0436133
GPI	P06744	G6PI_HUMAN	0.365527	20.1094	0.0184085	0.0438321
ACO1	P21399	ACOHC_HUMAN	0.557504	16.2835	0.017696	0.0424799
TES	Q9UGI8	TES_HUMAN	0.261272	14.7315	0.0187418	0.0441484
P3H1	Q32P28	P3H1_HUMAN	0.838725	15.3885	0.0181095	0.0433546
RPS5	P46782	RS5_HUMAN	0.426361	16.3108	0.0182344	0.0435352
RPL5	P46777	RL5_HUMAN	0.271403	17.0832	0.0194657	0.0453684
CD81	P60033	CD81_HUMAN	-0.376997	16.0218	0.0195247	0.0454459
NOP56	O00567	NOP56_HUMAN	-0.513376	15.1029	0.0205166	0.047317
RPL29	P47914	RL29_HUMAN	-0.570792	16.2693	0.0184983	0.0439864
SNX1	Q13596	SNX1_HUMAN	-0.400086	15.762	0.018526	0.0439929
RPL13	P26373	RL13_HUMAN	-0.407923	14.5708	0.0186205	0.0441484
PPIB	P23284	PPIB_HUMAN	0.323625	18.7298	0.0186431	0.0441484
HSP90B1	P14625	ENPL_HUMAN	0.310395	17.2267	0.0187112	0.0441484
TIMM8A	O60220	TIM8A_HUMAN	-0.36626	16.0443	0.0188285	0.0441793
ITSN1	Q15811	ITSN1_HUMAN	-0.595116	14.3718	0.0210217	0.0482294
QDPR	P09417	DHPR_HUMAN	-0.478089	15.8855	0.0188437	0.0441793
MEMO1	Q9Y316	MEMO1_HUMAN	0.167094	16.1221	0.0204872	0.0473111
GDI2	P50395	GDIB_HUMAN	0.201414	19.8447	0.0191178	0.0446758
PSMC2	P35998	PRS7_HUMAN	0.341722	16.0065	0.021683	0.049489
SDHA	P31040	SDHA_HUMAN	-0.370637	16.0067	0.0190874	0.044664
AP2S1	P53680	AP2S1_HUMAN	0.393907	14.855	0.0218048	0.0497025
SPTBN1	Q01082	SPTB2_HUMAN	0.163618	17.9911	0.0225432	0.0508593
SNRPD3	P62318	SMD3_HUMAN	-0.670202	16.0013	0.0205605	0.0473564
PABPN1	Q86U42	PABP2_HUMAN	-0.622899	16.5346	0.0196455	0.0456667
PXN	P49023	PAXI_HUMAN	-0.18689	15.199	0.0198371	0.0460513
PGM2	Q96G03	PGM2_HUMAN	0.238508	17.5787	0.0199073	0.0461534
CDC42	P60953	CDC42_HUMAN	0.415817	15.7359	0.0199344	0.0461555
CLIP2	Q9UDT6	CLIP2_HUMAN	-0.599549	14.967	0.0212785	0.0486939
SERBP1	Q8NC51	SERB1_HUMAN	-0.347771	17.1567	0.02064	0.0474155
DCTD	P32321	DCTD_HUMAN	0.343629	16.2751	0.0204567	0.0473028
BROX	Q5VW32	BROX_HUMAN	-0.241384	15.7736	0.0205999	0.0473852
BAG6	P46379	BAG6_HUMAN	-0.425286	15.022	0.0213994	0.0489049
CCT8	P50990	TCPQ_HUMAN	-0.213249	17.356	0.0225344	0.0508593
EPHB2	P29323	EPHB2_HUMAN	-0.451791	15.0529	0.022309	0.05059
HNRNPD	Q14103	HNRPD_HUMAN	0.279937	19.0168	0.0212794	0.0486939
CHORDC1	Q9UHD1	CHRD1_HUMAN	-0.395013	15.4645	0.0225233	0.0508593
RBBP9	O75884	RBBP9_HUMAN	0.398872	15.944	0.0221655	0.0503943
AP1M1	Q9BXS5	AP1M1_HUMAN	0.515666	15.6301	0.0227785	0.0513245
RPL18	Q07020	RL18_HUMAN	0.810895	16.8194	0.0222405	0.0504997
AKR1C2	P52895	AK1C2_HUMAN	0.387129	15.0289	0.0224673	0.0508593
PTPRG	P23470	PTPRG_HUMAN	0.31737	15.9963	0.0245943	0.0549241
GGCT	O75223	GGCT_HUMAN	-0.596123	17.0919	0.0228712	0.0514674
CCT7	Q99832	TCPH_HUMAN	0.237257	16.3278	0.0250851	0.0558079
TSG101	Q99816	TS101_HUMAN	-0.419238	15.3359	0.0235714	0.0528209
PSMD6	Q15008	PSMD6_HUMAN	0.631789	15.6758	0.0232441	0.0522399
ACOT7	O00154	BACH_HUMAN	0.335616	15.905	0.0235484	0.0528209
STAU1	O95793	STAU1_HUMAN	-0.308035	15.5474	0.0242467	0.0542166
MACROH2A1	O75367	H2AY_HUMAN	-0.350416	15.0157	0.0235925	0.0528209
MESD	Q14696	MESD_HUMAN	0.413826	15.2184	0.0253987	0.0562216
RPL12	P30050	RL12_HUMAN	-0.427924	16.8491	0.0258207	0.0570127
HSPA1A	P0DMV8	HS71A_HUMAN	0.292309	17.1033	0.0253499	0.0561844
ARFGAP3	Q9NP61	ARFG3_HUMAN	-0.558474	16.0788	0.0248336	0.0553884
BASP1	P80723	BASP1_HUMAN	-0.268596	18.6668	0.0250548	0.0558079
TTC1	Q99614	TTC1_HUMAN	-0.319806	14.6829	0.0251746	0.0559346
LAMTOR5	O43504	LTOR5_HUMAN	0.423807	15.5303	0.0252055	0.0559346
HBS1L	Q9Y450	HBS1L_HUMAN	-0.340286	16.6557	0.0261463	0.0576593
COX5A	P20674	COX5A_HUMAN	-0.420089	15.048	0.0257504	0.0569288
AP3B1	O00203	AP3B1_HUMAN	0.199131	15.3545	0.0272324	0.0595329
DYSF	O75923	DYSF_HUMAN	-0.350396	15.6809	0.0263314	0.0579626
EIF4G1	Q04637	IF4G1_HUMAN	-0.209976	15.55	0.0263496	0.0579626
CTSC	P53634	CATC_HUMAN	-0.421052	17.3575	0.0271256	0.059373
STX7	O15400	STX7_HUMAN	-0.990099	16.6193	0.0265156	0.0582549
GOT1	P17174	AATC_HUMAN	0.323881	17.0518	0.0267112	0.0586115
BRK1	Q8WUW1	BRK1_HUMAN	0.376452	14.7575	0.0285263	0.0622072
LDHA	P00338	LDHA_HUMAN	0.299143	20.3414	0.026956	0.0590751
TIMM13	Q9Y5L4	TIM13_HUMAN	-0.646168	15.6282	0.0277135	0.0605095
HIBADH	P31937	3HIDH_HUMAN	-0.320874	16.6703	0.0289088	0.0628856
PRPF8	Q6P2Q9	PRP8_HUMAN	0.861739	15.6783	0.0285943	0.0622784
GYG1	P46976	GLYG_HUMAN	0.234066	16.4593	0.0310044	0.0663787
CBX1	P83916	CBX1_HUMAN	-0.529954	14.9793	0.0299387	0.0648058
CST3	P01034	CYTC_HUMAN	-0.379214	18.5222	0.0294136	0.0639048
TPI1	P60174	TPIS_HUMAN	0.173045	21.5569	0.029634	0.0643044
AP1G1	O43747	AP1G1_HUMAN	0.45533	15.3265	0.0297839	0.0645502
SSBP1	Q04837	SSBP_HUMAN	0.586289	16.7997	0.0314078	0.0668364
ATOX1	O00244	ATOX1_HUMAN	0.190165	17.7595	0.0300555	0.0649451
EIF3I	Q13347	EIF3I_HUMAN	0.302341	15.9712	0.0300768	0.0649451
GSTP1	P09211	GSTP1_HUMAN	-0.311554	20.7145	0.0309936	0.0663787
NME2	P22392	NDKB_HUMAN	0.553979	20.2141	0.0304499	0.065453
PGM2L1	Q6PCE3	PGM2L_HUMAN	0.439918	15.7899	0.0302431	0.0652244
MCAM	P43121	MUC18_HUMAN	-0.25781	19.7578	0.0303594	0.0653952
NQO1	P15559	NQO1_HUMAN	0.330648	17.4075	0.0304605	0.065453
HMOX2	P30519	HMOX2_HUMAN	0.307229	15.6386	0.0305798	0.0656293
ALCAM	Q13740	CD166_HUMAN	-0.351571	17.5159	0.0311702	0.0666528
DYNLRB1	Q9NP97	DLRB1_HUMAN	0.289261	17.8127	0.0313352	0.0668364
MYL6	P60660	MYL6_HUMAN	-0.156118	19.1869	0.0313178	0.0668364
TIAL1	Q01085	TIAR_HUMAN	-0.408158	15.311	0.0313814	0.0668364
EIF3H	O15372	EIF3H_HUMAN	0.45747	14.6208	0.031484	0.0669178
PSMD9	O00233	PSMD9_HUMAN	-0.28085	16.3626	0.0317502	0.0674023
PCDH1	Q08174	PCDH1_HUMAN	-0.880154	15.868	0.0333036	0.0703608
PUDP	Q08623	HDHD1_HUMAN	-0.231032	16.4758	0.0346216	0.072705
PDLIM3	Q53GG5	PDLI3_HUMAN	-0.339804	15.3378	0.0326171	0.0690761
AP2B1	P63010	AP2B1_HUMAN	-0.217561	17.0831	0.0325465	0.0690095
GAPDH	P04406	G3P_HUMAN	0.146619	22.1375	0.040426	0.0812208
ARSB	P15848	ARSB_HUMAN	0.605429	14.627	0.0347432	0.072705
MET	P08581	MET_HUMAN	0.383537	15.3821	0.0347047	0.072705
CXCL8	P10145	IL8_HUMAN	0.474069	17.1035	0.0330702	0.0699516
SSB	P05455	LA_HUMAN	-0.167892	16.933	0.0336117	0.0709268
RBM12	Q9NTZ6	RBM12_HUMAN	-0.392654	14.9477	0.0346363	0.072705
TPP2	P29144	TPP2_HUMAN	0.249916	15.7058	0.0338115	0.071263
HLA-A	P04439	HLAA_HUMAN	-0.266574	17.7316	0.040549	0.0812825
FAF1	Q9UNN5	FAF1_HUMAN	-0.640177	15.6365	0.0354653	0.0736041
MAP2	P11137	MTAP2_HUMAN	-0.271124	15.0236	0.0353306	0.0735846
NONO	Q15233	NONO_HUMAN	-0.735133	16.2668	0.0343434	0.0722976
RBMX	P38159	RBMX_HUMAN	-0.251823	18.0165	0.0354243	0.0736041
DSG1	Q02413	DSG1_HUMAN	-0.645277	15.1768	0.0366069	0.0752641
MTDH	Q86UE4	LYRIC_HUMAN	-0.439862	16.6946	0.0352863	0.0735798
EPHB4	P54760	EPHB4_HUMAN	-0.389418	15.9806	0.0346847	0.072705
CHD4	Q14839	CHD4_HUMAN	-0.214286	14.9606	0.039688	0.0801034
RPS17	P08708	RS17_HUMAN	0.220624	15.0859	0.0391328	0.0793463
UBE2D3	P61077	UB2D3_HUMAN	-0.475901	17.5896	0.0351869	0.073546
PNP	P00491	PNPH_HUMAN	0.28217	18.9791	0.0352866	0.0735798
CDV3	Q9UKY7	CDV3_HUMAN	-0.464212	15.8305	0.0354179	0.0736041
USO1	O60763	USO1_HUMAN	-0.242768	15.5282	0.035803	0.0741553
GRHPR	Q9UBQ7	GRHPR_HUMAN	0.39016	16.6133	0.0358151	0.0741553
PPP1R18	Q6NYC8	PPR18_HUMAN	-0.268359	15.1565	0.0368755	0.075728
TAF15	Q92804	RBP56_HUMAN	0.299702	15.3342	0.0404933	0.0812633
RAD23A	P54725	RD23A_HUMAN	-0.199326	15.7178	0.0361896	0.0747392
JAG1	P78504	JAG1_HUMAN	0.219478	15.1327	0.0362143	0.0747392
GBE1	Q04446	GLGB_HUMAN	0.387658	17.9656	0.0362244	0.0747392
HSPA5	P11021	BIP_HUMAN	0.432801	17.7853	0.0363332	0.0748762
ADSS2	P30520	PURA2_HUMAN	-0.140822	17.8281	0.0396809	0.0801034
FLNA	P21333	FLNA_HUMAN	-0.183492	19.9083	0.0364727	0.0750759
PSMD13	Q9UNM6	PSD13_HUMAN	0.366093	15.5028	0.0379051	0.0773913
DLG1	Q12959	DLG1_HUMAN	-0.146541	14.1965	0.0414892	0.0828843
LMAN2	Q12907	LMAN2_HUMAN	-0.31942	16.1519	0.0371778	0.0762599
PYGL	P06737	PYGL_HUMAN	0.154163	17.0576	0.037288	0.076397
HMCN1	Q96RW7	HMCN1_HUMAN	0.30957	14.8178	0.0376185	0.0769686
UBE2L6	O14933	UB2L6_HUMAN	1.57349	15.323	0.0376543	0.0769686
RRAS	P10301	RRAS_HUMAN	0.253113	13.8189	0.0393592	0.079656
NRDC	O43847	NRDC_HUMAN	-0.62727	14.9405	0.0382106	0.0779248
SGSH	P51688	SPHM_HUMAN	0.315753	17.4588	0.0397402	0.080117
GNB2	P62879	GBB2_HUMAN	0.552834	15.8869	0.0382969	0.0780106
NES	P48681	NEST_HUMAN	-0.220055	17.494	0.0387737	0.0788085
HLA-C	P10321	HLAC_HUMAN	-0.554817	16.5522	0.0387781	0.0788085
PPP1R2	P41236	IPP2_HUMAN	-0.269226	15.1752	0.0393759	0.079656
ANP32B	Q92688	AN32B_HUMAN	0.230846	17.4753	0.038856	0.0788759
AHSG	P02765	FETUA_HUMAN	0.531662	18.4273	0.0451008	0.0892894
NCK1	P16333	NCK1_HUMAN	-0.531573	15.3339	0.0406474	0.0813872
NUDT2	P50583	AP4A_HUMAN	0.485746	15.6517	0.0399755	0.0804993
ARG1	P05089	ARGI1_HUMAN	-0.492153	15.7085	0.0499224	0.0962399
ITM2B	Q9Y287	ITM2B_HUMAN	0.288182	15.2075	0.0428841	0.0854771
PTPRF	P10586	PTPRF_HUMAN	0.207807	15.8631	0.0400821	0.0806218
ADAMTSL1	Q8N6G6	ATL1_HUMAN	-0.780778	14.8996	0.0411273	0.0822546
PDIA5	Q14554	PDIA5_HUMAN	0.466465	14.9169	0.0461352	0.0909287
MVP	Q14764	MVP_HUMAN	0.389432	17.6135	0.0415768	0.0829652
SRP9	P49458	SRP09_HUMAN	-0.233667	16.599	0.051807	0.0993296
P02663	P02663	CASA2_BOVIN	-1.26916	15.472	0.043164	0.0859378
FARSB	Q9NSD9	SYFB_HUMAN	0.283255	14.9174	0.045044	0.0892774
HEXB	P07686	HEXB_HUMAN	-0.128565	18.3446	0.0435341	0.0865768
VTI1B	Q9UEU0	VTI1B_HUMAN	-0.511689	15.0198	0.0467746	0.0918805
PVR	P15151	PVR_HUMAN	0.662932	15.6223	0.04713	0.09227
MMP2	P08253	MMP2_HUMAN	-0.23375	17.7336	0.0444444	0.0882853
PSMA5	P28066	PSA5_HUMAN	0.390618	18.4676	0.0444934	0.0882853
A2M	P01023	A2MG_HUMAN	-0.723834	17.9164	0.0483897	0.0942129
RPS14	P62263	RS14_HUMAN	0.586073	14.4832	0.0451811	0.089348
BIN1	O00499	BIN1_HUMAN	-0.370392	15.2063	0.047797	0.0933684
FTH1	P02794	FRIH_HUMAN	0.630404	15.9967	0.0466445	0.0917273
CNRIP1	Q96F85	CNRP1_HUMAN	0.207576	15.0657	0.0519251	0.0994479
TRIM28	Q13263	TIF1B_HUMAN	0.505393	16.9515	0.0460082	0.0907799
DCTPP1	Q9H773	DCTP1_HUMAN	0.30785	14.7292	0.0464384	0.0914239
ANPEP	P15144	AMPN_HUMAN	0.146891	19.6657	0.0455165	0.0899105
PSMD1	Q99460	PSMD1_HUMAN	0.317932	15.42	0.0493429	0.0957513
ILF2	Q12905	ILF2_HUMAN	-0.401973	17.7447	0.0486205	0.0945577
C11orf68	Q9H3H3	CK068_HUMAN	0.243523	15.3249	0.0470743	0.0922635
PIP	P12273	PIP_HUMAN	-0.537397	14.9947	0.0498904	0.0962399
SF3B5	Q9BWJ5	SF3B5_HUMAN	-0.136593	14.708	0.0532054	0.101569
FLNC	Q14315	FLNC_HUMAN	-0.178217	18.6127	0.0470317	0.0922635
FLII	Q13045	FLII_HUMAN	0.445739	18.1815	0.0602758	0.112032
CAPZA2	P47755	CAZA2_HUMAN	0.256742	16.8885	0.047667	0.0932178
HSPA8	P11142	HSP7C_HUMAN	0.224666	19.5192	0.0479334	0.0935311
FKBP1A	P62942	FKB1A_HUMAN	0.181135	21.0207	0.0591266	0.110297
MAN2A1	Q16706	MA2A1_HUMAN	0.431423	14.6477	0.0480198	0.0935961
TSPAN9	O75954	TSN9_HUMAN	-0.532195	15.1604	0.0488525	0.0949041
SNCA	P37840	SYUA_HUMAN	-0.195907	16.5625	0.0501097	0.0964293
BMP1	P13497	BMP1_HUMAN	-0.291002	15.3033	0.0501301	0.0964293
LRRFIP2	Q9Y608	LRRF2_HUMAN	-0.325865	15.0295	0.0495058	0.0959617
SYNPO	Q8N3V7	SYNPO_HUMAN	-0.473697	15.2036	0.0509791	0.0979554
TUBA4A	P68366	TBA4A_HUMAN	0.95254	17.0587	0.0495835	0.0960068
GNB1	P62873	GBB1_HUMAN	0.20609	16.6834	0.0496838	0.0960953
DPP7	Q9UHL4	DPP2_HUMAN	0.375163	16.5195	0.0497519	0.0961215
CAPNS1	P04632	CPNS1_HUMAN	0.281606	16.0475	0.0522386	0.0999397
KRT78	Q8N1N4	K2C78_HUMAN	0.278536	14.7794	0.0578946	0.108752
UBR4	Q5T4S7	UBR4_HUMAN	0.359638	14.5274	0.0563306	0.106268
STAM	Q92783	STAM1_HUMAN	-0.275945	16.747	0.0516333	0.0991045
CRK	P46108	CRK_HUMAN	-0.226914	16.9852	0.0543395	0.103286
UCHL3	P15374	UCHL3_HUMAN	0.275239	16.1614	0.0552814	0.104513
ADAM10	O14672	ADA10_HUMAN	-0.210163	15.8284	0.0527272	0.100765
AP2A2	O94973	AP2A2_HUMAN	-0.221559	16.0275	0.0544155	0.103319
CCT5	P48643	TCPE_HUMAN	0.16039	16.5616	0.0549836	0.104173
KPRP	Q5T749	KPRP_HUMAN	0.428078	14.6712	0.0591546	0.110297
NUDT5	Q9UKK9	NUDT5_HUMAN	0.513055	16.5802	0.0535417	0.102049
DUSP3	P51452	DUS3_HUMAN	0.260725	16.1284	0.0535728	0.102049
MAPK12	P53778	MK12_HUMAN	0.179831	14.3169	0.0645707	0.118514
PSMD7	P51665	PSMD7_HUMAN	0.934661	15.4184	0.0542271	0.103184
CLEC14A	Q86T13	CLC14_HUMAN	-0.221219	17.459	0.0552461	0.104513
ENAH	Q8N8S7	ENAH_HUMAN	-0.241302	18.8107	0.057898	0.108752
GET3	O43681	GET3_HUMAN	-0.232398	15.0788	0.0700943	0.127064
DYNC1H1	Q14204	DYHC1_HUMAN	0.348477	16.0145	0.0548871	0.104102
PCMT1	P22061	PIMT_HUMAN	0.319633	17.2905	0.0556888	0.10517
PECAM1	P16284	PECA1_HUMAN	-0.117631	17.718	0.0611418	0.113283
RPL7	P18124	RL7_HUMAN	0.248623	15.6554	0.0566184	0.106697
GLG1	Q92896	GSLG1_HUMAN	0.344195	15.3228	0.0654009	0.119788
RACK1	P63244	RACK1_HUMAN	-0.33029	17.9783	0.0579557	0.108752
SNTB2	Q13425	SNTB2_HUMAN	-0.302021	14.387	0.0679228	0.124149
JPT2	Q9H910	JUPI2_HUMAN	-0.210519	16.5054	0.0577845	0.108752
UFC1	Q9Y3C8	UFC1_HUMAN	0.422068	16.7035	0.0582083	0.108994
GSTO1	P78417	GSTO1_HUMAN	0.234372	19.8052	0.058437	0.109306
PSMA7	O14818	PSA7_HUMAN	0.319752	17.9923	0.0581655	0.108994
LACTB2	Q53H82	LACB2_HUMAN	-0.154049	14.8773	0.0651623	0.119476
LRRC40	Q9H9A6	LRC40_HUMAN	-0.485915	14.5831	0.0586418	0.109572
STIM1	Q13586	STIM1_HUMAN	0.127155	13.9085	0.0790321	0.139394
SNAP23	O00161	SNP23_HUMAN	0.243305	15.4812	0.0598307	0.11144
EIF4A3	P38919	IF4A3_HUMAN	0.401006	15.938	0.0599605	0.111563
RDX	P35241	RADI_HUMAN	0.191616	17.9237	0.0605221	0.112371
RECQL	P46063	RECQ1_HUMAN	-0.180362	14.7888	0.0715037	0.128955
MIF4GD	A9UHW6	MI4GD_HUMAN	-0.278666	14.4524	0.0607754	0.112722
PAFAH1B2	P68402	PA1B2_HUMAN	0.563768	16.4404	0.0636352	0.116919
SIRPA	P78324	SHPS1_HUMAN	-0.163883	16.2238	0.0691278	0.12596
API5	Q9BZZ5	API5_HUMAN	-0.257311	15.4117	0.063551	0.116886
P4HB	P07237	PDIA1_HUMAN	0.29874	17.9561	0.0622737	0.115017
FAHD2A	Q96GK7	FAH2A_HUMAN	-0.286867	15.0304	0.0621398	0.11489
MSN	P26038	MOES_HUMAN	0.228534	20.0054	0.0620186	0.114786
NAMPT	P43490	NAMPT_HUMAN	0.322696	17.7826	0.062575	0.115453
TFF3	Q07654	TFF3_HUMAN	-0.184951	16.4277	0.0722131	0.129969
IDH1	O75874	IDHC_HUMAN	-0.188364	17.3118	0.0630308	0.116172
CACYBP	Q9HB71	CYBP_HUMAN	-0.357046	16.8976	0.0632935	0.116534
GOSR1	O95249	GOSR1_HUMAN	-0.130022	14.7816	0.0815894	0.141916
TRNT1	Q96Q11	TRNT1_HUMAN	0.143051	14.3876	0.0683671	0.124832
PDCD6	O75340	PDCD6_HUMAN	-0.15732	15.425	0.069328	0.126064
CORO1C	Q9ULV4	COR1C_HUMAN	-0.299723	18.14	0.0669073	0.12242
P02769	P02769	ALBU_BOVIN	0.260536	22.1854	0.0708112	0.127969
ARMC10	Q8N2F6	ARM10_HUMAN	-0.467201	14.7398	0.0688478	0.12558
SOD2	P04179	SODM_HUMAN	0.277757	17.1085	0.0706797	0.127862
TFRC	P02786	TFR1_HUMAN	-0.122683	16.6111	0.073185	0.131182
EFNB2	P52799	EFNB2_HUMAN	-0.179583	14.7297	0.069266	0.126064
TXNRD1	Q16881	TRXR1_HUMAN	0.3957	19.9427	0.069502	0.126248
GCSH	P23434	GCSH_HUMAN	-0.472832	16.0079	0.0695728	0.126248
RAB1A	P62820	RAB1A_HUMAN	0.43116	16.5432	0.0739056	0.132339
GRB2	P62993	GRB2_HUMAN	0.232268	15.8994	0.0706765	0.127862
KPNA4	O00629	IMA3_HUMAN	0.648381	15.0115	0.0740593	0.132345
FLRT2	O43155	FLRT2_HUMAN	-0.293382	16.5971	0.0712217	0.128579
ITIH2	P19823	ITIH2_HUMAN	-0.451824	16.124	0.0730478	0.131069
TRIP10	Q15642	CIP4_HUMAN	-0.169867	15.3664	0.0768141	0.136301
CSTF3	Q12996	CSTF3_HUMAN	-0.54486	15.0634	0.071926	0.129584
CCN2	P29279	CCN2_HUMAN	0.135701	20.8768	0.0857502	0.147839
VAMP3	Q15836	VAMP3_HUMAN	0.272775	16.7162	0.0726867	0.130688
GLO1	Q04760	LGUL_HUMAN	0.39487	17.9254	0.0728223	0.130798
RNPEP	Q9H4A4	AMPB_HUMAN	-0.128586	17.6455	0.0796459	0.139835
GRN	P28799	GRN_HUMAN	0.292551	19.3138	0.0784227	0.1389
MIF	P14174	MIF_HUMAN	-0.202294	20.9545	0.0811846	0.141546
SPOCK1	Q08629	TICN1_HUMAN	0.496018	16.1552	0.0758428	0.134985
IDI1	Q13907	IDI1_HUMAN	-0.141278	15.6896	0.0955671	0.161913
DAZAP1	Q96EP5	DAZP1_HUMAN	0.157284	15.7484	0.0794869	0.139776
PSMD11	O00231	PSD11_HUMAN	0.266575	19.1556	0.0739969	0.132345
LUC7L2	Q9Y383	LC7L2_HUMAN	-0.286646	14.8156	0.0801172	0.140464
CCT2	P78371	TCPB_HUMAN	0.565392	16.9335	0.0746394	0.133234
ALYREF	Q86V81	THOC4_HUMAN	-0.639668	17.9413	0.074708	0.133234
SARNP	P82979	SARNP_HUMAN	-0.14339	15.5811	0.0810508	0.141538
OVCA2	Q8WZ82	OVCA2_HUMAN	0.172628	15.9638	0.0829725	0.143754
NASP	P49321	NASP_HUMAN	-0.234032	16.505	0.0792821	0.139555
DAG1	Q14118	DAG1_HUMAN	0.126324	16.8542	0.075585	0.134662
GSS	P48637	GSHB_HUMAN	0.283871	16.6416	0.0787441	0.139137
BPNT1	O95861	BPNT1_HUMAN	-0.524155	16.2263	0.0761628	0.135418
PTMA	P06454	PTMA_HUMAN	-1.16849	18.9414	0.0764431	0.135779
PAFAH1B1	P43034	LIS1_HUMAN	-0.142854	17.0558	0.0812964	0.141546
LTBP2	Q14767	LTBP2_HUMAN	0.210465	16.1637	0.0784367	0.1389
TATDN1	Q6P1N9	TATD1_HUMAN	-0.249416	15.2329	0.082479	0.14318
ZNF185	O15231	ZN185_HUMAN	-0.27704	16.2612	0.081262	0.141546
CNN2	Q99439	CNN2_HUMAN	-0.305731	15.9061	0.0786612	0.139137
TPM1	P09493	TPM1_HUMAN	-0.101741	16.2528	0.0788077	0.139137
ARF3	P61204	ARF3_HUMAN	0.266281	16.3528	0.0792018	0.139554
PDLIM5	Q96HC4	PDLI5_HUMAN	-0.278389	17.544	0.0796789	0.139835
NPLOC4	Q8TAT6	NPL4_HUMAN	0.264999	14.9961	0.0803061	0.140655
FN1	P02751	FINC_HUMAN	0.331571	18.6691	0.0804627	0.14079
UBE2K	P61086	UBE2K_HUMAN	-0.354619	16.7141	0.0806964	0.141059
DDX1	Q92499	DDX1_HUMAN	0.208304	16.4803	0.0821691	0.142783
FLT4	P35916	VGFR3_HUMAN	0.168262	15.9237	0.0826588	0.143351
LTF	P02788	TRFL_HUMAN	-0.744565	18.2592	0.0833501	0.144133
ABI3BP	Q7Z7G0	TARSH_HUMAN	-0.529649	14.7986	0.0833551	0.144133
PGP	A6NDG6	PGP_HUMAN	0.215784	16.4141	0.0864498	0.148755
ARHGDIA	P52565	GDIR1_HUMAN	-0.142631	19.2859	0.0938496	0.159309
PLPBP	O94903	PLPHP_HUMAN	0.215902	15.9084	0.085453	0.147616
NSFL1C	Q9UNZ2	NSF1C_HUMAN	-0.220052	16.5805	0.0855976	0.147721
CAT	P04040	CATA_HUMAN	0.164069	16.0216	0.086245	0.148547
PGF	P49763	PLGF_HUMAN	0.27349	17.6222	0.0867741	0.149167
EIF1	P41567	EIF1_HUMAN	0.198948	14.7445	0.0919791	0.157042
CORO1B	Q9BR76	COR1B_HUMAN	-0.154496	16.458	0.0916087	0.157018
SPR	P35270	SPRE_HUMAN	-0.224071	14.8732	0.0893182	0.15339
PTRHD1	Q6GMV3	PTRD1_HUMAN	0.195387	15.1553	0.0896281	0.153773
WDR13	Q9H1Z4	WDR13_HUMAN	-0.26267	14.1226	0.0991565	0.166712
REXO2	Q9Y3B8	ORN_HUMAN	0.111402	16.088	0.0953289	0.161665
COPE	O14579	COPE_HUMAN	-0.186436	16.1756	0.0917592	0.157042
HYI	Q5T013	HYI_HUMAN	0.33424	16.2684	0.0919712	0.157042
RAB7A	P51149	RAB7A_HUMAN	-0.281579	16.9189	0.0918594	0.157042
S100A11	P31949	S10AB_HUMAN	0.342279	18.4461	0.0928278	0.158031
RANGAP1	P46060	RAGP1_HUMAN	-0.221918	15.5512	0.0924265	0.157653
COL5A1	P20908	CO5A1_HUMAN	0.360468	15.8261	0.0928011	0.158031
RAP1B	P61224	RAP1B_HUMAN	0.58086	15.1032	0.0934072	0.158724
SDCBP	O00560	SDCB1_HUMAN	-0.195089	17.393	0.0934147	0.158724
RABGGTB	P53611	PGTB2_HUMAN	-0.17842	14.3152	0.101433	0.169568
COL18A1	P39060	COIA1_HUMAN	0.228982	17.1761	0.0984348	0.165815
KRT18	P05783	K1C18_HUMAN	0.322836	15.3637	0.0968061	0.163441
DSC1	Q08554	DSC1_HUMAN	-0.194069	15.3673	0.126056	0.202923
RMDN3	Q96TC7	RMD3_HUMAN	-0.170745	15.4428	0.0987215	0.166139
YWHAB	P31946	1433B_HUMAN	-0.282729	18.1794	0.0959297	0.162371
G3BP2	Q9UN86	G3BP2_HUMAN	-0.316391	15.5391	0.107938	0.179421
UBA3	Q8TBC4	UBA3_HUMAN	0.338151	14.8823	0.0967919	0.163441
EIF4A2	Q14240	IF4A2_HUMAN	0.267293	15.789	0.0968404	0.163441
HEBP2	Q9Y5Z4	HEBP2_HUMAN	-0.691023	17.6513	0.0983677	0.165815
APRT	P07741	APT_HUMAN	0.123349	15.2586	0.121288	0.196635
COTL1	Q14019	COTL1_HUMAN	0.200415	18.136	0.112639	0.185486
PEAR1	Q5VY43	PEAR1_HUMAN	-0.197393	15.2235	0.0993304	0.166785
ALDH2	P05091	ALDH2_HUMAN	-0.399227	16.4092	0.0993894	0.166785
RBM8A	Q9Y5S9	RBM8A_HUMAN	-0.154336	15.5835	0.144918	0.225769
RPL11	P62913	RL11_HUMAN	0.31519	15.9231	0.0997929	0.167303
ALAD	P13716	HEM2_HUMAN	0.327567	15.0106	0.100164	0.167765
DPYSL3	Q14195	DPYL3_HUMAN	0.189706	16.6563	0.10051	0.168185
TCN2	P20062	TCO2_HUMAN	-0.133928	16.0019	0.102811	0.171709
CCN1	O00622	CCN1_HUMAN	-0.228777	17.7671	0.103132	0.172081
ZNF207	O43670	ZN207_HUMAN	-0.246736	14.9066	0.127433	0.204497
CARM1	Q86X55	CARM1_HUMAN	0.257062	14.8755	0.105912	0.176386
GNG12	Q9UBI6	GBG12_HUMAN	0.615994	16.2817	0.105355	0.175624
APP	P05067	A4_HUMAN	0.284583	17.265	0.10846	0.17995
AHNAK2	Q8IVF2	AHNK2_HUMAN	-0.105716	16.6499	0.141498	0.221815
NIT1	Q86X76	NIT1_HUMAN	0.115847	14.6022	0.112508	0.185444
HPRT1	P00492	HPRT_HUMAN	0.200085	17.1857	0.107304	0.178536
UBE2V2	Q15819	UB2V2_HUMAN	-0.477608	17.3507	0.108345	0.179929
ACTR1A	P61163	ACTZ_HUMAN	0.434539	16.0523	0.109434	0.181395
PRDX6	P30041	PRDX6_HUMAN	0.411416	18.466	0.110053	0.182249
FKBP2	P26885	FKBP2_HUMAN	-0.184079	15.5205	0.122984	0.198988
CLIC4	Q9Y696	CLIC4_HUMAN	-0.248665	18.1307	0.110455	0.182743
ATP6AP1	Q15904	VAS1_HUMAN	0.311436	15.3934	0.112353	0.185362
PPP1R14B	Q96C90	PP14B_HUMAN	-0.625909	14.7707	0.110866	0.183251
RCC1	P18754	RCC1_HUMAN	0.135637	15.8123	0.128304	0.205333
SF3A3	Q12874	SF3A3_HUMAN	0.43074	15.1654	0.121306	0.196635
PLAU	P00749	UROK_HUMAN	-0.332085	14.3327	0.112209	0.185297
DFFA	O00273	DFFA_HUMAN	-0.32756	15.5581	0.112846	0.185654
PRCP	P42785	PCP_HUMAN	-0.163737	20.138	0.118252	0.193284
AKR7A2	O43488	ARK72_HUMAN	-0.192707	15.5132	0.115641	0.190016
RPLP1	P05386	RLA1_HUMAN	-0.979222	17.8432	0.115713	0.190016
ANXA5	P08758	ANXA5_HUMAN	0.302952	16.9117	0.115838	0.190043
PSMD4	P55036	PSMD4_HUMAN	-0.185099	15.8613	0.117653	0.192842
TKT	P29401	TKT_HUMAN	0.200175	20.8731	0.118047	0.193181
KIF5B	P33176	KINH_HUMAN	0.376888	15.7711	0.11808	0.193181
C11orf54	Q9H0W9	CK054_HUMAN	0.263703	16.6919	0.121013	0.196635
EHD2	Q9NZN4	EHD2_HUMAN	0.205828	16.4516	0.119737	0.195348
PRKCSH	P14314	GLU2B_HUMAN	0.255443	16.4427	0.119209	0.194668
GJA1	P17302	CXA1_HUMAN	-0.23971	14.4993	0.12318	0.199122
PALD1	Q9ULE6	PALD_HUMAN	0.313519	15.0727	0.123713	0.199617
EIF3B	P55884	EIF3B_HUMAN	-0.125834	16.4784	0.126359	0.203143
LGALS9	O00182	LEG9_HUMAN	-0.39849	14.8544	0.120323	0.196044
CSRP1	P21291	CSRP1_HUMAN	-0.190633	18.6717	0.120386	0.196044
ADAR	P55265	DSRAD_HUMAN	0.136793	15.1583	0.125561	0.202414
STAMBP	O95630	STABP_HUMAN	-0.12674	14.9148	0.120613	0.196233
G3BP1	Q13283	G3BP1_HUMAN	0.108163	16.6192	0.146314	0.227101
PPP1CA	P62136	PP1A_HUMAN	0.312309	16.5123	0.121264	0.196635
ADA	P00813	ADA_HUMAN	-0.170134	16.4353	0.121483	0.19674
ASF1A	Q9Y294	ASF1A_HUMAN	-0.167957	14.6516	0.133895	0.212543
ABHD14B	Q96IU4	ABHEB_HUMAN	0.287486	16.538	0.123676	0.199617
SPAG9	O60271	JIP4_HUMAN	-0.154019	14.3004	0.139013	0.218698
CANT1	Q8WVQ1	CANT1_HUMAN	-0.415175	15.0923	0.137132	0.216705
TARS1	P26639	SYTC_HUMAN	-0.160397	16.7161	0.126107	0.202923
NUCKS1	Q9H1E3	NUCKS_HUMAN	-0.182627	16.007	0.127043	0.204056
SKP1	P63208	SKP1_HUMAN	0.280718	15.5007	0.130011	0.207499
DPP3	Q9NY33	DPP3_HUMAN	0.176063	17.4641	0.127849	0.204977
HSPD1	P10809	CH60_HUMAN	-0.379594	16.9108	0.128293	0.205333
NOP2	P46087	NOP2_HUMAN	0.32533	15.2827	0.154083	0.236082
LRRFIP1	Q32MZ4	LRRF1_HUMAN	-0.561557	15.5313	0.129644	0.207289
ENG	P17813	EGLN_HUMAN	0.157555	15.9664	0.130003	0.207499
MYH10	P35580	MYH10_HUMAN	-0.131875	15.3279	0.138573	0.218395
HMGB2	P26583	HMGB2_HUMAN	-0.363942	16.9635	0.130371	0.207885
KARS1	Q15046	SYK_HUMAN	0.117034	16.3936	0.145622	0.226466
LRRC47	Q8N1G4	LRC47_HUMAN	-0.175525	15.4184	0.131182	0.20899
SET	Q01105	SET_HUMAN	-0.214982	17.3881	0.13839	0.218302
UBXN7	O94888	UBXN7_HUMAN	-0.16555	15.362	0.151696	0.233643
EHD4	Q9H223	EHD4_HUMAN	0.564121	16.2348	0.132401	0.210742
RAB11B	Q15907	RB11B_HUMAN	-0.308838	17.2097	0.135185	0.213911
RNASE4	P34096	RNAS4_HUMAN	-0.129482	15.6269	0.14094	0.221248
MEGF6	O75095	MEGF6_HUMAN	-0.107431	14.1447	0.132753	0.21111
DSP	P15924	DESP_HUMAN	-0.192354	14.9493	0.154725	0.236655
RPL10	P27635	RL10_HUMAN	0.306342	14.2372	0.133667	0.212373
ACE	P12821	ACE_HUMAN	0.23766	17.3046	0.134092	0.212664
GALNS	P34059	GALNS_HUMAN	0.222481	15.8548	0.13443	0.213009
PPP2R2A	P63151	2ABA_HUMAN	-0.134497	15.4082	0.14924	0.230264
RIPK1	Q13546	RIPK1_HUMAN	-0.313824	14.5001	0.135243	0.213911
DDI2	Q5TDH0	DDI2_HUMAN	0.209746	14.1316	0.144082	0.225263
PPP1R9B	Q96SB3	NEB2_HUMAN	-0.160679	13.8182	0.140041	0.220118
BSG	P35613	BASI_HUMAN	-0.139117	16.4513	0.137741	0.217473
UBQLN1	Q9UMX0	UBQL1_HUMAN	0.22624	15.5928	0.164177	0.249379
PSMA3	P25788	PSA3_HUMAN	0.191353	18.2545	0.143319	0.22427
YBX3	P16989	YBOX3_HUMAN	0.138706	16.1184	0.138848	0.218633
TXN2	Q99757	THIOM_HUMAN	-0.240653	15.0189	0.16368	0.248838
SEC24D	O94855	SC24D_HUMAN	0.26565	15.0205	0.141011	0.221248
ACTR3	P61158	ARP3_HUMAN	0.114958	18.0658	0.15287	0.234631
HNRNPH2	P55795	HNRH2_HUMAN	-0.301308	13.3723	0.171093	0.257444
ZFPL1	O95159	ZFPL1_HUMAN	0.290942	14.5251	0.144276	0.225367
YBX1	P67809	YBOX1_HUMAN	-0.484541	15.9669	0.146417	0.227101
PRPF3	O43395	PRPF3_HUMAN	-0.332019	15.2647	0.142524	0.223224
PTPRM	P28827	PTPRM_HUMAN	-0.470221	16.2629	0.144501	0.225519
PPP2CA	P67775	PP2AA_HUMAN	-0.317333	16.8778	0.144654	0.225558
CSF1	P09603	CSF1_HUMAN	0.297724	16.9374	0.145088	0.225834
CFH	P08603	CFAH_HUMAN	0.157575	15.8581	0.179948	0.269639
RNASET2	O00584	RNT2_HUMAN	0.179419	15.7856	0.147744	0.228757
RPS10	P46783	RS10_HUMAN	-0.148006	17.2039	0.148553	0.229605
CTSS	P25774	CATS_HUMAN	-0.267489	15.1082	0.146163	0.227101
DPYSL2	Q16555	DPYL2_HUMAN	0.11659	18.1512	0.162899	0.248079
SEPHS1	P49903	SPS1_HUMAN	0.422351	16.1111	0.147573	0.228692
SNCG	O76070	SYUG_HUMAN	-0.165243	16.597	0.148216	0.229286
HDDC3	Q8N4P3	MESH1_HUMAN	0.246889	16.295	0.152255	0.2343
DIABLO	Q9NR28	DBLOH_HUMAN	0.134598	14.7348	0.152736	0.234631
NAXE	Q8NCW5	NNRE_HUMAN	0.243271	17.195	0.149159	0.230264
RPL35A	P18077	RL35A_HUMAN	0.183872	15.0546	0.165544	0.251022
DBN1	Q16643	DREB_HUMAN	0.157503	16.7903	0.150175	0.231503
CD99	P14209	CD99_HUMAN	0.202823	14.7954	0.152625	0.234631
IMPA1	P29218	IMPA1_HUMAN	-0.187892	16.5118	0.153444	0.235308
DIAPH1	O60610	DIAP1_HUMAN	0.0895207	16.1315	0.204601	0.300398
CSE1L	P55060	XPO2_HUMAN	-0.204344	16.065	0.154454	0.236446
SERPINB6	P35237	SPB6_HUMAN	-0.156344	19.1156	0.155193	0.237163
TNPO3	Q9Y5L0	TNPO3_HUMAN	-0.139709	14.3305	0.182425	0.271709
SEC14L2	O76054	S14L2_HUMAN	0.137835	15.0555	0.163107	0.248182
ADSL	P30566	PUR8_HUMAN	0.272125	15.3293	0.162015	0.24716
RPL10A	P62906	RL10A_HUMAN	-0.34007	17.7248	0.161518	0.246615
NRP1	O14786	NRP1_HUMAN	0.339688	16.7632	0.170947	0.257443
HLA-B	P01889	HLAB_HUMAN	-0.212862	17.6046	0.162882	0.248079
ARSA	P15289	ARSA_HUMAN	0.131018	16.9588	0.181044	0.270064
TXNDC17	Q9BRA2	TXD17_HUMAN	-0.314628	18.7652	0.164352	0.24943
ISG15	P05161	ISG15_HUMAN	-0.140243	15.0146	0.193736	0.286378
AKAP12	Q02952	AKA12_HUMAN	-0.118258	17.4819	0.165833	0.251245
ROCK2	O75116	ROCK2_HUMAN	0.15554	15.6533	0.166134	0.25131
RALA	P11233	RALA_HUMAN	0.174287	15.9217	0.166162	0.25131
RRBP1	Q9P2E9	RRBP1_HUMAN	0.12399	17.3153	0.166746	0.25184
ADD3	Q9UEY8	ADDG_HUMAN	-0.208358	15.4734	0.166798	0.25184
TIE1	P35590	TIE1_HUMAN	-0.220006	17.3676	0.167913	0.253307
CAPG	P40121	CAPG_HUMAN	-0.22163	17.2689	0.168692	0.254264
RBBP4	Q09028	RBBP4_HUMAN	-0.388629	17.7141	0.172036	0.258641
PTPRB	P23467	PTPRB_HUMAN	-0.111913	15.2864	0.185502	0.275362
CAMK2D	Q13557	KCC2D_HUMAN	0.25684	15.3852	0.173604	0.260775
APOA1	P02647	APOA1_HUMAN	-1.42696	16.4007	0.183118	0.272282
RPL23	P62829	RL23_HUMAN	0.460409	14.8469	0.180116	0.269639
LGALS3	P17931	LEG3_HUMAN	0.303007	17.4994	0.179817	0.269639
ARPC5	O15511	ARPC5_HUMAN	0.452008	16.5055	0.180093	0.269639
CTBS	Q01459	DIAC_HUMAN	0.149972	15.5618	0.180305	0.269692
PBDC1	Q9BVG4	PBDC1_HUMAN	0.10034	14.9267	0.199818	0.294381
MMP10	P09238	MMP10_HUMAN	-0.178308	16.4782	0.180813	0.270064
IGF2R	P11717	MPRI_HUMAN	-0.147812	16.3147	0.180888	0.270064
NRP2	O60462	NRP2_HUMAN	0.187277	15.991	0.181167	0.270064
EIF2S3	P41091	IF2G_HUMAN	0.202929	15.8401	0.182672	0.271849
UBE2G1	P62253	UB2G1_HUMAN	0.235356	14.9892	0.209489	0.305562
AP1B1	Q10567	AP1B1_HUMAN	-0.193783	16.2288	0.18487	0.274655
COPS3	Q9UNS2	CSN3_HUMAN	-0.418428	15.6201	0.186152	0.276095
SARS1	P49591	SYSC_HUMAN	0.104274	14.7762	0.204755	0.300398
CLASP1	Q7Z460	CLAP1_HUMAN	0.137276	14.2243	0.213308	0.309595
BCAR1	P56945	BCAR1_HUMAN	-0.174337	15.0835	0.18866	0.279578
PIR	O00625	PIR_HUMAN	0.148727	18.6271	0.189031	0.279893
PTK7	Q13308	PTK7_HUMAN	-0.429785	15.6063	0.189343	0.280119
CYFIP1	Q7L576	CYFP1_HUMAN	0.479545	14.567	0.195271	0.288405
HNRNPM	P52272	HNRPM_HUMAN	-0.247589	19.24	0.198577	0.293042
NECTIN2	Q92692	NECT2_HUMAN	-0.181391	15.8938	0.215833	0.312487
EFNA1	P20827	EFNA1_HUMAN	-0.299975	15.6514	0.206419	0.302084
SF3A2	Q15428	SF3A2_HUMAN	-0.22841	14.4375	0.199124	0.293604
PNPO	Q9NVS9	PNPO_HUMAN	0.141925	15.9067	0.20639	0.302084
ACTG1	P63261	ACTG_HUMAN	0.155807	22.0336	0.200555	0.29522
QSOX1	O00391	QSOX1_HUMAN	-0.153297	17.9689	0.202546	0.297902
GBA1	P04062	GBA1_HUMAN	0.135237	16.7065	0.21816	0.315339
SH3KBP1	Q96B97	SH3K1_HUMAN	-0.111376	15.0462	0.248354	0.3498
PDGFD	Q9GZP0	PDGFD_HUMAN	-0.208632	16.2842	0.203956	0.299726
CKAP5	Q14008	CKAP5_HUMAN	-0.241347	15.0202	0.206612	0.302116
LAMTOR2	Q9Y2Q5	LTOR2_HUMAN	0.176068	15.495	0.205045	0.300574
CARS1	P49589	SYCC_HUMAN	0.20896	16.3204	0.207977	0.303861
IPO5	O00410	IPO5_HUMAN	-0.167289	16.9842	0.216916	0.313799
NANP	Q8TBE9	NANP_HUMAN	-0.163559	13.7838	0.224184	0.322459
RTCB	Q9Y3I0	RTCB_HUMAN	0.194907	15.4789	0.208294	0.304072
TNFRSF1A	P19438	TNR1A_HUMAN	0.15765	13.766	0.209793	0.305752
NRCAM	Q92823	NRCAM_HUMAN	-0.172434	16.1865	0.211358	0.307779
BCAT1	P54687	BCAT1_HUMAN	0.154208	17.35	0.214538	0.310869
PACSIN2	Q9UNF0	PACN2_HUMAN	-0.180351	15.3391	0.211808	0.30818
APEH	P13798	ACPH_HUMAN	0.14466	16.4392	0.245944	0.347238
CCL14	Q16627	CCL14_HUMAN	-0.134784	17.9324	0.222015	0.320047
PFDN5	Q99471	PFD5_HUMAN	0.357336	17.2781	0.21295	0.309428
CUL4B	Q13620	CUL4B_HUMAN	0.158842	15.6144	0.213017	0.309428
COPG1	Q9Y678	COPG1_HUMAN	0.104655	16.5099	0.270594	0.374742
MOB1A	Q9H8S9	MOB1A_HUMAN	-0.105547	15.5338	0.21398	0.310315
DYNC1I2	Q13409	DC1I2_HUMAN	-0.144867	18.1181	0.227403	0.325946
SMARCC2	Q8TAQ2	SMRC2_HUMAN	-0.35105	15.7762	0.22769	0.325946
HMGA1	P17096	HMGA1_HUMAN	-0.32715	19.6664	0.22475	0.323009
LTA4H	P09960	LKHA4_HUMAN	-0.105841	18.5028	0.268537	0.373451
CALM1	P0DP23	CALM1_HUMAN	0.141477	19.772	0.239774	0.339615
NT5E	P21589	5NTD_HUMAN	0.153208	15.7734	0.220692	0.318736
P02668	P02668	CASK_BOVIN	-0.809232	15.4033	0.221829	0.320047
EIF4B	P23588	IF4B_HUMAN	-0.195881	16.8039	0.222144	0.320047
SNRPD1	P62314	SMD1_HUMAN	-0.15899	15.5888	0.222696	0.32058
DUT	P33316	DUT_HUMAN	-0.29607	15.718	0.230159	0.328177
PPP2R1A	P30153	2AAA_HUMAN	0.210946	17.3863	0.230201	0.328177
PSMA4	P25789	PSA4_HUMAN	0.105032	18.2295	0.246289	0.347447
EEF2	P13639	EF2_HUMAN	0.110561	18.5503	0.226133	0.324732
TBC1D22A	Q8WUA7	TB22A_HUMAN	-0.128664	14.0578	0.28303	0.387489
OLA1	Q9NTK5	OLA1_HUMAN	-0.0970179	16.06	0.236546	0.336271
SP100	P23497	SP100_HUMAN	0.262888	15.096	0.231381	0.329582
MACF1	Q9UPN3	MACF1_HUMAN	0.109567	15.9536	0.227225	0.325946
E9PAV3	E9PAV3	NACAM_HUMAN	-0.405011	16.7486	0.227718	0.325946
ARPC4	P59998	ARPC4_HUMAN	0.201552	18.0411	0.228495	0.326792
SERPINB2	P05120	PAI2_HUMAN	-0.123066	15.9395	0.236649	0.336271
PSMB4	P28070	PSB4_HUMAN	0.408831	19.6262	0.229305	0.327685
GGH	Q92820	GGH_HUMAN	0.176299	17.7414	0.230208	0.328177
H2BC5	P62807	H2B1C_HUMAN	0.294893	18.3881	0.238212	0.337946
CD59	P13987	CD59_HUMAN	0.121402	19.505	0.231819	0.329939
PRKDC	P78527	PRKDC_HUMAN	0.140841	15.3115	0.246896	0.348025
EHD1	Q9H4M9	EHD1_HUMAN	0.167523	16.1477	0.252178	0.354336
LPP	Q93052	LPP_HUMAN	0.140961	15.1987	0.275944	0.380151
WDR44	Q5JSH3	WDR44_HUMAN	-0.296817	14.302	0.240994	0.340796
CRYZ	Q08257	QOR_HUMAN	-0.087711	16.4884	0.238105	0.337946
ACTA1	P68133	ACTS_HUMAN	0.391335	18.3676	0.240878	0.340796
STX12	Q86Y82	STX12_HUMAN	-0.194374	16.3121	0.239551	0.339573
EIF4E	P06730	IF4E_HUMAN	0.231146	15.936	0.276272	0.380279
PSMD5	Q16401	PSMD5_HUMAN	0.133303	16.5976	0.244572	0.345578
SEPTIN11	Q9NVA2	SEP11_HUMAN	0.0973417	16.2598	0.255706	0.3586
HSP90AB1	P08238	HS90B_HUMAN	0.135935	18.5992	0.261278	0.365375
BCR	P11274	BCR_HUMAN	-0.183168	15.3152	0.303187	0.407311
RPL26	P61254	RL26_HUMAN	0.14871	15.116	0.250359	0.352342
SNRPD2	P62316	SMD2_HUMAN	0.259817	15.6312	0.251552	0.353739
SH3BGRL	O75368	SH3L1_HUMAN	-0.103828	18.6427	0.263089	0.367324
ADD1	P35611	ADDA_HUMAN	0.266034	14.6984	0.254812	0.357752
RSU1	Q15404	RSU1_HUMAN	0.147793	16.6195	0.255844	0.3586
SDF4	Q9BRK5	CAB45_HUMAN	0.09691	16.6586	0.270954	0.374742
CAPZA1	P52907	CAZA1_HUMAN	0.0966521	18.1683	0.256027	0.3586
RPL15	P61313	RL15_HUMAN	0.341183	14.3663	0.264019	0.36804
SVIL	O95425	SVIL_HUMAN	-0.142246	14.6222	0.270798	0.374742
YWHAG	P61981	1433G_HUMAN	-0.0983514	19.0866	0.257396	0.360232
POR	P16435	NCPR_HUMAN	-0.262008	13.7722	0.274136	0.378549
GLS	O94925	GLSK_HUMAN	-0.136033	18.3619	0.270411	0.374742
S100A13	Q99584	S10AD_HUMAN	0.0971291	19.1357	0.291907	0.39643
PPP1R7	Q15435	PP1R7_HUMAN	-0.463177	15.5874	0.261728	0.365713
BCAP31	P51572	BAP31_HUMAN	-0.547448	16.7803	0.26347	0.367564
AIMP1	Q12904	AIMP1_HUMAN	0.0889098	17.5179	0.275088	0.379269
ATP1B3	P54709	AT1B3_HUMAN	0.105784	15.5431	0.280657	0.384839
PROCR	Q9UNN8	EPCR_HUMAN	-0.49222	19.5809	0.270365	0.374742
RAP1GDS1	P52306	GDS1_HUMAN	0.146669	15.0052	0.267389	0.372148
NAGK	Q9UJ70	NAGK_HUMAN	0.143868	16.2059	0.266738	0.371535
GNPDA1	P46926	GNPI1_HUMAN	0.373072	16.6918	0.268946	0.373725
SRPX	P78539	SRPX_HUMAN	0.281608	15.6448	0.279948	0.384166
RPS26	P62854	RS26_HUMAN	0.463824	15.0704	0.278796	0.382882
ALDOC	P09972	ALDOC_HUMAN	-0.253295	18.0219	0.270764	0.374742
ECM1	Q16610	ECM1_HUMAN	-0.120248	14.6987	0.289097	0.393354
GSR	P00390	GSHR_HUMAN	0.0759185	17.0845	0.350402	0.455316
NT5DC1	Q5TFE4	NT5D1_HUMAN	0.165551	15.0551	0.272161	0.376116
ATP2B4	P23634	AT2B4_HUMAN	0.104321	14.8685	0.309153	0.413298
SON	P18583	SON_HUMAN	-0.171766	15.1795	0.316355	0.420059
FABP5	Q01469	FABP5_HUMAN	-0.0700339	21.7034	0.274535	0.378803
ERH	P84090	ERH_HUMAN	-0.106877	18.1789	0.276468	0.380279
NAP1L1	P55209	NP1L1_HUMAN	0.44309	16.0497	0.277929	0.38199
RP2	O75695	XRP2_HUMAN	-0.182196	14.27	0.283385	0.387675
TMSB10	P63313	TYB10_HUMAN	0.200063	22.1313	0.284803	0.389312
HEXA	P06865	HEXA_HUMAN	-0.100252	17.6173	0.280924	0.384905
DNM1L	O00429	DNM1L_HUMAN	-0.159636	15.4903	0.31675	0.420266
NCKAP1	Q9Y2A7	NCKP1_HUMAN	0.191067	16.5904	0.295487	0.399577
CTSB	P07858	CATB_HUMAN	-0.129	20.146	0.288807	0.393354
WDR5	P61964	WDR5_HUMAN	-0.122786	15.8735	0.302617	0.407042
SAE1	Q9UBE0	SAE1_HUMAN	-0.140767	14.9449	0.30075	0.405138
FABP4	P15090	FABP4_HUMAN	-0.169008	20.9385	0.292035	0.39643
MAPRE1	Q15691	MARE1_HUMAN	-0.22408	17.3699	0.286275	0.390752
VPS35	Q96QK1	VPS35_HUMAN	0.192445	15.7343	0.2863	0.390752
GOLM1	Q8NBJ4	GOLM1_HUMAN	0.18335	16.7982	0.349484	0.454549
B4GAT1	O43505	B4GA1_HUMAN	0.26664	15.1833	0.34135	0.445856
UBA1	P22314	UBA1_HUMAN	-0.138671	17.7949	0.293062	0.39736
XPNPEP1	Q9NQW7	XPP1_HUMAN	0.149503	16.5648	0.296453	0.400268
IQGAP1	P46940	IQGA1_HUMAN	0.0624828	17.3804	0.314279	0.418563
ESAM	Q96AP7	ESAM_HUMAN	-0.247346	16.3707	0.288685	0.393354
GIMAP4	Q9NUV9	GIMA4_HUMAN	-0.121257	15.1804	0.289099	0.393354
SGTA	O43765	SGTA_HUMAN	0.178088	14.7146	0.298407	0.402598
YWHAE	P62258	1433E_HUMAN	-0.155188	20.6074	0.290385	0.394798
PPT1	P50897	PPT1_HUMAN	0.0990591	16.9319	0.303518	0.407311
TAX1BP3	O14907	TX1B3_HUMAN	0.0979862	14.8867	0.326818	0.430386
EDN1	P05305	EDN1_HUMAN	-0.197323	16.9409	0.293172	0.39736
PTGES3	Q15185	TEBP_HUMAN	0.379711	15.9013	0.316162	0.420059
SLK	Q9H2G2	SLK_HUMAN	0.0813701	14.8215	0.295004	0.399537
DDAH2	O95865	DDAH2_HUMAN	-0.157242	18.4852	0.295463	0.399577
XRCC5	P13010	XRCC5_HUMAN	0.18029	16.7194	0.296218	0.400258
AHSA1	O95433	AHSA1_HUMAN	0.186529	16.0447	0.312336	0.416606
KRT17	Q04695	K1C17_HUMAN	0.430704	15.1326	0.303402	0.407311
NAGA	P17050	NAGAB_HUMAN	-0.105249	16.0336	0.306554	0.410303
PLBD2	Q8NHP8	PLBL2_HUMAN	0.109132	17.0461	0.300458	0.405054
YWHAH	Q04917	1433F_HUMAN	-0.110336	18.3412	0.302625	0.407042
AFP	P02771	FETA_HUMAN	0.739479	16.7948	0.313968	0.418466
RPLP0	P05388	RLA0_HUMAN	-0.173293	17.2472	0.305753	0.409706
C1QTNF3	Q9BXJ4	C1QT3_HUMAN	0.470628	14.5105	0.305768	0.409706
KYAT3	Q6YP21	KAT3_HUMAN	-0.263713	15.6696	0.310985	0.415117
EZR	P15311	EZRI_HUMAN	0.122545	17.1065	0.30668	0.410303
PRDX5	P30044	PRDX5_HUMAN	-0.175969	17.9836	0.340249	0.444747
MAVS	Q7Z434	MAVS_HUMAN	0.17165	15.1353	0.319986	0.422651
WASHC2A	Q641Q2	WAC2A_HUMAN	-0.213875	15.3265	0.327231	0.430606
DNAJC8	O75937	DNJC8_HUMAN	-0.200473	15.6716	0.310401	0.414653
RPS27A	P62979	RS27A_HUMAN	-0.416215	19.5476	0.317868	0.420798
FKBP5	Q13451	FKBP5_HUMAN	-0.0906053	15.7375	0.315425	0.419456
NPEPPS	P55786	PSA_HUMAN	0.0921301	18.9007	0.315121	0.419368
RHOA	P61586	RHOA_HUMAN	-0.118756	15.7473	0.32682	0.430386
SEPTIN2	Q15019	SEPT2_HUMAN	0.19796	16.0642	0.319978	0.422651
LEMD2	Q8NC56	LEMD2_HUMAN	-0.201615	15.6905	0.317441	0.420798
CD9	P21926	CD9_HUMAN	-0.299173	17.7801	0.317716	0.420798
FDPS	P14324	FPPS_HUMAN	0.15238	17.8785	0.319563	0.422651
ALDH7A1	P49419	AL7A1_HUMAN	0.20622	14.761	0.321833	0.424771
FLOT2	Q14254	FLOT2_HUMAN	-0.136445	16.0125	0.353769	0.459352
UBE2L3	P68036	UB2L3_HUMAN	0.153163	18.2912	0.324365	0.427793
ENO1	P06733	ENOA_HUMAN	0.067919	21.979	0.349554	0.454549
BCAM	P50895	BCAM_HUMAN	-0.164416	15.968	0.329198	0.432871
FLNB	O75369	FLNB_HUMAN	0.0707351	19.6016	0.329985	0.433582
ALB	P02768	ALBU_HUMAN	-0.53173	17.4651	0.345981	0.450902
DCD	P81605	DCD_HUMAN	-0.319652	17.4837	0.336667	0.441114
PDE6D	O43924	PDE6D_HUMAN	-0.100216	15.4799	0.355207	0.46054
PA2G4	Q9UQ80	PA2G4_HUMAN	0.10531	17.283	0.333733	0.43818
TF	P02787	TRFE_HUMAN	-0.188174	15.4989	0.434079	0.54283
HUWE1	Q7Z6Z7	HUWE1_HUMAN	-0.187806	16.9596	0.336022	0.440856
PAM	P19021	AMD_HUMAN	0.10203	15.1416	0.336719	0.441114
COL4A2	P08572	CO4A2_HUMAN	0.0976826	16.5193	0.337759	0.442148
DDB1	Q16531	DDB1_HUMAN	0.159148	17.2071	0.339551	0.444164
NT5C	Q8TCD5	NT5C_HUMAN	0.0546927	14.2733	0.546928	0.641602
CAND1	Q86VP6	CAND1_HUMAN	-0.234532	17.4405	0.342684	0.447266
USP15	Q9Y4E8	UBP15_HUMAN	-0.141509	15.2142	0.343534	0.448044
PPIL1	Q9Y3C6	PPIL1_HUMAN	0.0492918	16.2804	0.528796	0.625328
SERPINB8	P50452	SPB8_HUMAN	0.107483	16.0197	0.346751	0.451571
LNPEP	Q9UIQ6	LCAP_HUMAN	0.0547384	14.8815	0.448225	0.554615
EXT2	Q93063	EXT2_HUMAN	-0.104714	14.7129	0.396	0.505251
PHPT1	Q9NRX4	PHP14_HUMAN	-0.124221	18.009	0.356065	0.461314
KRT6A	P02538	K2C6A_HUMAN	-0.206669	16.0297	0.453464	0.559526
LSM8	O95777	LSM8_HUMAN	-0.369078	15.9354	0.357719	0.462776
CAPN1	P07384	CAN1_HUMAN	-0.0722315	16.7226	0.354158	0.459518
LAMA5	O15230	LAMA5_HUMAN	-0.120766	16.1415	0.360114	0.465532
DNAJC9	Q8WXX5	DNJC9_HUMAN	-0.207523	15.4829	0.357553	0.462776
RPS18	P62269	RS18_HUMAN	0.185842	15.2435	0.373847	0.480465
CAPZB	P47756	CAPZB_HUMAN	-0.0689295	17.926	0.36133	0.466762
LDHB	P07195	LDHB_HUMAN	0.0919239	20.0668	0.362468	0.46789
VTA1	Q9NP79	VTA1_HUMAN	0.246868	16.6453	0.41335	0.5209
SLC3A2	P08195	4F2_HUMAN	0.130982	14.7285	0.363534	0.468922
PCBD1	P61457	PHS_HUMAN	0.186288	16.4546	0.364234	0.469481
GDI1	P31150	GDIA_HUMAN	-0.0873222	17.3738	0.4422	0.549633
RPS6	P62753	RS6_HUMAN	0.221447	14.9801	0.36762	0.473499
DYNLL1	P63167	DYL1_HUMAN	-0.10074	17.0214	0.401227	0.508605
CLSTN3	Q9BQT9	CSTN3_HUMAN	0.167805	15.4502	0.393839	0.503223
CLTA	P09496	CLCA_HUMAN	0.21347	16.0042	0.376753	0.482792
CLN5	O75503	CLN5_HUMAN	-0.0664814	15.2095	0.425857	0.534445
IPO7	O95373	IPO7_HUMAN	0.184201	15.8476	0.371646	0.478335
TALDO1	P37837	TALDO_HUMAN	0.087215	20.0259	0.373772	0.480465
DDX6	P26196	DDX6_HUMAN	0.0838622	14.5056	0.374173	0.480534
ATAD3A	Q9NVI7	ATD3A_HUMAN	0.0776623	14.0737	0.428093	0.536697
ADI1	Q9BV57	MTND_HUMAN	-0.127722	16.6663	0.37602	0.482501
COPS7A	Q9UBW8	CSN7A_HUMAN	-0.137071	14.9232	0.379364	0.485784
EFNB1	P98172	EFNB1_HUMAN	-0.139103	16.7082	0.376252	0.482501
GLOD4	Q9HC38	GLOD4_HUMAN	-0.063032	18.2232	0.444798	0.551537
GM2A	P17900	SAP3_HUMAN	-0.0575363	15.6478	0.49092	0.592735
PPIE	Q9UNP9	PPIE_HUMAN	-0.144433	14.9513	0.437996	0.546178
IPO9	Q96P70	IPO9_HUMAN	-0.276147	15.3714	0.413586	0.5209
PRKACA	P17612	KAPCA_HUMAN	0.193659	16.5834	0.390078	0.499141
RAB14	P61106	RAB14_HUMAN	0.146149	15.5457	0.397406	0.506312
ARHGAP17	Q68EM7	RHG17_HUMAN	-0.110361	14.6309	0.40477	0.511624
SRM	P19623	SPEE_HUMAN	-0.15095	15.0395	0.419385	0.52745
UROD	P06132	DCUP_HUMAN	0.0895779	16.6919	0.392403	0.501752
ITGA2	P17301	ITA2_HUMAN	0.173577	16.2612	0.40336	0.510942
TMSB15A	P0CG34	TB15A_HUMAN	-0.157844	15.1868	0.395735	0.505251
CYRIA	Q9H0Q0	CYRIA_HUMAN	0.0736967	14.6013	0.435418	0.543732
VPS26A	O75436	VP26A_HUMAN	-0.104015	15.9932	0.396532	0.505564
CRKL	P46109	CRKL_HUMAN	-0.138233	17.1555	0.397912	0.50659
NPC1	O15118	NPC1_HUMAN	0.240412	17.0193	0.399416	0.508138
CFL1	P23528	COF1_HUMAN	0.121451	21.3984	0.400062	0.508592
DDAH1	O94760	DDAH1_HUMAN	-0.0857408	18.2073	0.400439	0.508605
INPP1	P49441	INPP_HUMAN	0.0894005	16.1284	0.400862	0.508605
SBSN	Q6UWP8	SBSN_HUMAN	-0.319525	14.6197	0.435152	0.543732
HYPK	Q9NX55	HYPK_HUMAN	0.0680718	16.0053	0.401202	0.508605
NTN4	Q9HB63	NET4_HUMAN	-0.0889048	15.9293	0.422627	0.531147
PDIA4	P13667	PDIA4_HUMAN	-0.0972442	16.5447	0.407142	0.514254
EIF3D	O15371	EIF3D_HUMAN	-0.113764	14.9937	0.40393	0.511297
ARHGEF7	Q14155	ARHG7_HUMAN	-0.0621127	15.7674	0.468688	0.573093
P00761	P00761	TRYP_PIG	-0.392079	19.7565	0.404643	0.511624
TOM1	O60784	TOM1_HUMAN	-0.114645	14.4719	0.440695	0.548767
ENOPH1	Q9UHY7	ENOPH_HUMAN	0.139594	16.8684	0.40863	0.515764
NEDD8	Q15843	NEDD8_HUMAN	0.236781	18.84	0.409568	0.516578
THOP1	P52888	THOP1_HUMAN	0.0544679	16.2479	0.482731	0.588224
ANG	P03950	ANGI_HUMAN	0.105958	14.2798	0.45416	0.559602
SCARF1	Q14162	SREC_HUMAN	0.08001	15.1739	0.445664	0.552121
CTSA	P10619	PPGB_HUMAN	-0.0406758	18.1247	0.591675	0.680857
TXN	P10599	THIO_HUMAN	0.164672	19.8964	0.416852	0.524638
NUDT21	O43809	CPSF5_HUMAN	-0.0584741	15.3733	0.466012	0.571011
RPL3	P39023	RL3_HUMAN	0.13053	14.4392	0.428566	0.536697
ADISSP	Q9GZN8	ADSSP_HUMAN	0.0605968	15.6582	0.465955	0.571011
EIF3A	Q14152	EIF3A_HUMAN	-0.0915594	16.5223	0.425657	0.534445
CCDC50	Q8IVM0	CCD50_HUMAN	-0.0995147	14.983	0.481116	0.586661
C1QTNF5	Q9BXJ0	C1QT5_HUMAN	0.20844	18.2855	0.428525	0.536697
FARSA	Q9Y285	SYFA_HUMAN	-0.0695219	15.3198	0.509027	0.608072
PLEC	Q15149	PLEC_HUMAN	0.0384926	18.3302	0.490739	0.592735
UBE2I	P63279	UBC9_HUMAN	-0.178915	18.1088	0.433401	0.542367
RPL7A	P62424	RL7A_HUMAN	0.1532	15.1177	0.436071	0.544162
CRYL1	Q9Y2S2	CRYL1_HUMAN	-0.0770306	15.9923	0.440327	0.548697
MAPK1	P28482	MK01_HUMAN	0.0860899	16.8754	0.459726	0.565944
CD55	P08174	DAF_HUMAN	-0.137919	16.1331	0.441369	0.549218
PSPH	P78330	SERB_HUMAN	-0.114814	14.8437	0.504682	0.60411
EEF1D	P29692	EF1D_HUMAN	-0.079477	16.9589	0.442327	0.549633
DNASE2	O00115	DNS2A_HUMAN	-0.0505299	17.5891	0.443112	0.550221
H3C1	P68431	H31_HUMAN	0.267021	19.048	0.444723	0.551537
CALR	P27797	CALR_HUMAN	0.0516781	17.8639	0.527696	0.624446
LXN	Q9BS40	LXN_HUMAN	-0.129664	15.1776	0.524036	0.621786
ROBO4	Q8WZ75	ROBO4_HUMAN	-0.104334	16.8855	0.445896	0.552121
AK1	P00568	KAD1_HUMAN	0.162248	16.9869	0.483827	0.588733
PGLS	O95336	6PGL_HUMAN	0.136244	17.9394	0.449591	0.555915
CCT4	P50991	TCPD_HUMAN	0.0885675	17.0341	0.45995	0.565944
DDX39B	Q13838	DX39B_HUMAN	0.0971371	17.7267	0.489121	0.591511
G6PD	P11413	G6PD_HUMAN	0.0910918	16.9659	0.451725	0.558162
AP2A1	O95782	AP2A1_HUMAN	-0.156905	17.6069	0.452772	0.559064
PCNP	Q8WW12	PCNP_HUMAN	-0.160511	17.2662	0.453829	0.559584
C3	P01024	CO3_HUMAN	-0.497828	15.813	0.467952	0.572591
HHIP	Q96QV1	HHIP_HUMAN	0.11378	15.3099	0.493213	0.594827
RPA1	P27694	RFA1_HUMAN	-0.11801	15.2421	0.486269	0.590022
HOMER3	Q9NSC5	HOME3_HUMAN	0.0610787	15.1439	0.55812	0.652127
TTC38	Q5R3I4	TTC38_HUMAN	-0.0646417	14.8177	0.461467	0.567415
CD44	P16070	CD44_HUMAN	-0.0699613	17.5247	0.462059	0.567746
VAPB	O95292	VAPB_HUMAN	0.115222	16.2601	0.465381	0.571011
IGFBP4	P22692	IBP4_HUMAN	-0.124393	17.8299	0.486612	0.590022
KRT16	P08779	K1C16_HUMAN	-0.312479	15.3674	0.491142	0.592735
LRRC59	Q96AG4	LRC59_HUMAN	0.223739	17.0292	0.464767	0.570675
OPTN	Q96CV9	OPTN_HUMAN	0.0788089	15.4433	0.467138	0.571992
NOTCH1	P46531	NOTC1_HUMAN	-0.0296723	14.0643	0.715026	0.786931
SUMO2	P61956	SUMO2_HUMAN	0.101711	19.3906	0.501935	0.60164
IARS1	P41252	SYIC_HUMAN	0.0779173	15.031	0.484485	0.588733
PPM1F	P49593	PPM1F_HUMAN	-0.150396	16.1411	0.473669	0.578783
LRSAM1	Q6UWE0	LRSM1_HUMAN	-0.0705178	13.6016	0.60856	0.697647
FH	P07954	FUMH_HUMAN	-0.100943	17.6055	0.477963	0.583604
RANBP1	P43487	RANG_HUMAN	0.135864	17.1411	0.478277	0.583604
FLG2	Q5D862	FILA2_HUMAN	-0.028767	13.7199	0.773327	0.832887
CAST	P20810	ICAL_HUMAN	-0.0627333	17.75	0.48722	0.590022
PTK2	Q05397	FAK1_HUMAN	-0.0363025	15.4856	0.683162	0.760411
SWAP70	Q9UH65	SWP70_HUMAN	-0.074783	16.4683	0.529965	0.62629
ITPA	Q9BY32	ITPA_HUMAN	0.267814	14.7868	0.49575	0.595847
PEBP1	P30086	PEBP1_HUMAN	0.0552322	19.6849	0.530333	0.626304
NDUFS6	O75380	NDUS6_HUMAN	0.0942782	14.6999	0.483086	0.58825
WDR12	Q9GZL7	WDR12_HUMAN	-0.0857227	14.5282	0.484465	0.588733
S100A6	P06703	S10A6_HUMAN	-0.100029	15.6402	0.515776	0.614883
MAP2K2	P36507	MP2K2_HUMAN	-0.0369609	14.9831	0.55426	0.648476
PKM	P14618	KPYM_HUMAN	0.0911487	19.6593	0.484822	0.588737
SYAP1	Q96A49	SYAP1_HUMAN	-0.0590406	14.7927	0.671554	0.751748
KRT2	P35908	K22E_HUMAN	0.285573	18.0866	0.486955	0.590022
RARS1	P54136	SYRC_HUMAN	0.086213	17.0233	0.488822	0.591511
OTUB1	Q96FW1	OTUB1_HUMAN	0.0825376	15.9277	0.527205	0.624284
TLN1	Q9Y490	TLN1_HUMAN	0.0436136	17.5437	0.57478	0.667169
ITGA5	P08648	ITA5_HUMAN	-0.144166	16.2511	0.494402	0.595199
GLRX	P35754	GLRX1_HUMAN	-0.0790431	17.8504	0.494487	0.595199
ATP5F1B	P06576	ATPB_HUMAN	0.0757165	16.4428	0.494535	0.595199
ANXA11	P50995	ANX11_HUMAN	-0.0666916	14.8268	0.495677	0.595847
CLTC	Q00610	CLH1_HUMAN	-0.0784688	17.9689	0.496451	0.596282
STK10	O94804	STK10_HUMAN	-0.0546346	14.4272	0.497318	0.596513
SEC24C	P53992	SC24C_HUMAN	-0.122397	15.881	0.49732	0.596513
HAT1	O14929	HAT1_HUMAN	-0.107683	14.6415	0.539692	0.634805
CFL2	Q9Y281	COF2_HUMAN	0.0468492	18.0357	0.614952	0.702232
STAT1	P42224	STAT1_HUMAN	-0.0288596	14.7872	0.746353	0.811864
PYGB	P11216	PYGB_HUMAN	0.101505	16.1381	0.504421	0.60411
NMT1	P30419	NMT1_HUMAN	0.153396	15.8432	0.50523	0.604355
EIF3G	O75821	EIF3G_HUMAN	-0.15561	16.2679	0.506362	0.605299
PITPNA	Q00169	PIPNA_HUMAN	0.0834303	16.482	0.578386	0.67003
FAM107B	Q9H098	F107B_HUMAN	-0.052712	15.8954	0.551908	0.646584
SF1	Q15637	SF01_HUMAN	-0.161506	16.2598	0.512304	0.611572
PLCG1	P19174	PLCG1_HUMAN	-0.0281933	17.7627	0.755116	0.819282
VARS1	P26640	SYVC_HUMAN	0.0928416	15.965	0.515427	0.614883
HSPB1	P04792	HSPB1_HUMAN	0.117187	19.0754	0.51825	0.617415
GALNT1	Q10472	GALT1_HUMAN	-0.0892273	15.7861	0.530915	0.626572
PITPNB	P48739	PIPNB_HUMAN	0.130266	16.3134	0.519811	0.618856
ARMT1	Q9H993	ARMT1_HUMAN	0.0678319	15.5967	0.578122	0.67003
NAP1L4	Q99733	NP1L4_HUMAN	-0.228368	16.7361	0.520514	0.619275
RPS8	P62241	RS8_HUMAN	-0.153796	15.8775	0.521389	0.619898
EWSR1	Q01844	EWS_HUMAN	-0.190804	15.6227	0.521931	0.620123
DCPS	Q96C86	DCPS_HUMAN	0.0941283	15.5134	0.522305	0.62015
XPO1	O14980	XPO1_HUMAN	-0.0305875	15.8611	0.601282	0.690201
SIAE	Q9HAT2	SIAE_HUMAN	0.0678767	16.9728	0.574562	0.667169
EIF2A	Q9BY44	EIF2A_HUMAN	0.0534575	16.2576	0.538141	0.633403
DCUN1D1	Q96GG9	DCNL1_HUMAN	0.0690961	14.9919	0.524935	0.622433
ABCF1	Q8NE71	ABCF1_HUMAN	0.108527	14.7653	0.642272	0.725438
PGM1	P36871	PGM1_HUMAN	-0.0750999	16.2601	0.526219	0.623536
WNK1	Q9H4A3	WNK1_HUMAN	0.164094	14.3626	0.552694	0.647075
PTPN23	Q9H3S7	PTN23_HUMAN	-0.0848014	15.9884	0.613155	0.701089
HTRA1	Q92743	HTRA1_HUMAN	0.12237	14.9749	0.567261	0.660743
ACY1	Q03154	ACY1_HUMAN	0.0453848	15.097	0.697802	0.771347
KCTD12	Q96CX2	KCD12_HUMAN	0.0907894	17.7424	0.533464	0.62916
PRMT1	Q99873	ANM1_HUMAN	0.0716064	16.877	0.533838	0.629179
MDH1	P40925	MDHC_HUMAN	-0.042703	19.3663	0.535157	0.630312
IGF2BP2	Q9Y6M1	IF2B2_HUMAN	-0.00405485	14.9883	0.969479	0.976685
GNPDA2	Q8TDQ7	GNPI2_HUMAN	0.158951	15.1336	0.584368	0.676072
OGFR	Q9NZT2	OGFR_HUMAN	0.106938	14.8144	0.541861	0.636931
GART	P22102	PUR2_HUMAN	0.0624186	15.785	0.587165	0.677185
TRIM25	Q14258	TRI25_HUMAN	-0.0328402	15.2522	0.722132	0.792771
COPA	P53621	COPA_HUMAN	0.101609	16.5168	0.546017	0.641388
BST1	Q10588	BST1_HUMAN	0.101063	15.9439	0.546486	0.641512
CASP3	P42574	CASP3_HUMAN	0.00933445	15.1026	0.895698	0.920618
SEPTIN7	Q16181	SEPT7_HUMAN	0.0988911	16.095	0.550431	0.645282
EPRS1	P07814	SYEP_HUMAN	-0.0225237	16.664	0.735679	0.803637
CPPED1	Q9BRF8	CPPED_HUMAN	-0.0524751	18.1925	0.557383	0.651698
TBCB	Q99426	TBCB_HUMAN	-0.0442366	15.4772	0.682227	0.759851
PREP	P48147	PPCE_HUMAN	0.0890057	15.9202	0.559775	0.653627
HDLBP	Q00341	VIGLN_HUMAN	0.10587	15.3012	0.56305	0.657016
SH3GL1	Q99961	SH3G1_HUMAN	0.0985224	15.6375	0.564477	0.658245
MAP2K1	Q02750	MP2K1_HUMAN	-0.0441126	15.989	0.655131	0.73807
PARK7	Q99497	PARK7_HUMAN	-0.0587056	19.4585	0.567369	0.660743
MMRN2	Q9H8L6	MMRN2_HUMAN	-0.0907786	16.2059	0.60571	0.694832
PFDN1	O60925	PFD1_HUMAN	0.0492482	16.1568	0.570678	0.664157
NHERF2	Q15599	NHRF2_HUMAN	0.0599878	14.9758	0.572938	0.666347
LAMP1	P11279	LAMP1_HUMAN	0.176566	17.879	0.574263	0.667169
PTGR1	Q14914	PTGR1_HUMAN	0.0594608	18.2901	0.598991	0.68802
SKIC8	Q9GZS3	SKI8_HUMAN	-0.00675183	14.5448	0.948684	0.961785
IST1	P53990	IST1_HUMAN	-0.0570791	15.1699	0.577101	0.669423
S100A9	P06702	S10A9_HUMAN	0.104653	15.9252	0.704162	0.77789
MBNL1	Q9NR56	MBNL1_HUMAN	-0.0611479	15.4481	0.635017	0.72094
EIF2S1	P05198	IF2A_HUMAN	-0.0631224	16.4327	0.583431	0.67543
AGA	P20933	ASPG_HUMAN	-0.231741	14.4159	0.585007	0.676366
AP2M1	Q96CW1	AP2M1_HUMAN	-0.0405252	15.7284	0.741713	0.808224
HEBP1	Q9NRV9	HEBP1_HUMAN	-0.0298642	15.359	0.586327	0.677185
ACP2	P11117	PPAL_HUMAN	0.0520405	15.9683	0.586912	0.677185
SEMA6B	Q9H3T3	SEM6B_HUMAN	-0.100667	15.6898	0.587471	0.677185
RAC1	P63000	RAC1_HUMAN	0.0722226	16.2401	0.587997	0.677185
FAM120A	Q9NZB2	F120A_HUMAN	0.109093	14.9147	0.588021	0.677185
SOD1	P00441	SODC_HUMAN	0.0687105	20.661	0.636374	0.721551
UNC45A	Q9H3U1	UN45A_HUMAN	-0.0330684	14.7072	0.668709	0.750009
ABRACL	Q9P1F3	ABRAL_HUMAN	0.153916	17.8002	0.62839	0.714798
TXNL4A	P83876	TXN4A_HUMAN	-0.147853	14.6965	0.591983	0.680857
EIF2B1	Q14232	EI2BA_HUMAN	0.0585776	14.8739	0.641583	0.725438
TPT1	P13693	TCTP_HUMAN	0.0600255	19.0384	0.594467	0.683268
GNG11	P61952	GBG11_HUMAN	-0.120671	14.925	0.610052	0.698903
ELOC	Q15369	ELOC_HUMAN	-0.0296202	16.7438	0.635577	0.721112
HGS	O14964	HGS_HUMAN	0.0491725	15.4228	0.611575	0.700192
CCT3	P49368	TCPG_HUMAN	0.0574307	17.0597	0.612312	0.70058
RPS3A	P61247	RS3A_HUMAN	0.0586792	17.0729	0.614375	0.702029
UBA2	Q9UBT2	SAE2_HUMAN	0.0708258	15.6449	0.665467	0.747324
HINT1	P49773	HINT1_HUMAN	0.137354	17.3919	0.616637	0.703702
ADAM9	Q13443	ADAM9_HUMAN	0.0223677	16.2159	0.776117	0.834526
NTAN1	Q96AB6	NTAN1_HUMAN	-0.0480835	14.696	0.617445	0.704167
COPS2	P61201	CSN2_HUMAN	-0.0526542	15.1238	0.644635	0.727641
UTRN	P46939	UTRN_HUMAN	0.0652694	16.1093	0.622649	0.709643
RPL17	P18621	RL17_HUMAN	0.0914706	15.8486	0.623885	0.710591
PSMB9	P28065	PSB9_HUMAN	0.055216	15.1572	0.745149	0.811466
MDK	P21741	MK_HUMAN	1.92906e-06	14.2039	0.999991	1
MTPN	P58546	MTPN_HUMAN	0.0927714	19.2948	0.627527	0.714278
MAN1A1	P33908	MA1A1_HUMAN	0.0731126	14.7818	0.638046	0.722982
PSAT1	Q9Y617	SERC_HUMAN	-0.0656605	15.8329	0.66015	0.7423
PPP6C	O00743	PPP6_HUMAN	-0.0862054	14.7574	0.631422	0.717784
ARIH1	Q9Y4X5	ARI1_HUMAN	0.0483184	15.7084	0.679672	0.757963
MAP1LC3B2	A6NCE7	MP3B2_HUMAN	-0.0165529	15.9017	0.902724	0.925844
GAA	P10253	LYAG_HUMAN	0.0549308	17.5512	0.635012	0.72094
CAB39	Q9Y376	CAB39_HUMAN	0.0695135	16.0133	0.639267	0.7239
ITGB1	P05556	ITB1_HUMAN	0.0484536	16.2779	0.640549	0.724886
KPNB1	Q14974	IMB1_HUMAN	0.092841	18.0823	0.642198	0.725438
PPP3CA	Q08209	PP2BA_HUMAN	-0.0528823	17.6274	0.783364	0.840102
ITIH4	Q14624	ITIH4_HUMAN	0.0514885	15.0016	0.730542	0.799016
CPQ	Q9Y646	CBPQ_HUMAN	-0.0412901	15.2346	0.776744	0.834526
CTSH	P09668	CATH_HUMAN	0.0450826	14.9871	0.650161	0.733409
PRSS23	O95084	PRS23_HUMAN	0.0166675	16.6452	0.871038	0.901656
SYNCRIP	O60506	HNRPQ_HUMAN	0.0439789	17.9305	0.684336	0.761092
APEX1	P27695	APEX1_HUMAN	0.0571175	18.1985	0.654861	0.73807
NUDT1	P36639	8ODP_HUMAN	0.028739	15.3062	0.785904	0.841289
CMPK1	P30085	KCY_HUMAN	0.0404957	16.0348	0.690373	0.766018
PTPN11	Q06124	PTN11_HUMAN	-0.0438429	15.6693	0.656561	0.739208
LYPLAL1	Q5VWZ2	LYPL1_HUMAN	0.0500121	14.5905	0.753429	0.818269
CCL2	P13500	CCL2_HUMAN	-0.0506498	17.8415	0.659619	0.742177
UBE2N	P61088	UBE2N_HUMAN	0.0349667	17.3098	0.663108	0.745151
ETF1	P62495	ERF1_HUMAN	0.0463575	15.6389	0.781749	0.83888
BANF1	O75531	BAF_HUMAN	-0.0610899	16.7442	0.768198	0.82908
PGM3	O95394	AGM1_HUMAN	-0.0392949	16.1461	0.666309	0.747794
METAP2	P50579	MAP2_HUMAN	-0.0195273	15.3058	0.894846	0.920443
ECE1	P42892	ECE1_HUMAN	0.0699505	15.9469	0.671965	0.751748
PPFIBP1	Q86W92	LIPB1_HUMAN	0.0488376	15.1084	0.717909	0.78961
HMGN1	P05114	HMGN1_HUMAN	-0.0755295	15.7243	0.671603	0.751748
PSMD10	O75832	PSD10_HUMAN	-0.0998583	14.5665	0.671856	0.751748
EIF5	P55010	IF5_HUMAN	0.085565	15.0083	0.767049	0.82908
PTPN12	Q05209	PTN12_HUMAN	0.0113967	15.5676	0.896061	0.920618
MYH9	P35579	MYH9_HUMAN	-0.0546629	19.5231	0.676395	0.756223
Q9HB07	Q9HB07	MYG1_HUMAN	0.0266933	16.9175	0.776288	0.834526
CRIP2	P52943	CRIP2_HUMAN	0.0315317	17.9895	0.769408	0.82968
SRI	P30626	SORCN_HUMAN	-0.181758	16.7553	0.677597	0.757086
GPS1	Q13098	CSN1_HUMAN	0.0645973	14.9845	0.678468	0.75741
CYTL1	Q9NRR1	CYTL1_HUMAN	-0.0269263	14.8016	0.678746	0.75741
AP3D1	O14617	AP3D1_HUMAN	0.0623675	15.1694	0.728179	0.797833
ACTL6A	O96019	ACL6A_HUMAN	-0.0526657	15.5309	0.80343	0.853826
TPM4	P67936	TPM4_HUMAN	0.0545008	20.3938	0.680348	0.758237
LSM4	Q9Y4Z0	LSM4_HUMAN	-0.164775	15.3972	0.684836	0.761092
PGAM1	P18669	PGAM1_HUMAN	-0.0344833	19.9976	0.685069	0.761092
CASP7	P55210	CASP7_HUMAN	-0.0329523	14.1673	0.801402	0.85373
TIMP2	P16035	TIMP2_HUMAN	0.0463496	18.4658	0.689159	0.765153
ITGA3	P26006	ITA3_HUMAN	0.0714315	14.55	0.690963	0.76619
UFM1	P61960	UFM1_HUMAN	-0.0926641	17.8124	0.768381	0.82908
DBI	P07108	ACBP_HUMAN	0.0894948	19.9019	0.692913	0.767748
NANS	Q9NR45	SIAS_HUMAN	-0.0602121	16.3878	0.693239	0.767748
EIF3M	Q7L2H7	EIF3M_HUMAN	0.0453926	15.1055	0.813646	0.860531
FLG	P20930	FILA_HUMAN	-0.0213078	15.1738	0.93803	0.954277
CLIP1	P30622	CLIP1_HUMAN	-0.0504235	14.9932	0.695688	0.769755
PRKAR2A	P13861	KAP2_HUMAN	-0.067029	16.4745	0.695925	0.769755
HMGB3	O15347	HMGB3_HUMAN	-0.00174183	15.8264	0.992146	0.994404
CASP14	P31944	CASPE_HUMAN	0.0256917	15.6239	0.942185	0.956847
ARPP19	P56211	ARP19_HUMAN	0.0629141	15.1235	0.707786	0.780914
MMP14	P50281	MMP14_HUMAN	-0.038163	16.4221	0.805286	0.854767
TGFB1	P01137	TGFB1_HUMAN	0.0259115	13.8922	0.77903	0.836473
IDE	P14735	IDE_HUMAN	0.0490387	15.3779	0.796851	0.849396
HBA1	P69905	HBA_HUMAN	-0.173499	16.1454	0.771658	0.831597
ICAM1	P05362	ICAM1_HUMAN	-0.0825359	15.1548	0.706871	0.780393
PDXK	O00764	PDXK_HUMAN	0.02092	14.6477	0.756864	0.820673
CTSZ	Q9UBR2	CATZ_HUMAN	-0.0332435	17.3325	0.708466	0.781174
PFDN6	O15212	PFD6_HUMAN	-0.0695396	15.3448	0.753718	0.818269
ANXA4	P09525	ANXA4_HUMAN	0.0671872	14.8361	0.712242	0.784847
PCNA	P12004	PCNA_HUMAN	-0.0775422	15.9977	0.712737	0.784901
EIF3F	O00303	EIF3F_HUMAN	-0.0401849	15.1077	0.737003	0.804585
PLAA	Q9Y263	PLAP_HUMAN	-0.0280485	14.5764	0.775061	0.834245
UCHL1	P09936	UCHL1_HUMAN	-0.0104431	18.3296	0.864227	0.896273
CMBL	Q96DG6	CMBL_HUMAN	0.00437972	15.003	0.962862	0.97113
H2AC20	Q16777	H2A2C_HUMAN	0.0866987	18.1429	0.790644	0.844312
RPS11	P62280	RS11_HUMAN	0.0773458	15.4193	0.719146	0.789985
RPL21	P46778	RL21_HUMAN	-0.0417864	15.0105	0.719147	0.789985
FAH	P16930	FAAA_HUMAN	-0.0115893	15.6843	0.871465	0.901656
A8MWD9	A8MWD9	RUXGL_HUMAN	0.0546928	15.9531	0.725521	0.795995
GASK1B	Q6UWH4	GAK1B_HUMAN	-0.0629686	14.9753	0.727859	0.797833
DECR1	Q16698	DECR_HUMAN	-0.0516737	14.6683	0.728555	0.797833
LCN1	P31025	LCN1_HUMAN	-0.162128	15.7689	0.802919	0.853798
XRCC6	P12956	XRCC6_HUMAN	-0.0653596	16.9652	0.730269	0.799016
GLRX3	O76003	GLRX3_HUMAN	0.019326	15.7759	0.840526	0.87849
PFDN2	Q9UHV9	PFD2_HUMAN	0.0312762	15.8089	0.853928	0.888206
VCP	P55072	TERA_HUMAN	-0.0121384	19.0289	0.877833	0.906648
HSPA4	P34932	HSP74_HUMAN	0.0621155	17.0638	0.734415	0.802754
ERG	P11308	ERG_HUMAN	-0.0283203	15.1529	0.802324	0.853798
LAMB2	P55268	LAMB2_HUMAN	0.0414967	17.0339	0.738863	0.805665
ANXA7	P20073	ANXA7_HUMAN	-0.0452733	14.239	0.738908	0.805665
CTSL	P07711	CATL1_HUMAN	-0.0265646	16.0691	0.928974	0.947252
SCP2	P22307	SCP2_HUMAN	0.0249747	15.2622	0.802561	0.853798
HNRNPDL	O14979	HNRDL_HUMAN	0.0314065	15.9181	0.790064	0.844312
EML4	Q9HC35	EMAL4_HUMAN	-0.0257053	14.4702	0.809455	0.858159
CLTB	P09497	CLCB_HUMAN	0.0671479	16.2182	0.746436	0.811864
CSTB	P04080	CYTB_HUMAN	-0.0243374	18.3348	0.904165	0.926243
RPS3	P23396	RS3_HUMAN	-0.0715005	15.9815	0.747387	0.812397
APLP2	Q06481	APLP2_HUMAN	-0.0522279	15.3814	0.863828	0.896273
EEA1	Q15075	EEA1_HUMAN	-0.00413817	17.0196	0.95227	0.964311
SEC31A	O94979	SC31A_HUMAN	0.0145868	15.4571	0.888892	0.915388
CAVIN2	O95810	CAVN2_HUMAN	0.0457423	17.7687	0.75862	0.822072
UBE2M	P61081	UBC12_HUMAN	0.0484387	15.2711	0.822067	0.866317
ZYX	Q15942	ZYX_HUMAN	-0.0396626	16.5843	0.796703	0.849396
GNAI2	P04899	GNAI2_HUMAN	0.0341361	15.4941	0.763326	0.826663
RPL9	P32969	RL9_HUMAN	0.0411093	15.967	0.765717	0.828743
SMS	P52788	SPSY_HUMAN	0.054037	15.7795	0.766658	0.82908
RAB6A	P20340	RAB6A_HUMAN	0.0552456	15.1591	0.768142	0.82908
PSME3	P61289	PSME3_HUMAN	-0.0485545	15.3963	0.804971	0.854767
APOB	P04114	APOB_HUMAN	-0.150438	15.0021	0.832499	0.872104
FKBP4	Q02790	FKBP4_HUMAN	0.0152313	16.4152	0.840712	0.87849
KRT9	P35527	K1C9_HUMAN	0.0275941	18.2864	0.928526	0.947252
MYOF	Q9NZM1	MYOF_HUMAN	-0.0322334	16.0705	0.785324	0.841261
TIPRL	O75663	TIPRL_HUMAN	0.0859459	14.8307	0.7854	0.841261
PDCD5	O14737	PDCD5_HUMAN	-0.0132427	18.2214	0.825273	0.866983
LAMP2	P13473	LAMP2_HUMAN	0.112767	17.5124	0.787713	0.842714
RPS25	P62851	RS25_HUMAN	0.0318586	17.3127	0.790253	0.844312
BLVRA	P53004	BIEA_HUMAN	0.00346551	16.7324	0.969382	0.976685
WDR1	O75083	WDR1_HUMAN	-0.00545417	19.9657	0.948026	0.96167
KRT1	P04264	K2C1_HUMAN	-0.0796951	20.5057	0.795371	0.848846
CZIB	Q9NWV4	CZIB_HUMAN	0.00411239	17.2204	0.983313	0.986673
SNX6	Q9UNH7	SNX6_HUMAN	0.0289838	14.7883	0.811133	0.858904
PSMC4	P43686	PRS6B_HUMAN	0.0440751	15.9479	0.843681	0.880146
FKBP3	Q00688	FKBP3_HUMAN	-0.0424362	17.1697	0.809008	0.858159
TEK	Q02763	TIE2_HUMAN	0.0231581	15.9047	0.825651	0.866983
C1QBP	Q07021	C1QBP_HUMAN	-0.0383894	16.2389	0.821962	0.866317
PLAUR	Q03405	UPAR_HUMAN	0.0308225	15.2804	0.810309	0.858547
ENO2	P09104	ENOG_HUMAN	0.040673	16.1082	0.81195	0.859252
CRIM1	Q9NZV1	CRIM1_HUMAN	0.0385932	16.427	0.814904	0.861344
EFHD2	Q96C19	EFHD2_HUMAN	0.0353797	15.5432	0.815812	0.861787
PTPA	Q15257	PTPA_HUMAN	0.0305727	17.1414	0.862709	0.895753
UBXN1	Q04323	UBXN1_HUMAN	-0.0978761	18.1932	0.818298	0.863895
TCP1	P17987	TCPA_HUMAN	-0.00795164	16.7484	0.926792	0.946671
SUMO1	P63165	SUMO1_HUMAN	0.0339984	17.7128	0.819936	0.865106
HRNR	Q86YZ3	HORN_HUMAN	0.0227507	15.7581	0.886883	0.914388
DTD1	Q8TEA8	DTD1_HUMAN	0.0247253	15.7031	0.822778	0.866548
RPS27L	Q71UM5	RS27L_HUMAN	0.0153837	16.2375	0.823286	0.866565
PLD3	Q8IV08	PLD3_HUMAN	0.0478572	15.9495	0.82439	0.866709
RPS28	P62857	RS28_HUMAN	0.0587995	18.9264	0.824406	0.866709
P02662	P02662	CASA1_BOVIN	-0.109222	15.9188	0.839261	0.87849
HMGA2	P52926	HMGA2_HUMAN	-0.0716693	15.6293	0.827854	0.868779
SHC1	P29353	SHC1_HUMAN	0.0250298	15.2407	0.829513	0.870001
LYVE1	Q9Y5Y7	LYVE1_HUMAN	0.0216892	17.0418	0.900781	0.924389
PPIL3	Q9H2H8	PPIL3_HUMAN	0.0387761	15.3422	0.832508	0.872104
AGFG1	P52594	AGFG1_HUMAN	0.0226346	15.7201	0.841096	0.87849
KRT10	P13645	K1C10_HUMAN	0.0593054	19.2775	0.840167	0.87849
BTF3	P20290	BTF3_HUMAN	-0.0235804	15.1599	0.843188	0.880146
MPST	P25325	THTM_HUMAN	-0.00943433	15.2699	0.939201	0.954617
PICALM	Q13492	PICAL_HUMAN	0.0314917	15.0596	0.84919	0.885368
KRT5	P13647	K2C5_HUMAN	0.0597895	17.2661	0.85062	0.886335
COPS4	Q9BT78	CSN4_HUMAN	0.0277704	15.5979	0.85205	0.8873
RPS21	P63220	RS21_HUMAN	-0.020188	17.4191	0.875995	0.90528
SRP14	P37108	SRP14_HUMAN	-0.0615177	15.8204	0.852635	0.887386
HAGH	Q16775	GLO2_HUMAN	0.0313712	16.2385	0.855624	0.889446
AGO2	Q9UKV8	AGO2_HUMAN	0.00366771	14.8745	0.958858	0.969031
TPM3	P06753	TPM3_HUMAN	-0.00891811	19.1348	0.922828	0.943543
ITGAV	P06756	ITAV_HUMAN	0.0195863	15.4957	0.862186	0.895738
TFG	Q92734	TFG_HUMAN	0.015641	15.4373	0.939447	0.954617
GMPS	P49915	GUAA_HUMAN	0.0263712	15.293	0.864779	0.896318
NAGLU	P54802	ANAG_HUMAN	-0.0317476	16.2277	0.869133	0.900301
NOVA2	Q9UNW9	NOVA2_HUMAN	-0.0305283	14.0967	0.873822	0.903565
RPL30	P62888	RL30_HUMAN	-0.00307127	14.9635	0.986146	0.988952
SHMT2	P34897	GLYM_HUMAN	-0.0280376	15.7301	0.880141	0.908499
NIBAN2	Q96TA1	NIBA2_HUMAN	0.0179662	16.1373	0.884544	0.91251
FUCA2	Q9BTY2	FUCO2_HUMAN	0.0216807	15.5743	0.888165	0.915174
MAN2B2	Q9Y2E5	MA2B2_HUMAN	0.0195657	15.3476	0.893352	0.919443
DPP4	P27487	DPP4_HUMAN	0.0104428	16.3569	0.927554	0.946901
AAMDC	Q9H7C9	AAMDC_HUMAN	0.0148522	17.0282	0.897639	0.921702
PSMB5	P28074	PSB5_HUMAN	-0.0031757	18.4784	0.972245	0.978353
SCRN2	Q96FV2	SCRN2_HUMAN	-0.0136707	15.2475	0.904078	0.926243
UBE2Z	Q9H832	UBE2Z_HUMAN	0.0248275	14.0121	0.919883	0.941798
PLXND1	Q9Y4D7	PLXD1_HUMAN	-0.0167201	15.4213	0.920593	0.941977
VWF	P04275	VWF_HUMAN	-0.0165556	20.8282	0.923194	0.943543
HBB	P68871	HBB_HUMAN	0.0179577	17.8133	0.974314	0.979316
SNRPB	P14678	RSMB_HUMAN	-0.025026	15.6335	0.930436	0.948194
PRKAR1A	P10644	KAP0_HUMAN	0.0267168	16.87	0.935523	0.952828
ELOB	Q15370	ELOB_HUMAN	-0.00991978	15.8766	0.937894	0.954277
DNMBP	Q6XZF7	DNMBP_HUMAN	-0.0108046	15.2317	0.955741	0.966713
AKR1B1	P15121	ALDR_HUMAN	-0.00659264	18.9143	0.946839	0.96102
PPP5C	P53041	PPP5_HUMAN	0.00545799	16.6637	0.950547	0.963119
UAP1	Q16222	UAP1_HUMAN	-0.0088838	15.3439	0.953612	0.965115
DHX15	O43143	DHX15_HUMAN	0.00538114	15.7426	0.959132	0.969031
PGD	P52209	6PGD_HUMAN	-0.00686205	19.0002	0.961986	0.970901
TPD52L2	O43399	TPD54_HUMAN	-0.0118469	17.0666	0.962084	0.970901
CNDP2	Q96KP4	CNDP2_HUMAN	0.00574833	17.7273	0.971158	0.977817
CAP1	Q01518	CAP1_HUMAN	-0.00395827	18.7151	0.973995	0.979316
CBX5	P45973	CBX5_HUMAN	-0.00578267	15.2626	0.977656	0.982115
NPC2	P61916	NPC2_HUMAN	-0.0026566	18.7144	0.98303	0.986673
SHPK	Q9UHJ6	SHPK_HUMAN	0.000454302	15.6324	0.996254	0.997953
KRT14	P02533	K1C14_HUMAN	0.00116875	17.2416	0.996919	0.998052
TMSB4X	P62328	TYB4_HUMAN	0	23.2479	1	1

## Sheet: DEPs
Gene.name	Name.of.protein	Number.of.protein	logFC	AveExpr	P.Value	adj.P.Val
BGN	P21810	PGS1_HUMAN	2.68903	17.9904	2.01803e-06	5.38752e-05
SRGN	P10124	SRGN_HUMAN	2.54597	16.3999	8.88273e-05	0.000709616
STC1	P52823	STC1_HUMAN	1.90467	15.7962	1.69844e-07	1.57508e-05
PTX3	P26022	PTX3_HUMAN	1.82723	18.4593	0.000293669	0.00171908
FKBP10	Q96AY3	FKB10_HUMAN	1.78136	15.7256	5.95905e-05	0.00052763
LIPA	P38571	LICH_HUMAN	1.77347	15.2487	6.21006e-08	9.17801e-06
S100A10	P60903	S10AA_HUMAN	1.76868	18.2107	8.84673e-09	3.89699e-06
LOXL2	Q9Y4K0	LOXL2_HUMAN	1.62663	17.1701	5.38186e-07	2.96339e-05
HSPG2	P98160	PGBM_HUMAN	1.56242	20.443	1.70675e-05	0.000221124
BAX	Q07812	BAX_HUMAN	1.55963	16.3663	1.71813e-06	4.88282e-05
DKK1	O94907	DKK1_HUMAN	1.55462	13.571	1.41165e-08	4.77822e-06
PEA15	Q15121	PEA15_HUMAN	1.53831	16.9819	1.63043e-06	4.86919e-05
LGMN	Q99538	LGMN_HUMAN	1.52946	15.4714	1.46686e-07	1.52036e-05
SPARC	P09486	SPRC_HUMAN	1.52788	20.8884	8.76193e-07	3.40517e-05
TUBB3	Q13509	TBB3_HUMAN	1.48119	14.667	7.8447e-09	3.89699e-06
LAMTOR3	Q9UHA4	LTOR3_HUMAN	1.43573	15.6753	7.13085e-08	9.66504e-06
FTL	P02792	FRIL_HUMAN	1.38844	16.0386	1.93415e-06	5.32496e-05
HYOU1	Q9Y4L1	HYOU1_HUMAN	1.33655	15.1762	7.96973e-06	0.000131777
ATP6V1F	Q16864	VATF_HUMAN	1.32162	14.0172	0.000674271	0.00332792
RPS7	P62081	RS7_HUMAN	1.31876	14.1564	0.000787456	0.00372983
ARPC5L	Q9BPX5	ARP5L_HUMAN	1.28972	15.4385	3.78294e-05	0.000384271
POSTN	Q15063	POSTN_HUMAN	1.28539	15.4237	6.3702e-07	3.2049e-05
ARPC1A	Q92747	ARC1A_HUMAN	1.25427	15.9003	2.79341e-07	1.75785e-05
SERPINH1	P50454	SERPH_HUMAN	1.25142	16.5046	4.77496e-09	3.89699e-06
DDX3X	O00571	DDX3X_HUMAN	1.2475	14.552	3.65991e-06	8.163e-05
ESM1	Q9NQ30	ESM1_HUMAN	1.24742	15.9243	1.43536e-05	0.000196055
TXNDC5	Q8NBS9	TXND5_HUMAN	1.22226	18.7106	1.19797e-06	4.05929e-05
NIF3L1	Q9GZT8	NIF3L_HUMAN	1.20718	15.5131	1.05417e-05	0.000160124
UBXN4	Q92575	UBXN4_HUMAN	1.20195	15.4635	0.00846995	0.0241099
SH3GLB1	Q9Y371	SHLB1_HUMAN	1.19945	15.9994	3.80328e-06	8.37673e-05
TXNDC12	O95881	TXD12_HUMAN	1.19913	17.14	0.0100509	0.0276282
GAMT	Q14353	GAMT_HUMAN	1.19194	14.4889	3.4175e-05	0.00035631
THBS1	P07996	TSP1_HUMAN	1.18676	21.3005	2.1863e-06	5.74966e-05
NID2	Q14112	NID2_HUMAN	1.17433	15.2655	2.19976e-08	5.53712e-06
AGRN	O00468	AGRIN_HUMAN	1.16754	16.1131	2.2987e-07	1.62123e-05
MFAP2	P55001	MFAP2_HUMAN	1.16512	18.0589	5.2783e-05	0.000476942
C4A	P0C0L4	CO4A_HUMAN	1.14192	14.5678	1.64813e-07	1.57508e-05
SEC24A	O95486	SC24A_HUMAN	1.13066	15.0249	0.000107305	0.000787453
CLU	P10909	CLUS_HUMAN	1.12589	19.3504	5.02803e-06	9.73558e-05
TSNAX	Q99598	TSNAX_HUMAN	1.11042	16.1981	9.95307e-06	0.000154295
SUMF1	Q8NBK3	SUMF1_HUMAN	1.10721	14.3922	4.96956e-06	9.7293e-05
RRM2B	Q7LG56	RIR2B_HUMAN	1.10603	15.2309	6.80283e-07	3.2049e-05
EPS15	P42566	EPS15_HUMAN	1.09076	16.0918	3.21265e-05	0.000341005
CAD	P27708	PYR1_HUMAN	1.08605	14.0784	8.30827e-07	3.40517e-05
OSTF1	Q92882	OSTF1_HUMAN	1.06929	16.5329	0.00764262	0.0223322
COPZ1	P61923	COPZ1_HUMAN	1.06117	15.3204	0.000427345	0.00232402
KRT19	P08727	K1C19_HUMAN	1.05981	16.8036	3.00438e-08	6.61714e-06
METAP1	P53582	MAP11_HUMAN	1.05751	13.7833	8.54253e-08	1.07514e-05
PAK2	Q13177	PAK2_HUMAN	1.04242	16.1687	0.000226376	0.00140945
TATDN3	Q17R31	TATD3_HUMAN	1.03169	13.7109	4.66401e-06	9.66822e-05
USP7	Q93009	UBP7_HUMAN	1.01539	15.3159	0.0100463	0.0276282
RBM3	P98179	RBM3_HUMAN	1.01449	15.999	0.000128587	0.000902669
CNBP	P62633	CNBP_HUMAN	1.01232	15.8263	1.33627e-05	0.000185754
MAMDC2	Q7Z304	MAMC2_HUMAN	1.00843	15.7618	0.000127599	0.000900435
MAN2C1	Q9NTJ4	MA2C1_HUMAN	1.00194	15.0733	1.81831e-05	0.000229975
GOT2	P00505	AATM_HUMAN	-1.00133	18.5685	6.25063e-08	9.17801e-06
NDUFV2	P19404	NDUV2_HUMAN	-1.0122	14.7628	0.00295374	0.0104727
CLIC1	O00299	CLIC1_HUMAN	-1.03081	18.5565	2.30618e-06	5.88912e-05
YLPM1	P49750	YLPM1_HUMAN	-1.06194	14.2178	0.000985058	0.00439411
GORASP2	Q9H8Y8	GORS2_HUMAN	-1.06819	16.6915	0.00902274	0.0253154
TUFM	P49411	EFTU_HUMAN	-1.07635	14.989	1.71537e-06	4.88282e-05
AIFM1	O95831	AIFM1_HUMAN	-1.08259	15.9228	2.37494e-06	5.97806e-05
DOCK4	Q8N1I0	DOCK4_HUMAN	-1.08628	15.523	0.000167902	0.0011335
ACTB	P60709	ACTB_HUMAN	-1.09087	21.2931	0.0188552	0.0441793
AK2	P54819	KAD2_HUMAN	-1.09621	17.6809	4.0055e-05	0.000396499
SRSF1	Q07955	SRSF1_HUMAN	-1.11363	15.529	2.01665e-06	5.38752e-05
HMGB1	P09429	HMGB1_HUMAN	-1.12657	18.8205	0.000737775	0.00357132
CYCS	P99999	CYC_HUMAN	-1.12891	19.753	3.43377e-06	7.96092e-05
U2AF2	P26368	U2AF2_HUMAN	-1.12928	16.3214	1.25008e-05	0.000180544
THRAP3	Q9Y2W1	TR150_HUMAN	-1.17493	15.9235	0.00017833	0.00119059
MYCT1	Q8N699	MYCT1_HUMAN	-1.1852	14.6796	3.63771e-05	0.000372653
CDC5L	Q99459	CDC5L_HUMAN	-1.18779	14.9196	0.00456694	0.0148194
H1-5	P16401	H15_HUMAN	-1.20061	18.4639	0.00468492	0.0150088
TMPO	P42167	LAP2B_HUMAN	-1.20546	17.9569	2.61064e-09	3.89699e-06
DLAT	P10515	ODP2_HUMAN	-1.2135	15.0661	1.18667e-05	0.000174243
CNOT3	O75175	CNOT3_HUMAN	-1.24393	14.459	2.47712e-05	0.000279787
MRPL12	P52815	RM12_HUMAN	-1.24882	15.6227	0.000211569	0.00134095
SERF2	P84101	SERF2_HUMAN	-1.29805	16.1571	3.63082e-05	0.000372653
PPIF	P30405	PPIF_HUMAN	-1.33134	15.4328	2.54282e-07	1.65943e-05
ABHD10	Q9NUJ1	ABHDA_HUMAN	-1.36688	14.209	2.48083e-07	1.65943e-05
MIX23	Q4VC31	MIX23_HUMAN	-1.39184	15.9873	1.4859e-06	4.76027e-05
ECI1	P42126	ECI1_HUMAN	-1.39826	16.0593	1.42559e-07	1.52036e-05
DLST	P36957	ODO2_HUMAN	-1.44051	17.3637	1.76936e-05	0.000227563
MDH2	P40926	MDHM_HUMAN	-1.52099	19.6955	2.55772e-05	0.000287051
P02666	P02666	CASB_BOVIN	-1.54669	16.7727	1.61128e-06	4.86919e-05
CS	O75390	CISY_HUMAN	-1.63868	18.0771	5.88465e-06	0.000106894
P01857	P01857	IGHG1_HUMAN	-1.63917	16.5163	0.0154417	0.0385387
IGLL5	B9A064	IGLL5_HUMAN	-2.27237	15.3471	4.6307e-05	0.000436326
P01834	P01834	IGKC_HUMAN	-2.40063	15.9857	0.00167349	0.00667122
