# Supplementary material for: Proteomic Profiling of Endothelial Cell Secretomes After Exposure to Calciprotein Particles Reveals Downregulation of Basement Membrane Assembly and Increased Release of Soluble CD59
Source: Int J Mol Sci. 2024 Oct 23;25(21):11382. doi: 10.3390/ijms252111382 (PMC11546392; doi:10.3390/ijms252111382)
Supplement: Supplementary file 1 [file ijms-25-11382-s001.zip › Datafile S13 (secretome across the samples).xlsx]

## Sheet: Raw
Gene name	Protein	UNIPROT	Peptides	Area HCAEC CPP-P 2	Area HCAEC CPP-P 4	Area HCAEC CPP-P 6	Area HCAEC CPP-S 2	Area HCAEC CPP-S 4	Area HCAEC CPP-S 6	Area DPBS 2	Area HCAEC DPBS 4	Area HCAEC MPP 2	Area HCAEC MPP 6	Area HITAEC CPP-P 2	Area HITAEC CPP-P 4	Area HITAEC CPP-P 6	Area HITAEC CPP-S 2	Area HITAEC CPP-S 4	Area HITAEC CPP-S 6	Area HITAEC DPBS 2	Area HITAEC DPBS 4	Area HITAEC DPBS 6	Area HITAEC MPP 2	Area HITAEC MPP 4	Area HITAEC MPP 6	Count HCAEC CPP-P 2	Count HCAEC CPP-P 4	Count HCAEC CPP-P 6	Count HCAEC CPP-S 2	Count HCAEC CPP-S 4	Count HCAEC CPP-S 6	Count HCAEC DPBS 2	Count HCAEC DPBS 4	Count HCAEC MPP 2	Count HCAEC MPP 6	Count HITAEC CPP-P 2	Count HITAEC CPP-P 4	Count HITAEC CPP-P 6	Count HITAEC CPP-S 2	Count HITAEC CPP-S 4	Count HITAEC CPP-S 6	Count HITAEC DPBS 2	Count HITAEC DPBS 4	Count HITAEC DPBS 6	Count HITAEC MPP 2	Count HITAEC MPP 4	Count HITAEC MPP 6
GATD3B	A0A0B4J2D5	GAL3B_HUMAN	13	66957.1	97016.9	103358	0	35080.2	60146.4	68896.4	39601.7	65472.9	48596.5	32963.9	56057.3	72867.6	32811.5	27887.3	32993	83691.8	49993.1	48359.7	42344.3	0	41441.9	15	12	9	2	3	3	8	5	3	2	17	8	12	14	8	12	9	19	7	6	1	3
PGP	A6NDG6	PGP_HUMAN	13	97927.9	96874.9	112058	111707	113044	118779	0	53322	92183.3	77878	96772.8	96429.1	86093.2	86407.2	118819	101025	84640.6	92008.1	78097.6	80030.2	57986.3	83490.6	9	9	23	28	10	14	2	4	1	5	9	12	11	15	12	16	14	12	22	11	10	15
EIF3CL	B5ME19	EIFCL_HUMAN	18	56172.9	64563.9	95595.6	0	80713	76352.8	106982	130866	112708	102193	70320.7	61340.8	62726.9	77188.3	75562.1	64670.3	62307.5	67011.7	91075.7	98473.1	113243	133132	1	1	2	0	5	0	11	20	10	5	9	7	3	14	2	10	4	11	15	21	12	13
IGLL5	B9A064	IGLL5_HUMAN	5	159459	115554	130284	0	152302	219085	0	108699	50245.2	29307.7	175893	104506	46445.2	23790.5	25067.3	18517.2	0	78889.1	23228.9	23385.7	0	0	6	5	8	4	5	20	0	6	7	2	7	4	11	2	4	2	0	5	2	1	2	0
NACA	E9PAV3	NACAM_HUMAN	8	98657.4	132522	100861	0	85793.3	97270.2	0	147671	164305	194101	135813	81087.4	85084.7	0	78556	55909.8	152466	116379	76624.3	190722	151881	228581	1	4	4	2	5	2	3	5	8	8	7	8	8	1	7	4	3	3	12	10	12	13
DNASE2	O00115	DNS2A_HUMAN	5	300037	465216	368081	373161	353438	368097	110328	185730	255879	266364	276944	274603	291930	265098	280079	263697	129702	159430	97794	158090	172916	149265	14	17	15	19	12	17	4	13	10	10	10	13	12	13	11	8	11	13	9	12	5	8
PDLIM1	O00151	PDLI1_HUMAN	18	457245	369523	336025	339464	435386	362089	324880	293115	338612	318548	530421	572046	505582	404540	526081	429887	451158	478040	367831	362148	342154	356421	39	24	28	29	36	29	15	24	17	16	44	49	44	35	59	37	24	56	43	37	37	43
ACOT7	O00154	BACH_HUMAN	11	26568.4	28071.5	0	0	45067.8	32750.6	44305.4	66523.5	68252	46594.2	52254.3	53821.6	48187.5	57906	72735.4	62158.7	0	67746.4	70361.7	60985	51382.8	78131.8	0	0	0	0	8	0	4	10	7	0	5	13	8	11	13	9	2	11	11	6	14	3
SNAP23	O00161	SNP23_HUMAN	11	52491.4	77143.8	63066.8	0	82029.1	67028.1	0	57338.8	0	0	53619.6	58821.7	49260.1	57476.6	58169.3	70703.7	0	22516.2	32911.6	42255.5	49980.7	0	8	16	11	3	23	13	1	5	2	2	8	10	8	6	13	8	4	0	1	2	5	3
LGALS9	O00182	LEG9_HUMAN	6	50157.9	75302.7	47453.8	0	57503.4	73650.9	0	52182.5	31456.6	53009.2	60642.3	44195	51209.6	29666.7	47425.7	37939.6	0	14539.2	12143.3	15552	0	38463.1	5	1	2	2	2	1	0	3	6	2	4	4	1	2	7	9	3	1	1	0	3	4
AP3B1	O00203	AP3B1_HUMAN	9	35096.5	28118.6	29546.7	0	51950.2	43294.4	0	0	26644.5	29583.9	48320.3	43086.3	44050.8	52024.7	42518.6	49975	45362.4	36023	37182.5	27108.8	44091.6	0	4	0	3	2	6	2	1	1	2	1	4	3	3	9	5	5	4	5	9	8	8	0
PSMD11	O00231	PSD11_HUMAN	20	676663	821081	1095463	0	756020	864497	1.80366e+06	943941	1.10096e+06	1.06273e+06	513315	557733	533093	710138	640530	647503	568904	550701	661901	498522	593608	0	4	3	2	2	14	7	7	24	6	2	8	12	14	20	16	12	12	12	16	15	15	1
PSMD12	O00232	PSD12_HUMAN	17	33551.6	25745.5	0	0	41769.8	24995.9	77902.4	80120.6	72909	50993.7	35688.8	32836.6	30628.8	48761.5	54597.4	32838.6	40012.7	30814	49427.8	38513.4	56801.7	0	0	0	1	0	3	0	4	17	2	0	2	11	5	6	23	7	7	6	10	14	7	1
PSMD9	O00233	PSMD9_HUMAN	8	70463.6	64448.1	79044.4	0	98157.6	96044.7	137608	70862	92987.2	85509.7	93211	72578.6	90046.2	67463.9	68216.2	69862.9	183482	70765	83244.5	65935.6	85437.4	107589	2	1	0	1	2	4	3	2	6	2	6	3	5	5	4	5	5	7	5	6	6	5
ATOX1	O00244	ATOX1_HUMAN	8	227600	159231	146928	307581	308149	263785	172488	107016	149491	152213	308730	283839	319401	337355	363560	344333	105458	218403	151835	159242	191195	118074	19	12	16	12	30	17	23	8	13	12	34	26	23	29	33	30	11	17	20	16	13	15
SUPT5H	O00267	SPT5H_HUMAN	6	91128.7	72334.1	55127.2	0	74543.8	79601.8	0	0	0	0	76381.7	64814.2	53606.1	35835.3	41924.3	29422.8	52441.7	30671.2	34369.3	32372	51318.1	0	9	2	3	3	6	5	0	0	1	1	7	9	3	1	5	3	6	4	5	7	2	0
DFFA	O00273	DFFA_HUMAN	9	37679.8	35097	39020.9	0	31676.2	29569.1	44098.1	30952	0	0	48699.9	55683	47884.4	33256.4	41624.8	43289.5	33377.9	70769.1	76503.8	61940.8	0	31878.5	2	2	3	1	1	5	2	5	2	1	5	12	4	3	5	4	5	8	12	14	2	4
CLIC1	O00299	CLIC1_HUMAN	17	127831	105472	182086	196299	182892	162857	400859	362788	362159	422263	391306	478765	489802	346195	240937	183987	532448	426987	394865	412839	472035	433890	10	5	12	6	21	14	23	27	45	35	30	36	44	17	21	23	31	23	22	27	27	33
EIF3F	O00303	EIF3F_HUMAN	9	27987.1	13700.4	0	0	32083.3	29057.5	74549.3	50558.8	0	0	31029.7	33587.9	30888.8	35162.5	28887.2	27972.1	46273.5	31540.8	43741.8	40034.3	40174.6	0	1	0	0	0	2	0	3	10	1	1	5	1	5	6	3	9	3	5	5	11	5	1
QSOX1	O00391	QSOX1_HUMAN	31	132257	116841	150385	104481	196401	135690	332833	368764	305796	275146	215100	245407	246222	217757	224997	201721	216936	236365	243020	395755	333370	376897	21	23	27	23	39	23	52	41	38	27	44	45	43	32	32	50	21	45	58	76	37	53
IPO5	O00410	IPO5_HUMAN	39	102739	101673	132322	0	129662	78272.1	160031	193042	120922	113474	113011	139461	137839	122969	111722	114468	77662.1	134544	186803	172936	124827	159537	28	6	33	0	21	7	31	59	15	14	27	44	48	42	37	30	5	46	64	49	26	38
EML1	O00423	EMAL1_HUMAN	13	14098.7	28398.4	12608.3	0	40013.7	49016.7	0	24485.6	0	0	39753.4	28439	43510.9	21255.2	27073.8	46429.9	0	51416.7	50437.8	51001.4	58829.6	67006.8	2	2	4	1	3	5	0	3	3	2	2	3	1	1	9	7	2	4	7	4	3	5
AGRN	O00468	AGRIN_HUMAN	39	0	0	0	0	0	0	123012	128743	140947	140965	32450.9	32125.3	28342.2	75189.1	68200	57826.8	84874.2	70224.7	89967.7	144521	153769	152922	2	2	2	0	0	2	8	36	21	16	2	2	0	21	17	14	26	24	29	43	41	67
PLOD2	O00469	PLOD2_HUMAN	18	40119.7	31139.8	35739.4	0	57858.7	49381.9	148866	123795	125612	133472	25675.9	26227.7	15163.2	39229.8	35556.7	39291.3	29814	31537.8	38905.1	43432.4	44261.2	0	4	1	2	1	9	3	19	20	18	8	1	1	0	3	6	5	3	6	10	6	3	3
HMGN4	O00479	HMGN4_HUMAN	4	16313.1	40616.8	32215.5	0	17929.4	29421.7	0	0	16982.4	0	25865.2	23115.9	45157.4	17898.1	14400.4	19716.9	18822.8	20418.1	24353.6	25977.5	0	0	0	2	2	0	0	0	0	1	1	1	3	3	4	2	0	1	5	2	2	2	0	0
PSMD14	O00487	PSDE_HUMAN	5	25094.5	29631.8	35261.3	0	24894	32917.9	0	39258.1	0	0	22081.7	13803.8	10265.4	21930.4	14096	31033.1	0	30844.9	37645.2	30737.2	41236.3	0	0	0	3	0	2	0	0	5	0	3	3	4	1	5	6	8	0	3	7	2	3	0
BIN1	O00499	BIN1_HUMAN	9	37608.8	28991	15901.8	0	45675.4	37347.6	64381.8	54593	0	0	49753.4	40505.3	49689.1	41053.5	35539.4	20690.5	0	34167.7	38579.4	30411.4	48500.8	0	0	1	0	0	4	0	4	2	0	0	8	3	3	4	6	5	1	6	11	7	9	0
SDCBP	O00560	SDCB1_HUMAN	13	195309	262951	220990	84926.6	160994	124417	177264	219737	113936	139902	216084	218309	223348	203003	186856	192330	150073	169561	144639	189777	165997	77572.8	21	26	32	8	15	13	16	26	11	10	19	21	27	11	11	16	12	10	20	18	15	10
NOP56	O00567	NOP56_HUMAN	7	38094.3	49822.8	52612.8	0	44716.5	42240.2	0	38759.6	0	0	23410.1	41912.8	57263	33165.1	29601.8	26126.1	0	24853.2	29354.9	39453	46952.9	49729.3	1	2	2	0	1	1	1	3	1	1	1	4	1	2	1	0	1	4	4	10	5	2
DDX3X	O00571	DDX3X_HUMAN	13	18748.8	28224.6	35389.6	0	34127.5	21494.3	52340.9	49803.3	0	0	14480	11842.3	17727.7	27299.1	35036.6	29592.5	0	22331.1	39464.2	23388.3	0	0	0	0	1	0	2	0	2	8	0	0	1	2	0	5	10	7	1	3	6	3	0	0
RNASET2	O00584	RNT2_HUMAN	7	38983	69671.1	65501.1	0	55193.5	66222.8	0	52090.3	66703.6	40946.4	50044	57132.3	60108.6	53478.4	67614.4	65748.7	56494.9	51926.4	62616.2	52643.5	54931.7	50516.3	4	4	4	0	1	3	1	7	4	1	3	7	7	9	6	11	5	4	30	9	3	3
CCN1	O00622	CCN1_HUMAN	16	103235	89126.1	86708	146648	162240	183477	146365	167594	297297	358069	156158	142859	130931	129916	134967	99526.6	684996	249480	145676	341414	606135	541994	8	4	3	17	8	12	5	11	21	21	12	12	5	4	7	9	9	14	24	25	34	24
MAN2B1	O00754	MA2B1_HUMAN	29	159269	169034	179860	194052	150349	183159	177710	107233	119817	114125	134568	132660	126080	123519	160169	151420	117288	100382	128466	104169	98614.7	136269	33	29	48	41	33	40	29	18	25	15	29	38	37	20	49	35	19	28	42	25	16	18
NDUFAB1	O14561	ACPM_HUMAN	7	0	0	0	0	17225.3	0	86543.5	51865.8	74357.1	71254.5	38668	20428.5	16508.1	32327.1	42638.3	35746	78341.1	136865	95087.6	80684.2	63878.9	88012.2	0	0	0	0	0	0	13	5	16	8	2	3	0	6	7	6	5	12	10	6	6	10
UBFD1	O14562	UBFD1_HUMAN	6	94820.5	0	58270.8	0	93491.3	87368.6	0	0	95048.8	95472.6	107977	108061	98134.9	81688.9	87429.4	80997.9	0	73601.2	49389.7	80433.1	0	32810.1	3	0	2	0	2	3	0	2	2	3	6	7	4	6	4	7	5	4	2	4	1	4
COPE	O14579	COPE_HUMAN	18	38805.5	44822.4	52804.2	0	44752.4	25552	109020	66152.3	60311	67452.8	57138	50680.4	55565.7	51089.7	43424.7	43479.7	132560	99659.5	99909.4	102743	110026	113779	3	0	4	1	5	0	23	4	6	11	6	8	13	8	11	9	13	21	34	27	13	20
AP3D1	O14617	AP3D1_HUMAN	14	45886.4	71421.9	0	0	40652.5	49087	30191.2	45223	60222.1	82699.9	23570.8	32217.2	33575.4	36507.6	32411.4	25182.3	34412	31865.5	35604.9	39046.4	87304.9	64407.8	0	0	1	0	1	0	2	8	3	5	2	3	4	3	2	2	7	5	14	16	5	8
GOSR2	O14653	GOSR2_HUMAN	2	60405.1	42342.3	58462.8	0	89487.2	59799.1	0	61601.5	0	0	138363	69646	141207	57945	62771.8	71915.2	0	131745	45262	44932.9	150432	0	2	1	5	1	3	2	0	4	1	1	3	4	4	2	3	2	0	2	4	2	2	0
ADAM10	O14672	ADA10_HUMAN	17	58201.7	101518	60903.3	0	44308.3	68536.7	58831.3	52087.9	0	0	69310.1	59166.3	58565.3	47580.9	55042.1	53526.4	39492.2	42377.5	47498.1	61881.3	73944	111132	3	3	9	0	6	0	2	6	6	2	14	11	9	10	15	14	3	12	8	12	10	14
PDCD5	O14737	PDCD5_HUMAN	8	204609	200923	177212	199825	195710	184124	0	254701	244419	199168	286238	292970	274660	277817	291304	273630	352799	440964	306462	382705	347374	204354	10	8	7	2	11	6	1	12	3	5	12	16	18	11	14	9	9	15	15	14	16	6
NHERF1	O14745	NHRF1_HUMAN	6	56290.3	45619.6	35754.1	68498.4	40851.2	51860.3	0	0	57682.3	72912.5	39549.5	30829.2	33122.8	23110.3	21065.5	15506.1	0	24621.3	0	0	50719.3	0	3	2	3	5	1	2	2	1	5	4	3	3	1	0	0	0	0	1	0	1	3	0
TPP1	O14773	TPP1_HUMAN	16	35905.6	34150.2	0	0	48871.9	26216.3	278252	172111	116933	112263	49477.9	35207.1	36572.5	85142.8	67245.1	56985.7	154458	97607.5	122766	131963	166463	154620	0	0	0	0	2	0	29	15	8	6	4	1	2	17	10	12	15	22	34	28	11	32
TCERG1	O14776	TCRG1_HUMAN	15	31857.3	41998.9	29395.9	0	25639	28371.9	34887.8	32041.5	33683.4	33600	36054.5	34804.5	33366.9	23950.1	24375	26198.8	0	42017.6	43405.1	44122.3	43048.4	32892.3	5	2	4	0	1	1	3	7	4	8	9	10	8	5	7	4	1	11	12	15	9	13
NRP1	O14786	NRP1_HUMAN	19	73592.8	79585.5	73270	207696	86043.1	91874.7	191434	74008.9	82641.3	68794.7	100731	83283.8	81774.6	181304	106220	82242.9	139509	82386.3	131229	128300	92429.4	186870	5	3	6	6	10	8	8	11	21	9	21	20	13	30	21	26	9	41	24	39	22	29
PSMA7	O14818	PSA7_HUMAN	16	315879	305116	319385	347756	245495	338206	357641	170552	255197	249580	184620	202719	231911	223737	274965	283971	274699	286310	285640	282054	254066	418941	35	27	31	41	32	31	49	24	30	26	39	22	27	43	33	42	26	37	37	47	26	43
TAX1BP3	O14907	TX1B3_HUMAN	3	71565.3	53470.4	63769.5	0	71047.3	86082.7	0	51081.5	68669.6	74301.7	47602.1	33308	37535.5	41871.6	35276.8	40877.6	0	26166.6	20100.2	22133.8	0	0	5	1	2	0	3	6	0	4	4	2	5	2	4	3	7	4	0	2	3	1	1	0
MYL12B	O14950	ML12B_HUMAN	10	134550	99915.9	113348	117699	102656	92886	261150	108230	183203	262825	146223	129916	105064	58742.5	88656.2	82315.6	190304	138246	97519.8	162453	196798	359805	16	5	14	3	8	12	29	17	17	27	15	17	12	7	14	14	16	21	13	21	20	44
HGS	O14964	HGS_HUMAN	11	45644.6	48109.4	41864	21223.1	50417.7	36522.8	0	55414.8	54121.1	59533.7	48347.8	44149.9	48013.9	46805.1	44390.9	48366.6	52995.2	45116.4	33586.7	41459	0	35971.2	7	4	7	2	6	1	1	7	2	5	3	7	7	3	7	9	5	6	8	4	1	7
PPP1R12A	O14974	MYPT1_HUMAN	24	64556.8	98619.2	67984.3	46244.3	53102.7	64941.7	55256.8	38914.7	58872.5	69066.8	49832.8	47540.1	45975.9	36009.2	39988.7	36907.1	59683.2	44600.6	37200	47365.4	57484.8	52477.1	6	13	14	4	12	7	6	9	17	10	14	8	13	8	14	16	13	15	20	14	15	14
HNRNPDL	O14979	HNRDL_HUMAN	12	27142.6	17505.9	0	0	32829	22178.7	40635.5	50297	0	0	57828.1	51718.6	41142.7	47609.5	53617.2	48410.6	69615.4	76955.2	79403.8	78703.4	63282.7	93221.6	2	0	0	0	3	0	3	4	0	0	14	12	10	8	10	9	5	16	18	22	11	17
XPO1	O14980	XPO1_HUMAN	27	29539.9	35402.8	46464.3	0	47059.8	26728.2	61741.4	98433.8	78005.4	62777.1	61964	64432.5	58140.6	55775	56287.4	57382.8	30514.1	52214.5	71447.4	66918.1	79612.6	75519.7	0	0	1	0	10	0	11	25	4	2	28	21	18	20	18	25	5	17	28	27	9	28
PFAS	O15067	PUR4_HUMAN	50	145724	122841	141616	176974	197273	188185	137884	68241.3	96899.3	94623.4	100330	95482	87870	127151	125454	127342	95966	88157.2	74518.3	80983.6	91105.5	81641.1	58	41	76	69	101	74	26	35	26	15	56	51	47	57	74	80	35	69	55	50	22	40
NPC1	O15118	NPC1_HUMAN	3	78562.3	137051	128859	0	110418	88246.8	0	38398.2	0	0	150640	174551	180518	162332	189708	257027	78971	106762	127271	127655	59797.6	0	6	6	5	0	2	2	0	4	2	1	7	5	9	7	6	6	5	3	3	7	4	4
ARPC1B	O15143	ARC1B_HUMAN	14	142643	80458	99024.2	149241	197855	141768	351675	169111	158296	105135	200462	185600	165494	314968	309947	336399	130798	195322	177914	187321	134058	216640	18	8	12	15	12	14	20	10	6	11	21	26	24	37	38	34	18	31	33	18	15	22
ARPC2	O15144	ARPC2_HUMAN	23	162843	127006	134976	115661	214686	155823	276105	189422	129764	94894.6	249024	272671	236577	356022	354930	390884	210969	305837	286190	257939	237475	169982	21	11	17	15	16	16	46	15	15	9	28	31	36	34	55	39	15	29	34	25	21	45
ARPC3	O15145	ARPC3_HUMAN	12	156261	124084	134595	93540.6	181272	139538	380026	210706	160296	155193	210437	179006	163936	282958	281980	232884	206792	230745	150444	191079	211261	154234	22	6	7	5	9	7	3	16	6	6	23	17	22	29	34	29	16	22	18	24	17	9
PFDN6	O15212	PFD6_HUMAN	4	34957.1	33126.4	22011.6	0	26104.8	31210.3	0	33781.6	0	0	37828.4	31276.3	27751.4	21716.3	34793.5	32851.2	111772	56054.3	38947.2	42729	58788.5	0	2	0	0	0	0	2	2	8	1	1	6	2	1	0	1	4	2	6	6	3	5	0
LAMA5	O15230	LAMA5_HUMAN	66	77753.7	72146.7	73369.1	0	74499.8	91353.7	96128.2	128150	138710	141979	76341.9	63845.5	62773.8	70560.4	56340.7	55047.4	86836.8	64696.4	56711.1	92460.6	96065.9	107016	1	2	7	0	3	4	27	46	59	48	37	21	12	29	28	21	43	26	58	49	43	45
ZNF185	O15231	ZN185_HUMAN	20	191956	348068	220366	148362	208265	235674	0	112096	111605	136776	100105	104826	102272	62650.4	90005.1	86607.9	78698.8	60214.4	70920.6	58630.5	86020.9	62473	11	32	24	26	22	21	2	8	7	10	10	12	16	3	9	11	8	6	5	7	4	4
HMGB3	O15347	HMGB3_HUMAN	12	80039.8	84884	0	0	69870	38649.1	100217	127066	55662.3	55418.3	46904.4	21107.1	0	34232.2	36203.6	32203.3	73525.7	92712.7	146739	124609	110689	93982.3	5	0	0	2	0	0	4	6	1	3	3	0	0	3	4	4	3	28	22	15	7	9
PPM1G	O15355	PPM1G_HUMAN	11	102610	173549	94502	0	50426	65260.9	77279.6	66291.2	44122.8	49298.4	41866.8	47455.4	42981	24038.6	25144.3	21450.7	19666.6	42710.8	50099.8	57506	55466.3	65525.9	6	5	9	1	5	3	9	14	2	1	7	6	8	2	1	3	7	6	11	14	12	4
BCAT2	O15382	BCAT2_HUMAN	14	91143.8	76467.6	92694.4	0	56550.8	65195	121825	50364.4	61985.8	60266.2	100380	103308	91210.9	48210.3	52403.8	50929.8	76478.7	83729.8	92301.5	71301.4	69890.7	89670.3	9	4	10	3	7	4	2	4	4	3	25	22	21	5	19	16	8	28	20	34	9	13
STX7	O15400	STX7_HUMAN	8	138542	146842	115987	106151	129664	142719	0	105448	174147	211312	193817	127080	113365	88929.8	73819.3	52416.3	222809	69762	39920.2	72468.7	157992	137951	5	7	7	13	11	6	0	6	5	9	9	9	8	6	8	6	9	14	3	6	7	10
ARPC5	O15511	ARPC5_HUMAN	5	81594.7	58308.8	35318.6	0	70559.4	76456.6	0	71494.6	102995	85707.5	118027	79783.6	98741.7	166991	130604	100613	121980	71505	62419.3	53177.5	107202	67346.2	6	1	2	1	7	4	3	5	3	2	6	8	8	15	12	7	10	7	7	4	11	9
DHX15	O43143	DHX15_HUMAN	19	37718	52904	35169.2	0	42974.4	36157.5	68485.6	65362.1	74270.6	57202	51349.1	52170.2	53481.5	55723.8	48585.5	48941.7	39318	58758.8	61420.6	61026.2	57417.2	70853.6	0	0	3	0	4	2	10	18	3	2	7	12	11	8	10	10	9	14	26	20	12	7
FLRT2	O43155	FLRT2_HUMAN	16	60323.8	55928.1	63872.6	0	75838.6	61858.6	78197.3	55541	80622.4	64789.2	112594	112472	115702	85817.5	82517.8	101901	189553	98317.9	85729.6	89905.7	93439.4	62287	5	4	8	0	12	4	5	8	8	5	18	20	17	10	14	17	13	18	17	11	15	6
DYNC1LI2	O43237	DC1L2_HUMAN	10	88819.4	136778	87845.1	75127.7	91835.5	92715.3	0	61938.1	65994	73544	80962.8	69323.8	76685.1	43713.8	56841.8	49954.8	70665.6	52853.4	44167.2	55414	62026.8	53960.6	7	5	8	8	2	5	0	8	4	5	6	7	5	9	7	6	16	4	6	7	4	4
PSMD3	O43242	PSMD3_HUMAN	20	35511.8	48912.2	0	0	48018.1	38686.5	73935	69184.7	66324.1	46151.6	31143.7	28157.4	33886.9	43203.5	39354.1	40494.3	0	40329.5	45922.1	42786.8	42394	36165.7	1	0	2	0	3	1	21	16	6	2	1	4	8	9	9	12	1	13	25	16	2	15
HNRNPR	O43390	HNRPR_HUMAN	19	48188.7	45813	51327.8	0	45678	37807	82767.6	107334	93816.9	96286.2	75181.8	79175.2	76878.2	61840.3	62020.2	59382.6	159765	157311	133006	144158	119002	97655	5	0	4	3	2	1	5	14	14	10	15	16	14	14	16	12	22	26	24	28	17	14
TXNL1	O43396	TXNL1_HUMAN	9	43962.8	37239.2	30770.5	0	27161	25901.9	0	42930.5	65390.9	78768.3	38052.1	35327.6	35518	28919.8	25220.2	30814.1	93217	55987.5	88330.7	59151.7	63588.4	59823.5	5	1	2	0	3	1	0	9	2	5	8	11	10	1	1	4	7	12	8	10	7	3
TPD52L2	O43399	TPD54_HUMAN	15	127935	124063	95240.7	124831	160524	170079	0	103182	157477	166710	155095	123779	170107	146566	166575	121432	221939	105979	74637.8	83201.9	175913	155149	22	14	12	10	20	20	3	11	6	11	24	18	21	13	20	18	13	13	21	13	16	15
AKR7A2	O43488	ARK72_HUMAN	10	0	11836	0	0	29604.3	16681.8	0	45673.2	66238.3	59832.7	52379.4	55695.3	47867.5	43814.7	42120	46297.2	0	51016.3	54928.5	45092.3	51125.7	30393.2	1	0	0	0	2	0	1	9	2	0	7	9	9	8	7	10	5	9	9	7	11	6
TGOLN2	O43493	TGON2_HUMAN	8	44139.7	68311.1	48158.1	67821.5	73465.9	72919	0	28584.7	38218.1	43539.9	25677.9	26139.2	24078.3	44488.7	44287.4	26550.4	20802.6	16124.6	0	20858	0	33807.3	0	6	5	7	6	6	2	3	3	2	0	2	2	6	7	3	2	0	1	1	3	2
BUB3	O43684	BUB3_HUMAN	10	48985.8	49207.8	48545.2	0	30338.2	30521.4	0	46536.8	62021.3	50994.4	32685.6	31699.9	28537.3	25144.6	18842.8	14250.7	48792.1	23738.2	16604.4	27766.5	45550.9	47284.5	4	0	2	1	3	0	9	6	4	6	5	2	4	5	4	1	11	7	4	11	3	5
ACTN4	O43707	ACTN4_HUMAN	79	573777	413172	507661	388823	616130	378708	756478	618048	425185	422914	527753	496972	472338	705342	563849	618624	814227	642941	768261	694334	573698	686821	120	87	151	97	122	88	104	113	75	73	132	113	111	135	143	146	130	137	165	139	121	129
AP1G1	O43747	AP1G1_HUMAN	14	38452.8	0	0	0	33784.7	33887.9	53028.1	50458.5	0	0	30479.2	38595.4	35185.7	47865.3	41385.4	48204.4	34182.1	45908.2	47950.1	46393	40827.7	41741.2	1	1	2	1	3	1	3	6	1	1	2	7	5	4	13	9	5	13	17	8	7	9
NARS1	O43776	SYNC_HUMAN	21	120155	117235	136453	0	107946	114670	130703	120249	122821	58265.1	139726	137662	123970	83919.1	83231.9	83606.2	142344	98377	109815	101535	99256.6	156772	13	2	3	1	10	1	14	32	4	0	26	21	18	11	12	10	6	19	29	16	12	11
LANCL1	O43813	LANC1_HUMAN	12	75239	79990.6	90985.5	93002.8	81586.5	77227.7	109757	43772.8	85350	79936.9	63569.3	56418.4	57992.2	48831.7	42514.2	43477.3	44963.5	28282.7	26243.7	29225.3	76083.9	72105.8	9	12	8	13	12	13	4	4	13	4	11	16	10	5	11	13	3	13	16	12	3	8
NRDC	O43847	NRDC_HUMAN	15	31016.3	41827.3	47322.1	0	26558.9	9274.44	110335	68840.2	61773.6	62927.2	30938.2	27442.9	0	23509.5	15226.5	16965	0	36432.2	56038.8	56148.8	37375.8	52660.4	3	0	4	0	1	0	2	13	3	5	0	1	1	0	0	0	1	5	15	8	4	12
CALU	O43852	CALU_HUMAN	24	167583	157073	129888	0	115983	107960	494637	383631	234296	243514	105406	97112.6	87703.4	188192	196750	174427	398072	322476	276119	257854	246627	190615	22	18	9	3	7	15	50	31	19	16	35	12	12	27	29	18	24	41	50	43	26	29
NRP2	O60462	NRP2_HUMAN	19	0	0	0	0	28145.1	0	100934	58934.7	120533	104076	51464.8	38828.1	41161.1	50279.7	45554.8	47580.2	102577	58685.2	91937.9	112625	119484	87868.6	0	0	0	0	0	0	11	8	8	4	4	12	6	12	14	12	25	19	28	21	14	43
SYNCRIP	O60506	HNRPQ_HUMAN	21	117194	107085	138705	134911	128039	109658	331198	190573	250201	209384	206699	213268	198276	179518	220718	236258	267710	372379	346312	323581	243042	266113	12	8	5	6	8	5	19	23	10	13	28	30	24	19	25	27	31	39	30	26	20	33
PLOD3	O60568	PLOD3_HUMAN	27	0	0	0	0	0	0	89411.1	87712.2	184341	195178	29015.6	21847.2	16553.6	43095.2	43361.8	35867.8	94579.5	66064.6	66280	78685.5	133331	103110	2	0	2	0	3	0	13	12	9	9	1	0	0	10	11	14	34	19	36	41	17	28
USO1	O60763	USO1_HUMAN	19	44665.6	60612.8	56272.1	0	50572.8	53561	0	46493.9	61609.3	58289.5	50664.8	51249.2	51746.5	41413.9	45321	39194.1	30097.8	42366	55004.9	49718.7	53836.8	61251.8	7	6	8	4	8	6	1	10	5	6	13	16	17	15	15	12	6	20	17	16	16	13
EIF5B	O60841	IF2P_HUMAN	28	45321	80991.3	68038.5	0	66016.1	55654	70239.9	53354.2	31863.1	57595.3	49599.7	44599.8	40870.9	35613.7	36840	31805.5	0	56907.8	68751.9	49841.2	55623.3	45111.4	3	4	7	0	5	2	10	28	3	1	7	9	4	11	10	13	2	24	34	20	10	12
EDF1	O60869	EDF1_HUMAN	9	84590.9	88177.1	74483.1	72372.1	103557	86584.3	0	50348.5	67783.4	78752.2	103376	107914	102419	78650.9	82051.3	75753	102922	73415.1	80638.1	64519.7	75303.1	53899.8	10	5	9	10	16	8	1	4	5	7	10	14	11	6	10	13	8	8	14	9	5	5
CUTA	O60888	CUTA_HUMAN	5	159262	152909	237739	185797	174357	160925	225931	115572	206566	161436	233010	256973	237147	295405	483303	381509	114081	321937	394028	280202	126914	216848	11	7	11	4	6	9	8	12	14	3	17	14	15	19	20	11	5	14	8	19	6	10
PFDN1	O60925	PFD1_HUMAN	4	71049.6	71874.3	52953.6	87378.6	55249.1	76848.6	0	57711.4	69394.6	74790.8	56606.6	57267.3	56108	58489.8	57453.4	53857.9	150020	144400	57286.6	51183.7	135579	82556.5	5	3	4	8	4	3	1	5	3	4	5	4	4	2	6	7	5	6	5	5	4	5
WDR1	O75083	WDR1_HUMAN	37	1.58011e+06	1.3973e+06	1.62437e+06	1.76726e+06	1813009	1.7416e+06	1.1858e+06	656502	840901	741928	1314708	1184232	1.35288e+06	1.32939e+06	1294308	1.16361e+06	924745	910374	762913	781367	688724	944477	131	135	159	161	189	172	120	87	100	82	154	138	143	156	166	129	100	137	111	116	82	100
ROCK2	O75116	ROCK2_HUMAN	16	32808.7	45655.1	40056.1	0	60733.4	45766.7	0	47680.1	50637.5	0	49176.6	54597.3	50852	57945.5	56624.8	51031.8	36837.2	43165.1	49912.4	57695.6	57795.3	54364.2	0	0	0	0	4	1	0	4	2	1	3	7	9	9	8	12	2	7	11	8	8	10
HIP1R	O75146	HIP1R_HUMAN	20	49866.2	54005.4	57077.2	0	61286.8	62781.5	0	51111.8	49957	51328.6	49890.8	55973.4	41218.1	56737.9	62108.2	55129.6	53614.9	57404.5	48049.4	51413.6	52544.6	53496.4	1	1	3	0	5	3	0	7	3	3	5	5	5	7	6	10	10	8	16	9	4	4
GGCT	O75223	GGCT_HUMAN	13	230863	212045	216076	311306	259132	315036	0	112343	195298	244878	208799	143461	202430	107024	151451	102668	222239	95569.6	89401.9	81406.7	211864	137772	13	15	33	24	19	27	0	7	10	8	16	12	24	8	15	12	11	12	3	7	9	19
TBCA	O75347	TBCA_HUMAN	12	151328	159108	150258	242261	321553	247557	394233	222404	236665	276763	296733	285499	293543	284062	334919	327910	410043	437962	368621	407038	428216	312853	9	9	12	18	20	15	19	13	17	14	18	18	23	16	20	18	22	27	22	22	22	15
ATP6V1G1	O75348	VATG1_HUMAN	5	39203.8	46351.3	39320.9	0	46650.7	60765	0	0	0	0	40892.4	43032	42492.2	60426.2	58440.5	63762.9	48955.1	45669.8	27168.9	37816.8	35328	0	11	5	7	0	5	5	0	1	3	1	8	7	6	4	4	8	11	7	5	6	8	2
MACROH2A1	O75367	H2AY_HUMAN	10	26366.5	27917.8	0	0	24599	28697.6	0	40362.4	42271.7	46401.4	38356	31382.5	29439	27072.5	25096.7	24141	37013	40986.6	43104.2	30288.5	36522.7	42923.6	0	0	2	0	1	0	0	4	1	1	4	6	6	5	1	3	4	10	12	9	4	9
SH3BGRL	O75368	SH3L1_HUMAN	13	447085	614180	538018	580342	802821	602704	153950	300308	235358	252149	551450	473375	504826	463569	579046	431497	484345	356140	330774	310487	335255	255175	26	32	37	24	33	39	14	21	20	22	25	38	33	22	30	34	27	26	29	23	25	24
FLNB	O75369	FLNB_HUMAN	191	742193	643152	720672	606368	881907	621587	842109	901170	804437	754138	762431	751711	722562	827116	792358	780120	929795	799622	759624	785152	776322	816161	367	300	470	292	390	353	353	427	383	391	435	426	422	385	428	417	459	405	468	425	364	430
CS	O75390	CISY_HUMAN	17	479830	594886	528506	138030	274756	361656	290119	324710	201182	215537	513393	405383	404001	226178	139323	109384	311822	269456	206296	212732	429402	421802	26	32	39	19	17	17	23	21	20	18	31	30	44	21	12	24	12	23	32	36	24	37
SEC22B	O75396	SC22B_HUMAN	8	50485.8	45293.2	54370	0	66102.6	52297.8	0	48080.5	71212.8	55397.2	78723.1	80856.4	75140.3	124300	132687	124305	51051.7	108585	95529.9	81002	63149.1	46419.7	3	3	1	0	6	6	0	6	5	6	5	4	6	6	10	7	9	6	6	4	9	7
VPS26A	O75436	VP26A_HUMAN	10	65797.9	56683.3	55120.3	0	69892.8	69512.8	0	95965.8	102529	84209.1	71317.4	56367.3	52771.6	51147.9	56460.5	52372.2	97344	59197.9	63325.2	59708.1	98666.4	85286.2	7	2	2	0	12	5	3	12	4	4	11	8	9	15	15	11	5	7	13	8	11	15
CLN5	O75503	CLN5_HUMAN	4	22356.7	34774.6	25684.5	0	36530	30030.1	53415.8	42323.8	0	0	43633.9	36541.1	39875.3	36988.6	29829.9	39217.7	0	34668	36419.8	46320.6	36980.3	0	1	1	4	0	4	0	4	5	0	1	4	7	5	8	2	4	0	6	9	4	11	0
BANF1	O75531	BAF_HUMAN	6	69735.9	85986.4	83743.3	0	53012.8	83144.1	76099.7	69013.9	97575.8	113768	63481.8	119962	113474	90972.7	100459	107563	60478.5	136784	122113	228170	129758	126281	1	10	5	2	3	11	3	7	8	10	10	6	9	2	5	12	4	19	9	16	6	9
SF3B1	O75533	SF3B1_HUMAN	28	80704.8	115516	87058.7	56954.2	57559.8	59203.2	64560.1	57711.4	77425.8	91556.3	79885.3	82038	71815.3	47852.3	46473	50247.2	81383	69299.2	63828.9	74365.6	80547.6	61106.1	22	17	14	3	10	8	6	14	9	18	33	24	16	8	12	6	29	20	28	15	21	14
LYPLA1	O75608	LYPA1_HUMAN	7	71057.6	66841.6	69710	0	56512	98448.5	37569.5	0	126613	117952	109772	109691	94312.3	47029.9	54347.2	72425.7	126735	40229.9	84467.1	58671.4	59601.5	110732	3	0	3	0	4	5	5	1	3	5	10	13	8	7	7	7	4	5	12	9	8	14
SNRNP200	O75643	U520_HUMAN	39	56797	49516.7	16840.9	0	49198.9	51529.7	109563	68464.8	82532.3	81994.1	76999.9	63356.6	60051.9	34099.9	42417.7	33411.7	71824.9	64297.3	72250.3	66524.5	68279.6	53230.9	8	1	1	2	8	7	9	37	16	6	18	24	11	7	6	6	6	28	51	27	11	16
EIF3G	O75821	EIF3G_HUMAN	12	110357	94834.2	81918.6	88873.6	97328.1	96915.2	72366.1	94473.9	109588	100233	107812	78369.3	91137.4	76541.3	105447	64697	83842.4	92430.1	60879.3	56318.9	88251.7	66161.5	16	6	17	5	8	9	4	9	5	11	11	11	7	4	12	12	9	10	10	14	9	4
EIF3J	O75822	EIF3J_HUMAN	12	72724.2	113054	75306	57086.3	65571.8	75516.4	0	86272.3	87125.1	88649.2	44390.8	37936.5	40129.7	34604.2	28371.5	24405.9	63445.8	43546.5	61704.3	68676.6	68732.4	57859.5	6	7	3	4	4	4	3	10	8	10	7	6	6	5	6	2	12	10	9	15	8	15
PSMD10	O75832	PSD10_HUMAN	8	21060.3	25933.1	21371.3	0	27793.9	29283.8	54814.2	32824.4	47836.5	35608.9	31233.6	23131.3	21844.5	27377.7	23927.8	19118.1	0	27034	17393.9	19574.7	32815.3	30071.5	0	0	0	0	3	1	3	6	5	2	7	6	6	11	9	7	1	13	17	11	6	4
IDH1	O75874	IDHC_HUMAN	21	148853	141134	165959	147174	144577	164615	191531	75405.3	141698	137270	207742	184240	200941	162126	178393	179911	166901	162832	125902	131121	129253	149906	19	26	37	42	20	20	10	10	14	16	26	28	31	21	24	33	21	25	20	23	28	31
ATRN	O75882	ATRN_HUMAN	22	57219.5	82173.8	73873.8	106773	61685.9	71239.2	36628.2	46883.9	71712.8	76391.4	59879	44835.7	32515.6	31105.6	32040.5	25539	61644.5	39355.7	35820.4	50013	59640.6	56517.1	5	13	27	7	13	16	3	8	20	9	18	7	8	4	8	3	10	8	15	16	13	8
RBBP9	O75884	RBBP9_HUMAN	9	69786.1	61302.9	0	102323	78077.7	76839.9	78756.8	38913.3	0	0	70441.2	72608.5	62919.7	73788.1	101048	90672.5	0	58841.1	52675.1	40218.1	48623	58123.8	9	3	2	12	6	11	4	3	1	1	9	10	9	4	13	16	2	5	13	9	2	2
DNAJC8	O75937	DNJC8_HUMAN	11	52970.6	50227.7	19580.1	0	50854.9	47015.7	153804	77940.6	51234	83077.3	54198.9	40989.1	43093.5	31189.1	43215.1	42724	76280.3	54526.3	44004	49512.7	100696	87040.9	3	2	3	1	1	3	9	3	3	7	2	3	14	4	10	15	6	14	17	7	4	6
GLRX3	O76003	GLRX3_HUMAN	13	0	0	0	0	41227	0	154966	84710.5	92950.1	75411.9	47662.8	42927.3	53930.1	46485.8	43637.1	45635.7	119619	68741.4	41731.9	55225.2	88462.4	58499.1	1	0	0	0	0	0	5	5	7	4	10	8	8	5	8	7	11	14	9	12	13	4
RSL1D1	O76021	RL1D1_HUMAN	4	52784.5	90725.3	63732.4	0	46709.4	48231.3	0	0	0	0	44121.1	49283.5	43654.5	30870.4	20747	36102.5	0	35657.8	49048.5	51173.7	30338.9	31435.8	4	4	4	1	2	2	0	0	0	0	10	4	3	2	1	2	2	2	3	4	2	3
WFS1	O76024	WFS1_HUMAN	8	54589.1	68662.8	58110.8	35293.2	38026.5	42598.9	0	53050.8	62392.8	84931.9	64844.2	57770.3	50617.8	40070.9	37808	44489.2	98122.1	96736.3	57602.6	77849.6	76443.7	72672.6	2	3	3	3	2	3	0	4	2	4	6	5	5	1	1	2	11	9	3	8	5	8
SEC14L2	O76054	S14L2_HUMAN	10	42148	35414.8	40755	105254	63873.3	59089.6	41872	0	0	0	46042.2	39990.3	41750.5	43170	50762.1	41991.7	0	25594.3	31466	20791.8	0	0	3	4	3	7	8	3	3	1	1	0	8	5	5	12	15	11	2	3	14	1	0	0
SNCG	O76070	SYUG_HUMAN	10	73282.8	86012.9	68662.7	0	95013.4	97090.3	0	57798	0	0	125154	114049	123069	107141	112390	95683	140979	82122.5	53677.8	64154.2	122640	87400.1	7	6	9	6	12	10	0	8	1	0	15	16	27	24	18	15	14	17	7	16	15	16
DDAH1	O94760	DDAH1_HUMAN	23	229888	319584	285564	362638	381297	369037	257364	183600	192483	178099	333886	335002	349922	325829	360204	309249	424483	286318	220586	228735	269609	250077	24	33	37	25	48	46	15	19	19	17	43	35	48	33	46	58	30	35	32	31	23	33
SORBS2	O94875	SRBS2_HUMAN	15	239465	228764	214338	178062	217936	162609	245572	120722	175086	204347	214645	250685	293885	133488	144566	143685	183921	193997	152165	186610	214415	174088	15	9	16	5	10	11	6	5	4	9	16	17	16	7	10	14	9	21	19	19	5	16
PLPBP	O94903	PLPHP_HUMAN	8	55794	58872.3	45879.3	0	54582.8	75971	59395.4	31948.1	0	0	69851.1	68386.1	73291.6	84576.2	84631.8	72268.9	63171	47810.9	48240	36930	72186.8	42179.9	2	0	1	0	7	5	6	2	1	0	7	15	11	11	17	17	13	8	5	6	6	3
GLS	O94925	GLSK_HUMAN	3	204965	347991	333348	0	352522	298456	0	225986	0	0	354585	458520	427917	350825	397825	415730	0	306437	283864	292625	256448	0	1	2	3	0	2	2	0	2	1	1	2	3	9	1	5	3	1	4	3	5	4	3
AP2A2	O94973	AP2A2_HUMAN	33	62256.3	59212.2	72837.4	0	59403.1	65974.7	85383.2	75585.5	89023.6	86158.2	78610.9	71627.5	65170.5	61775.9	63634.8	49994.2	72890.4	61004.8	53772.6	63185.1	85080.7	86238.6	22	1	6	1	12	5	19	20	9	11	29	27	27	18	31	27	33	37	41	42	27	29
SEC31A	O94979	SC31A_HUMAN	15	22323.8	20346.2	0	0	29699.5	29991.6	68078.3	52555.5	44602.4	42677.9	49897	41399.4	42715.7	35857.7	48731.7	43071.9	47776.7	53393.5	39968.6	41584.2	51143.6	47726.7	0	0	0	0	3	2	4	11	9	3	19	21	26	7	12	19	2	23	19	18	11	10
CLSTN1	O94985	CSTN1_HUMAN	36	27674.5	44879.7	0	90384.9	51390.8	53647.2	204057	154963	233243	274159	66688.3	47185.2	41815.5	100560	99634.6	81515.3	232637	221320	178856	293387	236148	225331	1	0	4	3	7	3	20	30	37	34	10	9	5	28	16	23	37	51	47	79	38	51
PRSS23	O95084	PRS23_HUMAN	11	0	0	0	38392.5	39340.6	0	109131	96320.8	174130	120952	58722.7	61686.8	77729.1	60667	65212.4	63082	136187	150097	144839	205254	179575	177716	3	0	0	2	2	2	3	9	5	2	3	2	4	8	5	9	15	16	24	25	20	17
VAPB	O95292	VAPB_HUMAN	9	98976.6	140657	126472	120218	116369	139926	0	62265.4	67746.9	92712	83211.9	111749	87584.2	98568.9	104567	89396.8	132183	67585.2	60403.1	54816.2	58469.2	43298.2	2	3	2	12	5	7	0	3	2	2	9	10	8	8	8	10	7	12	9	8	4	2
PGLS	O95336	6PGL_HUMAN	13	208928	173374	208748	198838	265013	253217	155644	115033	198341	195776	287343	301297	352967	294828	363956	385358	187512	279728	194986	195974	170885	145951	27	26	38	25	39	28	18	17	19	12	36	30	35	27	39	39	18	22	24	24	27	31
LYPLA2	O95372	LYPA2_HUMAN	6	20744.2	14042.1	25654.1	0	35749.9	27718.1	37256.2	38189.8	48069.1	33298.4	48997.6	59980.5	51679.9	62501.1	62925	67722.3	0	50755.5	40122.9	40107.7	45390.2	40774.7	0	0	2	0	7	0	2	10	2	1	7	10	9	10	12	13	1	9	13	13	6	3
IPO7	O95373	IPO7_HUMAN	23	48881.1	33328.5	60713.5	0	48422	38398.9	110504	86472.1	73272.2	57270.6	42853.8	49788.9	51778	62886.4	50719.6	45131.7	0	53064.5	71112.9	78026.9	69245.3	74861.1	6	2	6	0	8	1	18	8	9	4	10	19	17	12	19	19	3	16	36	31	7	22
PGM3	O95394	AGM1_HUMAN	24	57725.8	74220.3	60422.3	123797	96571.1	70558	46049.5	42772.1	0	0	88151.5	88985.1	80953.3	76467.9	85594.7	80148.4	79338.4	59650.4	67371.1	60447.3	64829.2	50361.5	8	4	13	3	28	16	13	12	1	0	41	39	32	31	40	38	9	37	34	28	11	14
SVIL	O95425	SVIL_HUMAN	13	30813.7	71350.1	36395.9	0	31079.7	42118.2	0	0	0	0	29924.2	27389.3	31188.3	21001	29059.7	27135.5	45537.6	21641.7	8976.12	20383.4	28098.2	25969.8	6	6	4	1	2	6	0	0	0	0	5	6	6	1	5	4	5	3	2	4	5	3
AHSA1	O95433	AHSA1_HUMAN	9	64291.3	49942.2	64790.6	89784.2	60103.5	71223.3	115297	45575.2	83658.7	83594.9	67690.6	74377.5	77610.7	74175.6	72979.1	111344	54930.6	72873.6	56789.5	54403	51299.9	58269.8	4	1	0	5	4	6	5	5	2	3	12	12	8	12	16	10	4	9	7	10	7	7
AP2A1	O95782	AP2A1_HUMAN	31	212717	187477	206183	74167.1	237863	183048	286574	276919	331821	296721	195392	205301	220830	181740	151884	231187	107288	179913	254371	209528	229103	303665	15	5	8	4	15	12	3	24	17	12	17	22	24	19	15	11	12	14	25	16	20	10
STAU1	O95793	STAU1_HUMAN	11	62905.9	50156.8	18665.1	0	63987.6	70613.4	0	0	48758	52238	65993.4	58545.2	50592	46308.1	51535	37515.9	80560.6	41498.5	27934.5	38800	0	0	6	0	1	0	7	3	0	2	1	2	6	8	7	5	9	8	2	6	6	3	5	0
CAVIN2	O95810	CAVN2_HUMAN	14	228055	395841	214817	245303	170555	194025	189822	137233	153257	142260	192034	214916	207974	191007	213366	233213	306169	194902	210238	276050	265356	199264	14	15	22	14	15	7	12	10	11	9	17	22	20	16	17	21	21	29	26	27	24	22
BAG3	O95817	BAG3_HUMAN	9	69651.7	81958.1	67478.9	0	124949	99045.7	0	47328.7	0	0	93317.5	61233.2	68731.2	45331.4	59130.3	41484.4	60822.4	51122.5	61210.4	63833.2	95146.3	0	8	10	13	3	15	7	2	2	2	1	15	10	14	1	11	7	3	5	4	7	3	5
AIFM1	O95831	AIFM1_HUMAN	15	94073	86524.3	100685	70852.8	77963.3	83635.4	0	63692.8	104631	114491	90649.9	88417.9	92673.3	40984.4	44623.6	38407.4	69274.7	69053.8	48590.1	51453.5	75172.6	69166	18	7	15	4	8	14	0	12	7	10	15	22	21	3	7	5	15	21	10	11	10	19
NUDT14	O95848	NUD14_HUMAN	7	57435.6	66244.6	80045	63725.2	65253.6	94830.9	0	0	87438.1	92138.8	51519	37838.2	37654.3	11610.7	44719.7	26246.9	0	27736.4	24923	24167.1	0	0	1	1	4	7	7	5	2	2	3	3	5	5	5	4	8	5	0	3	4	3	2	1
BPNT1	O95861	BPNT1_HUMAN	13	105509	90759.7	91797.1	135426	144725	131486	68581.3	58660.9	104837	126250	127566	100599	95183.3	88759.5	78524.4	54917.2	131055	57277.7	32176.6	52008.6	75895.2	94524.4	18	12	15	19	23	22	8	13	8	6	27	14	16	14	15	16	9	11	11	10	12	8
DDAH2	O95865	DDAH2_HUMAN	13	316317	357831	423540	462324	451268	404775	373156	203458	224563	246707	437085	437475	521971	427530	475243	391280	465486	372524	259943	248294	305340	234983	32	29	34	37	33	30	9	18	21	21	44	35	40	34	38	38	38	36	47	35	23	24
TXNDC12	O95881	TXD12_HUMAN	7	58631.2	41355.8	0	0	77182.3	44552.1	192734	205424	31165.4	49276.7	99520.2	67125.7	55565.9	121428	202334	174128	170340	429990	242513	262414	102139	129713	1	2	1	0	6	3	2	12	8	9	9	3	4	6	7	6	8	6	9	5	7	4
LDHA	P00338	LDHA_HUMAN	33	1.43295e+06	1.2095e+06	1.28578e+06	1.68239e+06	1.50966e+06	1.47217e+06	1552927	684488	826479	634425	1.30149e+06	1.23597e+06	1.42677e+06	1.42466e+06	1.66838e+06	1753260	1.05307e+06	1.1314e+06	1.61511e+06	1.16667e+06	787267	1.60638e+06	133	107	135	143	153	124	97	81	85	45	121	158	148	156	163	169	81	171	151	132	69	136
ALDH1A1	P00352	AL1A1_HUMAN	28	271988	190484	228396	176944	330797	234267	231983	302457	219927	188459	265046	318079	274689	450228	420139	408179	308085	355803	278627	357335	266486	282463	38	23	44	32	42	33	54	45	36	51	40	60	41	56	66	79	33	68	72	61	31	56
GLUD1	P00367	DHE3_HUMAN	24	135829	81060.5	100247	102250	67930.4	63228.3	64481.1	42034.8	0	0	97446.1	103442	90393.3	71557	72564.9	63679.5	72491.9	63614.5	71840.5	73692.8	63768.7	67701	39	12	24	9	14	16	5	2	3	2	33	27	31	23	26	25	12	22	19	24	21	18
GSR	P00390	GSHR_HUMAN	22	181728	244769	195735	184649	234503	210250	251788	139757	163163	171781	141511	131558	135563	175593	144695	113207	177157	125565	107087	125004	133601	175070	24	28	46	22	37	33	9	23	20	13	22	23	20	35	29	27	16	28	38	24	16	25
SOD1	P00441	SODC_HUMAN	15	2.1826e+06	3.42321e+06	2.7054e+06	2.84888e+06	2.37384e+06	2.32416e+06	1.29153e+06	947172	987268	1.01288e+06	1.55305e+06	2.04499e+06	1.90581e+06	2232848	2108362	1889537	1.60772e+06	1.63304e+06	1.42989e+06	1.60088e+06	946560	1.23107e+06	63	68	64	72	90	39	39	25	22	22	55	53	47	91	70	87	21	62	53	71	31	36
PNP	P00491	PNPH_HUMAN	26	709000	519182	561298	903156	889024	846460	666380	286319	364204	401661	646159	511473	508654	669223	786487	614016	509548	458207	370800	391453	397140	486921	64	65	97	67	89	93	50	48	39	43	89	78	82	79	101	100	50	92	80	82	48	58
HPRT1	P00492	HPRT_HUMAN	12	117387	129837	120896	157113	198157	192455	151882	55213.1	92840.2	93560.8	171603	172875	186783	179729	219424	212911	159797	130153	112159	109845	114558	92766.6	15	22	13	25	23	19	9	20	8	10	27	23	21	21	25	26	9	15	20	25	15	22
GOT2	P00505	AATM_HUMAN	29	655859	472589	589801	321723	372127	365400	569203	275983	268928	335528	499955	445421	487497	232912	242454	245362	428561	439564	462071	437434	415304	458246	72	38	68	53	55	57	70	28	28	35	65	64	74	43	45	54	52	56	91	74	47	64
PGK1	P00558	PGK1_HUMAN	42	1.93899e+06	1.66116e+06	2.00681e+06	1.69359e+06	2147214	2.33662e+06	1.07939e+06	739560	1.00507e+06	814758	1.702e+06	1.60568e+06	1.85565e+06	1.46026e+06	1.6189e+06	1.63917e+06	1231455	1.46551e+06	1135239	1.20086e+06	987092	1.04059e+06	183	150	212	185	203	207	110	94	134	96	196	154	177	166	171	187	131	164	142	133	120	137
AK1	P00568	KAD1_HUMAN	12	84537.2	93314.3	78776.9	112904	128406	108583	149707	85802.9	139821	123005	137706	132270	156314	90430.9	190823	171613	108443	111386	136743	102200	157580	100268	12	13	16	12	15	14	20	4	19	6	16	14	24	10	26	31	15	21	18	23	8	23
PLAU	P00749	UROK_HUMAN	6	28619.2	31653	17693.3	0	41919	35266.9	31670	0	0	0	32043	20855.2	22935.1	22562.3	17419.2	20069.5	0	15572.9	13777.9	21943.2	27371.9	0	0	0	0	0	4	1	4	1	1	0	1	3	0	2	3	3	0	4	0	4	5	0
	P00761	TRYP_PIG	10	1761472	1865027	1.29357e+06	1.35457e+06	1.60586e+06	1.81385e+06	915818	2012913	1.50959e+06	2.1909e+06	1.74328e+06	928573	843860	1.04789e+06	1.18784e+06	544842	1.22546e+06	817935	179100	547397	1.63673e+06	1.62877e+06	83	70	73	62	66	77	44	74	56	56	81	54	42	59	74	47	54	51	29	42	66	67
ADA	P00813	ADA_HUMAN	25	114632	140780	125490	140883	148752	145058	68543.2	55696.8	91074.8	87781.6	114402	103533	111044	90588.6	102794	91771.6	120708	69568.7	73609.5	55869.2	92524.4	66222.3	19	16	27	28	23	27	16	11	11	15	21	28	26	22	31	31	15	9	25	9	16	14
SERPINC1	P01008	ANT3_HUMAN	5	68811.5	80026.5	48326.2	0	145329	72217	116889	0	0	0	92134.4	88970.6	64092.2	113618	113690	106378	0	82518.3	34745.7	55866.2	83212.5	0	2	1	0	1	4	1	2	1	0	0	2	4	1	4	5	2	0	4	1	2	5	0
A2M	P01023	A2MG_HUMAN	43	431466	594079	315584	309718	771236	461989	201057	525678	297385	342522	257117	1.34921e+06	209718	225833	159710	132186	235520	169067	146587	231395	357288	262462	20	27	17	13	56	19	13	28	12	13	10	105	10	8	8	12	7	8	9	17	6	15
C3	P01024	CO3_HUMAN	41	85034.6	137829	45830	0	108376	171012	0	134536	271487	227246	39741.2	134863	25746.1	51572.3	31762.9	22938.8	0	36503.2	21456.3	89041.1	160859	210038	3	24	5	0	33	30	2	14	17	10	2	56	1	4	4	2	12	14	1	9	14	24
TIMP1	P01033	TIMP1_HUMAN	7	187279	195137	166442	164331	177672	191346	488489	256950	468752	302582	353347	283076	356510	268991	267852	192356	362421	386745	173699	385013	350057	379600	17	10	10	15	12	14	33	24	16	16	24	24	23	22	20	20	31	20	24	24	29	19
CST3	P01034	CYTC_HUMAN	11	211715	263871	253621	211961	242189	306700	333420	395493	609480	477529	374165	312749	403524	236939	312999	295197	476937	413694	339178	413217	532792	496937	9	8	8	13	10	13	18	16	12	16	21	21	29	10	25	12	14	25	25	18	27	17
IGKC	P01834	IGKC_HUMAN	7	323304	326164	301307	103101	480370	396484	0	232101	116042	39835.6	328662	315449	56143.8	56091.6	46528.7	31185.1	0	127302	39924.7	9788.41	0	0	26	27	24	3	34	24	0	14	15	3	27	27	13	13	7	4	2	17	2	3	0	0
IGHG1	P01857	IGHG1_HUMAN	12	327233	408339	269109	143978	501564	310887	221098	296866	108283	50359.9	363850	283205	61083.2	105565	67177.8	51336.7	76296.6	182235	43248.9	45379.2	0	0	17	26	30	8	38	27	5	25	9	3	27	24	5	6	4	0	2	11	1	2	0	0
IGHG2	P01859	IGHG2_HUMAN	9	174693	197461	238078	0	278837	185299	0	153569	83562.1	77418.4	80618.1	168847	33512.5	45424.1	39635.2	34071.8	0	65973.6	22166.9	0	0	0	8	10	17	1	21	10	0	12	1	2	16	24	1	1	1	1	0	3	0	0	0	0
HLA-B	P01889	HLAB_HUMAN	12	134331	185336	128547	0	119510	86303.3	181479	107208	134175	122597	236047	174026	180254	151634	166186	181603	254192	211415	170941	195831	240716	257503	5	4	5	1	4	4	19	4	2	6	19	16	20	12	20	19	18	14	18	13	20	26
COL4A1	P02462	CO4A1_HUMAN	9	70052.4	86637.3	69113.7	100551	117598	87420.9	93624.2	90455.2	135424	102555	109105	95991.4	99361.1	112448	136809	229487	132563	192722	200401	362711	192314	194742	3	5	10	9	6	9	19	7	6	10	7	9	10	8	15	32	9	20	20	36	9	24
KRT14	P02533	K1C14_HUMAN	45	429894	1.47485e+06	554024	434296	349520	506722	232734	925046	120093	264843	164061	125022	151282	112528	214254	126029	367161	114635	126491	82630.8	311277	135796	45	97	59	52	38	51	5	72	6	27	18	17	21	13	36	17	42	20	15	16	33	24
KRT6A	P02538	K2C6A_HUMAN	43	167580	1.32397e+06	504636	128211	157027	254857	90948.8	456665	26556.8	149102	76613.6	81980.6	66690.2	27260.2	162178	63088.7	188471	38516.7	40383.9	39867.8	190068	32095.1	23	74	59	34	25	29	7	41	0	12	18	18	12	1	27	12	35	8	5	8	21	2
LMNA	P02545	LMNA_HUMAN	59	480463	385505	406948	269652	304088	291180	530202	856632	850937	905764	793786	741530	702542	508193	568678	513579	1747348	1294065	1.18366e+06	1.28769e+06	1.37753e+06	1.12939e+06	83	63	83	50	57	47	103	111	87	91	109	103	105	70	96	90	173	158	152	138	130	205
APOA1	P02647	APOA1_HUMAN	26	182200	172895	67231.2	0	295257	314627	0	133427	221648	122971	135444	966644	49620	52297.5	111121	29446.3	0	88604.3	32225.6	34954.4	0	206985	16	6	0	0	22	22	0	15	6	2	19	51	0	0	9	0	1	8	1	5	2	3
CSN1S1	P02662	CASA1_BOVIN	7	29423.8	49300.4	315214	223844	28199.1	62921.1	35687.6	99591.2	0	0	103562	41182.8	137207	52274.2	57323.1	142583	19498.5	63412.5	91869.3	45515.5	36484.7	64059.4	1	8	23	25	4	8	6	4	0	0	12	4	9	3	5	11	6	15	13	5	4	8
CSN1S2	P02663	CASA2_BOVIN	8	57458.5	76942.4	149742	124207	50881.7	88015.2	0	96470.3	0	0	89856.8	37522	69163.5	25737.5	15730.4	40911.6	73773.1	0	33113.1	34759.7	0	85911.4	1	2	8	8	1	6	0	8	0	0	5	4	6	2	0	2	3	1	1	2	2	2
CSN3	P02668	CASK_BOVIN	3	18137.8	30115.6	101159	127934	21304.3	57655.3	0	76813.7	0	0	94181.6	31890.9	93062.5	55523.5	22733.4	37734.8	80313.1	40656.7	26631.8	20211.2	0	0	1	2	10	12	6	7	0	8	0	0	4	3	12	6	3	1	3	3	2	3	1	0
FN1	P02751	FINC_HUMAN	105	182490	210461	205506	234508	299952	234032	743860	1.47141e+06	2.02283e+06	2.05987e+06	232511	163270	161186	272328	226733	193172	932809	682991	450650	917381	1.0646e+06	1.11637e+06	65	67	106	81	91	90	265	301	394	349	101	70	80	112	105	104	218	220	231	267	261	305
AHSG	P02765	FETUA_HUMAN	5	656877	522623	252408	428990	455188	824816	0	554799	1318038	907613	326097	536458	145855	500092	442713	441599	0	223459	232267	777174	0	234103	7	4	2	5	6	4	1	8	4	12	5	11	4	4	3	4	4	3	4	3	2	10
ALB	P02768	ALBU_HUMAN	63	1.90861e+06	1.80234e+06	449708	294665	1.88837e+06	1.42592e+06	608005	1.24837e+06	514924	258460	179899	680999	170877	227994	227370	87791.6	213164	327143	156467	62306.9	125651	146811	197	137	60	32	210	147	111	117	67	27	34	127	39	80	69	30	22	86	57	14	13	14
ALB	P02769	ALBU_BOVIN	86	7.10068e+06	6.61245e+06	6.58506e+06	6839238	10408441	9401696	8951631	7276849	5.73713e+06	6.18687e+06	5.62815e+06	5.893e+06	5.72169e+06	5891987	6.15837e+06	7323167	3597918	3.6748e+06	3.16212e+06	4620177	4.41887e+06	4322295	454	414	644	533	607	561	740	385	452	586	460	519	392	1105	901	869	296	431	346	517	322	388
AFP	P02771	FETA_HUMAN	5	67193.6	82909.4	97164.8	544270	196620	331900	248116	51705.5	81387	64398	67077	101334	156511	97749.2	116633	512227	73601.1	198468	174138	59510.9	47570.3	0	6	2	4	6	4	5	4	3	3	5	4	5	7	3	7	7	2	2	4	2	3	2
GC	P02774	VTDB_HUMAN	15	98110.2	90186.8	0	0	162800	162131	0	292090	283815	358992	54801.4	49189.8	45284.3	92318.9	89145	41543.9	0	83174.8	105322	75974	218577	110339	5	0	0	1	8	6	0	9	10	6	2	15	1	4	6	3	3	2	5	2	2	5
TFRC	P02786	TFR1_HUMAN	26	116019	146178	137252	153880	258535	245325	0	46468.4	48918.2	44817.8	157129	147366	148989	138246	157592	130266	56577.9	62051.9	62137.8	73362.1	81386.5	72868.4	19	26	21	23	31	33	1	5	2	6	19	22	23	19	30	39	4	15	11	15	9	13
TF	P02787	TRFE_HUMAN	38	179649	238024	82655.8	89942.5	238155	200340	69102.7	167266	76399.9	51080.3	53848.6	209563	28675.7	46911.6	44166	39455.8	0	43115.3	30397.7	28447.1	56556.6	0	38	37	3	5	46	37	16	27	6	5	2	50	1	2	4	2	2	9	1	1	4	0
LTF	P02788	TRFL_HUMAN	50	1.87919e+06	1061736	779076	1.22357e+06	592280	3.99866e+06	768448	864418	634546	442427	789375	352260	470965	257134	428366	274066	330009	797939	121328	158747	0	150018	74	11	24	13	6	144	7	8	6	4	4	5	7	5	13	5	7	38	1	6	1	7
FTH1	P02794	FRIH_HUMAN	11	32942.2	120139	61295.7	0	78464.2	89231.2	106235	62603.9	50794	38512.8	121361	101295	74299	101364	148567	250112	0	25660.6	42945.1	28822.9	44409.8	0	2	5	1	0	1	5	14	3	3	1	7	9	9	7	11	23	0	3	9	3	2	1
MT2A	P02795	MT2_HUMAN	9	3.04255e+06	4.87259e+06	3.13941e+06	3.08489e+06	4.54208e+06	5.15933e+06	0	1.45133e+06	1.42384e+06	1921796	1.46947e+06	1.93587e+06	1.85984e+06	2.05556e+06	2.46959e+06	1.98766e+06	1.48796e+06	1.47631e+06	1.00603e+06	1.13323e+06	840596	843619	51	57	45	65	60	63	2	36	41	41	38	35	36	41	41	30	48	27	13	28	24	42
MMP1	P03956	MMP1_HUMAN	21	130544	96581.6	113565	182366	198803	188279	107101	93119.6	219209	204818	167664	187609	184832	214131	332536	295980	157263	124990	113280	256748	236014	246377	10	8	5	16	14	14	9	10	10	10	22	31	26	30	44	44	13	16	9	28	22	22
CAT	P04040	CATA_HUMAN	16	107228	111755	124108	130000	102318	112926	96651.2	65245.6	79819.9	82882.6	71470.2	64369.7	68228.6	72752.9	81092.1	70071.5	88635.9	62943.1	65596.7	50552.4	62782	50946.5	14	6	16	19	11	19	7	11	7	6	11	17	10	10	12	16	8	7	14	8	3	4
GBA1	P04062	GBA1_HUMAN	19	37239.2	26596.6	54818.6	0	61662.2	52334.6	130875	88040.5	133365	124525	121435	94460.6	97173.4	83854.3	113077	119780	109971	113412	101114	106071	125325	104808	1	0	6	0	4	1	14	11	8	13	12	16	17	19	20	45	18	22	33	19	18	18
ALDOA	P04075	ALDOA_HUMAN	32	1.16077e+06	988477	1.11954e+06	1.49109e+06	1.30697e+06	1.2855e+06	914961	720321	774645	746023	1.29776e+06	1.10782e+06	1.35489e+06	1.46233e+06	1.78725e+06	1.92569e+06	1.64847e+06	1.51466e+06	1.48131e+06	1.28273e+06	1.0716e+06	1.21869e+06	124	113	125	144	160	127	88	95	96	66	153	124	131	146	156	202	148	177	160	149	102	123
CSTB	P04080	CYTB_HUMAN	8	402457	481159	348803	432647	479318	505291	924851	160613	288054	239530	647282	302689	366264	340869	333111	453459	323814	262822	236176	193966	429025	252410	13	14	14	15	15	15	22	6	6	12	16	14	17	10	14	17	17	10	13	10	8	15
ANXA1	P04083	ANXA1_HUMAN	22	169934	138012	248385	103364	114963	135455	138116	96902.4	105879	113747	178877	192380	188093	250386	263324	271802	94054.8	128972	133132	147816	148707	109458	20	22	43	5	24	19	15	11	5	4	21	27	25	33	38	32	25	19	22	27	21	17
PRNP	P04156	PRIO_HUMAN	2	108506	134014	102510	0	127698	151375	0	52305.9	94559.1	104769	113809	85506.2	87109.4	60428.3	63645.3	45170.1	190859	52191.3	20443.3	49492.9	122157	130005	4	7	6	6	3	8	2	7	5	2	8	8	4	5	5	5	11	2	0	3	6	4
SOD2	P04179	SODM_HUMAN	8	76042.2	205012	143315	76106.9	98266.4	89620.8	169864	50633.3	79022.5	58926.1	189170	146428	153315	147952	209713	224555	118156	146122	96159.6	111367	107895	115132	4	15	17	12	6	8	11	6	4	7	15	13	20	12	17	15	13	12	13	7	13	14
KRT1	P04264	K2C1_HUMAN	57	4.58126e+06	4.16936e+06	4419681	4.75862e+06	4.09635e+06	6.092e+06	1.09455e+06	6170927	1.75055e+06	1.91627e+06	1.62359e+06	1.08916e+06	1.65368e+06	1.08317e+06	1.57323e+06	1.64999e+06	3.03985e+06	1696677	1.22282e+06	1.09297e+06	2.0624e+06	1.16695e+06	170	167	229	249	186	200	58	203	98	93	140	90	110	101	152	160	150	139	119	109	101	109
VWF	P04275	VWF_HUMAN	162	352331	328560	479850	578259	846779	509013	1.2463e+06	1.59821e+06	1.58542e+06	1.4734e+06	1.94114e+06	1.71475e+06	1.86871e+06	2.2227e+06	1.8909e+06	1737663	1.58151e+06	1.73004e+06	1.79887e+06	2.13058e+06	1.76995e+06	2.01908e+06	204	145	321	316	361	233	447	427	430	446	563	539	586	630	625	635	454	585	680	675	528	620
GAPDH	P04406	G3P_HUMAN	37	7.50977e+06	8.26522e+06	7.40215e+06	8493046	7613231	10049208	4776916	2232820	3.55763e+06	2708960	5138896	5304066	7.76582e+06	5.53808e+06	6.15302e+06	5353887	4810582	3.92019e+06	3309874	3487375	2.5171e+06	4983007	285	259	374	335	318	345	282	156	237	157	299	293	326	292	377	503	136	297	277	291	170	257
ASL	P04424	ARLY_HUMAN	17	98679.3	96455.3	70815.3	56700.7	148513	124736	96042.1	63883.6	0	73296.3	117307	114248	104176	149829	129780	133452	100437	88503.3	93297.2	94223.5	99298.7	0	5	3	2	2	13	17	4	5	1	1	7	13	10	18	11	16	6	8	13	6	3	1
HLA-A	P04439	HLAA_HUMAN	12	90990.4	133553	0	0	143588	64897.4	0	0	0	0	279268	190626	130753	163921	156549	156833	226079	295967	164603	275364	267782	482990	2	3	1	3	2	3	1	1	4	4	6	4	3	9	8	10	4	13	10	11	10	6
CAPNS1	P04632	CPNS1_HUMAN	11	56079.3	45642.7	52649.9	104307	45283.2	55177.9	104474	50809.7	90464.1	105825	63728.6	49866.7	60533	53655.5	70170.9	76770.2	87043.8	67201.2	65445.8	45977.3	89984.4	104185	5	5	5	8	4	3	6	4	6	5	13	9	21	11	16	14	18	14	16	14	9	17
HSPB1	P04792	HSPB1_HUMAN	18	410711	431633	300375	425767	547092	461284	150376	348144	261465	235515	853731	622322	697096	862244	906440	692102	592239	454325	293798	359613	410953	329027	26	28	28	31	34	34	16	22	29	21	44	38	43	51	55	57	27	38	30	28	36	18
GNAI2	P04899	GNAI2_HUMAN	12	44287.2	60413.5	50563.8	0	48746.1	43291.3	0	55259.4	0	0	50305.5	45687.2	51828.4	51042.7	44766.1	50555.5	71026.6	32180.2	37084	47064	58450.5	27958	5	10	8	0	7	8	0	14	1	1	8	10	10	9	9	7	8	6	12	10	6	6
ATP1A1	P05023	AT1A1_HUMAN	30	107964	165817	133945	76048.9	130947	97761.6	82471.9	54813.3	48655.4	74923.8	82331	73859.9	79641.3	63301.6	41399.2	63079.7	34439.7	27197	41412.8	39325.6	66751.8	60386.1	26	33	35	2	25	23	3	8	1	3	21	27	30	21	14	20	3	4	7	11	8	2
APP	P05067	A4_HUMAN	26	146501	149010	117206	245447	160322	372701	482572	439562	327367	313086	62781.8	50943	76480.2	83483	70996.6	66709.5	338603	205972	289921	411975	523335	531346	7	3	3	12	6	5	55	39	30	24	2	3	10	10	13	14	38	42	74	72	52	66
ARG1	P05089	ARGI1_HUMAN	10	132640	190351	180352	259100	169477	203305	0	115426	0	0	194009	44456.8	72809.6	35153.9	52522	71670.4	0	60521.1	35415.1	36705.2	0	0	4	4	25	3	7	15	0	3	0	0	15	0	4	1	1	4	0	2	0	1	0	0
ALDH2	P05091	ALDH2_HUMAN	19	42641.7	47492.3	41817.1	0	32155.4	31061.3	0	37516.8	48900.8	47197.7	88067.7	105724	90008.4	53496.2	72468.8	83791.3	97070.4	136172	82818.6	114011	84098.3	70224.3	3	1	7	0	1	1	0	7	3	2	18	19	14	11	11	26	17	21	21	18	24	17
HMGN1	P05114	HMGN1_HUMAN	10	74727.8	151445	108359	53062.4	93061.6	94062.7	47322.4	115074	72183.1	61478.2	49597.7	54725.9	46573.8	55289.9	42030.4	42328.4	73169.4	56605.3	67222.7	70165.4	45796.8	57081.5	9	14	11	10	10	18	6	6	7	6	10	6	8	7	7	4	8	10	7	7	6	6
SERPINE1	P05121	PAI1_HUMAN	30	1.44319e+06	1.47066e+06	1110102	1.46508e+06	1.44557e+06	1.40906e+06	2.39166e+06	1.21051e+06	1.29973e+06	1.61695e+06	1868831	1.50864e+06	2025298	1.35793e+06	1.34055e+06	1.36066e+06	1861223	1.27574e+06	1.38489e+06	1.83628e+06	1.86716e+06	2.99291e+06	93	99	131	144	138	106	191	111	119	160	142	114	138	136	145	161	113	163	169	243	114	201
ISG15	P05161	ISG15_HUMAN	4	46559.7	64472.7	52478.8	0	51080.9	63181.8	0	0	0	0	52756.5	39945.8	31198.1	34572.2	35397	37282.2	0	24356.4	26236.3	14967	35637.4	50477	1	1	4	1	3	4	1	1	1	2	4	4	2	2	3	2	0	2	4	1	3	3
EIF2S1	P05198	IF2A_HUMAN	14	0	0	0	0	60352.2	0	183566	107220	94688.5	63434.2	68066.6	76390.9	65349.3	69074.3	60912.9	66297.2	81511.8	115633	124951	148678	111184	140722	0	0	0	13	0	0	3	6	10	3	1	8	2	3	4	8	10	13	26	17	15	10
HMGN2	P05204	HMGN2_HUMAN	10	285339	811197	563773	244506	322160	319988	0	205935	170502	208680	287122	428880	341999	183893	222857	228088	371345	308315	272647	352701	215598	228459	18	29	29	12	14	9	0	9	7	7	14	19	26	12	15	13	22	19	17	16	10	19
EDN1	P05305	EDN1_HUMAN	8	95173.7	0	0	0	78722.8	111400	94734.7	100664	193942	142760	105590	81458.9	70519.1	68665.6	84746.2	64728.7	210188	219206	209716	241644	226700	139464	3	0	0	0	1	3	4	7	5	4	9	6	2	3	5	5	9	17	14	13	11	13
ICAM1	P05362	ICAM1_HUMAN	11	22781.5	40797	13627.8	0	49513.1	49964.5	0	28855.8	53210.3	57434.4	42992.8	42507.5	50920	46658.2	42709.2	35899.9	0	28844.8	15934.5	45140.2	38923.3	30615.7	2	1	0	0	5	3	0	5	3	3	5	8	9	6	6	12	15	4	0	7	7	3
RPLP1	P05386	RLA1_HUMAN	4	155465	105702	202785	0	60562.5	101173	290564	199694	180383	154733	340403	149241	245807	171639	80651.7	116500	0	224557	534445	430556	241754	271548	9	13	5	1	11	9	3	19	11	8	12	16	11	5	8	7	2	18	17	17	13	8
RPLP2	P05387	RLA2_HUMAN	10	238611	151188	145988	99319	178259	151410	0	275285	343480	338220	288891	206657	242141	146098	129952	161658	316222	408775	376534	323232	381237	305159	22	12	17	9	15	15	4	28	26	24	28	24	23	11	15	16	38	30	27	23	26	30
RPLP0	P05388	RLA0_HUMAN	15	95310.2	83244.2	91992.9	345224	93401.3	71371.8	53853.8	171444	170567	118295	130840	138355	111048	122284	97808.3	113568	131757	215248	221414	251638	199345	230808	19	24	20	3	17	16	5	22	24	19	13	18	15	15	12	21	14	21	26	28	22	30
SSB	P05455	LA_HUMAN	33	84180.8	98430.4	114745	77614.2	79458	47562.5	143386	134279	126720	123618	115512	117047	106757	94953.6	102320	97105.9	81942.2	152324	196394	158843	128882	224506	25	6	20	14	17	4	21	28	21	21	31	45	26	42	41	38	22	51	57	60	30	47
ITGB1	P05556	ITB1_HUMAN	23	132178	171494	182802	158482	153493	121700	122351	94933	111437	145598	100238	101377	86382.5	103868	93070.1	87253.2	76311.8	37244.9	55954	71001.2	83231.4	87901.6	22	38	37	18	37	21	2	18	6	5	23	23	29	32	31	26	18	5	10	24	14	7
KRT18	P05783	K1C18_HUMAN	13	74250.5	58906.9	57696.7	0	64618.4	88391.1	85945.9	74551.2	88007.6	61367.4	47761.2	39550	46150.6	46994.6	71438.7	48003.8	0	39564.3	16135.3	25581.8	50870.3	63528.6	7	1	0	0	1	3	6	4	6	3	2	4	5	5	9	13	1	3	5	4	4	6
COL5A2	P05997	CO5A2_HUMAN	13	110167	78067.2	79781.3	105945	127202	96509.3	106731	136528	261989	263482	140305	112777	99471.9	59926.6	74236.1	39522.8	154847	94343.4	59650.6	124625	166777	146974	15	10	13	20	14	12	6	23	22	17	27	16	16	18	14	8	39	18	12	19	29	32
UROD	P06132	DCUP_HUMAN	14	70810.1	69462.1	82377	77382.6	94477.2	85537.6	129546	57997.1	71567.5	79863.9	133382	111067	110729	123410	118580	126341	95029.9	103503	87131	87392.6	80274.6	101895	10	6	10	8	14	14	9	9	5	8	22	31	22	23	28	43	17	36	38	27	8	17
GSN	P06396	GELS_HUMAN	36	277528	195725	226991	188726	256643	224041	415168	369147	422448	449520	430208	384680	363483	321880	325920	349914	520228	456985	374553	414756	512449	426142	39	12	30	38	37	23	32	52	50	43	73	63	66	58	51	73	60	97	68	87	59	64
PTMA	P06454	PTMA_HUMAN	8	841601	1.46872e+06	845500	1.04583e+06	672123	922761	175078	1.22193e+06	1.05386e+06	1077153	803729	439401	389757	0	194359	161681	1.72288e+06	297264	314932	514941	979757	1.74614e+06	11	10	13	8	7	9	16	13	16	10	7	5	8	4	4	3	24	2	5	8	7	23
ATP5F1B	P06576	ATPB_HUMAN	22	96036.4	52437.1	77041.6	54730.4	55557	65983.6	71844.5	61363.4	104393	76449.9	97598.6	94680.2	76995	84806.7	95884.1	90100.6	110591	69480.2	85834	81866.2	90928.1	97701.3	27	2	22	5	23	12	25	22	14	2	37	28	39	28	46	54	25	35	22	35	18	25
S100A6	P06703	S10A6_HUMAN	10	39831.3	52051.7	36321.7	0	47246.8	47052.6	0	39585.7	45189.2	37168.4	74308.7	45387.7	47631.6	43292.3	48785.7	48703.1	0	46862.5	34201.4	48586.1	67026.4	67682.2	7	11	5	3	14	7	4	10	12	3	14	9	12	5	9	13	0	5	6	11	6	20
ENO1	P06733	ENOA_HUMAN	56	4974122	5.01961e+06	5.27769e+06	5.4042e+06	5455670	6228303	3.49344e+06	2.86615e+06	3.47323e+06	3128340	3927923	4.69943e+06	6.04658e+06	3878409	4262291	4.04605e+06	4.16694e+06	4.31896e+06	3.94607e+06	3.59435e+06	3.02532e+06	4.06767e+06	264	264	356	356	338	332	278	191	239	255	293	339	302	370	339	387	256	376	325	378	209	269
PYGL	P06737	PYGL_HUMAN	41	84032	100097	91567	115112	131653	108423	108278	80799	76958.1	80674.6	150819	146088	133686	156292	162553	154172	121301	115147	123790	131077	113955	138293	23	13	17	10	33	30	19	19	5	8	35	43	37	46	65	65	45	56	54	65	30	45
GPI	P06744	G6PI_HUMAN	35	1.45196e+06	1.25109e+06	1.31785e+06	1.79529e+06	1695612	1.82541e+06	1.3196e+06	613656	569326	382682	1.00153e+06	1.13822e+06	1.42787e+06	1497737	1495704	1.71131e+06	783429	846795	1.32856e+06	988190	720241	1.05685e+06	144	109	167	143	162	165	101	62	53	40	122	131	150	156	160	191	62	148	131	113	42	99
NPM1	P06748	NPM_HUMAN	14	89482.2	92506.7	140238	226562	78383.3	56634.7	178792	209807	145643	126878	123105	123697	126389	82929.5	80801.6	108108	126808	203083	288911	301026	174196	227750	14	9	18	7	14	5	21	24	9	11	13	12	25	9	12	14	16	13	30	27	15	19
TPM3	P06753	TPM3_HUMAN	26	594740	680306	504252	568554	582520	389855	978804	662465	418643	475550	480192	431761	458801	473823	429089	450769	584348	535620	716209	777462	840130	1.0295e+06	34	34	34	21	31	31	40	31	25	27	35	27	33	30	28	32	36	31	46	40	39	44
HEXA	P06865	HEXA_HUMAN	16	237533	208757	239417	261801	282621	267744	208586	152263	168520	167263	238539	232860	245997	241260	221412	215129	209551	175151	182346	172382	162528	149505	30	34	37	23	40	29	28	20	23	24	31	28	37	29	32	28	13	35	28	22	27	27
DBI	P07108	ACBP_HUMAN	13	707680	759790	407265	540458	1.17348e+06	735988	454773	443904	309822	293658	1.52212e+06	1.015e+06	936183	1.09571e+06	1.30584e+06	1.26026e+06	791820	1.03117e+06	878534	840258	733008	645777	25	28	19	35	40	23	30	23	20	20	40	32	33	36	56	50	41	39	50	44	29	36
LDHB	P07195	LDHB_HUMAN	26	1.67254e+06	1.38339e+06	1.35569e+06	1.52459e+06	1.59279e+06	1.73988e+06	900872	882235	974682	881194	1.09458e+06	1.09286e+06	1.2404e+06	1.17176e+06	1241716	1.29375e+06	1.11765e+06	851286	1.22399e+06	998043	817752	1.10789e+06	92	63	85	128	85	100	71	56	67	46	64	75	81	89	96	98	64	66	95	84	49	101
P4HB	P07237	PDIA1_HUMAN	32	326770	351480	300816	165621	237943	161697	789884	930489	437184	473985	179235	167153	158085	249567	211521	169131	286443	298963	524035	330527	300618	410276	57	38	43	24	36	25	102	93	74	73	38	36	39	50	58	42	39	46	110	50	49	65
ACYP1	P07311	ACYP1_HUMAN	8	90904.2	95691	97365.9	72403	126687	105753	80578.3	51386.3	54307.8	58898.1	141670	126690	110950	73083.1	104314	86604.4	82016.9	89849	73491.2	57207	74087.7	69870.6	5	13	10	12	8	9	4	3	5	5	16	11	13	7	10	11	3	9	10	9	4	3
CTSD	P07339	CATD_HUMAN	14	97635.2	100226	140184	158701	113020	130322	327403	115223	191656	166138	278963	283424	332269	229133	256077	238388	214450	252589	176147	189935	157916	143325	18	16	22	22	22	26	11	17	41	31	38	35	51	25	39	33	26	30	26	26	30	19
ANXA2	P07355	ANXA2_HUMAN	32	1416688	1.59433e+06	1.72313e+06	2.26552e+06	2.34699e+06	2180214	577612	937878	662557	747346	1.50582e+06	1.48647e+06	1779297	1.99975e+06	2.28468e+06	2.63067e+06	894783	1.00752e+06	1.20947e+06	1.52395e+06	1.23487e+06	1122128	60	55	102	107	76	78	82	46	24	26	73	75	81	88	84	109	42	71	74	60	44	59
CAPN1	P07384	CAN1_HUMAN	27	67161.9	45723	69675.4	0	93107.3	57784.8	82068	90046.8	94613.5	84464.7	133500	114713	114057	107318	112746	114313	113455	96240.4	84899.8	116005	82350.7	114945	7	2	31	0	12	4	3	9	7	5	25	17	20	16	21	37	9	24	35	26	17	25
TUBB	P07437	TBB5_HUMAN	28	165697	170377	199185	171664	258858	178382	548041	532855	341870	212282	170823	154415	182112	368314	339596	271441	258878	270231	366026	382302	367644	453895	41	41	64	32	74	52	69	86	69	53	54	66	51	101	85	72	46	100	80	90	56	96
PSAP	P07602	SAP_HUMAN	31	1.2921e+06	1278460	1.71977e+06	2.12149e+06	1.81683e+06	2063402	2.15776e+06	2329858	2295843	2.24999e+06	1.61541e+06	2.00522e+06	2.73173e+06	2.7372e+06	2.99728e+06	2.63711e+06	1.86822e+06	2.07309e+06	1.82922e+06	2041249	2.6772e+06	2.47435e+06	61	41	48	85	69	72	66	71	79	85	65	73	99	93	122	106	72	99	124	108	66	103
HEXB	P07686	HEXB_HUMAN	22	565552	498740	423073	512062	528386	513858	391076	280149	380320	362040	440107	413182	411833	372732	394198	405447	353239	267537	269863	250710	273475	249267	60	57	65	61	49	60	52	35	39	35	56	46	46	54	50	50	39	49	42	55	32	41
CTSL	P07711	CATL1_HUMAN	6	47374.1	65142.7	33641.8	0	76197.9	76452.3	0	98924.8	115707	122376	79250.9	64333	63544.9	85156.6	72111.7	27369.2	101880	67390	28210	104431	139031	74398.4	2	1	1	1	4	5	2	5	4	11	7	3	2	3	2	2	5	7	4	4	6	4
PFN1	P07737	PROF1_HUMAN	18	4321004	3.71762e+06	4396571	5589444	5.11548e+06	6094699	2.2944e+06	1.92176e+06	3.12521e+06	3.06276e+06	4318857	5.09479e+06	5.95344e+06	4712614	4.78725e+06	4.8826e+06	4.17454e+06	3.64555e+06	2970844	2.92289e+06	2.6919e+06	2.39498e+06	83	81	133	120	109	127	69	65	92	93	124	130	148	80	133	146	76	90	103	87	89	79
APRT	P07741	APT_HUMAN	9	0	46213.3	0	0	30482.4	36951.4	0	59930.3	84142.3	55139.5	29832.2	28292.4	0	25254.9	31690	35906.1	0	46259.2	46840.6	50158	59465.1	57493.5	0	3	0	0	1	0	0	6	2	1	0	0	0	6	5	4	3	4	14	8	3	5
EPRS1	P07814	SYEP_HUMAN	49	96397	107205	92621.9	149295	106959	97361.2	117401	105440	85561.2	121879	103901	100653	91744.8	93106.7	87041.8	101146	125046	94808.8	102795	106497	113593	129184	18	8	15	12	16	15	8	27	5	7	33	29	36	33	36	43	18	48	50	48	22	33
CTSB	P07858	CATB_HUMAN	20	763010	910811	762696	871592	875979	844943	1.20446e+06	892828	794171	818722	1.12522e+06	1.08078e+06	1418959	1.07084e+06	1.10623e+06	1158150	1.46179e+06	1.19754e+06	1.11722e+06	1.13781e+06	1.27995e+06	1066602	53	49	53	51	54	45	73	42	36	53	76	65	66	56	73	79	54	64	68	71	47	57
HSP90AA1	P07900	HS90A_HUMAN	55	495277	440526	585356	394753	640745	324292	1.10182e+06	1.34375e+06	971783	776418	600692	621372	644970	619221	437503	441577	680145	744256	1.12123e+06	1.50653e+06	1.16793e+06	1.4528e+06	62	47	91	89	96	45	156	107	109	128	112	103	87	106	94	81	75	122	157	160	122	164
HNRNPC	P07910	HNRPC_HUMAN	13	315578	268568	265842	162206	319510	314626	296558	401193	318061	316113	520296	467638	543199	299354	276733	342280	427315	543188	482089	564292	505507	448760	23	12	16	9	14	17	13	17	15	12	22	22	20	20	17	20	14	31	30	29	19	22
LAMB1	P07942	LAMB1_HUMAN	70	96992.1	110132	133596	228554	216530	167653	304701	409424	422609	366946	246027	233013	204423	359972	292758	269762	402901	311322	378047	496218	454898	458531	46	22	64	51	73	57	70	117	108	102	78	81	76	115	101	104	97	93	164	142	109	156
FH	P07954	FUMH_HUMAN	18	183087	165101	199884	156239	154473	214434	142271	90698.1	160341	141187	199669	192313	205189	158045	202297	203629	313422	210661	181070	188732	215619	155381	36	19	28	25	27	29	9	11	13	7	47	36	33	26	37	46	23	41	28	37	20	26
THBS1	P07996	TSP1_HUMAN	86	775975	556692	494042	786908	744674	489931	2.11635e+06	5126060	4.80567e+06	4443149	744022	621994	679272	1.71302e+06	1.52394e+06	1.52934e+06	4194709	3.79429e+06	4486621	6.50473e+06	6.3491e+06	9223411	94	54	65	89	111	57	214	285	256	251	113	85	96	171	174	192	299	283	375	453	317	494
RNASE1	P07998	RNAS1_HUMAN	4	202512	279576	237395	140821	148287	166994	176740	237832	352216	383483	76910.3	61018.1	74494.1	39407.5	43090	33769.9	118098	87042.3	94656.1	91335	109043	95732.9	19	11	11	10	12	6	14	11	12	21	9	5	6	1	1	2	8	12	9	7	5	8
ANXA6	P08133	ANXA6_HUMAN	26	54404.9	55557.4	62524.5	0	43704.5	52304.5	89463.5	65349.5	61918	58522.2	43624.8	43222.9	40591.8	65230.8	52760	51558.9	0	39788.7	62974.8	55471.9	58707.2	43795.7	2	3	6	0	4	5	6	18	6	1	10	17	13	32	41	27	0	26	29	19	9	4
CD55	P08174	DAF_HUMAN	10	112728	187290	114794	187594	170396	174535	0	0	63994.3	55934	140039	104854	118613	111147	122838	92089.7	0	23452	29402.5	65666.4	73451.9	0	3	7	8	10	7	17	0	1	2	1	6	5	8	5	7	4	1	3	0	3	5	1
HSP90AB1	P08238	HS90B_HUMAN	56	192983	221069	226459	186671	279784	153679	808309	826123	474474	360611	268139	260196	288705	371763	284568	279789	383140	473623	674140	722817	527550	628866	35	25	42	31	41	19	85	64	51	56	56	35	65	53	43	47	64	64	73	97	68	80
MMP2	P08253	MMP2_HUMAN	38	173320	133954	190193	214446	269020	191118	511451	419426	529762	478902	195840	181666	172306	169602	155710	137141	296158	270853	208055	353998	252187	353536	33	23	60	48	38	31	69	56	89	75	39	38	45	63	39	32	43	68	79	76	50	68
COL4A2	P08572	CO4A2_HUMAN	22	56268.8	55962.6	56555.4	82740.1	87400	64158.1	69430.7	76555	119062	142431	81233.2	71805.2	77485.1	73785.3	88782.4	76257.5	102005	93909.1	77052.6	115091	159999	148039	6	7	6	7	10	6	5	11	11	11	21	18	20	10	13	13	22	23	17	29	40	31
CFH	P08603	CFAH_HUMAN	37	36767.6	81264.2	145514	0	70189.5	131332	284576	228135	284828	179550	35883.4	62376.7	26970.6	37480	38780.9	36924.6	81382.6	66456.9	82791.9	100793	106139	128303	1	0	3	0	1	3	25	64	45	26	2	17	0	4	1	2	7	14	10	20	21	5
SNRNP70	P08621	RU17_HUMAN	8	55994.7	56486.1	0	0	50705.6	0	0	58359.8	0	65139.4	43088.2	47862.3	48525	35002.7	34957.7	28161.5	0	40516.3	31406.9	56229.4	78363.4	55846.5	4	2	2	4	3	4	0	3	3	4	1	6	5	1	2	0	0	6	5	5	4	10
ITGA5	P08648	ITA5_HUMAN	17	147962	150266	175141	94117.5	158149	140342	0	87252.7	93086.9	109623	112242	84727.4	87208.9	95496.5	73277.5	79961.4	0	44668.1	64569.9	64419.2	115033	0	19	17	20	9	15	16	0	10	3	2	18	9	7	7	9	14	1	2	10	8	11	0
VIM	P08670	VIME_HUMAN	74	3.85749e+06	2.12996e+06	1.86421e+06	2.58997e+06	2.98271e+06	2704648	3.58413e+06	4.90432e+06	4.98363e+06	5686216	3.70432e+06	3.5011e+06	3.85169e+06	4.05405e+06	4.63174e+06	4665645	10971671	6.62419e+06	6.13239e+06	6111281	7646807	7340776	190	135	161	257	195	175	366	208	230	240	203	216	226	356	289	331	360	313	479	305	273	363
KRT19	P08727	K1C19_HUMAN	21	120994	132823	0	0	54004.5	182644	0	0	0	0	84899.7	79323.3	89772.8	170420	167320	162023	267219	113926	79405.1	56497	113685	115595	1	2	2	0	0	5	0	0	1	1	4	2	3	9	17	10	5	4	4	3	4	2
KRT7	P08729	K2C7_HUMAN	26	217117	146974	120495	193293	218272	242187	88405.3	193371	166635	172374	164409	169002	165471	265272	310073	315311	139977	131667	127621	138136	185967	125938	25	14	16	8	20	22	7	13	6	2	16	15	19	21	29	30	5	16	11	14	11	12
ANXA5	P08758	ANXA5_HUMAN	18	150328	119488	169332	114247	107415	118396	98155.5	71982.1	66184.1	64777.1	121762	128524	141874	143617	155580	179401	92718.6	82426.3	118782	125434	103828	124610	13	11	21	3	11	13	10	21	2	1	22	21	26	31	31	33	14	24	27	21	11	25
KRT16	P08779	K1C16_HUMAN	41	101588	436586	229295	127351	91082.3	150128	75934.6	190386	0	105759	41198.3	42045.7	40342	20647.6	77709.6	30938	99197.8	19183.7	32852.7	20090.9	128779	0	15	66	51	19	10	24	5	42	0	6	6	7	5	1	12	6	29	2	8	1	21	0
RPSA	P08865	RSSA_HUMAN	14	105648	68914.8	65410.7	0	94302.7	74136.3	255081	166010	159257	96800.5	173074	166045	173224	142265	136350	155388	206198	202226	153064	182988	183482	202403	19	8	13	0	8	7	7	22	15	12	18	24	23	14	17	25	23	27	39	30	14	25
CD63	P08962	CD63_HUMAN	5	112339	201154	146847	80462.5	101048	71904.5	0	85129.3	0	0	117802	69660.9	67017.1	50747.3	43205.4	36595.5	179704	16728.9	18219.4	39818.1	0	0	7	8	10	3	9	7	3	6	1	2	7	7	5	4	8	4	2	1	2	1	2	1
ENO2	P09104	ENOG_HUMAN	18	78203.2	107462	108166	103170	115099	107250	67578.4	68689.5	92218.9	96863.6	70807.1	88106.6	71262	70514.8	76308.3	81402.9	112445	66732	41085.1	46528.4	91679.5	65158.6	5	12	12	9	12	6	10	8	7	6	5	13	11	8	7	12	8	11	10	13	6	10
GSTP1	P09211	GSTP1_HUMAN	17	1.40672e+06	1.06161e+06	1.56605e+06	1.46214e+06	1.40026e+06	1.77238e+06	855197	789274	1.07872e+06	925390	2.28544e+06	2.28413e+06	2.62445e+06	1.57514e+06	2.55961e+06	1858916	1.78945e+06	1.73439e+06	921881	1.09659e+06	1.20598e+06	1.67614e+06	68	54	73	81	60	77	41	46	47	45	101	81	108	77	87	107	69	84	74	73	61	67
MMP10	P09238	MMP10_HUMAN	15	19462.2	17797	17723.1	0	48026.9	42298.6	0	0	0	0	94669.1	103589	91094.7	75049.5	94796.9	76411.2	105329	77346.8	53511	104181	130371	118799	0	0	0	3	3	3	0	0	0	0	19	17	15	12	10	14	13	12	8	12	9	14
CXCL1	P09341	GROA_HUMAN	5	43654.1	43007.4	41132.1	0	86291.1	86582.1	0	43928.5	63548	64544.2	67092.3	73810.1	73853.7	85523.4	92085.2	98386.6	75721.1	110806	85251.8	135166	135977	75902	2	1	1	0	1	5	0	3	3	0	5	3	4	3	5	2	3	3	3	4	5	7
LGALS1	P09382	LEG1_HUMAN	12	1.00505e+06	668147	664783	937705	1.13395e+06	1.42389e+06	753279	843155	1.25437e+06	747167	2.6627e+06	2.62103e+06	3.36693e+06	2.62763e+06	2.90744e+06	2601026	2.55574e+06	2422740	2.01697e+06	1.88387e+06	1.92554e+06	1.95715e+06	36	30	33	51	41	37	46	33	45	29	80	62	68	59	69	89	62	64	57	53	50	63
QDPR	P09417	DHPR_HUMAN	11	93743.4	87615.5	99657.3	72241.9	95738.2	95671.9	0	52055.3	79235.3	77702.1	86628.2	66270.7	67439.4	52980.2	43454.3	56656.2	73335.2	49042.1	66105.9	48009.3	70801.1	0	12	5	6	15	7	9	0	6	6	7	4	5	9	4	2	8	12	3	7	3	7	3
HMGB1	P09429	HMGB1_HUMAN	23	415540	460970	374314	272440	369529	229888	723167	569849	429841	472017	570585	370181	507835	253683	217934	193131	405202	577959	863614	848407	730582	632559	28	21	22	10	30	16	108	49	28	29	33	28	25	28	20	18	28	55	70	71	52	66
SPARC	P09486	SPRC_HUMAN	17	437136	375730	254070	303355	700720	394884	2.6287e+06	3.00496e+06	2.85313e+06	3.5359e+06	685084	447743	429809	1.59889e+06	1374072	1.10348e+06	4.03316e+06	3755396	3205233	5.36154e+06	4981776	4833878	63	42	40	34	74	34	135	80	112	136	64	38	41	68	80	74	78	119	131	140	118	123
TPM1	P09493	TPM1_HUMAN	25	87369.5	73666.6	55402.7	0	79210.3	68512.9	134215	89759	113011	126832	62241.7	57916.7	58004.3	51791.3	53872.4	54486.4	97634.3	96568.1	92991.9	99157.1	138520	131823	8	2	4	0	7	4	9	9	6	10	6	10	6	3	8	6	20	14	16	13	13	12
CLTA	P09496	CLCA_HUMAN	7	62394.7	75400.9	45818.1	39635.7	69127.4	83193.4	105137	94349.8	85040.6	53355.5	42649.3	55051.9	72803.8	54866.7	63468.1	72567.7	65762.2	91123	84613	87040.5	76387.9	43866.3	6	2	2	4	6	5	4	4	4	3	2	4	7	4	5	4	7	9	6	4	5	4
CLTB	P09497	CLCB_HUMAN	7	80690.4	61659.3	55788	91403.7	110466	122077	0	75658.5	114077	128060	88011	69669.8	65657.3	79895.5	86340	61677	150418	60398.3	30348.6	60276.3	130451	101424	4	4	2	8	4	11	0	8	3	2	4	4	2	5	9	6	6	4	6	3	3	6
HMOX1	P09601	HMOX1_HUMAN	17	82436.6	62305.7	80978.1	89802.8	79905.2	83284.7	73785.4	52935.1	57864.9	63703.3	155247	117154	131062	99248.4	102942	102711	75965	58541.5	41648.9	37710	63830.3	52033.6	8	4	9	6	12	16	5	9	2	4	22	23	34	17	24	27	21	14	19	6	11	3
CSF1	P09603	CSF1_HUMAN	9	0	0	21878.9	0	61995.2	27468	114436	83884.6	65307	68729.5	97425	102931	104344	118127	106296	135371	94723.5	142977	185007	260860	115738	127296	0	0	2	0	6	0	4	5	4	3	6	18	13	5	16	16	4	15	15	15	13	17
DLD	P09622	DLDH_HUMAN	20	197785	268059	260263	119817	176017	140303	211285	169354	157812	157014	195733	224934	208862	125810	126019	113946	250539	214102	174464	233368	172371	185178	23	30	70	21	23	27	25	25	18	19	35	36	29	30	33	34	15	45	32	43	25	36
HNRNPA1	P09651	ROA1_HUMAN	30	603666	587868	572057	857355	801869	667788	886322	503560	442986	450899	906476	804468	756450	1.12845e+06	1.28329e+06	1.46931e+06	585127	1.37584e+06	1.17018e+06	1.10293e+06	725255	968668	60	41	55	61	89	68	96	44	42	60	95	64	59	85	101	117	49	110	101	87	54	69
CTSH	P09668	CATH_HUMAN	8	27251.9	34958.1	35958.5	29666	24289.9	31811.9	0	0	33101.7	36459.4	30802.8	29454.4	33653.9	30352.6	32445.5	32383.2	44576	30256.7	31654	34465.3	30213.8	32528	2	5	4	5	1	3	0	1	2	4	3	5	10	1	2	3	6	5	2	6	4	5
PARP1	P09874	PARP1_HUMAN	34	76163.8	55531.5	54923.8	0	72987.2	61793.2	144732	93741	114149	122514	121798	117051	110629	80002.9	74229.9	68942.6	129679	112120	104557	94174.3	117028	96799	13	3	7	1	12	4	6	18	11	12	23	24	24	17	21	25	26	40	40	30	23	23
UCHL1	P09936	UCHL1_HUMAN	16	181245	141068	174805	144334	210641	193926	296095	228807	237509	186035	362819	312201	314629	310169	316671	336284	420516	385742	348966	295316	341049	247811	32	27	26	29	41	24	18	40	35	24	59	54	61	58	51	74	51	57	58	56	47	40
LTA4H	P09960	LKHA4_HUMAN	37	603526	510936	543237	580090	834473	640519	423017	377051	529162	505555	483811	440594	431215	572710	440205	358374	448172	255835	269222	254870	347739	355987	90	75	116	83	105	104	62	77	51	60	86	81	77	91	89	70	68	77	57	58	55	82
ALDOC	P09972	ALDOC_HUMAN	12	477172	412858	899337	491269	615580	703414	0	245906	521424	358609	390551	231084	280872	254833	253549	232096	553724	149302	203574	139244	493231	0	8	8	16	15	10	18	0	7	16	8	11	11	11	16	18	16	13	16	12	10	14	9
TMSB15A	P0CG34	TB15A_HUMAN	5	72585.1	108417	63807	83432.9	81842.6	87962.9	0	0	81711.6	72780	49843.4	38954.8	45943.8	41789.8	43261.7	32648.9	0	16752.2	24742.1	30431	74477.4	34676.1	6	7	9	3	4	8	0	1	1	1	6	4	4	4	3	4	1	1	4	3	2	3
HSPA1A	P0DMV8	HS71A_HUMAN	29	91798.7	83023.5	98600.4	110811	117585	106963	184468	162063	159203	154710	138740	104415	96833.3	139931	132212	122458	212093	155455	143871	142377	181053	154569	18	12	21	10	29	21	34	26	30	23	36	34	34	42	35	42	31	54	51	46	46	40
CALM1	P0DP23	CALM1_HUMAN	11	647148	1.2492e+06	755520	845708	888002	673319	2.57565e+06	988883	784243	865341	718297	443624	452285	498950	597996	529614	1.4083e+06	1.05036e+06	1020510	1.17357e+06	1.79084e+06	3774430	17	34	44	35	31	24	79	48	23	50	49	22	35	33	48	48	30	58	104	76	28	95
SRGN	P10124	SRGN_HUMAN	6	0	23174.7	0	0	82806.3	51622.3	1.00861e+06	474445	466941	433124	13972.5	9928.92	0	45665.1	87719.7	109765	128191	134257	172131	349472	304720	198432	0	0	0	0	2	1	14	25	19	16	0	0	0	7	6	5	4	10	12	12	11	11
CXCL8	P10145	IL8_HUMAN	2	63349.8	82079.5	75361	0	214978	87353.3	0	32302.4	0	0	114391	127364	144149	165745	169701	191869	118059	152463	126762	166973	147676	103575	3	5	2	4	7	8	1	4	3	5	5	4	5	5	6	3	2	4	4	5	4	2
RO60	P10155	RO60_HUMAN	19	104950	155952	152142	152693	128892	96377.3	223276	176418	206640	178563	124602	137612	112348	143395	145804	144391	192783	230641	248204	180173	178798	255695	18	27	38	6	16	12	21	24	12	14	23	13	20	22	20	20	18	25	24	23	20	33
GAA	P10253	LYAG_HUMAN	27	428930	330164	371213	452937	404681	384635	337943	204140	343630	342335	221771	212102	226747	226176	255253	205334	190506	177018	185143	156525	127879	163186	57	72	83	89	57	62	74	25	25	30	55	47	45	53	57	57	27	43	44	40	24	39
HLA-C	P10321	HLAC_HUMAN	13	47523.1	57804.5	43804.4	0	52651.9	58790.2	0	49245.8	80482.1	70118.8	117943	85672.7	84510	48549.2	77582	67982.7	134803	98019.4	82455	92987.9	191354	134333	6	3	3	1	9	6	0	7	5	4	10	13	7	9	8	8	10	12	14	10	11	14
PTPRF	P10586	PTPRF_HUMAN	31	39761.6	56330.9	0	0	50612.1	76612.6	0	50760.3	66065.1	89405.4	47782.7	48000.6	51116.3	55197.2	54471.6	54844.2	99544.4	69411.1	50006.7	63649.2	85328.2	57862.5	0	0	0	0	3	0	1	5	8	8	5	12	8	14	16	16	18	20	27	31	16	6
TXN	P10599	THIO_HUMAN	11	598953	569794	585238	756869	1.03316e+06	791077	1.52977e+06	786455	585076	438441	1.2714e+06	895761	765868	1.29704e+06	992300	929555	936799	1.03495e+06	875602	939660	803287	1.09855e+06	25	19	27	30	27	26	36	31	20	32	31	33	27	29	33	36	32	30	37	30	20	27
CTSA	P10619	PPGB_HUMAN	9	267419	175878	323537	362718	288968	249096	447822	193783	242495	212277	333023	309208	316300	256953	318188	393545	315495	283511	237492	211893	218732	296926	16	4	13	15	15	13	11	13	4	8	33	14	14	12	14	16	8	16	17	14	11	11
PRKAR1A	P10644	KAP0_HUMAN	13	121711	135271	121477	117320	129524	117562	158842	53571.7	95545.4	101055	95331.6	102026	117524	108184	76879.3	128791	133396	141748	180935	188323	148703	78785.5	6	7	10	13	6	6	6	13	4	6	7	12	7	10	8	10	9	13	18	13	6	9
TFPI	P10646	TFPI1_HUMAN	12	0	0	0	0	34570.1	0	56242.7	44627	62209.6	49902.4	37483.5	29087.4	33239.5	40356	54532.7	48441.6	79135.3	92267.2	86184.6	122635	110976	122839	1	4	0	7	9	0	5	7	7	8	4	4	7	9	12	7	16	20	11	21	17	18
ESD	P10768	ESTD_HUMAN	12	134648	149236	160435	85342.7	93282.8	97065.2	93635.4	96119.6	112653	109250	189984	201496	208772	144370	129736	153278	134575	193069	171185	159616	144852	102348	20	17	24	10	16	9	5	12	9	12	46	28	35	24	14	17	6	26	31	18	12	22
HSPD1	P10809	CH60_HUMAN	29	76841.7	95324.1	88621.6	84030	74180.1	80885.5	135347	72929.9	94579.9	83141.4	124376	172445	147437	116853	117470	96829.8	125905	169940	79316.6	161102	96544.6	119697	23	16	15	19	16	26	8	14	7	3	33	35	54	35	30	21	41	52	20	29	16	53
CLU	P10909	CLUS_HUMAN	24	154932	63806.9	50093	71315.9	61583.5	73094.9	168498	157982	258275	188177	258957	181677	172190	426143	461036	408519	2.43221e+06	1.9252e+06	1.11997e+06	1.33624e+06	1.8288e+06	1.13755e+06	19	0	0	3	9	11	18	21	24	19	26	18	16	31	36	40	103	96	91	69	55	89
HSPA5	P11021	BIP_HUMAN	44	245690	197729	233079	117347	189928	148091	418202	551742	473025	458941	169770	148866	114444	212703	200715	168299	383138	298149	263992	263434	307868	358283	61	40	60	24	41	30	84	93	70	66	54	56	50	52	58	56	77	75	73	69	67	106
LAMC1	P11047	LAMC1_HUMAN	74	95269.5	102304	131905	137292	191319	149316	297649	390273	438575	419791	231082	218470	185668	325835	274142	237918	521214	267854	264793	409940	418306	450916	26	17	32	45	49	49	56	108	108	91	78	91	73	110	107	102	126	93	118	154	111	188
MAP2	P11137	MTAP2_HUMAN	15	44708.9	74535.8	49866	0	48419.2	47596	0	0	0	107224	50971.1	44399.6	39522.5	39612.3	37280.3	30340.3	0	31468.9	24083.2	23629.1	30653.9	0	6	7	7	2	3	1	0	0	1	2	9	7	3	7	8	2	5	3	1	3	5	1
HSPA8	P11142	HSP7C_HUMAN	47	546693	411876	474368	360731	614734	490713	591711	829716	763322	812754	608553	583447	531676	729880	704036	696796	994444	931397	754839	804234	845101	890053	82	69	89	84	101	92	81	107	120	133	113	97	96	95	116	96	148	116	115	112	116	116
PYGB	P11216	PYGB_HUMAN	40	61378.3	67238.7	86030.9	0	85449.8	77555.3	0	84035.8	80427.8	56616	86778	79101.2	63598	86972.5	81924.5	68073	60972.2	60979.5	50396.4	69518.4	71914.9	100212	8	5	8	1	22	6	2	14	8	5	20	28	13	27	31	35	12	25	39	30	9	22
RALA	P11233	RALA_HUMAN	4	68252.9	55424.3	0	0	58112.2	0	0	100277	0	0	65454.7	65465.1	60023.1	67655.5	78787.9	65633.8	39001.9	61909.9	48757.8	65570.5	78446.8	58713.6	3	3	2	0	1	0	2	3	1	2	6	4	5	6	7	3	6	4	6	9	3	6
LAMP1	P11279	LAMP1_HUMAN	6	131428	129669	354831	638807	215295	288298	772553	87745.1	236890	279347	196725	260444	302772	228349	277702	360392	234151	319881	197562	215162	134348	263941	4	12	9	11	7	12	5	9	8	6	9	10	8	22	8	11	9	9	11	15	3	7
G6PD	P11413	G6PD_HUMAN	28	50017.1	42406.6	53664.3	0	77990.1	53429.8	179212	109725	134485	115969	118639	123225	112960	109226	125005	137578	143419	152411	163629	132115	110576	127793	8	1	4	2	22	2	23	18	9	9	28	25	21	32	36	38	40	41	55	37	30	49
MTHFD1	P11586	C1TC_HUMAN	17	96915	124994	593322	0	157923	113350	532994	243616	0	0	185492	186833	190034	289060	266559	255333	0	133993	484768	236845	0	0	0	0	0	0	3	2	3	9	0	1	2	4	5	5	6	8	1	2	16	5	6	1
IGF2R	P11717	MPRI_HUMAN	49	68926.8	103160	107736	0	88665.7	97747.6	57230.5	81000.1	118891	136152	102004	86860.6	74880.9	77847	75175.6	75314.9	109749	71252	58038.6	72129.8	94295.9	93358.7	7	5	19	3	21	12	8	18	14	12	33	33	16	19	40	37	42	36	42	35	19	16
ADH5	P11766	ADHX_HUMAN	13	134862	97724.6	136907	83144.8	123874	107422	0	93092.7	79988.9	62615.7	127361	129255	115826	92717.6	84527.9	62283.5	76188	75348.9	51535.6	61916.5	66194.5	55425.1	15	10	8	4	7	6	1	4	6	3	10	16	10	9	9	10	7	14	8	8	4	7
PABPC1	P11940	PABP1_HUMAN	24	230237	168491	164132	94183.7	207941	174038	173289	179656	215057	182411	247554	233906	232111	185569	182628	184762	224343	256700	229248	244179	267630	187280	22	19	16	6	19	13	18	18	13	9	28	27	25	17	22	23	15	26	29	29	26	26
PCNA	P12004	PCNA_HUMAN	8	81826.9	56772.2	59616.1	31628.5	55176.6	53506.2	0	114203	126732	151918	54792	57242.8	47068.5	58731.3	49477.3	38693.8	108643	81084.3	50064.5	73785.9	117889	93333.2	6	2	5	3	5	2	0	14	11	10	6	9	14	4	4	6	18	9	7	12	14	6
HARS1	P12081	HARS1_HUMAN	25	105644	82714.4	92293.9	128190	121417	101698	174327	77564.7	88437.3	84536.5	103610	118474	110037	117508	143272	156030	124637	115824	137173	126176	127809	116509	22	6	13	18	25	21	11	20	15	9	15	25	20	18	28	29	19	29	28	28	20	32
COL6A1	P12109	CO6A1_HUMAN	17	18866.5	21174.2	0	0	39222.2	21110.3	83211	62642.7	64613.4	64721.7	35769	33308.1	25478	50710.2	44556.4	51728.9	55196.9	68054.7	72028.3	84336.1	57849.5	40565	0	0	0	0	7	1	10	14	15	7	10	4	2	9	12	13	15	11	15	19	17	11
TPR	P12270	TPR_HUMAN	21	42332.8	77020	58723.8	0	34120	33881.9	22353.4	0	0	0	37650.8	40612.7	41728	24114.1	23142.6	29604.1	97647.6	32396.5	37531.8	37062.5	46327.6	0	5	14	7	0	0	0	2	0	2	1	7	8	8	5	2	3	7	10	10	7	9	2
PIP	P12273	PIP_HUMAN	8	122550	69046	98211.1	110521	37525.3	238053	0	44714.3	0	0	64349	20248.2	49798.6	40339.2	31874.9	27169.1	0	55978.9	15078.7	24061.5	0	0	10	9	15	5	4	18	0	5	1	0	10	6	9	4	6	6	1	5	3	3	1	2
ACTN1	P12814	ACTN1_HUMAN	80	1.12644e+06	959317	1.00226e+06	876270	1.17385e+06	811463	2179876	1.50677e+06	1.02266e+06	972840	1.1572e+06	1.08923e+06	963528	1.56638e+06	1381435	1.38271e+06	1.76609e+06	1.55069e+06	1.62871e+06	1.58267e+06	1.33161e+06	1.84624e+06	153	116	167	135	172	138	210	154	129	116	177	166	177	198	220	210	201	224	248	254	182	230
ACE	P12821	ACE_HUMAN	34	147996	137289	156532	165663	142382	137649	181679	114491	165984	165592	174819	143903	136014	191229	164605	168808	186341	131855	137648	146136	181808	180259	25	16	16	12	26	13	2	15	12	11	48	33	27	24	53	45	37	30	46	40	14	23
PEPD	P12955	PEPD_HUMAN	21	648142	854661	822130	1.17514e+06	879044	1.02504e+06	454878	396485	758738	790049	513762	435597	434226	494613	683112	625672	587138	506624	478509	355184	545259	621029	45	53	94	65	68	68	37	27	26	22	48	49	47	51	66	52	45	59	48	63	23	50
XRCC6	P12956	XRCC6_HUMAN	33	87179.5	94709.2	77516.5	101354	83780.9	61276.4	166310	129633	71324.3	86561.9	110181	111683	117295	89630.5	112328	116351	102418	140926	214743	138350	130157	213441	24	14	26	8	17	10	28	22	12	19	29	29	28	18	33	48	5	47	63	52	38	16
XRCC5	P13010	XRCC5_HUMAN	36	73945.8	64496.4	60272.8	68093.6	64550.7	47313.4	148595	143510	86016.9	71303.3	77649.4	82256.7	83326.5	103140	78843.1	84457.3	135935	149139	161447	155083	125241	122163	23	10	15	4	20	11	23	35	7	8	22	27	30	28	27	45	27	39	67	50	30	43
LAMP2	P13473	LAMP2_HUMAN	5	215025	297833	254280	388822	204648	362676	433627	106586	232493	281936	166793	243250	190135	197771	339197	142267	121946	159795	283771	118393	163856	229448	6	11	10	16	10	11	12	6	12	18	7	7	7	8	6	4	8	6	8	7	10	10
RNH1	P13489	RINI_HUMAN	26	126427	114374	132041	149171	147325	117793	206533	195312	192506	177208	265234	255146	263798	208522	207187	194935	310462	217800	177135	180477	211092	238119	19	16	34	8	29	21	17	36	29	18	55	62	61	43	39	47	18	53	68	49	39	41
CCL2	P13500	CCL2_HUMAN	5	48900.7	110020	73721.5	0	172223	137855	0	0	0	0	185759	195623	193682	168467	193618	193794	254209	254275	188570	414523	409357	285825	2	1	1	0	3	6	2	1	1	1	6	8	10	4	7	6	8	11	8	10	9	10
ICAM2	P13598	ICAM2_HUMAN	6	843692	783349	911079	1.11502e+06	1048657	1.37796e+06	1028344	453590	899206	880865	990565	896954	894447	777429	789899	743432	758274	962260	1.92402e+06	948651	535091	1423180	18	14	24	23	17	27	18	15	19	20	16	20	25	21	24	19	18	21	29	22	10	21
EEF2	P13639	EF2_HUMAN	52	169864	135136	171714	247371	231739	164945	359330	350541	299100	221058	360350	368735	334989	394088	380066	385513	367753	419980	431235	407243	349355	422942	51	33	40	36	63	32	85	83	56	31	102	99	82	85	104	111	81	88	134	105	65	90
KRT10	P13645	K1C10_HUMAN	48	1.41031e+06	2430548	2.25638e+06	1.66133e+06	1.70494e+06	2.25777e+06	829163	1.4068e+06	504083	901333	730950	403343	695257	486078	717366	693851	1431627	523340	404177	541692	819556	609534	133	148	225	206	136	174	61	98	61	76	77	66	90	69	102	83	127	74	68	66	79	93
KRT5	P13647	K2C5_HUMAN	45	369325	998487	596593	368971	426384	504355	192736	953632	139325	207935	180063	125663	161858	105969	217827	173795	338366	126527	119349	115727	246344	102670	39	70	68	53	54	56	6	73	4	15	29	22	22	13	30	19	46	19	15	15	29	13
PDIA4	P13667	PDIA4_HUMAN	41	88245.7	107909	95970.2	120789	73341	68481.4	314999	448173	245932	238111	69221.9	62636.4	59085.4	66856.8	57581.2	49943.3	180973	134559	154804	114829	157434	179389	17	11	21	5	10	4	58	91	35	28	13	17	16	22	13	12	41	54	61	36	21	52
ACP5	P13686	PPA5_HUMAN	7	194987	218926	194437	270802	198049	194486	372410	230630	189356	299205	69810.9	38185.9	39645.9	119117	48840.8	73361.5	0	91843.1	70529.8	80969.8	74140.4	0	15	14	22	11	17	17	28	10	18	18	11	6	2	12	8	1	0	7	3	14	7	2
TPT1	P13693	TCTP_HUMAN	11	226029	264610	364216	445688	586244	383623	449015	333245	400897	388199	593390	569385	529081	558012	703621	573417	396750	764748	453729	571658	487701	400927	18	17	26	28	36	26	28	17	18	19	32	31	25	37	33	34	20	33	28	29	24	25
ALAD	P13716	HEM2_HUMAN	10	41493.7	34134.3	30613.2	52899.9	32295.7	36155.4	72187.5	36604.8	0	0	28753.9	33817.6	31956.4	32088.5	43010	40848.7	30082.9	35919.4	24915.5	31255.2	38596	27797.6	6	2	2	5	4	1	2	8	0	1	7	7	4	3	12	15	2	9	6	7	6	6
PLS3	P13797	PLST_HUMAN	50	667597	517744	605485	589127	847914	708281	613816	439310	458501	411492	839010	835999	789149	666834	693974	818583	601127	544417	729344	618842	542334	816120	112	95	112	126	128	127	91	84	83	66	147	148	144	119	121	132	88	119	149	115	101	121
APEH	P13798	ACPH_HUMAN	16	141712	128267	131175	123467	179390	211003	133103	80691.9	108454	111103	111309	98473.8	88370.4	67727.4	107104	124050	101690	86992.6	76027	65773.9	71011.1	88517.2	22	11	20	9	24	19	3	3	6	5	19	14	15	10	23	18	5	8	13	9	12	10
PRKAR2A	P13861	KAP2_HUMAN	18	32902.9	0	0	0	37342.8	9027.37	72029.6	82886.7	76324.4	41597.8	74494	90723.7	73738.7	77052.1	67292.1	74332.5	86856.4	100373	124814	148558	114778	99226.4	0	0	1	0	1	0	6	9	4	0	10	22	10	8	15	13	12	22	26	37	13	11
CD59	P13987	CD59_HUMAN	8	1.35843e+06	2176717	1.32502e+06	2.14778e+06	2595190	2.24438e+06	414893	274688	259674	300944	1580226	1.49818e+06	1.84133e+06	1.56469e+06	1.77147e+06	1.97005e+06	251348	328477	332219	472064	371152	226024	16	18	21	46	26	24	30	6	10	11	24	20	21	16	21	24	4	8	11	9	8	15
MIF	P14174	MIF_HUMAN	6	1.90426e+06	3.66921e+06	3.3271e+06	2.23289e+06	2.69709e+06	4.17935e+06	1.2942e+06	465827	1.64823e+06	1.54796e+06	2.63568e+06	2939233	4763140	1.64125e+06	3091306	2.68052e+06	2.09198e+06	1.79745e+06	1.04334e+06	1.44562e+06	1402205	1.46673e+06	35	60	65	51	47	66	42	21	42	27	48	54	55	32	48	52	32	34	42	37	43	22
PRKCSH	P14314	GLU2B_HUMAN	16	107014	117234	92007.1	123349	91581.7	71460.1	159702	272425	128967	131896	76722.6	73055.4	63533.2	91486.6	74453	78292.6	115289	75734.2	118505	102540	99961.7	131015	13	9	12	2	10	4	14	19	13	21	7	5	7	11	9	12	27	10	13	11	8	17
HCLS1	P14317	HCLS1_HUMAN	12	196622	279910	208551	0	187846	194046	119379	166273	124623	76151.8	154761	159234	166316	108841	127102	112899	108149	108045	96010.9	137356	221042	108074	12	15	8	2	10	16	16	13	2	1	14	12	11	9	11	11	6	13	9	8	6	4
FDPS	P14324	FPPS_HUMAN	13	246920	197515	195336	184129	297402	275981	116787	169882	156000	168917	311844	271157	297065	374169	297671	314430	166280	188119	225303	219437	160832	172738	21	11	16	15	14	12	6	12	4	4	18	15	18	18	18	31	18	12	21	16	10	27
NID1	P14543	NID1_HUMAN	40	48226.2	65178.9	38212.4	0	51437.3	52233.2	107142	111817	117289	127121	69252.1	47315.2	42823	78927.1	84515	82712.9	167606	154760	170213	226200	208928	230162	0	0	0	0	7	0	25	30	20	13	12	11	9	20	25	36	40	49	52	97	43	64
AKR1A1	P14550	AK1A1_HUMAN	18	395730	429547	446456	545533	553872	578858	470023	187481	228551	227183	350504	378331	422641	462122	544994	547129	250726	267190	193185	183692	206850	168437	40	41	40	45	49	45	17	24	16	13	33	38	40	27	45	53	13	29	24	28	27	18
PKM	P14618	KPYM_HUMAN	41	592489	470243	576590	626388	566862	586226	799745	555475	585135	439155	710866	750427	807160	750442	882833	914604	932208	977476	853884	849242	594173	971925	94	48	103	83	100	98	70	80	74	57	128	122	124	131	136	160	95	171	134	162	100	110
HSP90B1	P14625	ENPL_HUMAN	37	117072	103400	94519	0	100431	71301.7	282719	330736	303518	209820	110882	112020	102777	141221	116750	133810	123413	128593	219112	235068	265277	288466	11	8	8	0	6	3	44	49	16	10	12	24	14	21	27	30	14	28	36	37	27	38
SNRPB	P14678	RSMB_HUMAN	7	36618.5	21634.8	0	0	31960.7	21452.9	50546.8	0	0	19199.4	61317.4	45866.6	33846.1	41056.4	40524.1	48350.8	38983.6	82860.1	68711.7	69409.9	57909.8	42450.8	2	0	1	0	1	0	2	2	1	3	3	3	3	2	2	4	10	4	9	5	5	5
IDE	P14735	IDE_HUMAN	15	24146.8	45382.4	49724.8	0	43416.2	37920.2	0	46239.5	0	0	37960.7	42758.2	44697.6	27881.8	48934.8	44177.5	39252	44693.8	37879	45613.6	42811.6	60827.2	0	0	2	0	2	0	1	5	0	0	4	10	10	4	9	11	5	8	13	6	6	2
COX6B1	P14854	CX6B1_HUMAN	7	92813.1	103808	123537	118454	119912	111016	168436	128654	153848	145790	155710	124263	119851	111001	86553.4	46764.5	134485	112305	71072.1	89413.5	129953	123671	5	3	10	8	3	6	33	5	1	2	7	9	10	9	3	5	8	8	6	9	5	4
HNRNPL	P14866	HNRPL_HUMAN	18	108522	109470	131773	63675.5	110258	102432	0	101361	135681	158701	193710	187494	159377	105884	126058	99930.2	136440	128914	111219	115976	126106	92253.4	10	6	12	3	9	4	1	10	5	13	22	18	23	4	7	10	24	17	18	14	17	13
DARS1	P14868	SYDC_HUMAN	13	22977.8	31836.9	10565.6	0	31425.2	26004.1	42102.8	52301.9	0	0	28772.5	27234.6	23900.8	31530	30255.1	32043.3	0	33609.3	40371.2	38133.1	0	69975.3	1	0	0	0	3	0	3	16	0	0	2	3	1	10	5	5	0	9	8	10	1	3
JUP	P14923	PLAK_HUMAN	24	71099.6	110290	79420.6	75843.6	63028.7	73728.1	0	216076	48576.1	33907.4	49011.4	40536	42797.5	33744.1	32833.2	37541.3	60882.9	43049.3	46827.9	53769.5	57596.5	55280.3	24	28	30	8	15	15	0	43	3	1	12	13	8	8	7	11	7	14	13	14	11	11
FABP4	P15090	FABP4_HUMAN	14	628442	479139	330349	576235	381396	369427	638473	345261	225779	264473	2113111	2444203	2.83555e+06	2.14203e+06	2.98599e+06	1.79144e+06	2.71385e+06	1.69015e+06	1135199	1.40498e+06	1.57104e+06	3016706	21	21	16	17	17	15	15	17	8	14	83	88	77	101	106	82	58	85	99	98	49	60
AKR1B1	P15121	ALDR_HUMAN	19	739228	450655	543563	993052	583276	680667	964619	322352	387240	338140	600212	542625	624324	600369	577474	615383	384086	520249	469621	380558	362920	373389	51	45	48	98	57	55	90	32	32	28	57	54	72	83	67	71	49	57	56	76	34	62
ANPEP	P15144	AMPN_HUMAN	54	1.51016e+06	1.61703e+06	1.73313e+06	1.29456e+06	1.49756e+06	1.5098e+06	1.06828e+06	800813	997846	994624	1.0367e+06	958705	968561	1.11333e+06	1.12896e+06	1.14033e+06	679188	765267	699344	762749	584277	695423	192	201	284	197	219	253	144	130	145	170	181	188	193	179	196	199	89	154	144	168	97	132
PVR	P15151	PVR_HUMAN	3	78429	71708.2	71730.6	68050.1	86753.7	94213.9	0	51260.4	100401	114919	44418.4	28468.8	39029.1	63183.5	23329.7	70905.3	87989.9	62703.4	51937	44016.6	51031.8	83606.8	5	2	3	3	5	5	0	3	3	2	3	2	3	2	3	5	6	4	5	3	4	6
ARSA	P15289	ARSA_HUMAN	8	90101	98711.4	129928	104244	127445	111617	0	105301	141499	142918	160510	160610	147678	103070	173237	182064	118494	120969	110482	111754	98494.9	89004	6	6	22	6	17	14	1	6	7	10	20	17	15	14	17	21	5	16	13	9	4	10
EZR	P15311	EZRI_HUMAN	38	155553	162150	140199	97847.6	179948	169318	172178	125833	109049	130544	135846	138466	122174	133774	144852	153060	112420	155811	172874	161388	144244	138122	14	19	27	15	25	20	57	14	11	26	16	27	24	17	42	36	33	37	38	49	29	29
UCHL3	P15374	UCHL3_HUMAN	11	47768.7	56100.1	35652.8	0	46531.4	49522.5	98113.1	67345.7	117319	110957	59860.5	53045.9	45362.2	60419.5	73797.1	47221.4	119979	109293	54715.2	95827.1	122082	96833.5	2	1	2	0	2	1	8	8	16	10	5	7	6	8	10	6	14	16	14	11	10	11
NME1	P15531	NDKA_HUMAN	10	496102	298586	276533	461710	411909	396641	960187	281003	265555	456437	470724	388027	461737	748714	746177	927098	454272	789754	729614	401283	278618	400012	25	18	22	18	18	19	18	12	12	8	33	20	26	38	46	40	11	46	33	22	14	20
NQO1	P15559	NQO1_HUMAN	10	44998.3	0	47541.7	0	72491.7	44837	157948	133234	62624	54889.1	142594	114892	118217	168220	140038	161019	249172	203326	176017	217893	209617	258164	3	1	1	0	3	1	10	5	3	2	5	6	6	5	4	14	14	11	21	16	7	16
GNS	P15586	GNS_HUMAN	20	926998	1.43122e+06	1.08177e+06	950064	932092	1.17042e+06	598454	420749	783598	804488	693431	642073	706900	519529	716074	505888	595540	543139	247944	369333	510469	510045	49	60	103	84	70	59	33	45	42	32	63	60	42	43	80	64	37	66	38	39	29	30
ARSB	P15848	ARSB_HUMAN	6	36800.7	53919.9	29004.7	0	46890.4	57589	0	0	0	28284.7	42696.6	18534.7	24119	29537.3	45221.7	35730.6	30629.2	11937.6	17858.3	0	0	23182.9	3	1	5	0	4	3	0	2	1	1	4	7	4	3	7	3	4	6	1	2	1	3
RPS2	P15880	RS2_HUMAN	11	44669.7	53988.7	65864.1	0	70352.7	59500.3	69238	111984	93945.3	54844	65223.7	60059.4	62218.5	95106.5	76791.6	68504	0	49823.8	65205.7	98936.1	108935	85252.1	1	0	4	0	3	0	5	10	7	1	10	5	8	9	13	12	0	9	11	14	9	11
DSP	P15924	DESP_HUMAN	79	58892.1	98790.6	107698	104199	46266.3	81807.1	0	137510	0	0	45464.1	23210.8	40357.3	24209.7	36227.3	36065.1	38585.4	38051.2	34380.3	21331.8	22142.9	0	22	40	71	2	13	25	0	108	0	1	20	2	2	0	3	2	11	2	2	1	3	0
TIMP2	P16035	TIMP2_HUMAN	18	119930	138135	144520	170054	149455	164246	834590	284032	436628	554945	237677	231215	254945	260300	230239	265894	692148	424871	433175	549102	513426	627310	16	22	33	21	24	17	37	30	33	30	18	30	28	29	25	32	27	47	49	50	31	48
CD44	P16070	CD44_HUMAN	8	194871	356369	268959	188935	284485	241982	122511	118563	156755	161385	228876	226068	245680	219972	240555	207617	167342	145077	157648	172229	175361	131718	8	15	18	9	19	9	14	7	4	4	13	11	10	7	8	9	3	10	9	9	9	9
NQO2	P16083	NQO2_HUMAN	10	62259.6	76916	61142.2	0	86675.4	87032.9	41373.7	31906.4	43065.6	39009.4	67280.1	64769.2	69582.9	87871.5	84506.9	84192.6	0	63958.2	56509.3	51741.8	45837.5	0	4	2	7	6	7	11	3	2	1	2	5	9	8	11	10	10	0	7	13	6	3	1
CBR1	P16152	CBR1_HUMAN	14	212260	179558	187878	186880	271319	282082	0	117687	199606	187540	268580	257020	252067	169971	219736	177636	189786	157392	119018	117748	144873	120203	22	16	22	14	18	26	2	12	15	14	24	24	21	20	33	22	16	28	14	16	12	14
GLB1	P16278	BGAL_HUMAN	20	219840	211680	222906	95188.2	217092	206722	198105	243988	211044	196084	290245	319365	326279	162970	228431	206646	143780	236386	223968	229681	183754	121530	22	17	27	10	17	31	13	14	21	15	33	30	29	16	19	21	33	22	36	18	18	30
PECAM1	P16284	PECA1_HUMAN	32	290238	369694	379613	278077	387497	341053	276650	282852	279272	292548	215616	221550	220227	201588	217246	204303	324422	207978	188961	190862	223503	189880	46	41	48	60	53	40	22	50	30	23	38	31	27	35	36	17	35	46	34	44	24	30
NCK1	P16333	NCK1_HUMAN	15	68328	77859.9	70587.6	76976.3	78407	80336.1	0	56452.8	57784.2	62046.1	67055.6	50132.8	56289.4	40757.8	47841.9	25166.6	100819	29172.2	18714.7	24594.3	0	0	11	11	10	2	8	14	1	2	5	5	11	11	7	3	5	6	2	3	3	2	2	4
H1-5	P16401	H15_HUMAN	8	502947	744438	427851	248011	363189	390347	0	322178	382977	344206	733509	516473	474533	274081	305757	187585	711701	292121	309740	202116	327678	389188	17	17	13	8	14	12	5	12	6	6	18	18	22	9	18	8	17	7	7	4	13	20
H1-2	P16403	H12_HUMAN	9	342139	460572	320257	191745	168680	251761	0	144155	87256.2	96237.5	310992	244839	452897	162549	173937	163244	187582	155684	178618	122496	179702	229234	22	19	14	18	9	12	0	7	6	11	11	8	20	8	7	12	13	8	10	6	17	14
FAH	P16930	FAAA_HUMAN	14	81249.1	87954	82244.1	113609	95809	107662	68321.9	32234.1	0	0	55317	53267.6	53108.1	52745.2	54204.4	44162.9	79780.5	43130.2	62313.9	38442.8	47502.9	57387.7	8	9	11	10	9	19	5	5	0	0	16	10	11	7	9	17	13	11	6	8	6	6
STMN1	P16949	STMN1_HUMAN	23	629780	775644	596279	477076	767496	639486	724283	586782	417971	441510	673139	761747	754552	583521	618789	592418	842584	887718	733146	663156	869578	538964	38	39	37	33	42	38	20	43	26	37	38	49	43	41	43	43	37	47	51	41	41	36
YBX3	P16989	YBOX3_HUMAN	10	63514.6	111072	84299.8	120489	74720.9	83289.8	63861	60276.9	72199.1	68387.9	64403.3	53157.8	57459.8	61027.8	59246.8	65293.5	137947	79968	97151	57067	86802.9	69565.8	9	14	22	7	12	13	4	7	9	9	12	11	13	8	19	10	9	11	12	11	19	12
NAGA	P17050	NAGAB_HUMAN	11	117901	107919	117564	141543	123484	136729	104845	49146.6	107523	123664	100207	80299.8	76089.3	67400.5	84774.2	75127.8	74644.2	65582.9	39181.7	54813.5	56682.3	56721.6	9	8	17	8	15	15	4	8	6	14	10	12	15	22	17	12	11	14	6	10	8	13
HMGA1	P17096	HMGA1_HUMAN	8	513517	1.0063e+06	862976	325364	681890	508426	532412	1.31528e+06	661590	603952	431747	616874	776993	503407	477211	507738	948790	1.01616e+06	1.59099e+06	1.80849e+06	1.34385e+06	1.0365e+06	14	17	39	16	16	15	21	26	29	30	18	16	18	14	15	16	14	23	21	23	30	33
GOT1	P17174	AATC_HUMAN	21	160637	204277	218275	189616	202826	266097	221832	80741.7	103433	102006	140544	137882	158744	153633	200410	194677	109901	123025	111215	111393	115543	119546	29	27	63	42	37	47	25	11	10	13	29	32	45	25	61	43	33	39	19	26	19	37
ITGA2	P17301	ITA2_HUMAN	19	102560	107176	116828	0	112889	86294.1	109155	85252.1	62089.2	70296.9	65375	88679.4	96323.9	115322	75477	89438	0	63868.1	67138.5	116385	47494.3	0	16	15	18	0	23	18	4	15	2	3	14	25	26	23	12	17	0	14	17	17	6	0
PRKACA	P17612	KAPCA_HUMAN	13	0	0	0	0	44703.2	0	82851.2	104423	80233.5	51403.8	61602.8	83535.7	90918.8	98112.6	82239.8	81283	0	108165	183969	149633	94416	82653.5	1	0	0	0	0	0	8	9	6	3	2	7	6	7	8	3	4	7	11	11	5	12
CAPN2	P17655	CAN2_HUMAN	24	108747	109064	119711	0	86516.9	66088.7	96896.8	225785	201542	153102	124141	113044	95241.4	109044	76430.3	64869.9	118144	92679.4	97282.4	131068	207408	182945	10	3	9	0	10	0	16	31	8	6	17	28	22	26	19	14	13	15	30	18	14	32
ENG	P17813	EGLN_HUMAN	12	69005.7	87262.1	78851.7	89731.6	88360.1	75552.7	69726.6	53933.6	47759.8	48510.1	72528.1	76655.2	76833.4	82934.2	78222.9	81942	49515.8	52802	43643.7	79968.6	53315.8	42227.1	12	8	6	2	12	8	6	5	7	4	16	15	15	12	15	16	14	5	7	11	7	6
GM2A	P17900	SAP3_HUMAN	4	38693.7	0	47254	0	37667	54382	55413.8	29349.6	0	0	64081.8	56079.4	58496.1	41228.3	55596.5	64724.9	38379.4	40355.5	55152.6	48636.1	53129.3	47855.4	3	2	4	2	5	4	7	5	6	0	8	8	4	4	5	7	6	4	7	8	5	4
LGALS3	P17931	LEG3_HUMAN	8	129754	96789.4	72165.8	0	141708	114221	147508	91217.2	81678.8	58001.9	302933	203360	192110	224939	299823	339151	139886	188974	121571	110994	146828	113684	10	5	9	3	6	6	10	4	3	2	15	16	19	13	16	18	11	14	11	9	7	5
PSMC3	P17980	PRS6A_HUMAN	17	36078	34481.9	49328.3	0	51864.8	39140.7	0	91307.8	76348.2	57700.2	42929.6	47366.1	36907.5	59499.4	50281.3	45722	40925	53288.3	50415.7	51710.1	55084.9	0	0	0	1	0	2	0	1	20	2	1	7	6	3	8	8	10	4	10	14	8	3	1
TCP1	P17987	TCPA_HUMAN	27	78306.7	78379.7	79060.2	0	102021	82035.6	111946	138675	132412	64430.6	98231.9	106726	103003	104074	99723.2	94404.4	141287	111805	100765	124580	126280	126017	24	9	19	4	24	7	9	47	13	7	29	32	33	19	30	34	20	40	45	53	24	36
RPL7	P18124	RL7_HUMAN	11	91423.6	210520	127383	0	62764.2	133716	0	57535.8	0	0	61715.8	48221.5	50344.3	62428.2	57123.9	64110.6	0	28626	45378.4	56120.5	51125.4	58277.7	2	3	4	2	1	6	0	11	1	0	8	8	10	9	7	9	1	2	7	9	3	6
VCL	P18206	VINC_HUMAN	67	349745	238443	266274	363732	502251	399160	210697	274613	351017	328397	381430	372852	400080	439784	480722	448415	374074	293519	268209	285191	360021	378298	124	69	133	138	160	115	27	78	92	78	148	126	128	139	163	137	105	120	117	127	76	115
RPL17	P18621	RL17_HUMAN	8	70067.9	128816	116315	0	58726.8	72682.7	67895.9	54371.1	0	0	62121.9	59539.7	44472.6	55227.9	50535.7	65114.7	0	38908.9	69000.3	72284.3	59805.8	76980.8	8	9	4	0	5	4	6	6	0	0	10	8	5	9	7	7	0	7	4	6	4	16
PGAM1	P18669	PGAM1_HUMAN	22	961853	691163	865669	1.0794e+06	1.15499e+06	1067608	1.17396e+06	550641	597060	513503	1.18331e+06	1145115	1287822	1.18692e+06	1207669	1.25766e+06	1117551	972218	1.117e+06	761610	791844	946872	72	43	83	106	81	78	103	59	44	49	87	68	95	72	88	87	57	87	97	81	49	61
PAM	P19021	AMD_HUMAN	18	0	0	0	0	25765	0	0	17117.4	33149.3	39947.1	34318.3	28118.7	30355.6	33769.3	32928.3	30536.6	35963.5	38515.7	37586.1	41325.9	52390.7	46455.1	0	0	0	0	0	0	2	2	2	4	6	4	5	2	9	9	7	9	15	14	13	12
NCL	P19338	NUCL_HUMAN	34	185119	236530	202209	146831	151656	130535	371240	272570	276945	291462	218119	230833	233033	139252	170015	166033	268166	375816	369979	427233	288328	339417	38	39	24	9	22	12	27	51	27	54	42	40	45	26	45	23	85	54	68	80	67	74
HK1	P19367	HXK1_HUMAN	27	103144	116659	99143.7	0	140036	116191	0	95268.9	0	0	104233	121912	104406	208752	189730	182148	0	58384.3	82478.6	58590.6	74135.3	69235.4	9	7	12	1	9	9	2	12	0	0	11	14	12	27	29	31	0	5	7	5	2	5
SRM	P19623	SPEE_HUMAN	11	22210.6	18708.4	0	0	32521	28680.4	0	46577.1	0	0	44408.2	30492.4	30677	30940.7	20249.9	36828.1	38876.6	31010.3	27572.3	27381.6	57445.1	42543.4	0	0	0	1	4	0	0	6	1	3	7	7	3	3	10	16	7	6	8	8	4	3
ITIH2	P19823	ITIH2_HUMAN	11	73339.9	68820	69206.7	0	105231	76410.1	155446	183712	151778	123281	84089.5	126762	85810.1	69297.5	50779.1	91540.8	0	59853.1	39139	59676.1	82739.1	78074.1	5	8	3	1	9	8	14	6	3	3	5	12	7	15	10	7	2	5	3	2	3	8
TCN2	P20062	TCO2_HUMAN	14	38649.9	34315.3	34957.5	0	36446.8	27530.7	57008.3	31732.2	0	0	77146	76226.8	64530.8	65728.2	62164.7	65417.9	67779.9	68570.9	66596.4	79325.9	48754.9	53863.7	2	2	1	0	3	0	3	4	1	0	16	10	9	11	9	6	7	10	19	19	8	16
PSMB1	P20618	PSB1_HUMAN	14	259812	238440	261948	165911	221683	247307	217963	162592	159463	142637	199883	169630	170499	244497	259273	270383	254572	337323	315761	274169	239252	230850	27	24	34	24	18	35	27	15	11	13	28	25	29	31	31	20	23	37	37	40	15	23
LMNB1	P20700	LMNB1_HUMAN	43	145060	138637	125654	104792	108528	97176.7	123059	201355	216545	229048	151544	135264	132885	105209	109345	111820	353122	242768	234557	191156	278168	235473	14	7	9	4	11	4	10	38	22	24	22	22	21	11	15	12	56	50	44	36	30	40
PZP	P20742	PZP_HUMAN	6	218615	135898	176454	116166	226626	137089	164428	129288	89191.2	93955.7	131035	145425	92979.2	136076	83908.1	113393	0	0	0	0	0	0	3	6	3	7	5	3	7	4	3	3	3	5	2	6	2	3	1	3	5	5	3	7
CAST	P20810	ICAL_HUMAN	28	214965	314654	287860	258867	324995	329533	286977	172728	152169	156539	221800	240153	227431	214032	252816	198366	263114	195618	193212	226480	215610	207764	23	37	31	45	51	48	10	27	34	27	38	43	46	27	54	39	49	36	34	42	37	29
EFNA1	P20827	EFNA1_HUMAN	3	55720.2	60710	0	0	50271.5	35686.1	0	35579.4	0	0	62417.8	65160.5	35608.7	41688.7	41082.2	47046.8	0	72437.8	43367.9	65487.1	49285.1	51761.8	4	3	1	0	3	0	2	2	1	1	3	2	3	3	4	5	0	4	3	6	2	2
FLG	P20930	FILA_HUMAN	38	47868.1	80784.7	94249.1	0	50660.2	67725.4	0	65798.7	0	0	195022	28831.6	33537.4	33847.8	30524.1	43222.8	46574.2	28232.9	19054.8	24190.3	37616.8	0	2	4	24	0	4	7	0	3	0	0	66	2	3	3	3	8	2	2	1	1	3	1
AGA	P20933	ASPG_HUMAN	3	25312.9	61632.8	46803.8	0	34123.3	40845.6	0	23701.9	34090.5	33262.5	43967.2	25033.8	22082.6	18392.6	24242.7	32203.2	24617.7	12104.7	10858.2	13676.7	32820.5	0	0	5	7	3	4	6	0	5	3	1	5	2	0	1	0	4	5	0	1	0	6	0
CSRP1	P21291	CSRP1_HUMAN	10	379837	286741	220017	213687	394309	342407	241257	360615	283539	303227	453258	465730	494612	367590	452049	433178	519882	407921	331045	370269	439540	324508	31	24	31	16	36	28	31	25	21	20	40	32	38	30	38	39	17	28	37	27	34	29
FLNA	P21333	FLNA_HUMAN	151	767788	613713	652014	564087	781160	621498	869072	1.01782e+06	940093	883619	1068048	985749	991318	929510	905976	906516	1.26002e+06	976875	826658	913858	1.09456e+06	994896	241	162	210	169	218	189	224	272	214	209	321	288	338	255	287	296	308	308	311	269	292	330
ACO1	P21399	ACOHC_HUMAN	27	79252.2	66518.1	82107.7	119051	142842	106665	0	69857.4	0	0	76310.4	90874.9	84195.4	105822	112373	139338	58543.4	72611.5	79840.3	69019.5	49859.3	57670.4	15	10	14	15	29	26	1	10	1	2	19	28	17	15	28	26	5	19	32	22	8	9
BGN	P21810	PGS1_HUMAN	19	49421	27973.5	0	0	46017.7	13355.6	211194	374765	262645	165425	44259.5	32000.3	22896	240603	202579	163886	452913	713034	904057	1.35722e+06	977872	1.00546e+06	4	0	0	0	6	0	24	22	22	10	6	3	0	17	17	17	20	68	80	114	53	58
CD9	P21926	CD9_HUMAN	4	168985	297329	289782	121636	194687	107015	242408	244477	87874.1	82666.7	222254	290849	282780	224086	166901	242397	0	151955	229233	365517	174024	204461	8	8	9	7	5	4	11	5	4	7	10	8	11	10	10	15	2	7	7	9	6	9
TGM2	P21980	TGM2_HUMAN	36	173661	176633	204408	172388	259011	154684	606827	655184	396739	371727	219939	198283	197233	293399	294018	255627	294024	386146	347660	367248	337843	447706	27	20	22	23	36	28	59	65	57	45	44	26	42	44	44	53	60	65	62	62	47	49
PCMT1	P22061	PIMT_HUMAN	14	69128.9	58515.5	47998.1	95692.6	118996	76029.4	158480	64714.9	55743.9	0	162034	179425	188608	199285	236231	232942	143825	187170	148758	106757	94958.4	124273	9	2	7	10	15	7	8	9	2	1	34	26	26	43	36	50	23	34	28	27	19	12
GART	P22102	PUR2_HUMAN	20	46549.7	40602.5	39935	0	52521.2	70791.6	73951.5	32307.6	0	0	65955.8	60988.2	66085.8	57755.8	82589	65731.6	34949.4	38995.3	66780.7	36056.2	61553	60778.8	5	0	0	5	7	5	4	3	1	0	13	16	15	16	22	39	3	11	27	20	2	12
PAICS	P22234	PUR6_HUMAN	18	83883.9	71076.1	80996.5	0	110852	81204.4	132864	98887.2	73677.2	68148.5	104902	141139	119312	154281	168053	171737	101152	145015	140586	145855	139021	121809	9	5	9	3	13	8	3	14	7	7	12	23	19	22	30	24	14	24	29	22	20	18
SCP2	P22307	SCP2_HUMAN	8	0	0	0	0	15688.3	0	32064.2	0	53887.6	47946.9	27274	24126.1	25115.3	24133.4	24319.7	29285.2	99679.4	86872.5	69089.6	46087.7	50639.2	40725.9	0	0	0	0	0	0	5	1	6	4	0	2	2	3	1	5	12	12	7	4	7	4
UBA1	P22314	UBA1_HUMAN	45	104653	93338.4	128703	246251	111087	82963.7	185152	233007	183186	137773	208634	228904	201661	181394	174043	231870	305693	248802	259925	238635	209223	303246	26	16	40	7	20	18	15	38	29	23	48	57	49	42	56	63	68	61	91	73	40	70
NME2	P22392	NDKB_HUMAN	10	1.0504e+06	892732	965531	1.41346e+06	1.11953e+06	1.46502e+06	2.71619e+06	689839	942330	826574	1.00344e+06	1.02817e+06	1.5532e+06	1.31868e+06	1667129	2.21922e+06	1.0262e+06	1.39487e+06	1.5943e+06	823759	762279	989979	42	34	69	68	41	57	48	36	47	39	56	48	66	44	78	83	40	72	78	47	37	57
HNRNPA2B1	P22626	ROA2_HUMAN	28	323025	287797	260751	521924	491114	465956	521858	306819	347821	387543	392187	360078	342575	597407	733814	771541	688798	538335	453261	398325	410152	448753	43	22	28	58	77	41	59	30	37	35	57	38	42	69	86	97	54	62	53	45	41	66
IGFBP4	P22692	IBP4_HUMAN	11	123774	92114.4	79648.6	151031	207924	168396	352436	403563	461627	441531	238320	153155	140844	146947	164234	140153	396071	257359	216865	298234	510252	447184	13	3	2	6	17	15	29	21	14	20	21	8	10	10	9	12	18	28	26	21	20	37
TCEA1	P23193	TCEA1_HUMAN	11	48285	60206.4	46413.5	0	33553.8	41439	0	33521.1	53127.9	61067.7	46745.1	42040.7	49155.2	30393.7	30555.8	36343.9	66122.3	47183.3	44599.6	40898.8	40529	41247.5	4	4	4	0	5	2	0	6	6	9	14	13	14	1	3	7	3	12	12	14	6	10
SFPQ	P23246	SFPQ_HUMAN	23	128490	157264	134931	88487.8	81808.8	74554.1	139102	96775.7	96888.5	106371	120509	130722	130806	70434.6	71730.9	85422.7	229438	142428	133821	137206	162277	125153	17	17	24	5	12	6	8	17	7	9	24	20	25	10	17	18	13	32	34	23	21	19
PPIB	P23284	PPIB_HUMAN	14	406391	356186	212122	322993	386373	423217	648328	501727	416343	458265	399018	319372	302910	424044	465709	422404	580212	670579	573122	391806	516896	319856	29	20	35	33	27	29	71	39	26	37	26	30	31	38	37	32	35	39	47	35	34	22
ME2	P23368	MAOM_HUMAN	17	38584.9	0	42145.6	0	26325.4	25642	0	31472.7	0	0	43659	37773.9	31570.1	22171.8	15833.2	20586.2	112420	40035.4	35647.6	32156.7	40322.1	55163.3	3	0	1	0	0	0	1	3	0	1	14	16	8	2	1	7	5	16	12	15	5	9
WARS1	P23381	SYWC_HUMAN	26	137498	101768	114166	149957	163428	125801	243517	124387	145133	153468	158708	204212	186062	279382	275454	292942	169127	207441	195817	164976	137124	152106	16	11	23	17	22	21	23	16	16	12	38	39	27	38	53	51	17	43	36	39	20	27
RPS3	P23396	RS3_HUMAN	17	68186.1	76499.6	65927.7	0	71464.4	75445.9	118033	105995	115241	106706	70351.4	50399.2	51678.4	57321	58886.3	42040.9	146038	50371.3	38002.5	53227.9	126118	107950	6	6	4	0	9	6	3	14	19	5	10	11	9	11	11	10	10	12	12	15	15	20
GCSH	P23434	GCSH_HUMAN	3	17486.5	34328.5	41361.4	0	51927.3	57266.5	0	74556.1	128045	103468	60744.7	60317.1	74401.6	0	40208.5	41687.9	110652	59658.3	73274	71436.9	109975	70428.4	1	0	4	1	4	5	5	6	4	2	5	4	2	0	3	4	6	2	5	5	5	7
PTPRB	P23467	PTPRB_HUMAN	27	47803.1	62439.3	39731.3	0	61618.9	47173.6	0	24829	0	0	48954.1	47996.2	46270.1	46333.5	43161.7	36740.1	0	29040.3	28316.4	31981.9	48457.7	42504.2	6	2	5	1	14	6	0	2	0	1	13	20	23	18	17	15	0	11	19	9	4	6
AHCY	P23526	SAHH_HUMAN	19	140912	129777	155543	207225	223483	194885	146385	143601	181457	158009	182079	165130	163162	204320	213690	204356	247556	194127	160562	169247	207041	195568	21	27	17	20	40	25	15	18	16	17	29	29	22	22	31	25	16	20	23	16	18	34
CFL1	P23528	COF1_HUMAN	31	1.67652e+06	1.90263e+06	1.56219e+06	2031469	2.49756e+06	2529713	1.84743e+06	1.40308e+06	1.4635e+06	1.32657e+06	3311083	2614368	2.97462e+06	2424883	3.29832e+06	3.74774e+06	2.10236e+06	3.73287e+06	2.50909e+06	2515067	2.34479e+06	2.40132e+06	70	74	108	82	128	92	131	69	73	112	135	120	132	125	164	186	78	150	103	134	91	115
EIF4B	P23588	IF4B_HUMAN	21	147097	257003	192442	126579	153376	159871	211870	117372	127811	162187	101793	122151	109869	90313.1	91310.1	99569.4	183342	124748	112118	145507	120569	104283	9	11	14	8	13	12	6	8	11	12	20	11	11	8	10	9	16	17	21	19	12	18
ATP2B4	P23634	AT2B4_HUMAN	6	54601.3	106648	79543.1	0	90270.6	82727	0	0	53793.7	68300.7	34814.4	47595.8	40897.8	39855.5	45852.1	44990	0	20306.2	19421.6	20931.2	0	0	4	3	7	0	3	3	0	4	2	4	1	4	5	4	4	6	0	2	0	2	0	0
EEF1B2	P24534	EF1B_HUMAN	11	176254	92167.6	239972	0	170830	86406.7	87966.7	294288	282048	264886	242329	216294	175980	155751	148055	81850.9	273485	186453	347919	247669	270998	304560	7	3	12	2	8	2	9	21	12	7	20	13	11	13	7	8	11	11	17	24	20	8
ACP1	P24666	PPAC_HUMAN	9	110980	191698	201831	206213	184749	208691	202519	96660.9	77331.5	62555.1	156933	160348	148154	92274.5	121113	116513	119187	82354.5	56584.6	96572.1	135451	0	14	17	17	22	14	19	6	9	6	7	15	12	14	8	11	7	10	7	6	6	5	2
ACAT1	P24752	THIL_HUMAN	13	0	0	0	0	18795.3	0	30074.8	24262.2	51820.6	52189.5	62344.7	62898.4	52361.5	37169.9	38499.2	48685.6	52645.9	47052.8	46134.4	52269	46685.4	36208.6	1	0	1	0	0	0	3	5	1	1	16	17	13	7	12	20	17	13	17	16	9	3
RPS12	P25398	RS12_HUMAN	10	100621	72354.7	74481.9	0	120846	121799	148518	117823	182836	153507	206122	186614	211280	241476	294581	239536	344581	411409	347042	239428	236702	102980	14	2	6	11	7	10	16	6	5	8	14	13	12	7	14	14	8	16	20	13	23	11
ATP5F1A	P25705	ATPA_HUMAN	10	92186	104520	110899	0	82357.6	102884	0	64356.2	112141	136847	93903.4	62900.5	70357.7	39456.1	33386.7	40304.4	0	27401.3	25848.4	26075.8	74825.6	57531.5	7	4	6	0	2	7	0	5	3	3	5	5	5	2	1	3	0	1	3	0	3	2
PSMA1	P25786	PSA1_HUMAN	22	496322	402936	385878	399440	425579	394034	361242	257622	296149	322288	253377	250980	226393	328578	321159	268889	420205	362838	255633	356075	332459	389985	46	29	53	39	34	34	37	16	20	19	28	27	29	41	31	27	36	31	37	44	25	66
PSMA2	P25787	PSA2_HUMAN	16	339848	253778	341575	309120	222537	306054	264842	141312	232258	252603	169026	177837	183984	262738	266710	240047	256416	292069	346013	294884	218819	215023	47	33	32	30	31	46	59	14	23	16	18	33	34	46	27	35	27	40	42	42	23	37
PSMA3	P25788	PSA3_HUMAN	16	431850	438119	390349	307101	489753	314179	380394	348809	335818	341663	258056	269700	239810	342046	296143	243348	352261	292545	321210	383957	346614	470911	29	32	38	23	35	29	36	26	21	17	26	28	25	25	26	21	27	24	21	28	27	34
PSMA4	P25789	PSA4_HUMAN	11	381824	306392	405900	223285	346397	371638	196334	261297	407503	418260	256811	259126	253591	207392	288179	297857	385521	337702	348127	388413	314780	404705	33	17	26	19	29	28	10	11	22	17	22	15	20	11	23	27	14	33	34	49	15	22
PTX3	P26022	PTX3_HUMAN	21	91495.4	82121	50545.8	77815.3	111464	50486.7	600979	1.01407e+06	753824	630172	111205	53937.1	49633.3	315093	202733	192825	559911	960353	1.02033e+06	1826073	1.03035e+06	1.4445e+06	17	6	7	7	36	2	71	79	66	63	34	9	5	50	38	26	48	89	114	127	89	92
MSN	P26038	MOES_HUMAN	62	558653	507435	500500	393731	512685	429696	1.17924e+06	781808	731594	814522	716979	759251	795708	880192	911539	977017	1.4355e+06	1.31789e+06	1.55631e+06	1.3402e+06	1.06281e+06	1.21075e+06	107	84	110	97	122	83	207	109	124	134	141	142	162	150	162	178	195	207	228	225	155	231
U2AF2	P26368	U2AF2_HUMAN	10	88867.5	42188.9	19565.8	0	52093.7	42281.2	144043	72813.2	57592.8	49216.3	117100	69107.2	116734	49437.9	49485	44954.6	111114	114710	66503.8	105915	108232	88818.5	5	3	4	0	4	1	3	11	7	2	14	10	11	4	7	4	6	14	15	12	13	13
RPL13	P26373	RL13_HUMAN	7	43077.3	93572	54491.2	33436	45019.1	51146.6	0	26376.4	0	0	27216.8	33176.4	27928.3	23539.3	20582.5	22693.5	0	15478.4	19924.6	23700.7	35464.3	0	4	6	5	3	6	5	1	4	0	0	4	7	2	4	4	3	1	5	5	5	4	1
HMGB2	P26583	HMGB2_HUMAN	21	100649	87854.9	66206.4	97613.4	64710.4	70198.7	248105	208902	146161	178472	67364.5	83314.6	77554.1	61138.2	65085.2	46182.3	232348	229705	382863	290394	221983	175677	6	6	7	4	6	2	14	17	8	8	7	11	3	5	5	4	5	20	37	38	17	25
PTBP1	P26599	PTBP1_HUMAN	21	341122	204876	243964	327858	196732	252643	282976	231227	308777	266448	432556	536535	619414	334394	337868	325730	286394	464123	383995	335832	304362	361409	29	15	30	12	32	22	32	30	32	48	52	55	68	33	31	49	25	47	47	43	29	15
TARS1	P26639	SYTC_HUMAN	25	113677	108003	123479	0	105822	93645.6	119600	118669	99951.3	98715.3	123636	105820	105615	102272	103111	86853.4	144092	99362.9	89225.6	88177.1	132782	117534	17	17	34	6	28	12	16	23	11	9	37	31	26	29	33	34	22	33	42	33	25	39
VARS1	P26640	SYVC_HUMAN	27	36114.8	50759.3	56787.3	0	49861.8	39329.6	102026	64222.6	0	0	60879.1	66286.2	56923.7	67904	66239.6	57617.7	115354	54035.4	68687.2	50993	42968.8	93166.2	2	1	5	0	5	2	5	17	0	0	18	27	16	13	20	19	5	18	28	18	6	7
EEF1G	P26641	EF1G_HUMAN	17	400527	414057	359869	560639	444181	415061	389295	262499	312725	267456	453580	327679	384581	250436	306855	220573	370081	310991	239640	226699	259073	338576	17	12	35	17	23	22	23	19	17	8	23	24	25	15	21	21	26	21	26	20	20	39
FKBP2	P26885	FKBP2_HUMAN	8	46256.1	59733.6	18241.4	0	39385.9	47917.5	49936.5	46248.5	79665.9	77520.4	39543.7	41136.9	38348	44310.9	34299.2	29080.9	0	66280.4	52387.3	34351	80063.1	74837.6	2	2	1	0	2	2	4	9	4	2	9	4	0	6	4	7	1	10	11	8	4	4
STOM	P27105	STOM_HUMAN	12	161586	197213	212333	81843.5	140740	96471.1	177710	146898	92627.3	122401	106198	104650	130749	70108.9	64670.3	55878.9	58957.3	44626.5	41905.3	77420.9	76179.5	54610.8	14	17	33	11	18	12	7	13	4	6	21	20	23	16	22	16	2	11	15	16	6	3
YWHAQ	P27348	1433T_HUMAN	23	201711	193196	211492	124213	175756	143144	244374	259880	346548	288877	201134	186703	165796	151663	141019	123113	417580	261884	302898	299231	321670	301965	27	21	33	55	34	22	15	30	28	31	38	24	26	35	35	26	44	48	47	29	31	42
DPP4	P27487	DPP4_HUMAN	19	41636.7	63175.7	58404	0	48537.9	48650.4	0	0	0	0	114398	97175.4	80403.6	89940	101817	91478.5	86240.2	60186.1	76138.8	64908.9	74172.8	85633	2	0	3	0	3	1	0	0	0	0	20	15	13	8	20	22	10	10	12	7	9	13
RPA1	P27694	RFA1_HUMAN	8	26242.6	22339.5	24423.9	0	26985.4	21599.7	0	45330.7	47446.3	44176.1	37943.5	32377.1	28701.7	0	22004.7	29788.7	0	53606.5	55373.9	45942	45735.8	0	0	0	2	0	0	0	0	5	3	3	5	3	6	1	2	1	2	3	7	5	6	1
APEX1	P27695	APEX1_HUMAN	21	265558	293251	337131	329551	312625	355449	399627	280600	213861	281690	301268	314826	314933	275637	349166	366206	234558	286520	412286	268595	217821	327736	35	34	51	59	67	46	35	21	42	41	67	59	49	49	56	65	25	55	59	48	23	33
CALR	P27797	CALR_HUMAN	22	291299	380017	344748	97203.8	213692	141956	891788	1.01075e+06	368695	250846	173940	172333	172385	249232	183584	161070	226826	251497	512937	361405	238639	388413	43	38	52	14	30	13	129	73	38	38	31	39	32	34	28	27	30	32	65	52	31	51
MAP4	P27816	MAP4_HUMAN	54	402383	628388	456315	322242	399480	442193	157506	294582	289350	334506	406632	383859	379549	291306	315754	265176	436194	293252	227775	286288	375697	335898	94	90	90	58	73	83	14	48	27	34	76	96	102	64	80	72	102	72	62	74	91	67
PSMB8	P28062	PSB8_HUMAN	12	76221.2	66630.4	74834.6	0	76063.9	78574.3	0	49822.4	72650.1	74546.7	96110.3	81595.8	68264.4	100727	115954	96599.6	93590.8	114108	96129.5	102707	124928	76862.7	7	7	7	0	5	6	2	5	7	4	13	11	12	12	16	17	14	18	15	16	9	21
PSMA5	P28066	PSA5_HUMAN	14	501888	419647	485141	451664	343204	485170	448531	245328	408492	414862	299099	256616	252386	328778	453624	315258	460605	409108	526059	364591	340782	483604	33	41	38	31	31	36	15	20	30	18	17	19	24	23	21	30	29	32	42	35	35	28
PSMB4	P28070	PSB4_HUMAN	9	1.259e+06	644066	873707	1.186e+06	701618	1.14508e+06	1.06682e+06	393016	682253	869501	492893	710636	963742	799211	1.2887e+06	773264	585282	1.00958e+06	543969	849892	766340	1.18797e+06	25	10	20	19	21	20	16	14	14	16	11	16	16	18	19	18	20	23	18	23	14	14
PSMB6	P28072	PSB6_HUMAN	8	292818	256914	293270	386380	237847	268562	365656	141880	234255	219478	179492	168029	153366	210523	260002	368736	387056	353410	252072	321143	203554	278182	23	14	24	30	23	16	17	12	18	8	20	18	19	27	19	17	14	25	18	28	11	22
PSMB5	P28074	PSB5_HUMAN	16	545942	443866	544811	459073	486536	497341	289757	237840	406135	421894	319154	332291	328100	317007	374846	313872	435569	417669	424919	393717	321935	427338	32	25	38	39	24	33	21	17	22	28	29	26	25	24	31	26	33	36	34	27	23	44
LOX	P28300	LYOX_HUMAN	10	0	0	0	0	56470.6	58249.8	47989.7	86801.8	95895.6	73885.9	48506.9	47552.6	59303.1	39429.6	31090.7	29656.6	0	27040.3	27261.8	33301.1	65420.2	60704.1	1	1	0	0	3	2	6	11	15	8	1	4	2	4	1	0	4	2	4	5	6	4
MAPK1	P28482	MK01_HUMAN	19	40837.7	21785.5	0	0	68758.4	41106.6	115456	97567.8	44420.5	31160.7	119040	113998	100141	139259	110332	103492	216661	123436	113083	117440	108571	111004	1	0	2	5	7	1	20	14	8	2	16	10	11	16	11	21	13	27	16	11	10	23
GRN	P28799	GRN_HUMAN	23	663825	779086	702252	726171	961838	854985	1.05285e+06	812458	889061	1108726	709361	583044	363481	802256	759956	668502	628740	631615	675781	839420	618741	649055	42	48	45	85	67	53	39	42	42	57	54	54	37	40	60	33	52	42	52	48	39	66
PTPRM	P28827	PTPRM_HUMAN	13	125356	156502	93429	93954.7	119941	136404	0	68121.2	114133	113192	130566	91739.2	106820	93505.4	77020.1	62373.9	138439	58505.7	35958	52095.9	133370	49880.3	11	15	7	4	12	13	2	6	7	7	18	22	17	9	12	11	11	15	3	12	10	3
LAP3	P28838	AMPL_HUMAN	31	201754	230849	211076	186745	205285	228655	335104	178225	216453	210069	146517	143522	123620	187429	199622	196468	203643	189102	190634	160604	148968	158642	45	44	57	37	42	44	33	33	31	42	36	42	35	47	56	56	47	56	57	45	33	56
TPP2	P29144	TPP2_HUMAN	35	65193.5	60119.8	62722.6	0	73781.1	54872.8	64779	54089.4	86115.8	57839.6	55309.9	55340.9	44911.4	61469.9	61076.3	55935	64271.7	54790.4	49012.2	50987.3	52295.8	41228.3	25	18	26	0	29	17	7	27	5	4	26	18	19	17	22	26	25	16	29	14	15	13
IMPA1	P29218	IMPA1_HUMAN	13	93841.1	77822.8	81584.1	88930.4	113512	98643.8	0	69558.6	117566	121091	107859	103773	112383	92745.2	84303.6	96873.1	148421	75810.5	75969.4	70472	94629.1	77563.9	15	10	5	24	10	9	4	9	11	4	20	19	15	10	14	23	16	18	14	20	12	7
CCN2	P29279	CCN2_HUMAN	27	680729	464773	555705	826865	928448	928012	2354671	1.58185e+06	2.82739e+06	2.92145e+06	1.08646e+06	735476	876784	945831	998786	979458	5.19594e+06	3.0478e+06	2.2417e+06	3285255	5.87249e+06	6260817	44	27	40	38	61	51	55	78	91	84	66	54	58	49	67	62	139	101	165	117	150	205
EPHB2	P29323	EPHB2_HUMAN	12	62039.4	51449.8	47174.3	86870.8	75699.3	71349.8	0	39703.4	48286.1	49595.1	59248.5	48154.1	45083.6	39133.8	40088.7	23783	60943.1	20753.9	18203.3	15515.8	41544.3	0	10	10	12	5	16	18	0	6	5	4	16	9	13	4	11	8	4	9	3	4	3	2
TKT	P29401	TKT_HUMAN	44	2.05143e+06	2195907	2.01025e+06	2.24212e+06	2461454	2.37733e+06	1.68775e+06	1.03374e+06	1.17413e+06	982637	1.80703e+06	1.78349e+06	1.98983e+06	2.39699e+06	2.40297e+06	2.39612e+06	1.72728e+06	2.03538e+06	2.03396e+06	1.65447e+06	1.1443e+06	1.88824e+06	225	195	298	255	247	257	144	131	147	81	238	187	204	309	272	304	128	240	226	217	122	179
PML	P29590	PML_HUMAN	13	89929	162551	114680	0	71947.3	83174	0	72923.6	85074	108890	79317.4	77555.5	82119.6	48726.5	45770.6	44132.5	89521.5	56998.9	51426	83806.9	86295	77863.7	2	3	3	2	3	3	5	7	8	5	10	9	5	4	2	1	10	3	10	5	9	9
EEF1D	P29692	EF1D_HUMAN	13	130070	106006	69311.9	116604	97408.3	115798	0	130539	144967	127060	116565	106637	114778	109129	104066	97503.9	165750	106439	119934	121639	205988	212190	12	7	8	12	12	9	0	14	12	9	11	22	13	18	12	10	11	14	21	19	19	17
MARCKS	P29966	MARCS_HUMAN	15	484311	791103	525989	510170	672992	906608	0	261388	254935	261282	437723	374574	348102	490737	496377	533731	408236	247667	230281	327096	286212	212718	33	54	37	85	47	51	0	25	16	10	40	33	33	32	37	22	90	17	16	20	23	18
ERP29	P30040	ERP29_HUMAN	11	86037.4	54956.1	68153.8	0	84854.6	83133.9	172598	140735	118901	98926.3	84796.4	78001.2	67164.1	122342	109996	82749	143051	129828	65117.6	57396.4	114621	77391.5	4	0	3	1	5	5	6	13	8	10	5	9	4	18	19	12	10	19	18	7	8	3
PRDX6	P30041	PRDX6_HUMAN	19	232138	166676	160261	211315	251446	244160	425018	248422	269895	227831	445481	376035	294305	592118	467748	429577	354981	343587	187845	269746	354248	390022	23	21	19	24	24	28	14	26	21	21	54	44	36	49	55	50	36	35	33	33	26	34
BLVRB	P30043	BLVRB_HUMAN	8	56719.4	51472.5	63870.6	94090.5	125608	91517.9	0	33772.6	57169	60889.2	71996.2	51732.4	47644.6	69789	116047	109514	0	49213.6	32878.5	21815.3	27999.9	0	7	4	2	7	7	4	1	7	4	4	6	5	4	6	10	10	1	6	2	4	2	0
PRDX5	P30044	PRDX5_HUMAN	11	126966	40683.6	760139	0	97079.5	112139	0	114785	167283	124375	328599	375742	343622	143696	329999	380965	374405	272386	168838	173492	230976	180122	6	0	4	0	5	5	1	10	5	6	33	36	28	11	22	24	8	12	22	18	14	19
DDT	P30046	DOPD_HUMAN	10	255592	208819	224862	237337	313168	277071	250261	106986	91157.7	90911	392414	339722	398784	464024	526283	561736	190020	374499	292687	193933	127988	85281.6	20	12	35	19	21	24	8	5	6	6	17	16	19	23	21	27	7	18	21	12	17	12
PRDX3	P30048	PRDX3_HUMAN	9	187932	142395	106082	0	152711	120943	108563	139181	124867	93893.9	293229	394877	421332	210636	227214	169710	272017	260560	206337	244650	224346	154402	10	4	11	3	16	5	6	8	7	7	12	18	15	16	11	14	13	21	16	21	11	5
RPL12	P30050	RL12_HUMAN	6	110710	64967	96702.4	86491.5	78221.2	67352.1	250563	92239.8	91453.7	94612.1	135406	83215.2	71516.6	56004.2	66901.5	66459.7	214954	241200	149881	192558	137533	191117	11	9	11	7	7	6	3	6	6	13	17	9	8	4	4	6	28	13	7	21	11	15
ECHS1	P30084	ECHM_HUMAN	14	60367.3	70404.1	71289	0	50254.4	55485.2	75361.9	44661.3	69946.8	63505.6	117877	126019	117906	48336.9	74811.5	67765.9	113349	134259	100667	90173.2	107301	69213.9	13	10	19	0	5	0	4	3	6	6	14	26	26	7	25	21	21	27	17	21	18	21
CMPK1	P30085	KCY_HUMAN	12	36466.6	58267.6	66612.3	87594.8	52556.8	62016.3	246377	66887.7	97486.5	94054.4	67730.8	57177.6	52490.7	50296.8	64621	61527.8	84498.3	77226.4	70100.2	63040.5	77079.6	90564.1	2	2	4	7	5	8	16	11	7	4	20	13	12	7	19	10	32	17	18	17	5	13
PEBP1	P30086	PEBP1_HUMAN	15	1.23766e+06	1.29981e+06	1.12576e+06	1.31869e+06	1.44818e+06	1.60221e+06	800379	459904	743441	691907	1.20626e+06	844227	890584	994726	982030	974830	975158	737129	824262	539508	695238	829202	59	56	62	85	57	62	37	35	39	45	52	38	46	59	39	51	41	35	43	28	30	36
PDIA3	P30101	PDIA3_HUMAN	43	378627	344065	353215	348783	342805	323517	871020	823812	531653	615774	284545	292647	249363	531728	574512	502426	1.00967e+06	889786	784096	536072	402845	486432	59	52	66	45	69	50	99	88	65	68	63	45	36	85	73	72	110	120	117	92	57	92
PPP2R1A	P30153	2AAA_HUMAN	30	86307.3	70428.2	110015	105934	101620	66230.4	142798	192165	144703	97440.7	134951	152004	135743	210053	145447	146936	186743	196326	211637	204285	181273	167917	21	7	9	3	17	8	13	38	33	15	51	41	46	30	62	59	33	63	80	71	32	42
PPIF	P30405	PPIF_HUMAN	5	66934	77064.6	90818.9	0	38885.2	56315.6	0	0	34961.6	61680.3	76950.2	49430.9	66228.3	25295.5	26510.5	26155.9	57493.2	41520.7	37668.3	30026	95854.4	0	5	3	2	1	5	1	0	0	2	5	5	5	9	0	0	1	3	2	5	1	4	0
NMT1	P30419	NMT1_HUMAN	11	61497.8	49893.2	53978.5	0	65797.1	44236.5	0	72191.1	87926.8	70708.7	57321.8	58602.7	61276.4	63912.4	49941	78753	31011.9	61176.3	85316.1	65165.4	49977.1	58475.2	3	5	6	0	6	0	0	4	2	2	5	8	10	3	5	4	4	6	15	6	9	11
HMOX2	P30519	HMOX2_HUMAN	10	52528.6	88949.1	55366.7	0	50508.7	76800.5	0	37025.6	48847.8	47267.3	34657.5	34415.6	40209.7	42063.2	42410.9	45566.1	58338.1	62538.2	62498	70469.3	64427.6	73315.2	2	1	2	1	5	1	2	9	6	7	4	4	4	4	7	4	23	12	14	15	6	6
ADSS2	P30520	PURA2_HUMAN	20	160549	167099	190040	149055	221045	210283	204604	186902	148991	128710	269349	252589	246050	281009	242355	228872	220601	209908	184694	228558	226091	212916	17	24	28	22	26	22	8	19	16	17	34	27	28	29	41	36	28	39	36	47	34	31
AXL	P30530	UFO_HUMAN	5	82923.4	99337.4	145981	116713	136026	123584	0	121272	143335	114521	101254	85260.7	83634.8	68484.5	57791.4	60146	122067	130686	82359.4	166740	136239	127908	2	6	5	5	4	2	0	3	6	5	4	4	5	2	2	2	5	7	8	5	6	18
ADSL	P30566	PUR8_HUMAN	19	28931.1	30663.5	27616.4	0	41622.1	34673.2	95049.4	46429.1	42767	39656.1	34720.7	37112.1	30440.4	49595.8	39478.4	32667.6	82191.5	29898.9	49761.6	38285.3	40503	51434.9	4	0	1	0	5	0	2	4	6	6	9	7	7	14	14	19	8	28	19	29	5	17
SRI	P30626	SORCN_HUMAN	9	65830.9	73116.6	60968.8	101410	97255.6	110180	0	69388.2	118016	108393	179378	114199	90539.6	81333.7	134944	109193	263324	79475.5	59585.2	58168.9	146346	129129	6	6	5	3	7	6	1	7	6	5	14	15	9	6	19	13	15	11	11	7	9	13
SERPINB1	P30740	ILEU_HUMAN	22	100486	85309.3	62384.2	95858.8	144053	129833	80890.1	68896.6	76617.1	64943.4	254082	250393	238957	213665	212247	227664	132175	165343	174398	166410	139532	109432	11	8	5	18	20	18	15	10	3	1	29	28	29	23	27	31	15	17	34	18	12	25
SDHA	P31040	SDHA_HUMAN	10	70472.5	74337.2	63827.1	0	53661.4	56769.6	158251	0	0	0	69063.7	53898.2	67367.7	44253.3	48384.1	49257.2	56399.2	80957.6	85637.8	72848.2	0	99926.1	1	0	1	0	0	0	4	1	0	0	2	4	6	1	1	1	4	12	9	16	1	5
GDI1	P31150	GDIA_HUMAN	32	163651	159248	204804	197473	226989	210214	152498	126420	146854	146924	182444	172407	178894	164537	227728	130573	249091	160522	116018	154772	169022	177206	26	24	30	33	44	34	20	21	25	25	32	33	38	22	39	33	25	38	17	31	17	37
MAT2A	P31153	METK2_HUMAN	16	86169.4	83730.7	84514.8	105469	117412	96537.4	97396.1	97635.7	104354	107824	99830.1	95261.6	84835.3	118743	117488	105625	123493	120223	103036	101798	119455	131000	11	8	8	10	13	6	14	16	8	10	17	11	16	19	19	18	16	26	20	16	17	12
HIBADH	P31937	3HIDH_HUMAN	11	102153	115494	86741.5	34545.2	62595.7	84114.1	0	63288.9	167653	151415	104544	99211.6	114472	90857.4	63841.4	83342.4	131123	115723	95891.2	120193	94542.9	174101	10	3	13	8	3	2	2	6	5	4	10	11	13	1	7	6	11	9	14	7	7	4
HNRNPH3	P31942	HNRH3_HUMAN	7	61510.4	46280.9	49881.3	0	47643.5	58736.5	32487.4	35723.5	48776.6	54401.2	99534.7	104813	110516	67162.8	79975.1	76381.9	76035.5	73365	43715.4	52561.4	58364.4	0	5	2	2	1	4	6	2	5	9	5	5	13	11	6	8	12	11	9	8	5	6	1
HNRNPH1	P31943	HNRH1_HUMAN	12	120045	82487.7	90103.9	0	82908.6	77547	79534.5	109190	64805.4	54932.5	120100	106571	123767	69813.2	68108	96867.6	78718.1	86498.6	72993.9	60426.1	64758.9	62437.8	8	4	10	0	8	3	6	13	10	5	16	14	18	7	7	11	3	10	10	6	7	5
CASP14	P31944	CASPE_HUMAN	18	39546.8	52318.2	105615	92227	49032.1	68686.1	0	50862.2	0	0	278018	31015.1	37019.4	39571.4	34989.6	51279	0	44072.1	28349.3	33927.3	79065.9	65899.7	1	10	33	6	12	20	0	4	0	0	36	4	9	3	7	9	1	5	7	6	8	3
YWHAB	P31946	1433B_HUMAN	25	193566	236343	243741	224053	188292	188990	392999	308948	394565	400305	254484	171199	194418	177606	171230	151953	882270	369605	398290	405792	401187	513732	18	25	24	29	15	18	14	29	25	34	33	20	23	22	30	25	63	34	61	50	20	49
STIP1	P31948	STIP1_HUMAN	41	147592	142857	126501	179020	169162	150135	318465	218560	294450	284677	253018	244439	221816	263139	280456	285924	430406	414455	358164	357622	375140	281940	22	11	20	13	28	19	48	37	22	30	45	50	52	53	60	65	61	73	68	64	46	55
S100A11	P31949	S10AB_HUMAN	7	158543	129599	166135	189116	193015	236524	133096	135091	174768	176646	308284	388518	405009	354903	584804	486452	261585	346956	345204	349142	288483	283224	7	9	13	16	13	9	9	4	14	10	16	14	15	11	22	14	23	15	18	16	9	8
PRDX2	P32119	PRDX2_HUMAN	10	67573.6	62374.3	74637.2	119254	75676	79431.2	157539	131578	110083	53951.7	100671	104825	115975	188463	175284	239941	163543	134155	211131	101873	102908	67370.5	5	10	13	6	10	8	15	8	3	3	15	9	12	21	20	29	6	22	12	33	12	15
DCTD	P32321	DCTD_HUMAN	8	32252.3	30142.3	25238.4	0	57872.1	37992.9	0	27878.5	0	0	80755.5	84091.7	74666.9	89676.1	95947.8	105287	0	97902.4	94932.5	59891.8	43906.5	0	2	0	1	0	6	4	5	4	1	0	18	13	9	8	9	10	4	12	10	8	7	2
RPL9	P32969	RL9_HUMAN	5	117244	173343	98183.2	102191	133744	127332	67588.4	0	0	0	91998.2	75134.9	87921.5	82232.4	92749.4	77167.8	46550.9	42500.3	48313.4	57269.5	0	0	3	5	6	8	5	4	4	0	1	0	5	3	4	7	8	5	3	4	5	4	1	1
CDH5	P33151	CADH5_HUMAN	30	792723	830566	750823	1.09422e+06	803541	709420	988097	495878	688499	741687	958771	785027	928402	585419	631612	440339	1.18751e+06	563659	718592	762711	1.07168e+06	912449	58	63	49	65	55	52	82	36	48	38	53	53	69	39	52	47	81	60	76	90	49	90
KIF5B	P33176	KINH_HUMAN	29	0	85131.6	0	0	51780.5	0	90658.7	86200.4	0	0	41946	47159.3	38645.2	52816.4	45153.1	62877.9	83319.8	42022.3	64814.5	67043.1	60913.4	85337.7	0	1	0	2	2	0	9	13	2	0	4	9	3	10	10	13	7	14	20	14	9	10
DUT	P33316	DUT_HUMAN	8	44853.1	51140.2	65141.9	76089.2	73054.7	67744.1	0	33398.4	37404.5	41542.1	72860.9	60764.3	67030.6	41774	78879.4	49238.6	78659.8	58090.3	27381	34397.3	59946.2	47149.2	5	4	13	9	10	7	0	2	2	4	7	14	10	9	12	9	3	12	8	8	11	12
GALNS	P34059	GALNS_HUMAN	12	112384	139416	138349	110084	121178	125170	144035	68718.8	105112	92379.2	66414.9	66404.8	74521	73792.7	85274.1	77243.6	47240.7	54819.1	62955.9	51605.3	43704.9	31586.6	12	12	20	12	14	10	4	15	3	3	7	11	13	19	19	16	3	13	14	5	2	3
HSPA4	P34932	HSP74_HUMAN	48	163893	144043	176961	143521	172447	129676	145625	208398	197660	185897	128281	115857	95676	134900	116921	97991.7	197432	136604	131512	152843	182467	204045	65	44	50	10	58	39	30	62	41	50	43	42	37	52	39	42	48	63	64	66	52	77
MPI	P34949	MPI_HUMAN	15	61766.5	47100.3	61974.4	76631.7	54358.9	75656.4	98410.7	0	0	0	49317.2	53179.4	53275.9	63753.2	70159.8	83074.3	0	47696.1	43404	34514.3	0	76147.1	12	1	2	7	9	11	5	1	1	1	15	18	21	29	35	28	5	22	11	7	0	2
PFN2	P35080	PROF2_HUMAN	6	82724.4	101148	86677.7	190404	92798.2	107876	0	0	154099	184318	114434	86604.4	98708.9	70982.8	79751.1	69010.3	210296	69861.5	82182.5	46250.2	94975.4	95022.2	6	7	8	5	6	12	0	2	4	3	7	7	8	4	6	6	7	8	6	4	2	2
CTNNA1	P35221	CTNA1_HUMAN	37	71500.8	74791.4	113287	0	70504.7	65688.9	110288	122839	125850	124740	93079.7	89753.4	85696.2	71570.1	65052.6	71117.4	99465	84613.9	78978.2	94178.7	108674	102568	8	2	6	0	7	5	12	29	5	5	25	33	30	19	21	26	13	32	39	30	22	21
CTNNB1	P35222	CTNB1_HUMAN	14	32951.2	36989.1	41264.5	0	38735.1	22489.8	0	46348.3	58023.9	56227.3	39786.4	38094.8	36794.1	29501.5	22608.6	19167.6	42640.5	32019.1	29083.7	41904.6	37760	55913.5	1	0	5	0	4	0	0	15	3	1	9	7	4	4	4	1	7	10	13	10	4	8
SERPINB6	P35237	SPB6_HUMAN	28	511572	366602	465958	611624	647214	585489	408061	256335	347939	356296	670765	692607	701771	585452	713451	589030	479818	515501	511599	516190	419728	515161	68	53	76	55	92	77	30	43	47	49	88	85	112	62	86	99	66	77	94	86	50	68
RDX	P35241	RADI_HUMAN	48	194424	274069	230264	172405	238475	232932	369553	206929	212501	238017	213216	231499	222297	253757	250084	267889	266625	266736	293939	295917	225412	222862	21	20	27	20	21	21	25	22	17	25	28	27	38	30	40	40	39	40	48	51	29	44
ADM	P35318	ADML_HUMAN	3	29869.6	47449.3	40854	0	37775.6	39482.4	0	0	51536.6	57241.4	60308.3	66918.9	66397	84614.6	88253.9	98667.4	106255	162849	161577	176459	127639	242872	1	2	3	1	2	3	0	1	2	4	3	2	1	2	5	1	5	2	5	3	4	2
KRT9	P35527	K1C9_HUMAN	39	978210	805013	597800	1.31929e+06	699387	1.24185e+06	335020	1.68142e+06	519093	265147	333789	243720	356818	166802	378921	393171	468013	444570	274194	243920	469244	252365	115	86	100	163	107	142	37	156	58	41	65	56	62	24	67	74	70	94	55	58	74	44
FBN1	P35555	FBN1_HUMAN	75	0	0	0	0	18720.3	0	110543	143603	147951	151472	43276.4	35222.7	31895.9	66059.1	61209.2	63883.9	193913	146078	132909	194875	197534	207315	0	0	0	1	0	0	21	54	56	35	14	8	5	21	33	29	95	93	78	105	81	136
MYH9	P35579	MYH9_HUMAN	166	646440	652967	626243	465522	829196	498736	870214	838025	669541	577101	671108	809571	742380	738416	710911	750751	644177	601229	708741	961144	857465	928140	186	135	171	122	209	115	213	245	179	165	198	260	236	242	255	239	193	233	261	346	224	305
MYH10	P35580	MYH10_HUMAN	46	50789.6	48479.9	46017	47822.1	47861.2	42762.5	37131.5	65406.5	70290	79195.1	36165.6	37476.8	36048.7	32572.7	30380.5	37801.6	0	40266.3	43725.6	46448.7	60157.2	54598.7	4	4	6	2	9	2	6	22	7	7	1	13	6	8	9	15	0	12	12	22	7	7
TIE1	P35590	TIE1_HUMAN	25	117571	97889.3	97125.2	132025	131146	127412	262779	82104.1	165506	142782	214445	174304	155154	137873	158931	165571	208062	161847	159831	145402	201801	165680	22	6	17	11	28	17	2	20	15	9	56	50	44	40	44	53	35	53	48	47	34	43
COPB2	P35606	COPB2_HUMAN	23	146243	146116	129735	134234	194519	164858	0	97411.9	99742.9	95369.6	124649	115467	108425	98976.9	101143	82673.5	136517	71192.4	48041.2	67085.3	72432.1	67185.1	21	12	8	21	22	14	2	16	6	6	16	17	15	14	22	18	13	16	17	12	12	16
BSG	P35613	BASI_HUMAN	5	128247	137800	154808	95923.8	181936	148982	0	122977	111275	97861.1	109583	98282	104064	89851.6	96249.3	84904.6	0	110652	86783.2	78080.8	116828	43173.9	7	7	8	9	8	7	0	5	4	6	5	6	6	4	5	5	3	7	6	10	4	7
GLRX	P35754	GLRX1_HUMAN	7	149460	150817	119515	110609	160034	179754	0	93643.5	176751	122076	298944	266047	313170	285788	270427	272167	224154	250191	215798	184269	185730	142748	7	5	7	12	7	7	2	4	7	1	8	11	9	10	11	9	8	10	12	9	9	12
KRT2	P35908	K22E_HUMAN	59	512267	1.08704e+06	659279	854141	963750	883816	354418	614112	302441	626631	330256	167168	256995	236992	324008	357702	659000	242182	196726	252661	366190	177922	81	128	125	156	139	166	32	95	43	65	71	34	48	45	66	64	114	53	37	51	54	34
KDR	P35968	VGFR2_HUMAN	9	102921	104538	88851	0	105805	97356.6	0	55964.1	146328	84791.3	113095	112265	105374	65557.7	79557	67707.7	31445.8	70297.1	49856.7	73530.1	66902.1	0	10	7	11	0	10	9	0	6	5	6	11	10	11	5	8	2	6	5	3	5	8	2
PSMC2	P35998	PRS7_HUMAN	21	120798	127086	76498.6	0	85174.4	122518	161937	106003	133853	103574	38942.1	47060.6	75301.1	60940.5	55685	59672.9	151873	45021.8	44560.7	71402.6	91053.7	113535	2	1	1	0	1	1	4	22	4	2	0	7	2	3	5	14	3	2	12	4	6	3
CPOX	P36551	HEM6_HUMAN	18	63991.5	67823.9	79128.1	0	72981	57790	78214.1	87259.8	77719.4	67484.2	86859.2	97425.4	87270.3	48248.9	52126	56868.2	79734	101990	108921	102999	86715.1	71324.3	8	3	7	0	8	4	10	14	10	11	16	15	12	5	8	3	10	13	18	17	13	10
RPL4	P36578	RL4_HUMAN	13	38827	59217.8	41851.1	0	52497.8	49182.4	0	34038.5	38548.9	43054.5	37145.6	43304.3	43088.9	52786.8	56559.2	80194.6	0	24641	30602	43285.1	40702.8	42296.4	7	7	4	0	10	9	1	2	2	1	13	12	8	13	19	17	0	7	8	13	2	4
PGM1	P36871	PGM1_HUMAN	23	105155	128258	106375	123103	144267	143736	0	79067.3	99775.3	84892.6	98288.9	92699.7	95421.7	97407.1	86201.9	79380.3	130474	42501.7	67040.8	44427.6	77942.2	74918.5	22	22	15	24	49	32	0	19	12	12	21	22	23	17	21	21	16	11	21	13	5	13
DLST	P36957	ODO2_HUMAN	6	190919	205405	157789	132317	137573	135843	0	130910	202503	262852	316319	288788	246988	105953	131834	58378	346471	137818	60227.2	106392	286687	287073	5	5	6	6	5	5	0	4	4	3	12	13	6	5	2	2	8	6	3	5	6	8
GPX4	P36969	GPX4_HUMAN	5	40901.2	48257.8	49271.7	0	51169.4	44960.8	0	69051.6	76205.9	67727.4	55924	59215.6	58317.8	46978.2	44324.6	44133	0	38023.6	35731.7	52209.2	68083.5	0	1	1	3	0	3	0	0	5	2	1	5	5	2	2	2	1	0	3	3	3	4	0
TAGLN2	P37802	TAGL2_HUMAN	18	919908	645279	757459	1.16386e+06	1.06034e+06	1.09555e+06	761375	791410	961389	748475	1.69159e+06	1.70887e+06	1.87017e+06	1.26507e+06	1.55452e+06	1541301	1.15301e+06	1.29515e+06	1.15762e+06	984970	947963	901825	69	39	59	66	74	54	33	56	56	60	95	100	111	65	97	122	59	99	91	90	55	58
TALDO1	P37837	TALDO_HUMAN	24	1.15904e+06	1.06169e+06	1.10104e+06	1.27604e+06	1.51938e+06	1.56471e+06	824002	616790	799973	827085	1.19885e+06	1.18202e+06	1.23594e+06	1.30202e+06	1.24209e+06	1.33016e+06	1.01246e+06	916111	910313	897395	896614	860032	53	37	54	47	49	41	40	25	29	31	61	50	55	63	41	65	33	53	63	56	27	55
SNCA	P37840	SYUA_HUMAN	9	67098.3	64222.2	40976.1	0	36777.3	52418.2	0	31418.8	49267.6	41976.5	96698.7	91726.7	94372.8	77930.9	89381.2	72944.8	139238	113936	113938	78998.9	128170	86566.7	3	2	1	0	0	1	1	2	1	2	9	5	5	7	6	11	6	8	8	8	14	5
RBMX	P38159	RBMX_HUMAN	11	253039	270691	261428	306201	327728	310151	0	152392	186229	182084	345751	256651	283786	243090	256631	230524	313038	291333	176891	211534	356991	284590	20	15	12	12	14	14	2	5	5	6	17	16	13	8	14	13	8	10	7	10	11	12
ATP6V1A	P38606	VATA_HUMAN	26	87546.6	80124.1	91703.6	0	100072	62081	124013	142313	104731	100113	79765.9	103243	73085.5	156697	134225	139353	63694.6	100431	134919	94535.6	65479.1	106665	2	1	4	0	12	1	8	11	6	4	10	12	4	17	26	31	3	13	31	11	9	16
HSPA9	P38646	GRP75_HUMAN	29	134373	171422	147961	0	101907	114475	161313	178656	225694	236441	208613	194975	165811	120021	131065	104205	264123	251144	144892	201953	260459	267723	17	11	17	0	8	6	11	30	25	22	43	48	35	24	36	23	40	55	37	38	52	41
EIF4A3	P38919	IF4A3_HUMAN	9	25577.8	0	0	0	51374.9	10567	41369.4	61627.5	71853.1	38912.4	44588.6	56631.4	0	72035.8	61889.8	73440.5	0	66155.6	39965	91031	69139.5	0	0	0	0	1	4	0	2	8	3	1	3	3	4	5	4	4	7	7	5	4	6	3
RPS19	P39019	RS19_HUMAN	6	62661.9	52713.1	55133.6	65036.9	43900.6	72738.9	0	27629.3	0	0	82949.4	43054.6	41595.6	49042.3	51300.4	50763	34516.8	20517.1	27396.8	21054.6	0	0	3	1	1	2	5	2	1	2	1	1	7	6	9	3	6	4	5	4	5	2	2	0
COL18A1	P39060	COIA1_HUMAN	15	108404	74831.4	93815.1	0	82982.4	95960.2	116308	56410.5	134054	165345	141262	100166	128226	152900	137439	141531	170805	107262	113498	169377	215299	268271	11	5	8	6	10	8	11	7	7	3	15	9	12	13	13	36	10	18	37	37	19	30
ANP32A	P39687	AN32A_HUMAN	14	43304.1	55963.7	47456.4	0	50787.8	33795.6	154923	396387	198399	207878	61367.7	57364.8	55114.3	65650	69096.9	62914.7	228005	279225	272264	392460	288437	293971	2	3	8	1	4	0	21	16	11	10	12	19	7	12	16	7	16	23	22	36	20	28
CAPG	P40121	CAPG_HUMAN	12	56884.1	43058.8	44110.5	99870.5	74999.6	85381.7	0	43403.6	64810	77050.7	223389	197465	206497	179768	216072	150513	188161	128662	103107	83996.6	154543	131447	5	0	5	4	10	6	0	4	4	3	30	20	19	20	26	21	22	14	13	13	14	22
CCT6A	P40227	TCPZ_HUMAN	23	80623.5	61210.2	70637.9	0	83119.2	52650.2	117194	131812	82898.2	52710.5	78756.7	88605.5	76234.5	105740	94566.8	100191	136651	138312	115480	128338	85034.4	111019	15	3	12	0	10	5	12	15	7	2	14	15	18	24	20	18	16	24	52	24	18	21
MDH1	P40925	MDHC_HUMAN	17	806527	754938	840526	884857	923862	1.04815e+06	450072	338733	524669	545359	744941	774257	767198	751318	778826	793065	554274	642439	618447	601792	473192	740557	33	34	45	33	44	39	23	19	27	22	37	40	38	33	36	39	32	36	50	33	27	40
MDH2	P40926	MDHM_HUMAN	22	1.26086e+06	1.22879e+06	1.39435e+06	753056	715071	757342	536063	599569	1.02159e+06	981041	1.27352e+06	1371750	1.56542e+06	452722	617759	426742	1.21971e+06	902792	498121	750796	881886	1.08902e+06	83	69	84	57	60	60	26	46	65	50	69	81	87	55	60	57	57	74	65	78	58	63
EIF2S3	P41091	IF2G_HUMAN	15	0	0	0	0	25010.9	0	0	85480.6	55120.8	40296.3	44953.1	38781.2	37260.7	50058.7	40437.9	44236.1	76057.3	89744.1	87102.5	77279.6	94313.2	66492.1	0	0	1	0	1	0	0	15	13	8	8	5	4	7	5	7	18	30	20	19	11	22
PPP1R2	P41236	IPP2_HUMAN	6	27365.6	48704.9	29983.6	0	31822.3	37239	0	32181.4	34162.7	38713.3	36549.8	34530.8	41066.8	27440.3	29651.7	35503.6	33731.9	43206.4	29842.8	45914.9	46248.9	48345.7	2	5	6	0	1	2	0	3	1	3	2	5	7	3	2	2	4	6	3	4	6	2
GARS1	P41250	GARS_HUMAN	24	108523	190498	97660.8	0	123526	124041	119926	181471	106521	0	125608	146893	109406	149606	148136	148071	119147	174949	154619	164440	149497	141060	6	4	6	2	11	3	8	16	2	1	19	26	22	15	24	29	10	25	28	23	13	14
IARS1	P41252	SYIC_HUMAN	23	26492.2	32033.5	0	0	30489.6	22024.4	20497.3	44404.5	0	0	32727	30956.6	31792.6	33578.5	28448	36324.1	0	29238.5	40075.5	23574	38346	46540.8	0	0	3	0	2	0	2	20	1	0	15	12	10	10	14	15	0	17	23	16	7	7
ECI1	P42126	ECI1_HUMAN	7	94858.1	107682	107116	0	64772.8	82008.9	0	0	184635	152916	110425	110910	88377.2	33214.2	42351.4	38514	0	80415.5	50800.6	76374.5	86137.2	87201.5	3	7	6	0	3	4	2	1	2	4	3	5	5	1	2	3	4	2	6	4	4	11
TMPO	P42167	LAP2B_HUMAN	15	333730	475572	397836	170523	273059	278710	0	216418	290342	329584	360360	327804	331715	159404	148546	142107	442657	269432	188928	244289	314994	297555	14	19	17	12	10	12	0	9	7	11	11	16	14	9	6	10	13	14	30	20	15	18
AKR1C3	P42330	AK1C3_HUMAN	19	218356	224652	251775	330842	268989	238758	251722	109846	131539	96276.1	300434	303238	289026	289442	429064	393395	197799	278808	305291	208028	151977	254811	30	27	30	41	38	43	47	23	15	18	46	41	50	53	61	51	24	44	53	49	26	44
ACAA2	P42765	THIM_HUMAN	19	104020	91300.8	98260.3	0	59566.3	63558	60433.5	34868.6	65994.6	66743.2	97844.6	91288.7	84664.9	50719.6	48021.6	42846.8	60693.1	46731.5	44610.7	42402	48453	79442.4	23	15	23	1	12	15	9	3	10	7	23	27	25	15	15	12	5	14	14	10	7	10
PRCP	P42785	PCP_HUMAN	24	637600	654229	606266	590483	732916	569960	709576	461679	491950	472696	1418998	1.33513e+06	1.2023e+06	1.19654e+06	1.22658e+06	1.32692e+06	1.1126e+06	1.1569e+06	1.09184e+06	1.11575e+06	805298	1.06196e+06	70	57	79	48	62	47	56	54	40	31	97	77	77	80	84	127	46	100	133	104	36	62
PAFAH1B1	P43034	LIS1_HUMAN	22	215601	235306	197403	156939	241944	205861	154670	134398	180906	167102	144239	151970	149434	135532	123878	138434	145033	142848	126988	120387	138055	123237	35	25	33	24	33	28	13	27	15	18	33	27	26	37	29	30	22	29	22	31	24	28
MCAM	P43121	MUC18_HUMAN	31	1.17005e+06	1.45022e+06	1.29022e+06	1.40638e+06	1334910	1.39688e+06	1.02038e+06	759487	824752	666887	1154324	982537	1.08776e+06	795456	949332	974201	1.03386e+06	770247	716115	750634	814862	931067	86	104	134	94	109	105	43	65	65	62	109	90	90	64	84	85	61	83	73	81	74	73
CRAT	P43155	CACP_HUMAN	11	34115.4	39795.2	31078.5	0	23955.6	27277.7	0	20183.6	0	0	41862.6	43517	34462.3	25604.8	21572.3	20617.5	0	27089.3	28276.8	29104.4	30953.7	0	13	6	7	0	8	3	2	7	0	0	7	12	11	4	7	8	2	6	7	6	8	2
MATR3	P43243	MATR3_HUMAN	7	45974	2192.12	65894.6	0	46172.5	0	0	98164.7	156221	105240	95915.8	121011	105263	59841.5	68824.3	56227.2	282064	197569	194134	228012	185158	212476	1	3	7	0	0	0	4	7	5	8	6	14	7	7	9	5	4	8	17	14	8	8
BTD	P43251	BTD_HUMAN	6	57840.3	55875.5	39878.2	0	60919.5	63930.7	0	70031.8	70868.6	57333.3	47763.3	42170.9	42996.3	38413.9	35016.8	20763.4	57185.3	49607	29099	52216.7	63701	67266.7	8	4	2	0	7	3	1	2	3	7	4	8	7	2	3	3	4	6	5	11	3	5
RANBP1	P43487	RANG_HUMAN	9	127124	140621	137767	0	202372	212842	0	157656	170966	228584	112027	140793	135202	123812	148331	147293	157224	191240	138832	187916	171746	110968	6	6	6	2	16	11	2	8	5	3	10	10	7	9	13	13	10	15	17	15	7	21
NAMPT	P43490	NAMPT_HUMAN	28	66372.9	44095	57816.6	75051.1	97583.5	74071.3	95191	177445	130187	85254.6	189238	225637	206205	283349	251837	239453	191916	287617	174525	258616	224039	207624	22	3	8	5	22	22	24	53	25	14	53	58	59	46	53	63	44	69	71	73	40	48
PSMC4	P43686	PRS6B_HUMAN	16	43982.5	62554.2	55061.6	0	66035.3	73200	126356	92802.6	0	0	56251.7	58652.6	66682.6	43492.7	69468.4	70077.6	41313.4	58726.7	73668.2	62675.5	66984.1	105525	2	3	5	0	2	3	15	12	1	2	4	5	7	4	19	9	4	11	16	15	4	7
USP5	P45974	UBP5_HUMAN	18	24425.1	25074.5	40768.6	0	27795.2	0	38609.6	54296.5	63937.9	54767.1	32862.8	35871.7	30116.6	49604.9	47174.3	51887.6	45202.4	57898.3	60797	56997.8	58327.5	45474.3	1	1	3	0	1	0	4	13	4	3	2	5	7	7	11	12	6	14	21	16	5	10
RANGAP1	P46060	RAGP1_HUMAN	25	40021.1	65551.6	0	0	60183	71744.9	52165.5	82913.4	68339.6	77579.8	44694.6	45438.1	39388.7	39640.1	34108.4	34785.2	0	55031.9	58302.5	62029.9	68786.4	49820.4	0	1	2	0	4	2	6	14	5	6	6	7	4	2	7	14	1	15	21	22	11	10
RECQL	P46063	RECQ1_HUMAN	13	32434.7	33374.9	40295.2	0	34623.5	30117.3	68160.8	56309.3	0	0	35913.2	34729.6	25878.7	38635.2	29130.3	26400.5	0	26295.1	27467	21315.9	0	0	1	0	9	0	1	0	4	14	0	0	5	13	3	7	8	13	1	10	10	2	1	1
CRK	P46108	CRK_HUMAN	17	138760	113279	133740	231146	185400	164176	259920	121411	165683	162554	150174	137565	125281	108624	150210	104296	164836	137820	113504	105426	143932	124722	19	15	15	20	25	32	19	15	14	17	15	18	15	13	28	33	17	22	19	13	20	12
CRKL	P46109	CRKL_HUMAN	14	159018	118491	81942.9	93862.6	152397	159463	169190	111777	119716	115986	173270	150082	148696	124125	144163	159628	202030	150552	125395	139758	179437	90734.4	12	6	8	17	11	10	5	5	5	6	14	19	23	10	15	18	9	3	11	16	13	2
BAG6	P46379	BAG6_HUMAN	11	69952	97302.3	76110.7	84509	34801.1	80167.1	0	37210.9	0	0	32959.3	28831.8	32768.8	27747.9	17751.3	23769.2	94534.2	34691.1	26143.9	29507.7	0	0	4	3	7	6	2	7	0	6	0	1	6	11	5	2	5	5	4	8	6	5	3	2
RPL5	P46777	RL5_HUMAN	13	52266.9	60252.2	49787.4	0	63008.4	49747.7	73514.4	101544	143679	128098	95922.1	121862	120221	145275	140678	136985	63663.4	102046	91755.1	328295	249514	244826	4	2	4	0	5	0	4	18	14	8	17	15	18	16	19	20	6	12	11	30	15	32
RPS9	P46781	RS9_HUMAN	10	24809	37218.2	43561.8	0	43443.8	36068.5	47111	68360	70219.4	48952.7	43175	31528.1	37828.1	51959.4	46563.3	47140.7	0	39254	44648.1	75958.6	66613.4	68400.5	0	0	3	0	6	0	7	11	5	5	5	1	3	9	6	8	0	6	12	11	7	8
RPS5	P46782	RS5_HUMAN	5	46059.4	45397.7	52011.5	0	84236.8	55931.5	0	86004.8	0	0	66669.2	67431.2	71345.8	101903	94543.8	74594.6	0	95220.2	77255.5	105381	63615.2	83517.3	4	1	3	0	9	5	1	13	1	0	4	7	10	8	9	8	5	6	8	11	6	11
RPS10	P46783	RS10_HUMAN	11	204269	313761	239034	154141	218147	217796	0	122265	0	0	180698	161336	167513	133118	158199	159285	146720	121581	130905	134583	180510	0	6	6	8	5	9	8	1	3	0	1	5	9	11	14	12	18	5	8	4	8	5	3
MAP1B	P46821	MAP1B_HUMAN	59	207050	292744	212813	188210	252043	253847	110799	141713	136679	127316	151217	141570	143318	127649	136469	120300	130195	104162	95087.3	97370.1	147923	99366.7	54	60	52	54	76	88	7	45	20	16	57	66	62	34	63	45	61	43	35	39	40	57
GNPDA1	P46926	GNPI1_HUMAN	13	161107	102298	115691	145040	193576	158240	104410	95585.5	107297	98796.9	126300	102247	82908.2	130175	165116	97665.6	103833	108050	59101.9	76594.7	117511	143708	21	15	21	33	19	17	22	12	14	14	23	10	16	12	18	27	18	17	16	9	13	23
UTRN	P46939	UTRN_HUMAN	28	52545.3	0	53301	0	50667.6	0	0	61929	125306	89493.9	64750	48348.8	46165.9	53902.8	48653.1	57077.1	0	69757.8	80312.3	79937.1	100229	154310	2	2	3	0	2	2	0	11	5	4	3	5	11	9	5	4	3	13	15	5	5	7
IQGAP1	P46940	IQGA1_HUMAN	87	120227	104539	131275	130766	120140	91691.7	198180	179141	187572	190150	164091	151834	134043	156375	162019	157729	191505	183047	145213	182816	213727	226952	49	30	43	18	49	28	52	80	64	51	88	87	89	101	105	99	81	98	125	111	99	110
GYG1	P46976	GLYG_HUMAN	8	52213.5	51690.5	42679.2	111812	119860	91006.9	44340.2	54702.9	94468.7	79542.6	118452	111031	98812.1	115139	179914	120351	85746.4	74576.2	37419.7	67854.1	78736.1	0	4	6	6	8	7	6	6	5	3	2	6	5	7	8	14	12	8	5	3	10	7	3
CAPZA2	P47755	CAZA2_HUMAN	14	49992.3	20049.4	70227.9	0	51320.6	41717.4	174629	76195.2	117450	110338	98793.9	94233.5	98821.7	119713	120046	96557.9	205774	176702	134798	126675	122182	117930	5	1	1	1	6	4	3	6	7	9	11	9	8	11	22	10	17	18	13	11	20	18
CAPZB	P47756	CAPZB_HUMAN	21	129158	115050	101625	0	142069	106506	133794	196597	257160	220531	221017	232732	222101	207773	229045	210094	315890	330235	218751	259160	309868	259962	19	10	17	4	22	6	13	27	18	26	29	25	29	24	37	35	33	47	44	40	40	33
QARS1	P47897	SYQ_HUMAN	33	67497.8	65848.5	66710.8	0	80088.9	76548.4	108465	82498.8	0	0	86007.1	79460.3	73111.7	93177	92966.6	80057.9	0	53940.8	58125	50124.7	0	54658.4	1	0	5	0	14	4	11	16	0	1	31	17	22	22	37	44	1	24	25	13	1	7
PREP	P48147	PPCE_HUMAN	28	56341.5	53982.3	61612.3	0	60072.2	54846.7	67418.7	62557.7	74716.3	73011.8	58939.2	67068	55065.7	71583.6	57995.3	57496.6	61549.1	67607.1	67099.7	58803.3	52420	72325.6	5	2	9	2	15	3	11	23	5	4	15	19	15	18	22	24	7	23	31	24	6	14
ME1	P48163	MAOX_HUMAN	22	44678.3	49912.6	30868.1	110260	61802.4	51820.5	45065.5	55543.8	0	0	66945.3	52319.8	61946	57694	98049.8	95473.9	72843.3	82698.3	82282.4	72021.1	50675.9	83882.9	5	2	2	4	13	8	6	2	0	0	23	23	17	18	33	46	13	28	38	24	8	10
ARCN1	P48444	COPD_HUMAN	34	108643	131058	108491	155374	112277	101233	184627	135177	210835	213601	109611	104183	92792.1	130523	142983	154914	268554	206670	187849	192043	230275	186511	22	12	32	15	26	13	33	34	26	25	33	31	21	37	43	40	50	44	52	40	41	43
GSS	P48637	GSHB_HUMAN	19	109547	104787	135111	152002	141803	164108	174855	73033.7	126422	91468.9	98230.7	93892.2	100712	97267.7	153936	108460	84356.9	114925	91333.9	97949.2	95225.6	105885	24	29	26	31	25	33	4	11	14	15	15	23	21	24	32	24	11	32	20	27	14	16
CCT5	P48643	TCPE_HUMAN	28	79300.1	56371.9	70628.9	65329.9	75558.3	46139.9	93875.7	113401	0	94251.9	77350.4	86039.4	78455.1	88293.6	90400.2	84173.6	70821.5	124767	112145	134542	108017	138878	14	4	10	4	18	0	18	18	2	1	13	27	20	27	21	18	12	42	46	31	25	25
NES	P48681	NEST_HUMAN	47	327592	513166	394032	305978	429381	407025	287285	338495	309511	338144	189554	165339	180534	146243	147459	158124	260731	170056	179749	187264	249040	208778	81	73	67	105	75	68	31	74	31	26	44	33	38	35	44	32	55	41	41	35	54	37
PITPNB	P48739	PIPNB_HUMAN	19	42977.9	30927.8	35550.4	0	87411.1	57357.5	62060.9	77888.3	119491	93555.7	108940	94233.9	80097.9	116194	100379	81820	104419	56938	55988.2	62961.6	63457.3	83757.1	5	0	0	2	19	1	6	6	4	2	29	21	20	28	31	33	11	15	23	20	8	5
MARCKSL1	P49006	MRP_HUMAN	6	170733	201279	162638	292007	229831	274397	0	122822	127290	120524	138027	128712	120869	201630	209681	81716.1	206623	93368	35598	70421.1	148740	117782	14	4	4	18	8	14	0	7	5	4	5	4	4	4	5	2	25	5	1	2	5	19
PXN	P49023	PAXI_HUMAN	9	66874.1	117545	72546	0	41066.6	55209	0	41192.1	44466.5	49606.8	44078.4	41844.7	42987.6	35370	35940.4	38544.4	0	34119.4	41788.7	31310.4	0	0	10	8	3	0	9	2	1	6	3	3	7	9	5	3	10	6	1	8	10	6	1	1
ALDH9A1	P49189	AL9A1_HUMAN	17	90555.9	85887.3	81626.3	71138.3	93583.6	85553.6	0	60169.9	71419.8	63979.9	87893.4	81585.4	72455	51753.1	55330	42789.2	73029	50776.4	38843.1	61309.6	68663.6	54876.9	30	15	22	9	20	24	0	9	11	7	26	21	20	12	22	15	17	13	8	18	13	12
NASP	P49321	NASP_HUMAN	18	61694.2	74284.2	67797.3	0	69371.1	56439.8	132459	131346	101340	112381	72173.4	84508.6	95103.7	69995.7	69469.7	73570.5	85087	97758.5	141005	132306	118686	112745	5	10	8	1	6	6	17	11	3	6	8	10	8	5	11	7	16	16	28	12	9	21
FASN	P49327	FAS_HUMAN	55	53790.4	47395.8	58455.3	0	71188.1	49991.3	84457.3	106086	98558.4	65891.5	56465.5	57071.6	55616.7	71915.3	65450.7	63925.5	65926.9	54614.4	64110.4	56252	65726.8	82745.1	12	3	10	3	22	2	17	44	9	2	24	29	22	40	45	40	4	37	71	24	15	16
CCT3	P49368	TCPG_HUMAN	31	106397	86335.8	112742	106590	127636	82872	176196	205249	141835	105408	125200	131810	114789	132999	120757	131108	115951	151411	152105	174137	149167	155385	23	9	20	8	24	9	7	29	16	12	17	34	29	32	31	30	25	35	38	54	32	26
INPP1	P49441	INPP_HUMAN	7	48318	46236.9	44618	0	75786.7	52977.2	0	0	56348.6	51817.5	89901.9	96648.2	84296.5	97357.3	86808.9	92359	37431.7	75411.2	62138.9	64214.9	53972.1	51142.7	2	6	7	1	3	5	0	2	12	5	9	9	8	4	7	6	7	9	8	3	4	7
SRP9	P49458	SRP09_HUMAN	3	75134.1	60408.3	54459.4	58931	65338.7	96257.2	0	54774.2	84937.3	87784.2	115573	114061	107077	24415.4	115902	92145.5	116281	120915	98932.7	91135.5	166072	117322	4	5	3	5	5	4	0	3	4	4	4	3	6	1	6	3	3	5	3	4	6	3
AARS1	P49588	SYAC_HUMAN	28	27689.7	30104.9	0	0	40972	32105.1	0	53194.2	61099.5	48484.9	39668.2	45043.9	40508.4	60938.9	54214.4	61049.6	61951.9	65032.4	78006	63215.6	48285	55197.5	3	0	1	0	3	1	0	20	6	4	15	13	13	22	17	17	32	26	27	37	12	25
CARS1	P49589	SYCC_HUMAN	28	85944.2	89214.9	83748.1	0	71512.8	68985.6	92762.8	84624.4	101360	103916	83712.4	75167.7	62259.1	86611	86286.2	72120.5	113370	76425.8	61854.8	78577.1	97433.4	107119	5	0	5	0	7	1	4	9	4	4	18	23	20	16	17	31	32	25	26	29	14	14
PPM1F	P49593	PPM1F_HUMAN	15	53851.1	29591.6	0	0	27195.4	15978.5	117552	111704	0	0	60909.4	46348.4	39933.3	48562.3	35471.8	42096.2	110498	93576.5	125672	129738	117342	132448	2	0	0	0	1	0	19	16	1	0	5	5	6	11	5	14	6	15	42	16	10	23
PSMB3	P49720	PSB3_HUMAN	14	295934	185558	230201	167885	214303	237404	131614	133651	186520	212721	187163	212471	173028	299240	281750	296644	222453	291942	332179	301687	175426	231700	25	17	19	19	22	16	22	13	17	19	29	18	23	21	30	30	28	26	49	28	23	31
PSMB2	P49721	PSB2_HUMAN	17	281958	246781	277282	333779	239567	303028	375004	127839	259082	259113	223838	182875	183695	256142	240713	232422	215683	290874	350863	284844	210095	373823	40	29	32	20	23	28	17	23	20	15	21	25	20	28	29	33	19	34	43	34	24	28
PGF	P49763	PLGF_HUMAN	2	72157.9	49809.9	50961.9	164111	77769.9	72791.3	492346	122365	0	93370.7	136355	130268	140070	154602	193356	139640	0	432221	83511.6	419650	208343	433482	5	0	4	8	2	4	8	4	6	15	5	6	5	4	7	4	4	9	4	16	9	5
RANBP2	P49792	RBP2_HUMAN	18	80763.9	91727	80741.1	0	59911.6	83297.9	0	47677.5	75129.1	71665.9	62359.5	60751.2	53036.4	41079.5	35755.2	21796.8	78361.3	40696.7	40083.9	42266.4	52060.3	55186.1	9	9	8	0	7	6	0	6	0	3	6	6	6	2	6	6	10	8	7	6	8	6
SEPHS1	P49903	SPS1_HUMAN	12	30411	22289.3	22654.9	0	44244.5	32968.6	0	49225.8	50074	34052.6	59164.8	69318.1	50226.2	65093.1	73901.6	94175.4	77016.8	96678.9	99634.5	78096	70244.1	40473	2	0	1	0	4	1	0	7	2	0	8	8	6	18	18	7	12	10	13	7	4	4
MMP14	P50281	MMP14_HUMAN	14	157157	199311	208886	247571	174579	167010	109411	106167	116457	102761	117214	121498	119228	79497.1	127184	123226	0	67033.9	35374.1	54488.6	141404	71785.5	17	20	21	21	19	10	7	5	7	3	14	18	15	8	9	11	6	9	4	7	2	12
GDI2	P50395	GDIB_HUMAN	52	617194	468339	567395	738470	963843	806465	662408	580482	469047	559847	909060	949363	921757	1.01595e+06	1.10853e+06	1.16832e+06	953846	938755	1.00071e+06	870209	733518	953306	85	56	122	115	138	121	150	86	62	73	158	151	151	127	151	181	101	157	173	129	88	132
EMD	P50402	EMD_HUMAN	7	76628.2	79896	59423.6	0	78062.6	79938.1	87430.2	46649.8	47378.1	44377.2	98698.6	102625	87278.9	40218.8	70001.1	64366.5	36101.5	37820.6	36100.2	27139.3	49759.5	25523.5	7	6	4	1	7	4	7	9	1	3	11	10	11	2	10	7	3	5	14	5	6	4
SERPINB8	P50452	SPB8_HUMAN	20	50752.2	49684.5	43575.5	0	63370.2	60917.9	108569	73589.5	92323.3	104742	52710	58069.3	57112.6	60013.8	63963.3	51270.4	84354.8	80759.7	78674.4	68507.7	83112.7	67347	7	6	8	5	14	7	11	10	11	12	15	21	14	18	17	16	8	13	19	15	18	9
SERPINB9	P50453	SPB9_HUMAN	27	310192	242979	248975	297518	383450	359063	393949	223650	324992	355431	571420	470942	521328	348275	449667	398441	430504	418908	352811	348454	460546	423986	45	33	58	49	61	46	52	35	51	25	74	74	64	45	77	67	37	75	80	61	50	52
SERPINH1	P50454	SERPH_HUMAN	17	70993.7	65141.9	47769.4	76744.9	84240.1	74505.9	181279	211082	124736	89056.6	62146.5	59054.9	53078.4	141300	132714	126145	154213	176021	129728	62541	65018.5	65540.7	13	9	6	4	18	7	43	36	14	5	21	20	16	28	25	35	11	43	46	17	6	15
PDLIM4	P50479	PDLI4_HUMAN	8	36596.4	39607.9	21906	0	39751.4	31389.7	0	27875	0	0	49656.2	45286.7	43939	55427.5	52574.6	46060.3	0	39125.1	24974.5	36734.2	40342.1	0	3	1	2	4	7	2	0	4	0	1	8	13	9	7	6	13	2	4	8	5	2	2
ST13	P50502	F10A1_HUMAN	9	135322	138381	151398	102306	113905	89019.3	198977	331994	449856	375103	139873	116422	100368	76144.9	75973.4	49764.2	266955	176676	73593.3	258128	445979	399784	7	5	7	3	6	4	5	16	15	19	11	14	10	5	10	7	9	19	17	21	11	25
VASP	P50552	VASP_HUMAN	17	77840.5	78660.4	78758.5	67015	95750.6	86524.9	83101.2	64341.7	78911.7	73104.1	136340	112604	93841.4	74343.2	84650.9	90463.4	97688.4	92824.1	93383.3	94202.4	104323	92612.7	20	10	8	8	15	20	9	11	6	8	34	18	22	10	12	21	17	19	18	20	20	11
BCAM	P50895	BCAM_HUMAN	20	32950.1	34660.5	31125.9	0	51912.2	57287	0	0	54658.6	52131.8	86111.9	67441.5	71030.6	59829.8	77674	58337.3	95340.1	61984.4	40302.1	39620.8	77027.6	59513.6	2	2	3	2	5	7	0	1	2	5	20	11	11	10	15	9	13	9	9	6	11	11
PPT1	P50897	PPT1_HUMAN	10	82742.7	80080.3	72256.5	87122.3	78248.5	98523.8	185563	93064.2	0	0	147691	118440	109891	131727	136169	121617	148614	118672	121130	84211	120396	154180	6	3	5	9	11	9	9	3	3	1	13	13	12	7	20	12	15	20	21	13	4	11
CCT8	P50990	TCPQ_HUMAN	34	139722	122736	134991	92924.8	165288	92129.1	187303	217318	191153	169840	170238	167117	153468	150277	141488	111905	258138	167889	113273	175267	231558	227079	28	8	29	7	20	14	15	42	20	12	30	25	24	21	26	23	31	34	33	33	32	39
CCT4	P50991	TCPD_HUMAN	22	102860	84863.4	115267	0	118295	88999.9	301025	162226	148849	118568	105551	123955	116134	124962	114924	125080	189971	150205	134339	163822	124228	168020	19	7	15	1	28	8	5	35	11	7	28	21	26	18	24	22	28	30	23	35	27	31
FXR1	P51114	FXR1_HUMAN	5	58414.6	84342.4	65931.3	58877.1	79743.3	79799.7	0	29744.1	39733	39396.6	42189.4	40875.5	39266.8	31862.5	35767.1	28221.8	31268.8	22241.6	20570.2	21573.5	28751.6	24656.5	4	7	9	5	7	9	0	4	5	2	7	9	7	4	8	11	10	6	3	4	3	2
RAB5C	P51148	RAB5C_HUMAN	9	46012.3	54846.9	43671.7	63644.1	86308.2	68296.4	62485.8	53731.4	73111.8	63073.3	73494.9	56583.3	68822.6	84778.7	124467	108552	74459.2	64666.7	54497.2	58161.4	54388.9	52933.4	2	3	6	4	11	13	2	7	2	5	9	8	6	5	8	8	9	7	9	8	6	13
RAB7A	P51149	RAB7A_HUMAN	11	133528	151565	163135	142526	224038	166315	0	100080	114092	104257	195584	205004	213773	182622	172943	149134	73102.9	90312.5	62924.3	95475.1	92009.9	84323.5	12	16	17	19	20	18	1	13	7	13	20	18	19	12	18	17	6	9	10	11	19	8
BCAP31	P51572	BAP31_HUMAN	5	73377.5	185437	102128	147001	78814.8	113694	0	136951	108329	51832	104942	81319.5	193967	58181.2	59537.9	136025	171309	142727	85250.8	172821	204954	75483.3	4	3	7	3	8	5	0	3	9	3	3	2	5	4	6	8	4	8	4	5	5	6
SGSH	P51688	SPHM_HUMAN	19	234400	324836	316046	127521	235775	264494	327138	159870	152355	200588	237160	193288	159324	188321	266240	269193	193420	142750	144864	156380	149044	137159	26	24	40	14	18	22	13	15	8	17	26	17	13	23	32	33	20	19	26	18	8	11
HDGF	P51858	HDGF_HUMAN	17	83086.4	116574	113961	290694	91036.1	76996.3	98674.3	147323	262794	249742	103960	125747	99611.3	84697.1	72635.1	71588.3	150013	190951	170514	191067	232383	205571	10	15	11	5	18	10	9	25	7	12	21	27	13	23	18	10	18	34	30	43	21	32
HNRNPA3	P51991	ROA3_HUMAN	23	105499	128844	139283	388370	91997.8	69989.3	163237	122651	123059	158087	170827	145158	118755	103960	104941	104594	200415	191821	152626	173082	173341	256026	13	13	14	2	16	6	16	14	7	7	20	20	16	13	18	15	16	31	31	25	16	24
PGD	P52209	6PGD_HUMAN	33	656029	635783	601592	693736	771680	740366	482349	387594	336472	261672	656090	691127	752184	768326	664112	718896	367855	403531	453150	347124	334778	520841	80	69	130	87	94	79	37	51	45	31	90	93	117	86	97	117	44	79	87	72	39	69
HNRNPM	P52272	HNRPM_HUMAN	18	745091	954447	1.05426e+06	577350	631966	730320	762524	617483	0	0	744641	936393	839659	679375	670277	860220	552257	453273	706421	572194	277786	620342	12	18	27	6	8	9	2	8	2	2	23	31	22	14	17	15	8	14	12	20	5	6
KPNA1	P52294	IMA5_HUMAN	8	41740.7	53099.1	52583.7	0	30751.4	33692.6	0	36866.7	0	0	42093.9	37282.9	41814.5	21989.3	20179.5	24504.4	0	33498.2	43011	32604.2	0	31706.3	2	2	2	3	2	0	0	3	0	1	2	2	2	3	1	1	1	6	6	1	2	2
ARHGDIA	P52565	GDIR1_HUMAN	14	465693	478101	381406	465349	653529	481461	818460	615577	636769	686526	569197	550914	549293	470377	545283	655950	764872	637447	848086	734904	675205	803720	36	30	48	37	29	24	59	41	30	31	27	37	32	21	31	28	29	44	43	46	30	38
ARHGDIB	P52566	GDIR2_HUMAN	16	276837	255884	262264	284556	267249	238081	370328	272035	249403	353055	386448	395191	434030	217388	241472	245520	350445	355976	325098	294368	369313	257619	40	16	25	16	26	20	22	10	18	15	42	26	40	26	36	38	20	36	37	31	25	22
HNRNPF	P52597	HNRPF_HUMAN	13	128425	115735	125056	69843.2	102849	104003	100694	67117.7	93814.7	82284.1	157864	131444	177284	58147	92317.9	102185	151177	93333.8	81390	69433.9	89206.9	76670.9	14	18	18	14	15	17	2	16	7	11	15	18	21	12	15	16	2	11	15	19	16	4
SMS	P52788	SPSY_HUMAN	10	39195.9	34712.3	0	0	38967.1	39620.5	0	50996.2	64975.8	69666.8	53853.7	60796	43826	55585.5	47170.1	56171.7	0	68183.6	53711.6	62989.1	55183.5	0	2	0	0	0	2	1	5	5	2	2	5	5	4	3	3	4	3	7	8	2	4	1
EFNB2	P52799	EFNB2_HUMAN	5	46361.7	48242.9	50820.7	51798.1	43475.8	50567.9	0	25115.6	40133.7	54384.6	32696.2	29706	28997.6	25153.6	28901.7	25962.7	0	26103.1	17180.1	32664.5	30867.7	24453.5	6	2	11	4	2	2	3	3	4	2	3	9	8	2	9	12	1	6	1	10	2	2
MRPL12	P52815	RM12_HUMAN	6	56554.1	48364.6	33241	0	29220.8	40826.9	0	0	72110.4	64863.6	85606	55700.4	77019.6	29837.5	25128.4	34743.8	69351.3	48167.2	61444.7	46088.5	95201.8	34515.5	7	1	3	0	0	4	0	2	8	5	6	5	6	1	1	1	7	3	3	5	3	2
THOP1	P52888	THOP1_HUMAN	27	83167.4	79918	86160.6	79564.1	117648	109484	50605.2	65330.4	82519.9	87960.3	80747.1	78050.4	77002.6	78133.5	88583.4	70114.7	108217	75690.9	59394.2	68109	84264.8	76473	22	15	37	12	32	26	9	28	11	21	26	28	30	16	25	27	34	31	22	28	19	28
CAPZA1	P52907	CAZA1_HUMAN	15	150169	102796	157411	108825	176935	128028	444744	282119	318104	261465	271929	265500	245968	289582	288028	268446	419006	359628	286357	296906	348485	233692	11	3	20	5	12	15	8	20	8	8	22	18	22	20	23	27	36	25	27	25	27	21
CRIP2	P52943	CRIP2_HUMAN	11	261415	213707	77849.6	232368	215504	194230	149588	251925	256742	253424	303096	286082	209856	291076	280526	285395	429859	219472	211347	165961	267482	232092	15	16	8	8	12	10	4	12	18	23	24	17	17	20	14	19	9	16	19	12	12	10
BLVRA	P53004	BIEA_HUMAN	16	75934.2	52341.4	63877.9	56547.6	99081.8	104697	0	0	99180.4	83352.2	152930	116275	115443	117030	130258	122556	111205	87641.2	67960.2	90118.2	105350	107567	10	3	9	2	12	8	0	1	5	1	11	13	18	13	17	32	15	14	16	11	10	14
PPP5C	P53041	PPP5_HUMAN	21	57728.3	81149.3	69529.9	80466.8	89241.4	68918.8	0	83390.4	108120	139354	102984	96574.9	103265	102036	98342.7	93205.6	137446	95660	77877.6	92716.9	116401	146946	7	2	2	3	10	4	1	11	6	4	8	13	13	18	14	15	14	17	16	14	13	11
ACLY	P53396	ACLY_HUMAN	35	47485.1	59385.7	58374.1	0	100009	60933.7	183888	158959	101637	72819.5	69707.8	67769.6	54403.1	132492	103904	93542.9	118241	82208.1	112824	90343.3	88180.3	145982	12	4	12	0	17	7	13	55	14	4	8	15	11	43	36	49	5	36	44	37	10	8
COPB1	P53618	COPB_HUMAN	28	34244.2	37998.2	0	0	47902.1	29988.5	90993.6	100197	55454.8	44540.7	41808.5	49767	48093	67528	69165.2	69809.6	52025.3	68982.9	87725.1	81072.9	58995.7	90223.5	0	0	0	0	3	0	5	16	2	0	8	15	12	15	18	13	11	30	34	26	12	16
COPA	P53621	COPA_HUMAN	34	54560	65756.6	69169	0	69257.7	38293.5	73338	143623	85286.5	86645.1	76608.8	75798	64461.7	85898.5	66200	72665.8	131157	107585	135607	132512	102157	127043	2	2	6	0	11	0	21	21	8	6	15	14	12	25	17	19	8	32	48	35	21	22
CTSC	P53634	CATC_HUMAN	19	163196	199432	209669	168672	190421	178711	228586	164739	129228	105135	241503	196029	218659	186438	168352	120867	160665	170351	123425	135313	160233	161379	30	31	39	13	31	23	22	29	18	15	39	22	51	25	33	28	20	35	29	33	17	19
SEC24C	P53992	SC24C_HUMAN	17	51279	51595	52231.9	0	66340.7	48812.4	134017	61329.4	63099.6	61802.4	62688.7	65784.9	67535.5	69374.5	58891.1	48140.5	63115.5	45794.9	59044.9	63391.1	54826	70348.5	8	1	2	0	11	0	3	18	5	2	12	26	16	15	15	14	15	8	17	10	9	10
SUB1	P53999	TCP4_HUMAN	13	180048	276400	202708	138264	126592	140105	126420	158183	167499	174297	176783	149401	143036	101395	92575.7	73546	263137	175098	126758	160987	145173	143044	17	16	19	7	15	16	5	16	19	12	20	18	15	17	15	14	32	22	24	17	21	20
RARS1	P54136	SYRC_HUMAN	36	111930	108018	97908.6	65706.8	138489	99489.5	114435	136593	102338	84811.9	147060	162889	148329	168861	153428	155348	93459.3	118399	149722	150951	111360	87293	31	15	20	6	32	16	17	34	14	14	42	43	40	38	38	38	17	31	42	39	27	35
USP14	P54578	UBP14_HUMAN	18	161240	161672	159045	0	174331	214785	115794	265708	233213	185452	256655	243494	228542	237498	197535	168676	180759	215474	202365	230127	207397	136409	3	5	3	0	10	2	4	12	6	6	18	17	14	4	9	6	12	14	26	20	7	11
BCAT1	P54687	BCAT1_HUMAN	13	92045.3	106023	135197	130675	111864	104701	258936	105265	122112	107546	136969	164389	155406	172709	162145	164435	216149	166593	170481	183420	144313	189981	16	9	9	13	10	14	9	7	4	3	17	20	11	11	19	19	13	14	25	20	12	13
RAD23A	P54725	RD23A_HUMAN	9	51176.8	58580.2	50661.3	0	60318.3	60443	0	0	60039.5	60203.6	65290.8	59540.6	66984.5	50106.4	56155.6	56080.1	64366.2	55741.4	39111.3	47084.5	0	45538.5	1	1	1	0	1	2	0	1	3	3	2	6	3	2	4	2	6	3	4	2	2	2
RAD23B	P54727	RD23B_HUMAN	15	486596	429782	363940	442861	478793	419973	259616	328665	297592	454162	520324	588207	612387	324150	415857	335462	536014	493585	304876	313268	425043	475989	15	12	22	18	18	19	17	10	12	20	26	27	35	20	29	21	26	32	24	25	27	19
EPHB4	P54760	EPHB4_HUMAN	11	54140.3	46390.4	36611.3	36265.9	56031.2	62013	0	33354.4	56145.6	34235	93086.2	85537.1	74029.4	74507.2	58577.1	52336.8	93534.1	44373.8	53124.5	49391	74161	50144.1	6	3	4	3	6	6	1	5	2	2	8	11	13	7	10	10	18	5	4	11	5	4
NAGLU	P54802	ANAG_HUMAN	20	111429	111793	132866	89044.2	116310	98948.3	132890	115738	86897.8	81684.4	86447.6	86330.5	93062.2	99777.8	82473.3	73333.5	63451.8	60317.5	75154.8	73110.1	59104.1	75352	19	8	40	15	25	18	22	20	8	12	17	17	31	14	14	21	7	13	38	15	8	9
AK2	P54819	KAD2_HUMAN	13	190503	164643	200213	215601	171849	158468	273375	104551	197653	201013	313983	270751	303782	122316	139159	157672	223162	211796	263000	159545	259181	204580	30	12	28	18	19	22	29	15	8	10	40	51	49	19	32	22	26	37	34	32	14	25
MFAP2	P55001	MFAP2_HUMAN	5	28594.2	0	0	0	43420	30588.8	290340	307113	298645	261529	99550.3	72345.1	68428.5	190742	185147	141495	767971	600105	645951	760165	672476	488729	1	0	0	0	3	1	10	6	5	8	4	2	2	3	3	6	25	9	7	11	12	17
PSMD4	P55036	PSMD4_HUMAN	9	59769.3	77072.3	79621.7	0	60430.6	60110.6	0	47098.3	98701.2	88900	59535.6	55742.8	46265.8	46353.2	41039.9	49546.7	71387.9	69549.5	63140.9	69555.8	88451.4	0	4	9	5	3	6	6	0	5	1	4	7	5	5	0	3	7	10	3	4	3	3	3
CSE1L	P55060	XPO2_HUMAN	26	40689	28477	0	0	51038.3	0	120179	113109	103259	67354.8	76885.6	71808.8	64379.8	66016.2	59937.2	51702.1	58070.2	69071.5	52274	72037.2	99012.6	96270.2	0	0	1	0	2	0	3	23	10	8	9	15	18	22	18	11	12	25	38	24	19	16
VCP	P55072	TERA_HUMAN	61	604747	476717	638573	446169	718750	435086	760322	708101	598195	564793	469604	452071	375936	452558	476233	422884	656223	625696	640987	711465	562883	864493	138	119	181	152	162	111	140	134	109	112	138	124	122	114	134	145	130	168	183	207	126	201
MANF	P55145	MANF_HUMAN	11	97844.5	113025	104738	0	118663	117685	247173	142209	161973	162768	96811.4	103560	88256.8	127872	128704	129543	210427	194754	204897	108668	126126	104212	12	10	6	4	12	11	7	14	16	8	14	13	11	11	19	14	23	16	17	14	17	15
AFDN	P55196	AFAD_HUMAN	20	70334.9	86649.5	110419	88020.6	62458.8	82054.8	0	54207.6	56049.5	61629.9	76063.2	67101.9	69792.7	39098.9	47735.5	32481.1	90028.2	51443.7	37292.8	51163	73580.4	60124.5	6	2	7	10	11	8	2	5	7	7	13	18	15	9	10	4	18	14	22	12	10	12
NAP1L1	P55209	NP1L1_HUMAN	11	0	0	0	0	43282.8	0	95126.5	119714	151007	106898	31081.8	50848.5	60166.7	73836.8	57408.8	51278.8	40971.1	69114	80222.7	183384	89663.7	120052	0	0	0	0	0	0	3	10	6	6	4	4	8	9	4	4	5	7	6	20	7	22
ADK	P55263	ADK_HUMAN	16	80563.7	91145.7	109136	0	89597.6	98372.8	162546	77768.2	0	0	129367	137024	130776	77175.1	94333.6	109261	134369	117371	167397	122543	0	147321	5	0	9	4	5	4	11	3	1	0	12	12	14	8	10	9	10	9	22	16	2	11
LAMB2	P55268	LAMB2_HUMAN	41	0	0	0	0	86791.6	0	0	77308.1	110537	124441	138747	121782	110165	137131	119686	119644	157793	123220	101837	162290	212875	136848	0	0	0	0	0	0	0	6	4	4	17	13	9	13	20	29	25	22	22	48	27	28
CDH13	P55290	CAD13_HUMAN	14	233209	219984	164618	241207	251639	259984	201849	140006	221192	197842	388510	396215	413883	291223	367657	295759	236284	208575	187952	244474	311934	297217	15	15	12	20	24	24	6	8	5	10	27	31	38	21	38	31	14	19	25	23	15	16
SEC13	P55735	SEC13_HUMAN	9	32795.1	0	0	0	36265.4	36425.1	0	54222	61079.4	37375	48196.9	43552.3	44435.2	30772.2	32483.6	33029.2	64647.3	48309.7	35335.8	35368.3	57345.7	46744.3	0	0	1	0	3	0	0	7	7	1	6	13	7	2	9	3	6	12	5	7	12	5
NPEPPS	P55786	PSA_HUMAN	49	490537	577988	591326	458475	741935	593318	460625	581948	482801	479815	503026	514453	471383	536738	532070	528627	453624	439400	504996	525018	405872	474621	85	82	134	84	96	87	65	89	57	64	90	91	96	90	109	101	52	99	92	108	61	82
OXCT1	P55809	SCOT1_HUMAN	18	86506.8	82684.1	80755.4	57420.6	57927.4	62370.6	63917.1	40112.2	60820.1	57937.7	98933.9	93841.4	80678.9	46073.9	41580.3	43601	108789	83636.5	65265.7	68230.8	74117.2	72672.1	14	16	18	6	7	12	2	10	13	7	22	19	20	6	10	6	14	15	21	10	12	22
EIF3B	P55884	EIF3B_HUMAN	23	76084.1	80099.6	86121.7	0	91126.2	53162.1	118188	129608	102412	90225.1	83142.6	83038.3	79159.1	82801.8	72947	68664	119645	95382.1	98060.2	129502	105921	102117	10	8	10	3	11	4	7	18	4	2	12	15	15	15	12	15	5	21	27	17	16	24
MARS1	P56192	SYMC_HUMAN	15	65308.4	79292.9	65214.5	0	64850.7	76525.4	0	55249.2	0	0	52449.1	50956.3	42432.1	70381.9	67224.5	58506.9	38685.8	43514.8	55276.4	39675.7	0	31909.2	4	3	4	2	4	4	2	17	0	1	6	11	5	12	10	4	3	8	15	5	1	3
ARPP19	P56211	ARP19_HUMAN	7	47802.6	79582.7	60995	42207.5	60468.2	63938	0	30807.8	37405.4	41880.6	48576.2	42596.2	34261.4	42084.9	49890.5	34255.2	51136.8	28203.8	23934.8	26196.3	34540.9	25964.6	8	7	7	3	4	6	0	5	2	2	4	6	3	6	5	6	7	3	2	4	7	3
EIF6	P56537	IF6_HUMAN	11	122151	149430	151178	157190	102023	136412	0	170020	241620	261063	134806	114372	116498	102810	105863	84097	401063	155614	98463.9	152587	169017	250826	4	5	5	13	2	5	5	15	10	5	9	10	9	6	10	10	12	7	17	13	11	15
MTPN	P58546	MTPN_HUMAN	9	409108	380379	366574	349279	552519	460687	398110	410491	505272	574313	591315	546413	654414	603819	606881	737996	1.1099e+06	675198	801365	624921	541901	407437	21	26	31	19	42	21	19	21	14	13	31	25	26	42	40	35	21	52	42	34	22	30
ARPC4	P59998	ARPC4_HUMAN	8	191736	170945	109849	0	216925	161585	379506	371974	176912	134936	312241	323025	257447	380495	328211	341258	210286	253740	233637	188533	238855	215615	9	5	6	3	16	6	2	7	6	3	14	13	12	14	14	18	9	9	13	7	7	12
TPI1	P60174	TPIS_HUMAN	21	3.32289e+06	4716370	4.31715e+06	4.8282e+06	4.57314e+06	4.26808e+06	2.04358e+06	1.65633e+06	2.23662e+06	1.99338e+06	3.40771e+06	3.43217e+06	3.87592e+06	3486570	4.20905e+06	3.86094e+06	3.13535e+06	3.43726e+06	2524669	2.676e+06	2.10425e+06	2.42385e+06	139	139	175	199	185	155	100	81	106	119	167	138	153	174	165	166	139	153	149	145	92	134
MYL6	P60660	MYL6_HUMAN	10	522679	326280	342366	327933	414516	409032	789852	573060	793851	834398	559068	525568	572127	485614	544257	487872	930365	549642	500816	514467	918367	702631	52	15	15	13	19	25	58	32	20	20	30	37	32	54	53	50	36	38	33	40	40	36
ACTB	P60709	ACTB_HUMAN	34	781691	8651169	5.18775e+06	3.83112e+06	5148742	6.38425e+06	224240	1935200	2.68113e+06	4.05107e+06	4487569	6.80095e+06	7784968	91799.6	4.0804e+06	3.25999e+06	4.28118e+06	3396765	1.70902e+06	3.43297e+06	2.12056e+06	2.13908e+06	14	47	26	43	30	34	8	23	25	29	37	30	49	2	26	41	41	28	18	18	34	27
EIF4A1	P60842	IF4A1_HUMAN	25	53431.9	64747.4	81676.2	0	104273	66926.8	235341	311631	189619	122768	102957	80592	82333.8	138741	120154	124120	182852	185455	168894	163185	177568	135287	5	4	11	0	16	3	28	33	24	17	22	12	18	28	25	24	25	32	31	31	25	36
RPS20	P60866	RS20_HUMAN	3	37683	42826.7	31158.8	0	41577.4	41459	0	46935.2	0	0	65663.7	44445.1	48308.3	66856.5	77652.1	94144.7	0	61802.5	66598.2	58749.6	60885.2	0	1	0	2	0	2	1	0	2	0	0	3	2	6	4	5	3	1	2	3	3	6	1
PSMA6	P60900	PSA6_HUMAN	21	621587	579066	534782	533037	504677	508092	583171	374298	555179	543074	347128	305140	301747	377712	444151	408322	720690	526391	514837	604338	500204	555011	42	46	61	61	49	47	37	22	35	34	43	32	29	57	42	36	55	69	48	54	29	51
S100A10	P60903	S10AA_HUMAN	8	192756	155719	139738	185111	265597	230059	88076.4	94878.7	0	0	249047	244009	248794	826909	802043	956327	257087	245632	272622	202091	126752	161840	13	4	2	11	22	12	3	4	0	0	12	15	14	39	41	55	4	26	20	12	6	12
DSTN	P60981	DEST_HUMAN	17	88181.8	93283.9	86019.9	113693	126251	135928	141687	106844	129613	88200	264801	229853	260946	316468	301663	416688	213190	360950	258091	209209	220948	155405	11	5	7	4	10	16	12	5	11	12	34	28	24	17	32	38	20	41	41	18	11	17
RAB2A	P61019	RAB2A_HUMAN	8	44414.2	38506.4	41948.3	0	55053.4	65399.1	0	53192	0	0	65639.9	49148.1	61116.7	67379.2	77408.8	66378.7	0	37383.1	37944.7	37054.9	48130.5	0	1	0	2	0	4	4	6	4	1	0	7	6	4	9	10	14	0	5	8	8	6	2
UBE2D3	P61077	UB2D3_HUMAN	4	148121	167869	186982	234683	216178	230179	0	0	157766	135573	249629	279202	283934	151902	217196	217280	261742	152886	168196	129991	166237	0	8	2	1	9	9	6	1	1	2	4	4	4	9	1	7	8	5	4	11	6	2	1
UBE2K	P61086	UBE2K_HUMAN	11	90867.6	48679.7	62365.4	0	127699	119414	0	0	103388	100479	160701	136335	114017	94798.2	115157	105260	140264	93103.1	69691.1	67277.2	122672	0	8	0	2	0	11	8	3	1	3	5	13	13	18	11	12	13	9	11	11	5	4	1
UBE2N	P61088	UBE2N_HUMAN	10	108003	65489.6	80266.3	126203	101090	106184	102651	81324.2	136224	113966	206057	206154	209017	209635	225430	204352	182790	188168	96763.1	111179	131355	83592.6	6	1	6	6	6	5	8	4	2	3	12	20	19	14	22	22	12	16	11	14	14	6
ACTR3	P61158	ARP3_HUMAN	24	199997	143827	189561	192597	240646	189878	328883	254045	235553	209950	295865	302887	230143	294159	323374	315165	335835	219709	224377	238875	235777	294554	38	18	33	24	40	30	26	36	26	23	43	52	38	46	48	52	58	35	58	45	27	64
ACTR2	P61160	ARP2_HUMAN	19	152327	115359	139634	120077	224377	137487	185607	243390	208725	202560	224098	213199	176696	261042	267042	240222	205361	159706	159917	159243	221772	188606	25	10	16	15	20	13	32	33	14	10	25	24	26	35	36	40	24	30	33	35	20	48
COPS2	P61201	CSN2_HUMAN	12	25534.9	32201.9	31257.6	0	41487.7	18330.4	64267.6	64179.7	0	0	33843.1	35294	31626.1	37097.8	28576.6	31633.5	0	34463.6	40575.9	51557.8	35125.3	35411.9	0	0	7	0	10	0	14	16	0	0	8	5	6	10	9	8	0	10	11	19	6	7
ARF3	P61204	ARF3_HUMAN	11	0	56060.2	0	0	40903.4	48594.9	74187.5	86125.3	116795	94382.7	75730.6	64589.2	68798.2	92381.7	73119.8	79166.5	122169	73398.7	50656.7	84971.9	155052	99157	0	0	0	0	2	1	6	9	4	4	10	13	8	14	9	11	3	20	21	20	6	14
RPS3A	P61247	RS3A_HUMAN	13	107109	208120	170644	177244	162350	162193	0	138467	168196	158280	126659	126090	141793	137236	131145	136812	78651.3	94001.2	111143	249881	179921	221313	4	5	5	8	7	7	3	9	6	6	9	7	7	11	12	12	5	5	10	14	15	13
RPL26	P61254	RL26_HUMAN	6	60523.1	121984	69108	0	55692.9	69634.2	0	0	0	0	43627.5	35460.8	36714	36325.5	41333.2	46047.4	0	22565.1	19971	39392.5	45364.8	36308.9	4	6	5	2	3	2	2	2	0	0	9	4	3	2	6	3	0	4	3	6	7	7
PSME3	P61289	PSME3_HUMAN	9	53951.5	55777.8	37836.6	0	27510	0	0	76533.2	69847.6	49973.9	33849.9	44141.1	38718.4	47980.7	33187.8	32609	0	51762.4	37406.3	56180.7	53737.9	49826.2	0	0	4	0	0	0	2	12	5	1	3	9	4	6	10	7	0	15	11	11	5	4
PCBD1	P61457	PHS_HUMAN	6	91928.1	109414	52515.2	99100.9	117391	152758	0	0	101863	55875.8	103227	80754.9	92459.7	93721.3	130017	83913.8	76322.2	86121.3	109038	84684.2	73055.1	75657.8	1	5	6	4	4	6	4	1	5	3	10	4	4	7	8	9	3	14	11	7	4	17
RHOA	P61586	RHOA_HUMAN	9	46383.5	47240.5	46895	39349.1	49730.3	57472.2	83828.2	63736.3	73897	64203.1	59976.6	49615.2	52936.5	56987.9	47234.6	41963	0	55996.7	39509.3	47727.8	76843.6	86553	2	1	2	6	2	4	6	5	4	2	6	2	4	3	5	11	2	7	12	9	6	12
HSPE1	P61604	CH10_HUMAN	7	489019	366229	333322	452431	358890	406226	546688	254669	349879	462303	594997	507552	654130	384551	429586	387990	601575	521659	495736	453967	679493	695824	12	10	14	22	12	7	7	8	6	7	12	15	10	12	13	17	23	19	11	13	13	19
VBP1	P61758	PFD3_HUMAN	7	0	0	0	0	28740.3	0	0	40248.2	42823.8	38171.4	28267.9	29011.2	25917.3	29434.3	43424.5	44400.1	41240.2	54819.3	43642.7	49641.4	65680	45667.3	0	0	0	0	0	0	3	5	6	2	3	4	4	3	12	4	10	4	10	6	6	13
B2M	P61769	B2MG_HUMAN	8	799185	840667	762330	560591	1132396	1.01736e+06	1.71479e+06	1.20537e+06	1.14685e+06	1.44763e+06	1.56124e+06	1.42847e+06	1.48037e+06	1.18708e+06	1.23349e+06	1196663	2.60515e+06	2.10032e+06	1606684	2.02996e+06	2.27118e+06	1.54101e+06	18	13	19	31	15	13	30	13	17	17	23	22	19	25	26	25	36	31	27	33	20	46
NPC2	P61916	NPC2_HUMAN	10	464812	511692	424542	315285	519572	437997	231131	341845	314043	266857	517723	506308	610818	531222	533530	551969	306078	421660	310486	370784	294040	389836	39	35	49	55	44	31	22	35	27	33	41	41	43	46	60	58	38	63	38	50	35	42
SUMO2	P61956	SUMO2_HUMAN	4	428970	692021	641198	1.10073e+06	1.18176e+06	968455	241018	563202	629427	731112	605259	734492	692359	779123	831629	512276	849031	848508	623222	727439	591257	621899	7	7	8	13	10	10	3	7	8	9	9	8	6	7	10	7	13	8	11	8	8	13
UFM1	P61960	UFM1_HUMAN	3	211492	104898	125811	120229	103926	204520	0	0	0	0	312954	358814	446207	482782	371471	179793	0	219440	129421	203569	89199.2	0	12	4	9	7	3	10	0	2	3	1	13	13	14	16	14	6	4	11	5	13	4	2
WDR5	P61964	WDR5_HUMAN	9	57751.4	85804.6	84887.8	0	60633.8	62014.6	69758.3	79141.2	124068	135487	46038.5	56180.8	48418.7	40922.3	54991.3	41964.7	73438.1	76319.8	66703.1	74151.5	79526.7	79832.8	1	3	4	0	0	0	5	6	6	9	1	2	3	1	1	1	7	5	8	5	5	6
NUTF2	P61970	NTF2_HUMAN	6	396644	451336	493902	815972	528207	539274	496111	125936	287819	240805	498516	305771	344342	220466	289149	282819	241004	197955	218673	171002	220552	224871	32	26	34	34	57	42	33	11	26	20	61	21	27	24	36	36	16	27	26	19	16	15
HNRNPK	P61978	HNRPK_HUMAN	24	411076	498963	373490	376050	321561	338178	431090	308976	331309	306644	361185	340167	383102	258474	241750	221966	489507	311893	235878	284771	414261	304187	38	45	38	59	28	40	22	38	40	20	40	46	42	46	34	49	65	48	49	44	34	49
YWHAG	P61981	1433G_HUMAN	23	414693	452172	447357	329289	389944	336952	759777	543914	623254	762049	397786	397621	445671	401628	378384	389590	1.18483e+06	710970	689544	746094	725792	703190	30	35	58	53	39	31	39	54	39	36	56	49	43	56	46	52	63	70	69	81	44	77
PPP1CA	P62136	PP1A_HUMAN	22	32623.4	0	59352.9	0	51651.4	56137.7	148610	99102.8	103132	107783	53126.9	58236.5	60739.1	59766.4	72031.9	75495.9	121231	168985	144982	181319	103171	144588	0	0	1	0	4	0	31	11	18	11	7	19	16	13	20	18	24	34	39	42	25	31
PSMC1	P62191	PRS4_HUMAN	16	30798	34745.9	34217.9	0	32974.8	30724.8	77463.4	56012.1	0	0	26803.4	23292.6	16312	31293.2	31064.1	36674.2	0	30999.1	39061.2	35934	0	46484.9	0	0	4	0	6	0	5	13	2	3	0	6	2	7	15	14	0	9	14	17	0	11
PSMC5	P62195	PRS8_HUMAN	15	0	0	27345.8	0	45095.6	19073.3	68713.1	45426.8	72306.9	23907.8	31820.4	28242.9	23877.3	45638.5	37503.2	39275.6	37470.7	30716.8	47520.1	46728.9	33305.4	0	0	0	1	0	1	0	7	9	4	0	1	0	1	6	9	7	3	7	12	9	3	0
RPS8	P62241	RS8_HUMAN	10	28503.1	46124.2	35449.6	0	44670.5	38420.7	0	57143.5	103042	90096.7	50044.1	45737.4	64912.8	40043.6	54819.7	44580.9	0	27099.7	34434.4	110646	110601	152159	1	3	3	0	8	4	0	4	5	8	4	4	4	3	7	2	0	5	3	9	10	11
YWHAE	P62258	1433E_HUMAN	29	1.79409e+06	1.6928e+06	1560994	1.0358e+06	1.53157e+06	1.30897e+06	1.60099e+06	1.91133e+06	1.91686e+06	2.3349e+06	1.32377e+06	1.18213e+06	1.19784e+06	1.15416e+06	1.24374e+06	995772	3.44363e+06	2300457	1.92846e+06	2.10958e+06	2.04566e+06	1805404	105	95	139	80	115	83	132	108	132	148	99	113	97	101	111	86	115	133	123	144	107	130
RPS18	P62269	RS18_HUMAN	7	38566.7	65033.8	31879	0	75561.5	64770.7	219939	80117.9	0	0	50425.2	26735.5	38964.3	53775.3	40277.8	37479.9	0	35381	43144.6	28990.1	39694.3	39453.3	3	6	1	0	6	3	4	10	2	1	5	0	0	2	1	3	0	3	3	2	4	2
RPS11	P62280	RS11_HUMAN	8	35348.2	44786.5	52567.5	0	52606.1	37596	85998.9	75504.9	50121.4	40555.9	38277	37917.9	51804.5	50254.7	45635.9	34929.1	35334	41461.7	36857.9	43928.3	60112.8	56890.7	2	1	3	0	4	2	11	9	3	1	4	4	7	9	6	6	7	9	7	8	7	3
SNRPD2	P62316	SMD2_HUMAN	5	47818.1	45753.1	40083.6	0	24010.1	26027.8	0	0	0	0	44111.2	33974.6	29978	0	43392.5	36482.3	103820	103259	60208.4	40055.6	70275.7	54695.7	3	1	2	0	0	1	2	1	3	0	3	2	1	3	5	4	14	2	4	6	5	2
SNRPD3	P62318	SMD3_HUMAN	4	51955.4	30916.6	0	0	33211.1	25307.1	0	53766.9	48939.2	38210.5	73667.3	50573.4	62351.4	44559.6	42515.9	20859.1	107796	87245	118027	57297.8	120217	0	4	1	2	1	2	0	0	6	3	1	12	5	7	6	2	5	12	13	8	8	8	4
TMSB4X	P62328	TYB4_HUMAN	12	14817475	25486186	15535259	17159002	22493250	21434640	568247	6.76959e+06	4.47996e+06	5376108	11410493	12835642	16217300	13935518	14869040	14291631	10674413	7558721	7.77668e+06	7272079	8060717	6270269	102	112	123	148	119	111	46	63	70	54	94	92	125	99	111	114	126	90	74	78	94	91
PSMC6	P62333	PRS10_HUMAN	14	29402.4	37382.4	24224.3	0	36227.4	25898.6	0	68735.5	0	0	29132.2	33113.4	29410.1	53065.3	42140.2	41792.1	0	43561.8	51917.1	50943.2	35241.6	0	0	1	0	0	4	0	1	15	2	0	4	3	5	14	9	13	1	6	15	16	7	3
RPL7A	P62424	RL7A_HUMAN	9	54784.8	77143.3	54720.8	0	51703.8	46509	0	0	33255.2	0	43612.5	33243.2	30447.7	46608.8	34294.8	34382.5	0	16783.6	26039.6	48347.7	42166.2	48255.2	1	2	10	0	0	1	0	1	3	2	1	1	4	6	2	3	0	3	1	3	2	3
ETF1	P62495	ERF1_HUMAN	12	0	0	0	0	19332.4	0	0	68324.2	94914.6	67402.6	31352.4	35548.8	32551	56044.1	30809.8	30648.6	105788	84817.9	60602.5	57632.2	71114.9	75355.2	0	0	0	0	2	0	0	5	8	4	5	4	3	6	4	4	11	10	14	9	9	9
CNBP	P62633	CNBP_HUMAN	7	26232.1	37292.9	23033.1	0	50681.2	46437	48904.5	49852.8	57917.3	44935.3	36070.7	36860	31545	50298.6	80759.3	68325.5	104515	61723.1	71348.1	60860.2	64045.6	0	2	0	1	0	7	3	3	6	8	4	5	10	3	4	10	6	9	7	12	11	6	5
RPS4X	P62701	RS4X_HUMAN	9	0	0	0	0	40573.3	0	61852.8	65895.8	45174.9	38837.8	25367.5	27734	29025.9	36380.7	35517.6	48160.4	0	29223	42848.1	77365	42816.9	46552	0	0	0	0	2	0	13	4	4	3	1	4	1	9	9	8	1	4	13	12	6	21
RPL23A	P62750	RL23A_HUMAN	6	181749	377386	237636	218804	165696	166910	0	71011.8	0	0	184957	141420	116694	88492.7	91228.1	94947.6	0	72625.5	58224.6	68953.9	86423.9	95579.3	5	4	7	12	7	4	1	3	1	1	4	7	4	4	3	4	8	3	8	5	6	7
RPS6	P62753	RS6_HUMAN	7	34761.5	48743.3	37644	0	34541.7	36722.6	0	0	75575.9	69773.4	0	24701.1	31594	0	27736.7	38793.7	0	17055.4	20017.2	38606.6	51692.2	68722	1	2	5	0	1	0	0	2	11	7	3	0	1	2	1	1	0	0	4	4	7	18
H4C1	P62805	H4_HUMAN	13	486592	278974	288260	110141	255873	668618	539566	886887	744907	750717	687163	294044	336900	588246	600212	558831	1.00955e+06	1.55935e+06	1372415	667087	521285	860331	22	18	13	5	16	25	19	25	17	20	28	16	16	34	34	22	29	41	57	34	25	38
H2BC4	P62807	H2B1C_HUMAN	9	180537	156969	171840	127409	143759	198466	575060	141449	119531	189596	326106	164566	240605	242592	360547	324922	528992	553248	561044	346104	183308	737272	13	11	12	7	9	8	27	11	6	12	14	8	10	23	14	14	23	29	24	31	11	27
RAB1A	P62820	RAB1A_HUMAN	13	42444.9	87879.3	82466.7	0	84341.6	90245.2	0	76271.9	0	0	107482	119829	114505	90308.8	197931	153960	93873	55279.5	53396.1	63687.1	0	106853	2	1	3	3	3	8	0	4	0	0	8	8	10	6	20	13	4	5	7	3	2	7
RAN	P62826	RAN_HUMAN	17	167090	116260	185879	126218	150610	129398	378536	252352	234975	203388	286963	307833	272578	223269	164269	150714	275103	257218	273799	256897	301484	352445	26	11	19	12	21	17	13	23	17	18	55	33	20	29	21	18	26	40	36	47	19	41
RPS28	P62857	RS28_HUMAN	4	337293	183103	172686	278498	464826	480337	43810.2	298166	398495	334121	478743	559489	607137	467001	711609	573094	388767	602922	371030	490451	605581	259615	6	5	8	10	8	9	5	8	5	8	6	9	6	8	10	8	13	9	8	13	7	5
GNB1	P62873	GBB1_HUMAN	14	57877.6	64441.1	65599.8	75131.1	67896.4	56693.1	98422.9	131436	76944.9	75778.3	90577.8	80652.6	71535.1	91438	86274.7	87879	118911	142999	105095	122610	168458	141019	7	7	7	7	8	7	30	12	9	8	8	13	11	8	9	13	13	13	17	18	13	13
GNB2	P62879	GBB2_HUMAN	12	13710.8	39259.8	38812.8	0	35891.6	27090.6	0	50885	52960.7	41866	40653.7	49614.4	47014.6	56493.8	64467.7	75274.1	58571.7	94679.4	79822	104539	52821.5	37587.3	0	0	6	0	3	0	2	8	3	2	4	3	2	4	3	7	5	4	6	3	7	4
RPL10A	P62906	RL10A_HUMAN	14	190871	248283	211372	86915.6	193085	83355.5	780838	565537	149045	133295	131952	149001	146538	134246	83905.5	116894	256304	289164	605872	469408	349210	402764	19	18	23	4	15	7	23	46	24	29	12	14	12	9	8	14	16	24	44	38	16	23
PPIA	P62937	PPIA_HUMAN	16	6265873	9506818	8545552	8769979	7100750	8792975	2.17778e+06	2.07446e+06	3.62722e+06	4484198	6218262	5.32539e+06	8775951	2.63446e+06	3728337	4456246	5720760	4355423	4217808	3.75e+06	3.65113e+06	3.86559e+06	101	121	179	138	124	153	79	58	93	114	129	130	147	75	121	194	114	106	142	98	105	83
FKBP1A	P62942	FKB1A_HUMAN	13	2.26474e+06	2.47771e+06	1.80631e+06	2.59561e+06	2.93987e+06	2.60515e+06	2.03667e+06	1.30227e+06	873420	1173208	2.1963e+06	2.36295e+06	3.52343e+06	2728190	2.48957e+06	2.88784e+06	1.47003e+06	2.19091e+06	1599055	1.57871e+06	1.71798e+06	1.77262e+06	60	61	88	77	62	57	112	34	26	33	62	59	71	90	77	81	44	88	65	67	41	80
RPS27A	P62979	RS27A_HUMAN	22	1.25705e+06	2.42883e+06	1.39542e+06	1.8275e+06	1.63332e+06	1.60365e+06	939178	739479	438368	460044	1.94505e+06	975933	908067	937311	1.18762e+06	712426	733945	532283	329280	398666	844301	606192	59	74	101	78	63	77	47	40	37	32	89	58	55	61	68	54	47	47	36	37	47	71
GRB2	P62993	GRB2_HUMAN	10	61335.6	53274.4	49288.8	85563.8	99012	89132	61633	56952.1	79038.3	94842.9	73069.5	62681.1	60365.4	74254.5	80827.6	69292.8	67608.2	51500.5	41173.8	48539.7	64977.1	0	8	4	5	6	8	8	9	8	3	8	9	12	6	10	9	8	11	8	12	9	12	1
RAC1	P63000	RAC1_HUMAN	8	62219.1	73914.8	53568.4	0	52922.5	56242.2	124095	117123	130911	105397	89180.9	76398	68440.5	75156.1	84837.2	74665.6	105706	55438.8	69923.7	62527.8	113751	74409.2	2	1	3	0	4	2	3	7	5	2	10	11	13	7	11	11	2	6	9	6	6	14
AP2B1	P63010	AP2B1_HUMAN	37	172182	112820	123954	204597	178074	160808	0	134975	172068	160095	171852	163578	152726	142447	149732	122026	182978	106841	92980.1	82504.7	177926	154175	25	10	19	22	27	19	7	40	21	14	33	36	38	27	56	47	29	27	47	32	19	25
YWHAZ	P63104	1433Z_HUMAN	30	1.3321e+06	1.31358e+06	1.36399e+06	1.00061e+06	1279229	1.04888e+06	1.2085e+06	1.62981e+06	2.16131e+06	2516001	1.34739e+06	1.28825e+06	1466768	1.13091e+06	1.10012e+06	1.069e+06	3.69015e+06	1.85956e+06	1872610	1.89855e+06	1982276	2.11898e+06	77	52	98	104	57	49	39	90	88	72	82	77	81	67	77	67	143	87	99	88	80	131
PPP2R2A	P63151	2ABA_HUMAN	12	37096.5	38829.5	37096.6	0	42133.5	30578.8	71063	59715.9	77863.4	74198.8	43060.8	41462.9	35559.3	35378.4	39000.8	24035	60208.9	52106.4	50940.2	38043.2	59470	65743.3	4	0	6	0	3	0	7	9	4	7	9	7	7	5	13	8	8	11	17	13	9	17
SUMO1	P63165	SUMO1_HUMAN	5	97730.6	167528	132349	85252.8	261551	183316	82655.7	181560	184784	231156	190840	227437	197910	205491	236961	191960	293640	275472	153937	276562	269110	132997	4	9	6	3	7	10	3	6	11	9	7	8	6	4	6	4	4	6	5	7	5	9
DYNLL1	P63167	DYL1_HUMAN	4	78890.6	54857.6	73199.4	89311.4	131734	101546	132461	139974	120229	88367.4	181728	162146	151065	174327	153549	114646	133415	137437	108289	103964	132144	83109.4	4	7	8	7	6	6	8	7	7	6	10	8	8	7	7	8	16	5	4	6	7	5
SKP1	P63208	SKP1_HUMAN	8	0	0	0	0	25056.9	0	83906.9	68524.7	55858.3	44003.1	24375.4	35989.2	30117.5	37960.7	33269.4	35550	90957.5	70053.6	57525.7	86686.3	49798.8	55151.5	0	0	0	0	0	0	3	9	2	1	2	4	0	8	4	1	8	5	10	9	7	7
RPS21	P63220	RS21_HUMAN	7	150838	122545	90218.2	142342	156163	195494	141657	130024	149998	166847	176541	192293	177123	148616	192161	195995	155158	180884	131021	149393	244102	184214	11	9	16	15	20	23	5	9	7	16	14	16	16	16	19	18	16	17	16	15	27	15
EIF5A	P63241	IF5A1_HUMAN	14	213547	286287	256207	239047	302880	227161	886175	434031	305415	382251	391831	319013	333001	429592	398172	473715	557111	774755	823274	478166	494208	538898	23	13	19	10	25	14	53	21	23	23	30	20	25	27	27	30	20	36	52	26	25	32
RACK1	P63244	RACK1_HUMAN	18	477005	346144	464881	355956	328680	398812	431244	301363	363588	234062	278155	292667	323885	257960	266678	191833	381030	226583	210339	186284	306974	255565	45	34	56	40	51	48	12	21	21	15	29	34	34	24	31	30	16	39	32	37	25	35
ACTG1	P63261	ACTG_HUMAN	35	3.12587e+06	2.9473e+06	3.12172e+06	1.85804e+06	3.32041e+06	2657929	3.24205e+06	6011422	4189312	2.91441e+06	3457330	3.17926e+06	3428546	3.55095e+06	3.71281e+06	3.75914e+06	5.43168e+06	5232268	4804426	5380363	4.36688e+06	5.10523e+06	138	128	154	164	151	160	164	174	200	155	175	137	183	195	192	213	215	205	187	260	158	246
UBE2I	P63279	UBC9_HUMAN	11	314010	325376	300759	241685	417194	344184	238953	159906	192272	159136	421060	349186	326594	263723	383833	322871	253310	314299	164119	251758	285835	167622	12	12	16	18	22	23	22	12	5	8	22	25	18	16	26	28	16	32	16	17	13	12
TMSB10	P63313	TYB10_HUMAN	12	6004128	11204097	8.16451e+06	12322614	9722979	9350828	1.13407e+06	2287135	1.61579e+06	1.90332e+06	4.34736e+06	6.68005e+06	11864608	6465815	6668910	6890154	5.61674e+06	2.73776e+06	3.04133e+06	3.23055e+06	2.61302e+06	2472341	30	46	47	64	50	49	44	17	14	14	29	37	43	36	35	37	14	19	34	24	19	25
PPP2CA	P67775	PP2AA_HUMAN	13	54734.8	59435.8	80435.7	0	98219	57135.4	91848.9	92060.7	103795	69814.7	133938	105746	105766	70469.6	101245	100861	129246	174884	132878	186808	111578	149463	8	3	6	1	16	6	7	12	10	2	21	12	11	8	12	9	19	17	18	18	13	31
YBX1	P67809	YBOX1_HUMAN	10	93484.5	168384	121403	0	116655	117238	0	45037.1	0	0	67624.9	49445.4	65275.4	33929.8	35550.5	72464.1	205859	47500.8	66972.9	48215.7	0	91009.7	13	15	9	6	9	16	0	14	3	4	9	5	3	2	4	3	18	6	6	5	1	13
TPM4	P67936	TPM4_HUMAN	39	660782	675339	502040	613655	821272	489231	1.61849e+06	1.18108e+06	1.24916e+06	1.05077e+06	883622	1.00519e+06	1.04579e+06	1.00188e+06	1.00129e+06	1.11823e+06	1449670	1.49474e+06	2.12367e+06	2.42832e+06	1980439	2.36052e+06	60	65	67	63	59	43	104	94	80	74	68	74	87	66	105	101	78	96	129	143	121	128
UBE2L3	P68036	UB2L3_HUMAN	14	238880	159729	180383	201722	319226	270659	182921	187466	265793	288222	401905	325801	321323	371794	367367	430330	383064	331927	254840	222743	304771	207402	29	19	28	24	34	30	19	16	7	13	51	36	41	45	49	63	19	49	38	32	26	29
EEF1A1	P68104	EF1A1_HUMAN	20	289390	227219	281020	179644	355374	250511	647971	665268	325719	146377	355677	315231	358863	717682	650240	628216	335469	530512	448266	442163	481398	660978	21	12	26	12	26	15	40	30	12	6	34	26	40	52	57	77	20	52	54	67	27	49
ACTA1	P68133	ACTS_HUMAN	21	309841	130900	271418	167448	229220	191920	1.77672e+06	1062173	158692	62579.8	370996	200519	195081	395817	382915	207564	365258	442653	426964	284176	624958	385015	10	5	17	4	12	11	22	15	5	10	24	10	10	21	10	6	9	10	31	10	12	16
TUBA4A	P68366	TBA4A_HUMAN	20	84275	53154	110700	71965.6	101540	57269.9	177757	185410	189845	110193	62978.2	86090.7	89089.4	199453	152157	103402	63262.6	160870	223338	295066	147467	278768	4	1	17	13	10	4	9	7	17	11	3	7	8	22	11	14	5	14	14	18	14	15
TUBB4B	P68371	TBB4B_HUMAN	28	98407.2	85794.7	93757.2	0	102050	89668.6	0	313436	217892	131336	76184.6	87645.8	89016.6	151564	146276	104216	305617	176827	160525	204972	237270	272888	6	6	6	0	7	2	3	13	4	4	5	10	11	9	11	8	15	9	15	14	14	18
PAFAH1B2	P68402	PA1B2_HUMAN	8	32004.2	28022.2	0	0	22095	26229.5	115232	62512.5	0	0	87892.5	57441.8	68328.8	87488.1	83540.5	184421	0	76691	157486	78450.9	66834.6	88574.1	7	1	0	0	2	0	12	7	2	1	17	3	4	14	12	11	2	15	16	9	15	5
H3C1	P68431	H31_HUMAN	5	268858	241563	210617	120251	199879	246354	539129	469390	287400	279338	446127	237748	321944	336564	429172	424905	565656	1.09924e+06	1577000	865757	468505	836090	20	12	11	5	14	12	24	30	18	4	26	13	17	9	17	14	3	14	26	21	10	29
HBB	P68871	HBB_HUMAN	13	3.90569e+06	305424	159640	355778	210353	219298	3.45706e+06	320298	304476	1735292	208900	483257	193687	576897	178677	210273	268232	373985	38494	161495	330477	256442	57	29	4	7	5	6	70	13	6	53	9	23	9	31	13	7	3	12	4	6	23	6
HBA2	P69905	HBA_HUMAN	12	859266	82243.4	70630.6	107441	86729.2	86930.2	718200	90921.1	175553	505602	68964.7	111862	42407.9	182936	45244.8	37454.5	68125.4	156773	51404.6	77658.2	96187.3	51846.6	57	13	4	4	14	10	70	10	7	24	11	8	7	38	11	7	6	11	5	5	11	3
SIRPA	P78324	SHPS1_HUMAN	14	63748.7	97650.4	85642.6	58393.6	99945.6	86150.9	0	33089.7	42368.9	61894.2	101745	90867.4	87422.5	80849.6	96939.3	71568.2	87028.9	70259.7	63559.8	56690.6	68780.3	60157.4	9	5	7	13	7	6	1	4	2	3	16	11	12	8	17	7	6	10	11	8	4	3
PSPH	P78330	SERB_HUMAN	4	30680.4	26237.3	28553.9	0	45393.7	44806.7	0	0	79812.8	84862.5	31648.5	29556.6	26907.8	32702.7	26586.8	16362.3	31042.9	22606.3	0	0	48034.2	0	2	0	2	0	5	1	0	1	1	3	4	5	1	7	2	0	6	0	0	0	3	0
CCT2	P78371	TCPB_HUMAN	31	70169.2	59319	85202.3	70084.6	79997.6	57725.6	127072	136464	86307.6	67040	77970	108349	91051.5	118688	123903	158061	95845.7	170671	197243	191615	122880	115363	24	20	22	4	21	18	12	32	21	8	26	34	23	33	30	38	14	37	43	44	22	32
GSTO1	P78417	GSTO1_HUMAN	23	852437	883097	980569	1.50868e+06	922655	1.01845e+06	1.2988e+06	500163	678766	680490	976536	767587	991469	1.10474e+06	1097607	1.17152e+06	840874	980059	756692	809443	761362	940035	43	47	75	55	60	54	50	36	28	24	61	58	67	57	85	65	51	60	56	51	33	63
NUCB2	P80303	NUCB2_HUMAN	13	0	0	0	0	0	0	109419	54042.4	74313.6	64741.6	13997	15248.4	14939.4	16943.2	16773.7	18154	61362.2	47818.2	46467	48859.3	38110.5	41770.4	0	0	0	0	0	0	11	11	5	4	0	0	0	0	5	4	7	14	11	19	13	8
BASP1	P80723	BASP1_HUMAN	9	903272	1.425e+06	894337	876368	865136	1054150	0	382410	469738	469035	596081	494456	478903	430062	434907	434582	482825	298899	289690	339283	374497	426258	34	34	28	53	33	35	0	20	15	13	19	20	22	21	22	18	15	19	15	15	18	34
DCD	P81605	DCD_HUMAN	4	203366	227625	188500	555503	222719	427221	0	288599	0	0	255668	153323	284707	279913	128464	163356	152052	145217	103515	119758	373234	199872	6	7	15	18	7	8	3	10	0	4	12	2	6	8	4	3	11	7	4	4	3	15
SARNP	P82979	SARNP_HUMAN	9	68755.4	124326	78281.1	0	53830.3	66559.2	57537.2	55471	0	0	43222.8	42392.5	53821.2	37759.9	39001.3	37924.6	51271	49249.8	50177.5	60864.6	82657.1	55267.2	5	7	10	0	5	4	5	3	0	1	4	8	3	3	4	3	2	5	6	5	7	4
ERH	P84090	ERH_HUMAN	8	109041	120723	146015	248601	217487	200339	481380	197702	276868	308136	274877	230738	223751	224890	243207	210383	663549	299037	301770	205098	452900	491138	7	6	4	12	8	18	14	7	13	16	16	16	15	12	14	11	27	20	13	13	15	12
SERF2	P84101	SERF2_HUMAN	3	76608.7	131274	111460	0	45417.3	0	0	85309.1	0	0	79786	116861	127905	53933.1	34499.4	45255.7	67037	69901.3	70587.1	74737.1	108748	0	1	0	1	0	1	1	0	2	0	2	2	4	4	3	0	1	3	2	2	3	2	1
HSPG2	P98160	PGBM_HUMAN	218	296358	262652	207621	322501	306328	197273	1.51002e+06	2.54412e+06	2.04427e+06	1.81386e+06	496110	313005	317394	1.33081e+06	975588	1.06978e+06	2.00597e+06	2.4411e+06	3000614	4.30758e+06	2.81511e+06	4.19697e+06	259	102	88	104	266	69	551	708	635	590	355	194	176	607	520	536	623	849	1090	1236	714	1141
EFNB1	P98172	EFNB1_HUMAN	9	266333	405810	345264	220048	355109	382064	142292	143710	158550	147276	143159	135436	165175	124843	150286	121136	92034.8	102703	59130.6	61449.1	107883	0	11	15	26	17	23	13	10	6	1	4	6	5	6	5	6	7	5	5	3	4	4	3
RBM3	P98179	RBM3_HUMAN	5	22522.2	37733.2	0	76396.6	58954.2	49214.5	68281.4	0	0	0	59727.7	49702.4	42286.5	106329	104105	82103.1	0	45824.1	48100	53902.4	0	106844	1	0	0	8	7	11	6	0	0	0	13	8	7	14	22	7	1	5	3	4	0	4
CYCS	P99999	CYC_HUMAN	7	1.48284e+06	2.20933e+06	1.25197e+06	785003	1.35556e+06	1.83466e+06	816367	890111	818719	831748	1.539e+06	1.21513e+06	1466173	679427	751829	510287	686429	960544	852510	681933	895850	881406	6	6	18	6	9	11	8	9	4	5	10	10	12	9	6	9	4	8	7	9	8	14
PITPNA	Q00169	PIPNA_HUMAN	15	64613.5	34467.2	37677.2	64063.3	138230	78712.8	194626	96508.8	101181	72619.5	125881	118426	95345.4	159447	120553	93791.2	0	73382.4	55079.9	76683.3	81377.6	0	2	0	1	4	7	3	5	13	5	5	11	9	15	11	13	13	2	5	18	5	5	1
HDLBP	Q00341	VIGLN_HUMAN	16	35555.7	51386.9	40854.1	113842	53497.6	49697	0	40382.4	0	0	32053.1	39891.9	38507.5	40768.3	33997.8	39967.6	65140.9	33583.4	40619.9	30103.9	50597.7	50019.5	8	6	2	3	7	7	2	5	1	1	5	10	7	3	14	13	4	10	11	7	6	4
CLTC	Q00610	CLH1_HUMAN	83	285682	290583	364146	184610	355392	192393	324324	410367	238083	191994	276182	287348	253150	276515	248569	253471	198251	220406	294921	249746	232773	297093	95	102	150	58	127	75	109	125	64	61	107	114	133	110	100	120	61	114	146	125	81	139
FKBP3	Q00688	FKBP3_HUMAN	19	109958	104024	118245	157634	146439	128154	186147	92221.9	115620	93230.6	154738	149477	188841	149992	142398	183332	134450	158908	148704	140641	148006	96661.3	17	8	14	18	17	15	17	8	4	7	23	30	23	27	28	28	21	25	20	19	21	12
SORD	Q00796	DHSO_HUMAN	14	158479	133898	171538	166984	210573	190576	127952	107942	92769.5	86931.6	162585	186360	162855	230207	218086	223350	143802	177079	178762	172455	113288	111626	9	8	30	19	21	25	7	10	2	1	18	21	23	26	31	38	13	21	25	29	12	19
HNRNPU	Q00839	HNRPU_HUMAN	27	157999	196511	201017	86534.3	149092	128504	337233	252958	203916	215491	159636	174152	187177	115364	102949	85366.2	257579	190170	232640	249789	245147	210362	9	16	13	4	10	7	33	27	12	27	19	18	19	13	16	14	18	23	37	29	37	28
SPTBN1	Q01082	SPTB2_HUMAN	132	150481	128664	148945	189149	195346	140084	200775	247945	245619	211900	231983	212467	189625	244626	248047	218274	325643	314038	280861	302759	310438	301392	60	31	43	42	80	25	55	130	66	44	142	105	107	130	149	139	128	180	168	175	143	161
SET	Q01105	SET_HUMAN	12	90710.8	104001	128794	0	108944	62793.3	648172	654601	229395	274204	99015.5	97810.1	102073	110084	77023.4	75227.8	177843	289877	360106	380506	351196	443705	3	6	10	0	13	2	22	19	17	14	5	8	8	17	3	6	12	14	28	23	16	24
CTBS	Q01459	DIAC_HUMAN	11	46960.4	61543.4	72537.6	0	63992.9	57334.3	0	37289.8	51890.1	33720.2	49177	51576.9	44188.6	48636.1	58388.4	48199	0	50156.4	46670.6	47957.6	43736.1	0	6	11	11	1	14	16	3	2	8	4	8	11	6	4	10	6	1	12	9	8	3	3
FABP5	Q01469	FABP5_HUMAN	22	1.82667e+06	1.27996e+06	1.39364e+06	1.84434e+06	2.29262e+06	1.645e+06	1.84584e+06	1.62159e+06	1366033	1.3397e+06	4.17813e+06	4.07092e+06	5.27141e+06	3.42817e+06	3956043	4.02511e+06	3.35206e+06	3.5753e+06	3010012	3.0401e+06	3.22361e+06	2.40311e+06	65	51	77	77	77	62	48	68	58	66	125	116	139	115	139	127	99	110	126	95	109	103
CAP1	Q01518	CAP1_HUMAN	36	337318	318908	321956	323855	321687	339367	257620	222282	376473	302580	401680	443819	467390	428812	484043	419757	715637	462848	340021	279737	462572	364910	48	41	33	35	47	49	32	27	36	23	86	79	81	90	96	111	65	90	95	63	39	105
PFKP	Q01813	PFKAP_HUMAN	27	46983.8	57114.1	59629.4	0	76202.3	50519.2	118418	128681	81182.3	40872.9	61619.1	69163.1	64340.3	113747	98760.3	88668.9	68725	83968.8	83253.7	92511.9	89623.2	73573.6	1	1	8	2	17	1	7	19	10	2	11	19	19	28	20	33	5	18	17	24	14	6
EWSR1	Q01844	EWS_HUMAN	7	47954.1	42257.2	44778.8	0	49204.8	32821	50386.7	49141	0	0	66086.9	46718.3	42363.2	53088.7	45936.2	32626.7	0	66771.6	33565.5	44235.4	69839.2	67183.6	6	1	3	0	6	2	2	7	3	1	4	9	7	4	7	3	1	7	4	6	6	4
TAGLN	Q01995	TAGL_HUMAN	13	162795	25579.3	23867.4	0	40870.6	34674.4	0	79259.6	29907.9	175272	45108.7	31456.6	40299.8	25664.7	29839.4	25350.6	0	27703.5	12785.7	16004.7	29356.8	0	28	0	0	0	7	1	2	12	1	35	10	4	4	0	2	8	1	5	1	2	5	1
DSG1	Q02413	DSG1_HUMAN	17	66961.1	86721.7	77111.4	99668.7	73095.6	89369	0	142127	26469.2	0	83671.7	25730.9	55672.1	30564	33444.3	44237	63824.7	33022.5	19617.6	23845.1	0	0	7	16	26	5	8	19	0	30	1	1	10	1	6	3	5	7	3	3	0	3	1	0
MAP2K1	Q02750	MP2K1_HUMAN	7	57011.6	74601.1	59751.9	0	92081.6	74447.9	92759.5	179159	0	0	80306	72426.9	79507.6	50128.9	80129.2	73177	0	61349.1	57859.3	57809.5	0	0	0	1	0	0	4	2	2	2	1	0	3	3	6	4	3	6	1	4	3	4	0	0
TEK	Q02763	TIE2_HUMAN	14	67644.9	59881	75982	67459.9	79691.1	68422.1	0	41315.1	53663.1	54392.3	84766.9	78390.8	64765.3	69667.1	78604.7	74597.9	55294.4	55751.7	50189.8	57955.9	51326.3	36120.9	9	8	13	5	12	16	1	13	4	3	16	27	17	21	21	19	7	15	9	12	11	5
FKBP4	Q02790	FKBP4_HUMAN	29	68658.4	81157.3	92262.9	93655.9	77868.9	54467.7	144429	103543	156255	149519	82151.8	77788.3	71108.7	79949	69100.1	74046.3	119420	99397.3	72867.9	97577.2	117928	110333	9	8	13	5	10	2	5	18	13	12	20	23	18	24	19	29	24	25	46	34	20	24
PLOD1	Q02809	PLOD1_HUMAN	34	26914.3	24728.1	0	0	43453.3	46663.8	177425	138672	125210	129030	41200.9	30835.1	31413.7	61975.2	47870.7	48205.5	108610	120811	133603	190456	131815	167614	1	0	0	1	7	0	44	37	27	35	13	5	8	21	20	21	37	61	54	68	39	47
NUCB1	Q02818	NUCB1_HUMAN	41	77268.4	83402.3	38951.9	117706	93010.2	77056.3	365475	303132	301733	364179	141329	81656.7	89975.8	150969	169591	171088	619144	527239	453868	601532	690952	522212	7	4	2	3	22	6	66	52	25	41	37	22	14	46	38	39	84	88	104	106	79	84
RPL6	Q02878	RL6_HUMAN	11	58062.8	115716	86245.3	66650.4	66414.9	79666.7	0	49981.3	61770	57329.9	44070	42945.5	46073.4	66424.4	60512.8	71445.3	0	31053.3	34636.8	71023.5	59687.5	62688.7	3	4	4	4	7	3	2	8	4	5	4	6	7	6	18	18	2	5	9	15	5	9
AKAP12	Q02952	AKA12_HUMAN	59	132932	229813	155475	145537	190335	200785	114805	114459	75307.2	76094.1	207237	183895	189758	181881	183496	163690	229322	157461	163723	159165	228288	165388	35	40	33	27	41	40	5	23	7	4	76	57	62	56	71	60	77	64	61	71	53	63
CAV1	Q03135	CAV1_HUMAN	4	455394	706376	391884	152632	433600	345945	120874	260983	93285.3	121808	377202	359327	365810	258047	245905	232257	257893	171366	192333	203844	261745	104255	11	11	32	9	8	9	16	7	4	3	10	15	12	7	8	10	9	7	9	9	6	5
LMNB2	Q03252	LMNB2_HUMAN	40	143731	113966	92992.6	94780	98534.9	96291.4	131865	170401	196779	202973	164010	144352	148589	90359.3	106959	93328.6	316987	274323	250695	205396	270135	177492	19	5	12	9	10	6	28	31	25	29	26	30	29	16	24	13	46	44	37	38	44	45
PLAUR	Q03405	UPAR_HUMAN	8	48946.1	62019.5	64658.4	76696.7	92971	94839.9	0	0	61928.9	68858.5	44198.3	41294.8	49505.9	47007.7	47167.7	38457.1	0	23992.7	25611.5	36423.9	59417.9	37884.9	6	7	13	3	10	11	0	0	7	5	4	2	7	5	6	7	0	6	3	7	7	2
UBXN1	Q04323	UBXN1_HUMAN	4	622135	499084	378536	931212	407101	498786	0	0	0	0	245566	358228	212213	162532	348117	279650	468278	199943	531082	258271	294922	469714	0	0	2	10	8	17	5	2	1	0	9	8	10	1	15	13	7	6	13	8	4	6
GBE1	Q04446	GLGB_HUMAN	37	217482	176133	214335	196323	305846	246118	190504	154931	115653	104585	267754	307106	283916	395053	323259	408823	183144	209351	260091	227394	173254	168756	60	37	63	53	67	51	30	34	23	11	57	77	73	86	88	97	42	61	57	64	21	53
EIF4G1	Q04637	IF4G1_HUMAN	20	47903.5	75288.6	46222.3	0	35341.1	51344.1	68552.1	66486.9	58422.8	51034.7	36680	37753	39274.3	32676.3	32044.2	32013.9	79055.3	42044.6	72094.3	47520.9	72004.1	101718	9	7	6	0	2	7	8	11	2	1	8	7	10	8	6	7	9	8	17	9	7	10
KRT17	Q04695	K1C17_HUMAN	34	68063.6	424999	203981	0	54066.4	88514	0	269194	0	0	38127.5	23580.6	27970.4	24581.9	68816.6	36054.7	143781	17958.3	25446.8	16065.8	52616.5	0	4	46	29	2	5	6	0	15	0	0	4	0	1	1	8	3	15	1	5	0	3	0
GLO1	Q04760	LGUL_HUMAN	14	123404	155905	223785	233845	217880	226369	281635	94598.3	132031	132870	244764	197646	230323	243127	283978	387851	238173	334276	324324	243700	230018	136513	22	21	13	37	25	30	31	13	16	9	29	15	23	15	27	24	16	23	28	13	24	36
SSBP1	Q04837	SSBP_HUMAN	7	50045	73499.6	64193.8	0	29103.8	26576	0	49989.8	72528.4	70103	63421	59779.6	48509.7	45063.1	101875	90902.4	216858	231836	157629	189124	162501	272295	1	4	10	0	2	2	2	6	3	3	11	6	6	1	16	11	17	15	12	16	10	18
YWHAH	Q04917	1433F_HUMAN	22	246980	233567	275533	149012	216323	190923	0	319359	369598	417803	230012	241762	228626	223825	231853	194826	724990	474647	438164	472763	388903	455900	15	21	25	20	15	21	2	18	22	24	34	11	14	20	15	11	54	21	26	27	22	37
PTPN12	Q05209	PTN12_HUMAN	11	53347.6	102102	78681.1	0	85838.8	78966.1	0	55442.9	0	0	53839.5	62505.2	57063.8	58581.9	59243.1	49265.1	0	39966.7	36800.5	35024	55605.5	0	3	11	6	1	5	3	1	6	1	3	5	4	4	6	7	7	1	4	6	3	3	0
CALD1	Q05682	CALD1_HUMAN	30	323033	476128	351968	323174	330736	272304	428319	287438	200461	232696	277836	258150	288999	202234	202098	189687	286081	276390	248090	310045	387037	267345	24	27	24	19	18	15	7	15	14	16	23	20	15	11	8	17	27	19	21	26	26	26
PTPN11	Q06124	PTN11_HUMAN	15	49542.1	39344.9	47742.2	0	54534.1	61053.3	0	48496.1	76714.1	72585.3	61711.2	50688.5	53217	50390.9	48093.9	56164.9	0	53134.1	48428.2	52680.8	50091.8	0	5	0	1	0	4	2	2	2	2	2	6	13	9	13	13	11	0	11	13	10	3	1
PSME1	Q06323	PSME1_HUMAN	14	59953.4	63634.8	42312.4	0	70495	47862.5	85866.5	124906	112323	85505.4	111811	115652	96415.8	150559	159175	137749	153139	171623	166082	152809	155680	156583	3	0	2	2	5	2	12	18	12	9	18	16	14	17	19	18	12	23	24	27	18	25
APLP2	Q06481	APLP2_HUMAN	24	67221.6	101376	34519.4	0	81086.3	58243.3	109757	80663.7	94447.7	99291.2	53521.1	20502.7	29221.8	33692.5	26148.7	25306.7	0	38112.9	41854.5	95352.1	51978.7	106718	1	1	0	0	1	3	17	15	4	5	2	3	2	4	3	1	0	15	18	18	16	27
PRDX1	Q06830	PRDX1_HUMAN	22	486744	373893	364942	549659	582587	593974	813680	721246	557983	364837	851908	905886	834775	1.43301e+06	1.34367e+06	1.51768e+06	861303	1.1828e+06	1060952	932572	811944	788382	29	25	29	31	37	29	23	35	31	21	42	42	43	74	70	84	50	54	67	50	37	66
RPL18	Q07020	RL18_HUMAN	7	44733.6	75241	85346.8	0	94563	59782	0	103746	0	0	75630.5	89072.8	108493	154351	122992	191969	0	77491.4	102462	178888	118723	116180	1	1	8	0	5	1	0	7	1	1	6	2	6	6	7	6	0	2	6	6	5	6
C1QBP	Q07021	C1QBP_HUMAN	8	89790.5	97601.1	118625	63385.4	65124.3	36673.5	152916	104098	75282	57911.6	75253.8	56218.5	45057.4	54145.3	56031.7	51579.6	188099	110370	70961.3	97406.1	92891.9	121081	11	13	12	3	15	2	10	12	7	7	21	11	10	6	12	9	8	14	11	14	14	10
TJP1	Q07157	ZO1_HUMAN	20	56181.2	86000	55928.3	0	45427.7	53244	58946.4	42349.8	55072.8	71889.4	56000.5	50357.6	46960.6	38766.6	37086.8	37954.4	91483.6	56378.9	44405.7	50060.5	53410	58159.9	9	14	12	2	7	3	8	12	3	5	11	16	17	12	9	8	14	19	17	20	8	3
KHDRBS1	Q07666	KHDR1_HUMAN	11	98193.3	181634	108136	0	56249.5	50512	45349.3	94408.5	116739	129535	99922.7	102562	90043.6	58650.5	51846.5	54065.7	133947	94873.6	97898.1	124260	104137	93795.6	9	9	12	1	2	2	4	17	9	5	12	16	13	5	3	10	10	17	20	19	10	8
SRSF1	Q07955	SRSF1_HUMAN	10	64788.6	46526.4	57541.4	0	64446.8	48212.6	66821.7	115938	202429	200078	56342.1	51574.1	48008.5	20131.6	25884.3	25123.7	72262.1	33969.1	27587	73058	111347	128839	2	1	4	1	3	1	7	9	10	13	6	6	4	1	4	1	2	4	3	17	7	15
PCDH1	Q08174	PCDH1_HUMAN	13	62792.8	59046.2	79987.7	0	89671.4	87037.1	0	117328	157237	188446	82949.7	57591.8	61064.3	45428.3	41744	15279.6	172193	50690.2	38643	55468.6	162250	96693.8	4	1	4	0	6	3	10	9	15	16	6	6	6	7	1	0	10	5	5	5	12	14
PPP3CA	Q08209	PP2BA_HUMAN	16	591120	1.00055e+06	171740	0	258870	636876	264001	175003	250797	222811	297822	168593	176602	261400	166560	165703	164443	215334	190115	215828	238219	195072	1	5	5	0	4	5	12	11	8	3	8	3	4	7	6	8	6	10	11	13	5	13
DHX9	Q08211	DHX9_HUMAN	27	43132.3	40258.6	39635.6	0	46274	45342.9	52405.9	79894.4	50700.9	60829.6	57685.1	58795.3	63780.7	39514.4	50341	40933.9	0	45852.8	39091.3	35561.1	62139.1	68668.7	2	6	9	0	4	6	8	28	1	3	12	19	18	10	10	19	2	12	22	16	7	8
DSC1	Q08554	DSC1_HUMAN	16	96660.4	125180	124626	187056	113211	165204	0	196170	0	0	127792	41675.9	58135.2	51848.2	39398.1	52326.1	0	41715.2	26202.8	26460.8	0	0	16	10	17	20	10	11	0	25	0	1	13	2	9	3	3	4	2	3	0	0	1	0
PUDP	Q08623	HDHD1_HUMAN	12	62158.7	0	0	81122.4	99694.3	89213.5	0	0	0	0	134866	107118	105376	77483.1	109259	94214.4	72833.5	91418.8	87404.1	73416	78829.1	76256.3	5	3	4	2	7	10	1	0	1	0	13	10	20	4	13	14	7	10	27	15	3	9
SPOCK1	Q08629	TICN1_HUMAN	22	0	0	0	0	34350.2	0	451810	492302	321475	214132	34459.6	26408.2	24171.9	59350.4	34030.9	32513.5	111487	110876	174054	254527	178155	168334	2	2	0	0	1	2	50	49	30	23	1	0	2	4	6	2	9	17	25	25	23	27
RBBP4	Q09028	RBBP4_HUMAN	12	258212	296331	284503	129108	203326	306543	218633	297228	399190	434701	213246	166083	142859	141003	151090	100882	639218	217112	219044	227096	374173	350629	5	4	8	10	7	5	11	12	11	15	9	7	3	21	13	16	13	23	28	34	9	28
AHNAK	Q09666	AHNK_HUMAN	305	991349	991704	857005	727423	968113	980278	677618	661459	696626	666561	1.10004e+06	1.05332e+06	1059182	892943	954069	894644	1.05618e+06	802392	705189	681334	985679	649188	376	281	310	196	383	358	72	206	105	102	441	481	493	395	467	408	333	361	339	304	323	237
GALNT2	Q10471	GALT2_HUMAN	13	57869.7	101353	36814	0	52071.3	56604.6	63107.3	45833.4	101486	28969.1	57156.2	44332.4	47832.4	27598.5	41543.1	27628.5	0	58242.5	42465.9	49295.1	55663.4	33741.1	3	0	0	0	1	1	4	2	3	2	9	9	9	2	7	2	1	10	8	10	5	4
GALNT1	Q10472	GALT1_HUMAN	15	32402.1	0	0	0	38257.6	22005.8	68817.6	0	0	0	60612.3	47852.3	43531.5	39647.2	43798.4	55216.5	84318.2	54567.6	54186.4	69383.9	69778	72240.4	0	0	0	0	1	1	3	1	1	0	8	8	8	3	9	7	10	10	8	11	14	7
AP1B1	Q10567	AP1B1_HUMAN	32	76808.2	55416.3	51910.8	55452.8	70668.1	93416.3	0	61704.7	71286.4	69980	102320	97554.8	103875	83524.8	97909.4	76311.4	128989	54831.1	39131.2	38125.2	70480.2	91525.6	5	3	3	4	10	4	0	8	5	2	15	13	13	15	17	15	6	21	18	7	5	8
BST1	Q10588	BST1_HUMAN	10	75917.1	108424	85295.1	97591.6	108573	83946.5	0	59034.9	42279.4	55972.1	62962.1	60501	77060.5	58047.9	71092.1	80915	0	61377.6	62559.6	56505.4	53415.8	0	14	16	11	4	11	8	2	4	1	4	8	11	11	11	9	11	4	9	7	11	9	1
SCRN1	Q12765	SCRN1_HUMAN	12	67340.1	78074.1	77785.6	82211.9	85054.2	77707.4	170713	96968.6	103201	92723.3	43656.1	40637.9	34816.1	71578.7	78210.9	77139.6	48329.2	61772	72553.3	69566.8	92377.9	82052.9	5	5	6	8	4	4	11	6	4	3	3	3	0	3	12	13	5	13	13	6	3	3
TWF1	Q12792	TWF1_HUMAN	11	47188.4	34077.9	55232.2	0	63205.2	44309	110837	46882.4	0	58885.2	75260.6	73164.2	63752.6	90991.3	90535.9	95262.1	69469.1	60377.3	64869.1	53090.8	49344.3	64732.1	6	0	1	2	6	3	6	6	1	1	13	13	17	12	19	15	19	16	13	12	9	5
EFEMP1	Q12805	FBLN3_HUMAN	30	788956	353178	349463	685754	741394	652055	1.20415e+06	1.4129e+06	1.67616e+06	1.58969e+06	1.87394e+06	1.48674e+06	1.38874e+06	1.23508e+06	1.23568e+06	1.10768e+06	3.67999e+06	2.11851e+06	2.09289e+06	2.23735e+06	2.53938e+06	3.01946e+06	71	40	46	77	83	61	104	116	111	118	127	110	115	116	119	104	165	149	177	168	131	188
FSTL1	Q12841	FSTL1_HUMAN	22	101661	135628	121585	161776	239095	191371	597892	603520	667201	770454	225166	155014	187179	308089	305317	244885	692934	630157	466098	776983	860162	679127	16	13	14	13	27	20	53	60	63	74	33	20	22	43	54	32	71	58	48	58	66	114
TP53BP1	Q12888	TP53B_HUMAN	20	163225	193958	154987	0	125190	113640	0	163898	135196	154058	140885	125849	135095	87250.5	75101.6	53442.7	12026.6	112579	86479.3	159805	140879	89608.8	7	6	11	0	3	1	0	3	5	4	11	19	16	2	7	8	3	7	4	6	10	6
AIMP1	Q12904	AIMP1_HUMAN	12	164367	170214	163871	176120	248495	174017	139267	91316.4	292411	171152	229099	205594	199883	229613	209354	231945	145929	180504	193459	126595	172113	160035	21	14	18	9	27	14	8	12	1	7	23	24	29	23	22	14	13	17	30	12	12	5
ILF2	Q12905	ILF2_HUMAN	24	135162	112323	116514	0	120246	63687.7	534193	413304	232313	166779	196671	223344	183897	198973	114221	147287	197751	227953	388861	344955	273045	286054	13	4	14	0	12	2	10	45	7	11	22	27	26	17	21	22	15	35	51	29	26	37
ILF3	Q12906	ILF3_HUMAN	36	319226	235367	279918	265319	237329	179787	268471	460618	509054	431140	419227	430952	404034	284048	268490	288278	490613	544767	499740	464637	485551	413757	42	25	31	13	25	22	35	41	28	37	54	67	50	43	37	35	42	64	61	66	51	81
LMAN2	Q12907	LMAN2_HUMAN	11	60751	55263.7	58083.8	64384.7	71253	78130.4	71586.8	0	53597.8	91501.2	86441.4	63850.2	78707.7	52018.2	64872.3	61886.2	89554.2	78940.3	58041.4	86647.2	68427.1	96527.1	1	1	1	2	5	4	4	1	1	4	14	16	9	11	17	17	8	9	10	15	8	6
GPS1	Q13098	CSN1_HUMAN	6	27039.5	11954.8	0	0	33793.9	0	52699.8	34563.4	0	0	25212.3	25564.5	28533.2	27815	24449.7	27710	25222.7	47988.1	46606	54422	33461.5	41654.7	1	0	0	0	1	0	8	4	0	0	1	4	1	4	6	5	3	8	7	10	2	6
MTAP	Q13126	MTAP_HUMAN	11	35853.2	19939.6	30763.5	0	56128	44233	90173.6	71713.3	0	0	76957.4	95580.6	76432.4	133401	121249	139847	102438	114868	117830	92866.4	71201.2	92382.6	0	0	0	0	4	0	3	9	1	0	5	17	16	5	15	19	13	6	14	14	6	7
TARDBP	Q13148	TADBP_HUMAN	3	0	0	0	0	33962	0	178265	95751.9	146734	141921	63454.8	46266.6	44583.1	82131.3	72970.8	72289.7	0	188146	180718	176732	81445	121514	0	0	0	0	2	0	4	9	7	12	15	7	4	6	18	11	2	10	12	14	15	5
PRDX4	Q13162	PRDX4_HUMAN	10	25514.1	27815.9	0	0	33130.7	27546.3	64763.4	50165.4	0	0	32594.9	31561.3	21793.2	44931.9	55658.7	74611.2	0	51996.8	53138.6	44860.3	43399.8	0	0	0	0	0	2	0	4	12	1	0	3	3	2	5	6	10	2	6	3	3	2	1
CBX3	Q13185	CBX3_HUMAN	9	51111.1	62545.3	59377.4	0	69896.7	46715.9	118298	187727	186142	201175	112078	119872	114251	68439.8	89744.9	101023	266450	229056	219586	276721	240853	279121	5	6	4	0	7	2	9	16	13	11	8	8	9	7	7	8	13	22	22	20	14	27
PSMD2	Q13200	PSMD2_HUMAN	28	43757.7	48984.2	59068.3	0	76270.3	38499.8	142041	152780	78043.1	76991.5	61266.6	62502.2	54382.3	96826.4	81531.6	83383.6	93478.9	86306.4	119879	94893.2	76153	85015.1	3	0	9	0	7	5	22	27	6	8	17	11	11	19	15	21	10	26	30	23	10	23
MMRN1	Q13201	MMRN1_HUMAN	62	141521	82592.3	98560	258651	94343.2	68693.4	343877	250387	278239	206312	564105	489439	614758	832148	915954	931067	1.07988e+06	1.19633e+06	1.06827e+06	1.23815e+06	1.11097e+06	1.20761e+06	42	8	22	3	34	7	46	58	29	22	137	137	151	172	192	219	191	284	271	248	185	226
TRIM28	Q13263	TIF1B_HUMAN	20	145838	131676	109732	65568.2	123525	137520	0	117502	137831	107282	116257	81404.3	146030	140619	167920	153333	268313	130846	86071.2	135062	131236	66867.9	6	11	11	11	11	12	4	11	7	6	13	8	12	14	13	15	15	15	9	8	15	5
G3BP1	Q13283	G3BP1_HUMAN	17	54224.5	51760	39745.4	0	75481.8	63203.4	121513	131889	103976	96275.3	88251	84226.2	83371.5	74551.6	88803.4	96564.9	123605	138165	88291	124761	117549	126046	4	2	1	2	3	2	5	7	5	2	14	12	14	11	18	14	22	15	18	21	12	13
PTK7	Q13308	PTK7_HUMAN	12	226803	276578	207950	201465	214316	280536	0	106763	231461	279224	90132.6	60221.8	69139.6	38053.6	66391.5	55954.6	0	20022.7	0	26890	79632.5	0	13	9	9	8	9	16	2	5	4	7	6	2	1	0	4	2	0	1	0	0	3	0
PABPC4	Q13310	PABP4_HUMAN	13	53224.7	48487.6	30435.2	0	43846.4	32440	54015	0	0	0	65106.3	58862.8	52183.7	94555.9	67772	78966.5	0	84903.7	85592	62299.7	0	33606.9	1	1	1	0	3	1	4	0	0	0	5	3	2	4	5	8	0	5	5	5	0	4
EIF3I	Q13347	EIF3I_HUMAN	11	58129.7	47407.5	57597.8	0	56437.2	51209.9	39445.2	69921.2	52547.7	46801.4	53317.2	55156.2	47288.7	55362.4	66896.2	66239.9	68893	99401.2	72858.7	82132.3	76273.4	47038.3	2	1	3	0	2	2	4	2	5	3	5	5	4	4	5	9	6	8	8	9	9	6
UBE2V1	Q13404	UB2V1_HUMAN	9	61437.1	54205.2	65544.5	87345	81059.3	82267	0	22184.4	73568.8	83118	116052	104089	123722	0	81311.3	68170	82529.1	52849.8	49343.1	42741.6	0	0	2	1	3	21	3	6	0	3	3	2	9	5	6	3	5	5	23	8	3	5	2	2
DYNC1I2	Q13409	DC1I2_HUMAN	11	276030	372678	303315	203115	354454	290827	58480.3	194604	169063	194742	278008	360977	317662	265771	292830	310290	304127	298711	301942	271054	240471	195521	15	12	13	11	14	17	3	10	9	10	12	11	11	12	11	10	14	14	16	11	10	19
TCOF1	Q13428	TCOF_HUMAN	12	82235	131075	89368.4	0	50972.4	56918.9	0	44512.8	67095	81854.2	71096.4	57416	63079.7	32428.1	35463.1	28297.7	75419	51367.7	46448.1	46020.6	58421.4	55603.6	3	6	7	0	1	2	0	3	4	2	3	5	2	0	0	1	4	3	6	5	8	5
SF3B2	Q13435	SF3B2_HUMAN	16	138416	173927	173526	0	113321	100680	0	96557.6	122900	159388	119275	87879.4	99501.4	71205.9	52889.6	72233.6	198533	68169	94120.5	93827.9	129589	102005	7	5	6	0	6	3	0	9	6	4	7	7	4	2	3	6	12	9	17	15	8	8
ADAM9	Q13443	ADAM9_HUMAN	8	36513.2	34890.8	28584.4	0	45813.7	31845.6	111319	84734.8	142071	202999	58158.7	42428.8	45247.3	45668.7	49408	41570.1	137091	121147	88076.2	132498	144597	129058	2	1	3	0	7	2	11	7	3	5	6	5	3	7	5	4	8	10	11	14	9	14
FKBP5	Q13451	FKBP5_HUMAN	13	76972.3	124280	92865.2	0	102769	85983.8	0	35569.7	0	0	70522.3	72266.2	61166.6	56943.2	68692.5	60635.4	54843.8	46868.2	45528.9	51601.5	44765.3	37576.6	7	9	8	1	5	10	0	5	0	0	10	12	9	6	6	8	5	8	8	3	7	4
DCTN2	Q13561	DCTN2_HUMAN	15	50938.5	46853.9	46293.4	0	50609.9	50078.6	77626.1	62233	47341.8	20034.6	74496	68310.6	66433.5	81024.5	98124.9	88282.3	69788.9	111662	83608.7	79305.8	82434.3	56950.8	7	0	3	0	9	1	3	14	6	1	14	19	16	14	22	17	14	16	15	12	14	13
NAE1	Q13564	ULA1_HUMAN	12	0	0	0	0	27195	0	40551.6	44208.4	47779.2	40892.3	32772.4	33198.5	27863.5	50786	35692.4	41563.4	59869.7	49218.1	34755.3	40567.9	49973	48095.4	0	0	0	0	0	0	2	3	8	1	8	1	2	9	9	12	9	16	7	6	7	4
SNX1	Q13596	SNX1_HUMAN	13	88522.4	102460	79334.9	0	53719.1	93824	0	96608.6	35010	35423	67841.3	50641.8	59217.7	37640.5	49820.2	42555.2	0	55041.2	64622.1	64250.9	0	0	5	4	5	1	1	2	0	2	0	2	2	4	7	2	0	0	0	1	4	1	0	0
CUL4B	Q13620	CUL4B_HUMAN	34	42882.8	53804.3	50361.9	0	50161.2	39214.9	86579.7	70098.3	42494.4	39915.5	47213.1	48899.4	45643.2	54949.4	46787.5	50648.9	40039.8	46876	63248.4	56559.4	50560.6	50937.7	9	3	15	2	8	5	13	19	7	5	11	9	16	27	34	25	19	27	41	33	18	32
GFUS	Q13630	FCL_HUMAN	6	46302.8	41306.8	49588.5	0	48979.6	58732.1	0	34716.1	0	0	53747.9	47199.3	46999.6	24237.5	40454.4	56447.3	67916.3	42747.4	47215.1	46808	0	50236.3	4	1	4	1	5	7	0	3	2	1	5	4	4	6	2	10	8	5	7	5	4	4
FHL1	Q13642	FHL1_HUMAN	13	143160	136128	138495	123488	180209	158837	102016	133448	204969	257309	156338	130398	106603	91414.8	110069	94835.3	112089	84310.7	78815.4	101026	160684	98556	12	7	6	17	16	13	7	11	9	8	14	14	10	10	5	8	22	7	7	11	6	10
ALCAM	Q13740	CD166_HUMAN	22	211624	265121	294289	206699	279655	247963	94191.1	83712.4	129032	115922	242007	258761	254085	169621	219210	211355	142515	175221	162775	195641	144536	132653	32	39	55	53	33	39	12	17	16	17	25	29	31	18	28	27	16	39	22	39	22	36
SPTAN1	Q13813	SPTN1_HUMAN	162	194050	164440	160471	229604	198063	155318	227661	248427	321550	304659	242171	213201	201131	255440	293440	281797	415903	448073	358254	339000	409444	307170	82	37	50	12	86	55	84	121	81	63	166	134	128	149	195	207	186	257	244	218	175	178
DDX39B	Q13838	DX39B_HUMAN	18	148459	128341	91252.9	0	106748	91782.7	365298	412072	213150	181614	155834	135667	122233	205044	137857	132685	325760	328891	313320	350482	285638	314757	10	3	8	0	7	1	26	22	11	20	16	16	11	18	14	15	20	26	36	30	23	29
BLMH	Q13867	BLMH_HUMAN	26	394024	427143	518660	516408	492005	408004	429259	345012	277485	232771	233760	225766	187081	359118	316417	347916	264853	432753	321935	332741	239717	210908	47	41	53	38	32	34	42	29	26	16	21	27	20	33	36	35	19	50	49	42	21	24
CKAP5	Q14008	CKAP5_HUMAN	22	37265.4	65888.9	49064.3	0	27418.1	36832.3	0	41484.2	64075.3	59127.6	32300.5	29175.1	40281.6	31543.2	22388.9	30859.2	0	28040.1	31636.1	36179.4	0	50533.9	2	2	2	0	1	1	0	6	2	2	4	11	5	2	4	4	0	9	23	13	2	7
CIRBP	Q14011	CIRBP_HUMAN	5	56313.9	37526.3	21342.2	92963.6	71827.8	81147.5	0	0	0	0	53338.5	48866.8	50125.1	56521.6	101530	63771	0	46468.6	44344.1	35655	62840.7	53295.9	1	1	1	2	6	5	0	1	0	0	7	8	9	6	5	4	2	6	7	4	4	4
COTL1	Q14019	COTL1_HUMAN	16	294875	211404	213181	326546	261733	272411	202269	115189	174486	235953	264477	302475	443756	363084	342796	360313	258637	261687	264849	229298	220632	249939	20	22	25	43	25	28	19	17	16	32	35	33	46	47	48	60	18	41	32	46	18	41
HNRNPD	Q14103	HNRPD_HUMAN	17	197669	232227	189339	257233	268382	251143	470766	407257	373479	450411	391941	405980	438074	489383	511829	513231	605174	647407	514423	661836	575518	713987	15	21	18	14	19	15	23	31	20	33	35	30	28	26	41	35	34	39	46	37	35	64
DAG1	Q14118	DAG1_HUMAN	20	113074	105135	107020	187525	141676	117959	134568	80737	87762.8	103818	119410	114155	114026	129221	121481	124082	120461	125922	135245	131099	100259	96329.3	19	11	15	10	16	20	10	13	7	6	27	35	24	27	19	24	21	30	24	24	21	12
EIF3A	Q14152	EIF3A_HUMAN	41	86030.6	123994	85247.3	0	109377	82029.8	86727.9	123121	108831	102067	88435.6	89100.6	93714.7	81842	86871.6	79376.1	75514.5	112085	124458	124314	118687	82391.2	9	9	5	2	12	8	23	27	10	9	18	16	16	9	18	27	2	24	31	29	23	27
UBAP2L	Q14157	UBP2L_HUMAN	12	38918.5	73332.5	50628.3	0	22946.4	29182.3	0	17247.2	0	0	26975.7	21966	22594.7	14732.6	15445.5	20420.1	25456.1	23215.7	17122.4	19419.4	19112.3	0	4	9	7	0	3	1	0	4	0	2	7	8	10	1	3	7	2	7	10	7	3	0
SCARF1	Q14162	SREC_HUMAN	6	53254.6	63816.1	48974.2	0	56735.8	56633.4	0	36712.2	37407.4	47608	40984.9	41421.2	39236.8	38032.7	40934.6	50852.6	0	30643.8	35008.9	32611.7	0	0	4	6	5	1	5	2	2	3	1	2	5	2	2	4	3	3	0	1	2	3	2	0
FHL2	Q14192	FHL2_HUMAN	14	18371	21014.2	0	0	38343.2	29707.9	51413.7	55377.7	70396.4	74078.8	44837.9	32833.6	32051.8	48556.3	54541.7	58120.6	80649.5	63767.8	50925.8	49661.5	76494.1	58591.8	0	0	0	0	7	1	5	7	8	10	10	4	3	8	11	14	18	9	12	10	11	19
DPYSL3	Q14195	DPYL3_HUMAN	26	62117.3	51892.8	63848.3	0	70791.6	55574.3	330299	70914.3	94284.5	89045.8	102401	98069.2	83898.6	99615	116545	96380.2	145369	122327	77309.8	103117	122716	92846.7	13	5	14	2	14	10	2	12	18	11	13	14	16	24	25	22	19	20	26	19	19	24
DCTN1	Q14203	DCTN1_HUMAN	26	53809.1	46515.9	28444.2	0	49615.6	39236.8	0	57006	47601.3	30366	71370.4	62608.5	83681.4	48898.9	53488.5	59644.1	67998.5	56974.9	56263.2	49794.6	64593.5	53258.6	5	10	3	0	8	5	1	10	11	8	11	9	14	16	18	28	8	17	26	21	15	11
DYNC1H1	Q14204	DYHC1_HUMAN	125	42140.1	53217	59959.3	0	72827.6	48087	106187	114897	58312.1	48653.5	57528.5	60168	63033.9	82365.1	68412.6	73236.7	62968.1	49826.3	78540	65862.1	61246.1	77833	6	2	18	0	30	3	26	116	8	1	39	45	56	80	61	77	7	56	101	76	31	40
EIF4A2	Q14240	IF4A2_HUMAN	20	12646.6	15501.6	0	0	30332.8	16324.2	61195.1	87257.7	57102.1	50865.9	46122	45193.6	49756.1	64038.1	52193.6	49086.2	64801	69722.6	62197.7	66475.1	66303.8	48618.6	0	0	0	0	2	0	8	8	2	3	9	6	4	10	9	7	9	11	14	6	9	7
CTTN	Q14247	SRC8_HUMAN	24	205629	310624	223370	107066	172856	193361	96686.1	172143	115865	138285	146752	136209	133849	116609	123284	112684	157554	125955	110282	122153	150089	94116.8	14	20	20	13	15	12	9	10	9	9	11	17	15	12	12	18	12	14	19	15	17	12
FLOT2	Q14254	FLOT2_HUMAN	17	109826	149030	147978	92432.1	102076	67774.4	0	51074.2	0	0	91680.9	96077.5	81776.8	77559.2	59275.8	94824.9	0	28411.3	77613.4	59010.5	0	0	16	25	18	2	10	2	0	4	0	0	16	21	16	4	14	7	0	1	4	7	0	0
TRIM25	Q14258	TRI25_HUMAN	23	28341.9	36379.2	28074.5	0	34986.4	28781.9	65264.8	50818.4	37175.3	46498.9	43106.3	39747.5	38841.6	37821.9	31530.4	44687.8	50767.9	41924.5	47794.2	46075.5	35924.6	20822.3	2	1	2	0	6	2	12	10	5	3	17	18	12	9	10	10	5	14	22	13	7	4
FLNC	Q14315	FLNC_HUMAN	128	397395	511477	394237	421555	475622	385553	453216	468164	475299	460920	441310	409819	452250	384973	406950	382970	491137	355321	325058	351233	428074	416715	133	133	139	100	136	112	103	158	127	99	149	147	162	146	156	167	144	143	142	142	133	140
CAPRIN1	Q14444	CAPR1_HUMAN	11	80543.8	94846	61823	0	86405.7	61888.6	0	69416.2	97080.7	116825	43299.2	42673.9	37622.5	25608.2	25186.2	20662.5	300840	34405.3	12056	28670.8	72308.3	140284	6	4	4	0	4	0	3	6	6	6	3	3	3	1	0	1	9	6	8	12	11	14
ITIH4	Q14624	ITIH4_HUMAN	5	19502.3	20395	17397.6	0	38902.4	27121.3	0	46760	44074.4	40916.2	37518.9	52496.4	31559.3	33063.8	37244.2	42322.7	0	29217.1	25833.9	22812.8	32098	0	0	0	0	0	4	2	0	2	2	4	2	6	3	2	3	2	0	4	1	2	3	0
GANAB	Q14697	GANAB_HUMAN	26	56730.3	47212.9	43067.3	0	43678.7	39089.5	116203	80940.1	68832.4	58044.9	49385.3	48185.2	35912.4	78052.6	70949.7	70386	96822	94721.8	86537.2	68417.3	65340.8	57965.8	11	0	3	0	4	2	38	28	3	2	14	10	5	31	22	23	26	26	31	23	16	24
MVP	Q14764	MVP_HUMAN	36	195525	185308	194113	0	216948	178286	0	0	0	0	265083	296512	239855	379695	360924	319171	135952	157682	157629	115095	149753	88029.1	26	7	26	1	23	16	0	0	0	0	36	41	39	45	51	60	16	21	36	18	7	7
LTBP2	Q14767	LTBP2_HUMAN	33	58128.3	65219.4	53726.7	0	48930.5	51516.8	0	79419	257012	288979	56252.7	41289.2	46880.1	51932.9	51417.3	56997.3	109246	100113	101526	106466	132875	93815.2	7	3	3	1	4	4	1	20	63	59	11	6	8	12	17	11	21	40	28	37	29	17
LASP1	Q14847	LASP1_HUMAN	17	277958	340421	231933	226788	270858	211526	137366	288851	277334	270202	244025	227748	210824	137881	161135	180224	232683	198913	161563	203811	216808	205430	24	29	21	16	17	23	22	22	27	25	26	26	25	16	15	16	41	16	16	15	16	20
PTGR1	Q14914	PTGR1_HUMAN	16	153958	99245	141011	127128	195314	139488	354222	143957	139079	140102	324034	400599	395247	419922	391184	390355	321243	286640	309147	263742	192917	261506	27	10	24	26	25	27	15	23	25	21	37	44	58	40	54	47	26	36	42	32	27	44
KPNB1	Q14974	IMB1_HUMAN	31	198709	203619	270153	185552	285048	166578	467917	353358	248704	184321	261821	312409	287094	321309	271791	335483	144105	271066	376701	314727	220745	307144	31	15	49	18	36	17	46	55	42	18	32	41	39	48	61	53	18	50	84	63	30	44
NUMA1	Q14980	NUMA1_HUMAN	34	48083.3	57504.7	58622.4	0	40636.8	37175.5	0	52768.4	49834.5	53942.2	48465.3	47454.2	49970.9	38705.5	31964.3	36873.7	53197.8	55110.8	53924.7	52597.3	60843.8	42696.2	2	2	2	0	0	0	0	8	2	1	7	9	3	0	1	7	9	24	36	21	7	6
PSMD6	Q15008	PSMD6_HUMAN	16	19791.7	32080.5	62308	0	45217.8	19724.8	108196	90030.4	0	0	35597.7	45313	47061	71378.9	54732.4	68748.3	43585.8	60500.5	74766.8	73132.3	35909.5	38246.2	3	0	2	0	4	0	12	20	0	0	3	9	3	9	10	9	3	11	15	9	4	10
SEPTIN2	Q15019	SEPT2_HUMAN	12	38723.4	49245.7	57055	0	42852	38690.7	142454	99157.5	48457.9	36774.9	47416.4	60010.2	66211.2	62016.1	61451.8	69189.6	63621.8	77436.2	82244.2	101079	68310.4	76179	3	1	5	0	4	0	5	7	5	1	9	10	9	7	9	12	6	17	18	20	6	15
KARS1	Q15046	SYK_HUMAN	28	65687.7	73478.2	71741.8	108396	90686.1	77281.6	88775.6	77405.2	83700.1	79936.5	96167	87668.5	76872.8	82201.6	91064.4	97913.2	95852.3	80344.1	76631.2	69185.1	88937.4	94648.1	11	3	15	22	22	13	7	16	3	10	28	26	23	23	29	34	23	25	23	29	25	17
EIF4H	Q15056	IF4H_HUMAN	10	86220.6	106746	78523	46957.7	82403.1	77863.4	133450	73666.4	53490.5	47242	81632.8	78523.3	81335.6	74788.8	62561	61550.1	0	62993.6	66901.2	53385.5	61035.8	0	10	7	3	2	6	8	3	5	2	0	7	5	5	8	4	8	1	7	4	4	4	3
POSTN	Q15063	POSTN_HUMAN	30	30380	36736.1	0	0	44675.9	33140.6	176765	101655	141196	122424	21756.8	16592.1	17481.1	49606.9	39071.4	40867.3	78399.9	70890.5	71194.6	68149.8	72068.2	59014.3	1	0	0	0	4	0	27	27	39	22	0	0	0	16	11	20	10	33	36	40	25	11
EEA1	Q15075	EEA1_HUMAN	83	122710	126609	109884	87763.7	111351	98203.7	154135	121863	119185	126699	133370	133600	117645	141830	127291	117751	142553	125751	123502	134608	153620	141776	65	39	35	19	39	34	12	63	33	26	79	80	62	67	78	87	91	69	80	104	76	69
PDIA6	Q15084	PDIA6_HUMAN	15	68399.2	45182.7	44740.4	0	55744.6	52512.6	211797	278067	156084	108205	64826.3	69215.7	65845	89571.6	82859.1	91625.3	166027	166948	171183	103544	107173	129686	10	0	2	0	8	6	10	25	13	7	6	9	8	19	10	11	25	24	28	16	15	10
PEA15	Q15121	PEA15_HUMAN	7	0	123216	0	93822.2	0	0	417670	78958.7	60489.1	174663	77417.7	59252.1	47383.6	176451	192493	154984	103868	219624	205081	188424	127113	188331	2	2	1	6	2	2	9	2	3	3	7	1	1	21	6	8	3	15	8	13	5	7
PLEC	Q15149	PLEC_HUMAN	270	261727	253522	242994	286641	303497	269204	320650	296490	288403	287160	342625	320996	304167	340208	351607	341309	348048	329667	315527	298656	349294	298449	179	131	186	105	225	169	150	176	116	131	298	275	275	272	352	323	238	269	289	273	222	221
PPA1	Q15181	IPYR_HUMAN	18	0	0	0	0	49741.4	0	30045.8	82626.8	168341	127216	89225.6	77000	81960.4	99723.9	102593	109106	119555	103640	72793.7	80709.1	129162	86632.3	2	0	0	0	3	4	5	6	7	3	15	9	11	17	25	28	14	18	18	11	11	12
NONO	Q15233	NONO_HUMAN	14	57666.4	83967.9	73407.9	0	54937.8	40511.3	61569.7	62456	45861.8	57039.8	87959.3	111299	100933	46966	52897	77565.9	40689	124168	93659.9	128159	97467.6	53694.1	4	5	5	0	1	2	6	9	2	2	6	9	10	4	3	5	7	8	11	9	9	7
PTPA	Q15257	PTPA_HUMAN	13	170266	94682.4	113619	163697	189713	178484	262767	130076	113720	79405.6	153957	170115	214956	210267	162947	165238	137924	107737	94997.1	89638	148618	124297	17	6	21	32	18	10	18	10	9	5	16	19	15	18	19	17	6	13	22	7	12	16
PTPRK	Q15262	PTPRK_HUMAN	16	97781.3	82555.9	91206.8	77850.2	116930	91195.9	0	56054.1	44051.6	35489.8	118973	112799	104214	76909.6	85355.1	73813.8	120684	101735	93689.9	101012	107651	68915.6	15	11	14	8	18	15	4	9	4	2	23	28	21	18	24	19	6	19	15	22	15	11
RCN1	Q15293	RCN1_HUMAN	20	254907	246267	199833	195873	209818	206175	660456	533239	355805	306287	179251	128619	83566.3	283180	231822	223401	467706	305866	283059	237243	239270	223518	24	16	20	6	26	24	45	48	11	18	28	19	13	37	31	32	32	40	40	31	21	20
PCBP1	Q15365	PCBP1_HUMAN	9	83707.1	61661.6	77531.2	0	108209	69489.7	0	199050	170656	126015	196778	172891	169066	170889	116399	129026	153296	135485	95029.1	165477	189201	154496	5	3	11	0	6	5	0	8	6	8	11	10	10	11	11	6	7	10	9	6	7	7
PCBP2	Q15366	PCBP2_HUMAN	8	68027.9	60527.4	66536.1	0	88055.4	65560.6	0	136235	117243	103465	137024	123586	130889	104128	113864	95180.7	119815	100338	83860.4	91101	136291	108791	6	1	6	2	4	8	0	12	3	4	9	9	8	6	6	11	14	8	11	7	8	16
ELOC	Q15369	ELOC_HUMAN	7	69824.2	62084.6	64069.6	0	84571.2	84686.9	0	77579.6	107059	106374	117302	113364	108153	103316	116964	102323	139639	137144	67547.1	97027.3	142923	94325.9	5	2	5	0	10	4	2	7	8	8	11	13	10	6	9	10	14	16	10	10	10	14
ELOB	Q15370	ELOB_HUMAN	8	45922.6	48601.3	45268.9	0	54850.2	56251.2	53718.8	56017.9	43041.4	67040.1	67973.1	59361.5	54228.4	59274.1	62454.6	52756.1	104302	60699.4	44322.9	39316.3	72921.3	0	3	8	4	0	4	4	3	3	2	6	13	7	8	6	8	14	7	9	6	5	6	1
SF3B3	Q15393	SF3B3_HUMAN	18	42661.1	0	0	0	38303.3	20145	0	74826.8	0	0	48879	44295.4	41299.6	37411	34097.8	34307.3	57247	48280.2	52410.1	63455.9	79071.5	75859.1	1	2	1	0	1	0	4	16	2	0	6	3	6	2	2	5	2	8	25	18	11	14
RSU1	Q15404	RSU1_HUMAN	13	74221.6	18220.9	52491.8	0	110429	132121	0	86834.9	83701.8	0	109685	115098	125911	125392	126604	128813	136821	91248.5	65931.8	82012.8	50201	94730.6	7	3	4	0	13	6	2	7	5	0	15	16	15	10	22	30	9	9	32	4	4	7
CNN3	Q15417	CNN3_HUMAN	12	124643	85044.1	86628.9	0	70961.7	108282	155316	0	0	0	168637	168857	185410	115247	133337	128282	109699	157367	129194	86438	153742	113431	8	7	5	1	6	6	2	2	1	2	28	24	15	8	15	30	11	16	23	11	10	6
SAFB	Q15424	SAFB1_HUMAN	15	52692.2	97865	76149.9	0	63490.6	58610.6	0	91027.5	73413.2	74684.9	51247.4	55001.6	48990.8	28628.8	33576.8	30080.5	0	59549.2	43245.6	74865.8	93672.7	31664.5	3	8	6	2	2	0	0	13	6	3	4	10	4	0	6	2	3	11	10	8	10	5
PPP1R7	Q15435	PP1R7_HUMAN	14	0	15391.2	12419.9	0	31720.7	10302.2	0	71222.7	83129.7	74140.9	29754.9	32758.4	58668	23005.3	28456	32624.6	53267.3	75122.2	91197.6	108388	83660.5	54776.2	0	0	0	0	2	0	1	9	5	5	1	2	3	1	4	2	6	13	14	18	11	6
SEC23A	Q15436	SC23A_HUMAN	26	104036	96615.6	100073	102118	126758	88211.8	214558	161822	138541	124478	129096	146799	131560	186932	174740	209824	173456	169798	214589	205580	131559	139881	18	5	16	9	33	18	8	28	17	15	26	27	21	30	30	33	26	26	59	30	26	31
SF3A1	Q15459	SF3A1_HUMAN	23	89339.5	133847	96966.4	43461.5	74986	67801.5	80844.1	68220.8	71015.4	85691.5	84518.4	79799.7	83983.2	50544.2	51928.1	52194.1	70722.5	78185.1	77084.8	79958.3	86140.1	77046.2	16	13	13	3	15	6	10	8	1	6	19	17	20	7	12	15	15	21	20	16	16	6
NHERF2	Q15599	NHRF2_HUMAN	6	35843.5	56920	44906.5	0	51357.3	43018.4	38749.7	0	65961.7	59104.7	31943.3	36687	34626.8	36673.3	33636.8	0	0	30105.3	19826.2	36906.3	35068.1	0	1	1	4	0	7	4	4	1	3	3	1	2	3	1	0	1	1	0	0	2	2	0
TSN	Q15631	TSN_HUMAN	15	81470.4	76220.4	90892	226215	92884.5	67221.4	180285	106720	70242.6	82525.1	81540.1	70454.6	69951.9	97979.6	108230	87053.6	110730	94637.9	100276	89413.4	100866	152640	13	10	16	4	12	12	5	14	3	4	9	16	13	12	15	12	8	12	14	14	15	16
SF1	Q15637	SF01_HUMAN	14	77852.4	124574	90179.3	0	56561.9	122048	108292	50420.2	121784	59621.4	84767.5	67779.7	58122.8	67775.6	46297.5	70141.6	122789	79940.3	115190	92401.9	69165.7	99450.2	5	7	3	2	4	2	13	3	4	0	18	8	8	12	4	5	14	14	22	9	6	16
TRIP10	Q15642	CIP4_HUMAN	12	51424.7	18137.6	0	0	53180.3	44461	101826	40641.8	73519.3	73130.8	48428.6	38285.1	34039.4	33704.3	35398.8	32151.6	0	55046.2	37669.3	50348.5	55760.4	50469.3	5	0	0	2	1	1	8	3	2	4	6	6	3	4	3	6	2	6	14	5	8	7
MAPRE1	Q15691	MARE1_HUMAN	18	183367	120377	112969	189969	131912	169171	196339	85424.1	136372	132690	170965	168680	222521	133035	156358	196032	197352	152043	173999	127782	172279	183009	7	8	6	14	7	17	9	7	6	8	11	8	13	9	17	21	16	23	26	14	10	20
ELAVL1	Q15717	ELAV1_HUMAN	12	175939	165330	156045	159456	154379	164516	0	101290	149224	147492	252627	227934	209482	142881	147947	154705	246310	156074	116773	129746	146037	112702	17	7	5	7	12	5	2	7	9	4	23	19	12	15	14	19	9	21	15	7	7	7
UBE2V2	Q15819	UB2V2_HUMAN	11	165455	127529	140431	186062	208126	222628	112207	82618.9	191305	162648	250122	252621	295991	185106	243641	145509	198940	111965	55976.6	84219.4	205754	161831	13	16	13	12	15	17	4	8	10	6	23	15	20	16	18	12	14	7	6	11	14	10
VAMP3	Q15836	VAMP3_HUMAN	5	149803	190157	139959	118115	190182	172203	0	107236	96163.7	106108	152683	125760	141066	178274	180753	141586	93164.9	70716.6	58634.9	55179.2	114482	0	9	5	8	4	9	3	0	5	4	2	8	4	8	4	8	7	5	6	1	5	4	0
NEDD8	Q15843	NEDD8_HUMAN	7	313754	252554	285410	454523	302028	323249	202315	162876	140492	0	443944	524352	620910	519499	615869	802814	225625	537150	688033	375143	277175	392322	12	9	23	11	5	10	24	3	4	3	9	14	18	14	14	14	7	20	19	8	5	4
RAB11B	Q15907	RB11B_HUMAN	10	130899	83807.1	101605	146499	173730	214622	124328	82440.1	150195	134694	235014	196336	213926	181022	217048	125406	144109	117055	86023.2	84658.8	169650	126544	15	10	18	20	14	14	9	10	7	15	21	14	18	15	25	10	16	14	7	10	12	14
ZYX	Q15942	ZYX_HUMAN	12	102150	122415	118646	78583.1	102009	80290.9	166422	97743.1	116452	143109	125568	86777.3	85122.4	98619.6	86733.1	87469.9	179542	94540.2	70048.7	104612	117164	80109.5	12	7	7	8	10	5	17	12	6	12	17	12	12	12	14	17	13	13	15	13	15	8
SEPTIN7	Q16181	SEPT7_HUMAN	16	41236.2	63428.9	50187.3	0	54214.5	33157.3	49104.2	75607.7	46871	43720.1	54483.5	61043.2	59845.7	55493.7	58341.1	68944.3	154241	75397.7	83580.9	76307.4	83483.1	49723.2	2	4	4	1	3	1	6	12	4	6	6	7	6	6	10	8	6	13	14	15	14	9
UAP1	Q16222	UAP1_HUMAN	9	60100.6	61604.8	65623.3	55874.7	78706.5	77099.4	0	0	46066.5	41805.3	50823.3	53818.1	47897.5	42252.7	48193.6	58555.2	35168.4	36912.1	27593.1	27930.3	45226.6	33750.5	5	4	6	13	4	12	4	1	5	1	4	14	4	3	8	4	7	15	4	8	5	4
IGFBP7	Q16270	IBP7_HUMAN	16	1017168	753045	752069	847751	819975	799225	1.26215e+06	1.06404e+06	1.2409e+06	1.62779e+06	1326393	1.10435e+06	1.14909e+06	802870	907475	724233	2.15966e+06	1.51392e+06	1.11714e+06	1.72141e+06	2.05004e+06	1.67614e+06	39	29	30	33	35	28	44	47	59	60	60	41	40	38	51	36	79	57	61	54	52	76
LAMA4	Q16363	LAMA4_HUMAN	87	70523.2	71273.8	99208.3	146110	159860	106739	275182	301347	278738	278174	223232	216857	202375	332618	285061	334605	323863	347858	390061	550176	405394	452241	15	10	45	26	68	38	128	127	133	96	114	141	114	138	142	146	125	214	197	222	115	206
PSMD5	Q16401	PSMD5_HUMAN	19	71849.7	66790.5	78675.3	0	127019	78555.8	160686	131254	110104	89023.5	119105	117601	99173.5	128736	120426	113426	81370.3	92735.9	73167.8	98213.5	101504	66215.3	8	1	12	2	25	10	4	19	17	8	29	34	30	20	27	29	8	25	12	19	16	11
DDB1	Q16531	DDB1_HUMAN	56	186346	170266	187424	175684	197462	171514	216158	157235	185366	202194	153249	120165	116926	154291	156335	119685	177045	140362	165567	149197	161380	232221	71	37	92	78	64	62	51	58	35	56	63	51	56	63	71	63	64	71	96	61	46	94
CDC37	Q16543	CDC37_HUMAN	17	183475	255969	192008	127266	161023	154837	421990	232566	166710	144938	157988	150476	143022	123174	129132	130693	182967	199129	166539	243365	174527	207905	8	8	8	7	8	6	3	17	14	16	16	19	8	13	16	10	18	25	18	23	17	14
DPYSL2	Q16555	DPYL2_HUMAN	27	199246	192781	227477	196879	208071	189724	318028	242050	267717	202239	261200	242132	228615	259611	300724	232525	384742	355682	275525	334846	320110	363630	33	31	35	41	42	31	54	53	29	24	55	56	49	60	58	59	42	86	70	76	43	53
ECM1	Q16610	ECM1_HUMAN	12	43662.7	35407.7	38051.9	0	39784.2	46043.7	77816.6	56912.1	61808	72188.9	23424.8	24045.2	21415.5	21406.1	16418.4	22715.8	62891.8	29169.7	18977.9	30209	39902.3	0	0	0	2	2	3	5	11	10	11	12	1	4	0	1	1	7	2	8	3	8	3	4
CCL14	Q16627	CCL14_HUMAN	9	158614	198161	157659	141993	221689	155870	278558	197640	135348	141622	274808	199496	206853	204451	205448	197054	276219	329926	358520	316583	296514	200526	15	9	11	9	15	12	24	18	6	11	26	22	17	17	17	18	22	21	29	21	24	17
DBN1	Q16643	DREB_HUMAN	21	148516	256725	197735	169245	192819	168172	201360	168639	159957	201419	100423	98755.9	104520	114586	110391	100424	158944	122869	112036	120438	150985	89199.9	16	11	13	20	18	7	10	15	10	6	13	13	13	12	20	22	14	14	16	14	6	13
FSCN1	Q16658	FSCN1_HUMAN	38	948668	960062	1.08476e+06	1.10053e+06	1.09631e+06	1.14008e+06	844427	433448	544266	545879	1.07322e+06	1.12682e+06	1.09247e+06	845665	986068	815706	685368	712476	614088	489991	495253	604412	76	94	146	118	89	107	71	60	56	52	85	102	120	83	97	94	70	93	64	86	45	97
IFI16	Q16666	IF16_HUMAN	26	104286	100073	120683	108417	93043.3	89972	152255	79911.9	128915	128895	113955	110148	106542	72566.3	76256	72942.4	94764	91076.2	116998	84865	110606	94588	18	22	18	15	11	11	4	15	16	15	27	29	18	14	21	27	32	27	23	20	21	25
GUK1	Q16774	KGUA_HUMAN	9	37587.8	40652.7	40237	0	60039.2	64615.3	0	0	41939.8	64197.7	50211.1	41607	46069.3	59066.4	62700.6	56593.7	34494.5	28613.9	26202.8	20865	39236.7	0	5	1	3	1	4	5	0	0	2	4	7	6	5	8	11	13	4	3	4	2	3	1
HAGH	Q16775	GLO2_HUMAN	10	99788.3	144258	146209	151247	126732	131073	77586	51644.6	82822.9	96761	88929.8	75926.9	92600.3	76656.9	78707.3	98183.9	103124	84370.1	69011.8	55059.7	71900	52104	14	14	13	14	13	14	7	12	8	8	10	12	15	10	14	21	12	19	9	11	5	7
H2AC20	Q16777	H2A2C_HUMAN	5	227205	108755	159387	0	65952	289876	168877	246772	281914	167749	356636	134459	263350	221819	292603	310103	279613	481525	599295	281205	198972	319657	9	6	15	0	13	8	3	17	14	6	19	8	23	9	18	21	10	35	20	32	13	8
HADH	Q16836	HCDH_HUMAN	10	73862.7	66604.1	84504.4	58948	41326.5	50821.7	68685.6	55060.7	0	0	83433	113573	113058	41663.7	58354.5	79578.1	46460.5	109161	223690	98043.6	0	121890	7	1	9	4	4	3	4	3	0	0	12	13	15	2	10	10	12	24	26	29	4	9
UGP2	Q16851	UGPA_HUMAN	18	77025	43237.1	24065.3	0	60290.3	59694.1	0	73080.2	78168.7	63308.6	76533.9	84712.5	68067.1	97781.4	104679	102344	0	79320.9	69544.1	77692.3	91731.8	139404	5	1	3	0	4	2	1	6	5	4	10	14	17	20	24	25	2	21	18	18	12	7
TXNRD1	Q16881	TRXR1_HUMAN	32	958348	1.16966e+06	1.35885e+06	1.14322e+06	1.54462e+06	908886	1.52835e+06	885850	782056	633383	964693	1032620	946110	1.39573e+06	1185831	1.34169e+06	838188	959655	1153368	1.12049e+06	615306	959349	113	88	150	134	150	96	145	78	69	82	125	112	119	126	159	146	72	119	133	153	74	102
HNRNPUL2	Q1KMD3	HNRL2_HUMAN	13	201365	0	0	0	59596	0	61141.5	67726.8	162282	145000	56208.7	48816.3	41441.5	32765.1	33759.9	26008.1	95116.1	38418.2	35630	44380	101792	68922.6	1	0	1	0	0	0	5	16	5	4	0	3	2	2	4	2	15	4	8	6	8	10
PDS5A	Q29RF7	PDS5A_HUMAN	6	47561.3	60798.9	46666.1	0	47221.9	49132.4	0	0	0	0	43893.6	41769.8	41981.8	24281.6	33492.2	18363.4	32766.9	31059.9	22629.2	19374	39548.3	30264.1	10	11	10	0	8	13	0	0	1	1	9	6	11	0	5	2	5	4	2	1	3	4
LRRFIP1	Q32MZ4	LRRF1_HUMAN	12	88450.9	123783	75470.3	114985	69634.2	90103.1	0	0	78889.6	85072.4	62950.8	40522.2	43472.5	33808.1	40163.7	24082.2	131447	39971.6	34356.6	32780	98249.1	0	5	3	4	4	6	4	0	0	1	3	7	3	8	1	3	1	14	7	5	3	8	1
MIX23	Q4VC31	MIX23_HUMAN	7	50843.7	63866.9	49403.9	0	62469.6	56461.1	0	39702.3	57594.1	57775	95047	91373.2	82317.4	27766.4	40764.8	32850	271707	67021.8	51027.1	57156.1	58276.5	73052.8	4	5	8	3	13	6	2	3	4	5	11	10	16	4	4	7	5	8	11	3	13	4
TP53I3	Q53FA7	QORX_HUMAN	17	223783	209748	216754	286607	247441	277234	348402	84693.8	125435	153123	183656	172612	187962	206918	245267	222293	162611	165278	146865	156562	133958	144939	27	23	15	37	23	38	12	9	9	18	21	22	29	19	32	28	10	24	29	24	18	14
FLG2	Q5D862	FILA2_HUMAN	15	31170.3	41311.9	43400.4	64589	41181.6	64225.9	0	44042.5	0	0	31723.6	12694.2	17800.9	17841.9	19132.4	19248.5	0	13440.4	4146.01	11736.6	0	0	7	2	9	5	3	12	0	3	1	0	6	0	3	1	5	3	2	3	0	0	0	1
PITRM1	Q5JRX3	PREP_HUMAN	30	61863.9	57224.5	73102.1	0	56124.8	47955.6	112490	68897.4	77370.3	73815.5	84346.4	79499.6	63976.6	42465.2	39941.8	36968.8	76512.4	70528.1	50188	68355.9	75943.3	70066.3	18	4	11	0	2	0	8	17	17	7	33	38	22	5	16	9	10	34	38	25	23	28
HP1BP3	Q5SSJ5	HP1B3_HUMAN	8	71193.3	87232.4	0	0	110326	90584.9	0	86771.1	0	0	113289	123847	98354.8	188354	191816	198699	116868	130667	133294	126691	89472	85440	4	3	2	4	6	3	2	5	2	2	10	8	8	7	6	6	7	9	6	10	4	8
CEP170	Q5SW79	CE170_HUMAN	18	97338.2	167197	107225	91620.1	101169	114459	0	61096.2	77959	83322	76964.1	86050.1	92606.1	57668.6	69017	63122.7	53544.1	66699	48877.1	53162.9	60107.5	53411.8	15	19	14	10	19	21	1	2	6	8	11	14	14	8	10	15	4	8	14	7	5	3
HYI	Q5T013	HYI_HUMAN	8	51620.3	59051.9	60378.2	0	59791.4	65671.7	0	0	0	0	75251.9	92780.5	101771	95324.5	110959	119747	78288.7	71173.6	52809.7	60624.1	57519.4	0	14	10	4	1	8	15	0	2	2	1	15	20	17	13	26	21	10	21	10	11	3	2
FNBP1L	Q5T0N5	FBP1L_HUMAN	17	50117.9	57482.5	53556.9	70894.4	41225	50875	96806.1	42786.8	41256.9	47971.7	44472.7	43194.8	36628	27034.3	32289.5	28931.5	54857.3	48635.6	44831.6	42539	71368.1	54271.4	4	2	2	3	3	4	5	5	4	3	9	6	7	6	7	5	7	26	17	18	5	7
KPRP	Q5T749	KPRP_HUMAN	12	64416	147048	153419	0	83524.8	78142.2	0	66501.3	38869.6	46202.5	31767.9	20870.7	33005.7	23396.9	38037.9	48038.8	0	28027	20119.2	16208.7	0	0	16	15	21	1	21	11	0	11	1	2	3	3	1	2	7	4	0	5	2	1	1	0
PEAR1	Q5VY43	PEAR1_HUMAN	6	46546.8	46092.8	45301.9	0	64504.7	56539.6	0	0	36361.6	50255.4	57588.8	48463.3	43239.1	40515.8	39889.2	44709.6	0	28736.1	25486.9	35313.6	41011.5	30755	7	4	5	0	10	3	0	0	0	2	5	5	2	2	6	4	3	3	3	2	4	2
WASHC2A	Q641Q2	WAC2A_HUMAN	9	44010.4	79654.3	68213.4	0	45216.2	54825.9	0	0	35134	34106.5	31297.2	55936.8	34088.2	34645.5	26959.6	32307.1	0	48841.5	69303.7	36454.7	44709.4	0	3	3	2	0	4	3	0	0	2	4	2	6	2	0	1	1	1	2	11	2	3	3
CIAPIN1	Q6FI81	CPIN1_HUMAN	12	56445	88165	72110.5	0	56348.8	56068.5	0	43640.2	47280	44587.2	64439.1	49549.7	53221.1	29454.4	38344.3	47097.8	55853.2	38307.2	55599.9	43270.4	51319.8	54633.1	4	4	7	0	7	8	0	4	8	4	7	7	7	1	7	2	10	8	6	2	4	8
TWF2	Q6IBS0	TWF2_HUMAN	17	82846	79813	82709	127914	102368	82860.4	146724	73511.7	78342.6	77348.8	129002	109104	110752	132701	137547	149499	86577.9	129248	121357	91769.1	95116.8	81078.1	13	16	10	11	24	14	15	14	6	11	31	22	29	26	25	32	14	25	29	26	16	20
HIBCH	Q6NVY1	HIBCH_HUMAN	14	113846	113453	114482	79357.6	106480	99624.6	150441	72277.6	87210.5	84132.8	161954	160543	148832	74205.3	88475.6	82169.8	94748.2	124278	142914	110580	101131	91215.6	18	9	16	4	26	17	6	14	5	13	21	25	20	13	21	22	19	26	25	27	17	16
CAVIN1	Q6NZI2	CAVN1_HUMAN	18	166708	173244	114470	75600.6	147388	117384	160635	208640	167479	130446	151721	173032	179466	115289	139986	116606	247034	184348	166619	175422	231884	193994	25	27	24	8	16	19	20	26	25	22	21	23	24	10	22	24	25	37	33	35	37	26
ERAP2	Q6P179	ERAP2_HUMAN	20	55920.1	51125.5	44948.5	0	54746.6	39883.3	107498	118433	80724.6	84077.6	28360.2	29656.1	16056.3	44225.7	33697.5	33381.5	0	35177.3	51396.2	39489.7	0	0	5	0	1	0	6	2	6	23	2	3	0	1	1	11	8	8	0	7	12	6	1	0
FAHD1	Q6P587	FAHD1_HUMAN	9	228741	203095	324188	231360	207677	173033	298477	111313	156173	104065	201582	207439	203287	150299	132847	94801.4	117639	252350	85893	177513	137771	188267	15	17	34	7	15	11	7	12	16	17	14	22	22	15	14	10	10	18	15	23	8	23
PGM2L1	Q6PCE3	PGM2L_HUMAN	12	16088.8	35981	0	0	38237.1	15910.1	0	53653.2	52308.3	0	48489.3	51959	48126.4	69238.1	53822.4	74989.9	0	40797.2	80100.4	70133.1	50947.3	46771.4	0	0	0	0	4	1	1	16	3	0	21	13	13	7	12	11	2	8	11	9	5	9
SBSN	Q6UWP8	SBSN_HUMAN	26	19540	40529.2	49986.9	0	34692	44541.3	0	40952.8	0	0	100891	22604.7	28452.5	25619.2	16188.3	37866.3	0	22940.5	13969.7	13932.9	30428.8	0	3	3	11	2	6	7	4	18	0	0	41	6	9	7	1	15	0	9	4	3	4	0
WDR82	Q6UXN9	WDR82_HUMAN	9	32697.3	38578.4	33056.4	0	26303.4	28486.5	64424.6	25317.4	0	43896.6	34122	40975.7	45762	25469.1	24767.5	17886.6	0	40669.4	27978.3	34331.9	21693.5	27511.6	4	1	9	0	1	4	3	9	2	7	8	6	9	3	1	3	1	4	8	6	5	5
NAPRT	Q6XQN6	PNCB_HUMAN	16	30844.9	39432.1	41210.1	0	40604.7	32621.2	0	24719.4	0	0	66208.4	62953.8	65002.3	50607.2	48768	51723.4	55616.1	64354	34894.2	52271.1	51574.7	49879	0	0	0	0	4	3	0	3	1	0	11	11	13	2	11	10	10	7	14	5	12	11
DNMBP	Q6XZF7	DNMBP_HUMAN	6	42769	56994.4	63747.2	20383.7	63533.9	62076.7	0	0	0	0	46175.6	44109.7	62632	51776.1	43110.8	49321.9	0	37873.8	28995.4	28883	23586.6	0	2	1	5	2	1	1	2	1	2	1	3	3	2	1	5	4	0	4	2	2	2	2
CD109	Q6YHK3	CD109_HUMAN	40	77820.8	80067.8	91485.1	68089.5	98660.4	98159	141668	65639	84357	74409.8	259991	240354	230356	176603	204620	232385	191586	192506	142041	186698	171626	168169	25	11	21	5	18	23	10	11	11	9	73	59	60	36	63	58	59	53	58	67	52	65
KYAT3	Q6YP21	KAT3_HUMAN	8	70662.1	78676.5	63889.9	0	88713.9	74439.2	0	52797	0	0	64895.8	64225.9	50179.2	69442	46691.6	36387.8	0	39020.4	56839.6	65181.6	47866.7	44819.5	7	6	3	0	8	4	0	6	0	0	10	11	7	7	5	2	0	6	7	5	6	3
TUBA1A	Q71U36	TBA1A_HUMAN	23	249984	263062	319112	221218	412848	242674	628308	552973	467565	314704	271431	276266	330089	615428	516266	331205	448583	464464	463376	658294	514776	599679	37	23	36	35	46	24	63	54	41	29	30	33	52	48	50	48	37	52	52	49	51	54
RPS27L	Q71UM5	RS27L_HUMAN	4	63056.9	79536.9	80708.4	0	76998.9	64345.1	0	116166	85392.7	66624.6	87970.3	81272.9	80159.8	84932.6	81809	75589.8	50846.6	81798.1	51763.5	91773.7	100578	0	3	2	2	0	3	3	1	4	2	1	2	1	0	3	2	0	2	1	2	2	2	1
SND1	Q7KZF4	SND1_HUMAN	29	65231.7	46432	67211.9	0	63606.7	62111.4	122706	92901.4	108788	119625	94676.9	88986.2	66971.2	64419.7	66907.1	66704.7	107760	81458.7	60601.4	69023.4	117807	86516.3	15	0	8	0	14	3	3	30	17	16	32	29	19	19	24	22	33	25	24	18	23	34
MAVS	Q7Z434	MAVS_HUMAN	6	40038	45939.6	8698.29	0	35248	46049.8	0	38792.5	0	0	41531.9	35113.5	29479	38746.7	29433.5	43864.3	40779.4	32285.3	33096.7	39531.4	35187.3	0	4	1	0	0	3	4	0	3	0	0	5	4	9	3	3	3	6	4	3	3	3	2
HDGFL2	Q7Z4V5	HDGR2_HUMAN	11	87343.7	167167	101556	0	65527.2	68458.2	0	100751	137553	173598	82546.7	69624.4	73062.9	46395.8	42511.5	70678.2	163418	125799	102696	112041	101334	140727	4	2	6	5	2	2	1	4	3	5	7	5	2	4	3	1	15	8	14	8	5	13
IRF2BP2	Q7Z5L9	I2BP2_HUMAN	4	39946.5	81685.5	35591.6	0	28905.7	35507.9	0	41980.5	0	0	53373	44741.3	43793.9	29305.9	24737.2	24758.3	0	41158.4	25672.2	36281.2	33371.7	0	4	5	7	0	2	1	2	5	1	2	10	5	5	3	4	0	0	4	2	4	3	1
HUWE1	Q7Z6Z7	HUWE1_HUMAN	19	276335	409300	276166	279565	338328	329591	0	169425	0	0	145465	142220	159572	147301	132178	107563	207149	88168.9	77361.4	67950.4	189619	0	6	4	4	14	7	3	1	10	0	1	5	5	6	5	10	4	4	2	5	10	2	1
ABI3BP	Q7Z7G0	TARSH_HUMAN	9	0	0	0	0	13895.2	0	0	38389	74250.3	76057.6	19157.9	25832	28684.6	20524.4	14717.8	18081.2	28586.5	35335.1	48319.5	51859.2	45520.3	42826.1	0	0	0	0	0	0	0	8	5	4	3	8	6	2	2	2	9	8	17	19	8	9
CLEC14A	Q86T13	CLC14_HUMAN	15	172950	161363	157117	80751.4	190460	153981	58050.2	85277.6	138093	128453	256716	258958	251508	200027	221893	246403	158204	158237	156709	141016	146388	79843.4	8	6	10	8	15	11	3	3	5	3	33	20	15	12	14	10	3	8	7	9	9	12
DPP9	Q86TI2	DPP9_HUMAN	18	53242.7	45633	49696.5	0	65575.8	54604.1	65959.9	48668.9	54607	58784.2	45925.1	46983.8	43908.4	92833.7	60337.7	59428	0	46234.2	28868.7	56992.7	39485.5	38226.8	8	1	11	4	19	6	5	12	2	2	18	12	5	16	19	19	4	14	10	10	2	2
PABPN1	Q86U42	PABP2_HUMAN	9	52836	68041.5	24806	0	52481.9	41738	71503.7	85521	88365.8	81692	84204.8	91164.7	91347.7	46266.1	55444.1	69526.1	75623.7	186473	156401	177597	122086	103291	1	3	1	0	6	1	5	6	3	2	8	8	7	5	7	5	3	8	14	8	6	6
MTDH	Q86UE4	LYRIC_HUMAN	9	174961	321036	215900	235291	187991	198618	0	108036	0	0	152988	122080	125864	130400	96391.6	77937.6	172555	64856	56354.8	48066	165364	157068	12	15	12	10	10	8	0	2	0	0	9	5	10	5	9	8	6	8	6	3	4	5
KTN1	Q86UP2	KTN1_HUMAN	62	74802.1	102299	77085.4	49286.5	83636.3	82845.2	77782.5	74644.6	76740.1	80537.1	71670.6	69049.8	66362.4	81894.7	84119.8	79385.7	96847.6	83820	79424.5	82022.9	94722.7	78589.8	18	16	28	6	27	24	14	16	16	15	32	29	24	35	51	48	28	44	60	53	38	45
LUZP1	Q86V48	LUZP1_HUMAN	22	84838.9	153644	111865	202688	93005.9	92944	0	53217	0	0	75653.1	60155.5	66170.3	42854.6	46573.5	42993	0	39158.6	36164.2	42306.4	0	0	3	7	13	2	6	4	1	6	1	0	7	5	7	2	3	4	1	5	8	8	1	1
ALYREF	Q86V81	THOC4_HUMAN	5	429893	359433	378762	243873	276719	368819	426047	335895	0	0	447760	279290	330023	168081	210836	325616	0	118415	194185	258505	0	392878	6	6	12	9	3	5	17	12	3	2	11	9	9	4	4	9	3	3	9	9	2	9
CAND1	Q86VP6	CAND1_HUMAN	51	146394	152543	171974	101736	173663	85762.1	330776	321576	209750	175389	149657	169558	165353	166984	116108	127050	106965	181280	286187	321481	214033	269934	46	40	79	12	56	13	42	83	60	35	53	69	63	59	39	44	27	60	111	94	77	69
BPHL	Q86WA6	BPHL_HUMAN	7	54363.8	47073.1	141450	0	36425.9	38970.5	0	0	0	0	39980.1	50248.6	53010.8	29700	22942.6	26120.2	0	36158.8	39003.6	33155.6	41790.5	65495.3	6	1	2	0	0	3	1	0	0	0	3	10	8	2	1	0	0	3	4	3	3	5
CCDC25	Q86WR0	CCD25_HUMAN	14	52991.2	66263.4	61936.6	22114	75385.3	64546.7	51604.4	43607.6	51586.3	50528.3	77738.7	81330.7	82827.2	62397.9	67139.8	61227.5	72679.9	79690.9	65849.4	57986.5	69193.2	47857.5	8	8	8	2	12	7	5	8	8	7	16	13	14	17	19	12	8	12	16	13	8	6
STX12	Q86Y82	STX12_HUMAN	4	80440.1	63217.6	44146.2	0	84899.5	77262.7	0	82274.2	82576.7	68406.3	95054.5	98239	109352	78496.5	80804.6	94297.6	89668.5	79709.4	60851.4	74426.2	90826.7	48517.4	4	3	6	0	5	6	0	6	9	4	6	8	8	6	11	6	6	13	5	5	15	4
HRNR	Q86YZ3	HORN_HUMAN	22	114319	122585	105463	109337	94851.8	133710	28803.1	127789	44160.1	43909.6	64013.7	53626.3	56876.4	53304.7	49786.2	72392.6	54083	89394.8	41670.8	40938.8	71280.4	37821.8	27	20	22	15	18	26	4	32	7	4	18	18	9	9	10	21	3	26	12	7	12	3
PLD3	Q8IV08	PLD3_HUMAN	9	145912	132753	128534	81602.1	153526	129572	184520	103599	159054	199135	117347	81644.1	73381.3	98539.6	82028.4	86923.7	60468	40969.8	25432.1	32260.5	82164.4	0	10	4	11	7	11	15	3	5	4	2	10	11	6	10	11	7	4	4	2	2	5	1
AHNAK2	Q8IVF2	AHNK2_HUMAN	26	180830	263652	198165	143826	209134	243457	0	108539	591678	567333	133102	124206	100781	111482	80792.9	114503	0	86772.2	100912	89411.5	105326	0	8	9	11	9	16	17	1	7	2	6	9	6	5	3	3	6	1	4	5	4	6	3
CCDC50	Q8IVM0	CCD50_HUMAN	9	40419	62204.8	46219.8	0	36550.6	42886.6	0	0	40235.9	47414.7	29310.2	25649.4	33569.2	31084.4	26568.2	19140.5	76377.2	29071.1	31723.5	35090.3	41468.3	37677	2	7	3	0	2	0	1	2	2	2	4	4	2	2	2	6	3	5	3	2	3	3
ALDH16A1	Q8IZ83	A16A1_HUMAN	13	61989	71533.7	82435.3	0	115655	77546.3	0	0	0	0	72244.3	65157.6	63622	118464	109471	107296	21376.3	70090.6	97797.5	82977.8	112677	65401.4	4	0	2	0	6	3	1	2	0	0	6	7	4	10	6	27	3	3	12	5	2	10
SPART	Q8N0X7	SPART_HUMAN	3	40240.7	38349	43802	0	51173.7	53903.8	0	26195.3	0	0	36140.5	40581.7	39494.2	51305.6	50401.9	32939.4	0	20735.9	22151.3	32829.5	31535	23949.1	4	1	2	1	5	3	0	3	2	2	4	5	3	4	2	5	1	2	2	2	3	3
SYNPO	Q8N3V7	SYNPO_HUMAN	6	68197.3	93821.1	103825	0	78552.5	70092.3	0	45430.9	47643.1	0	51237	56879.5	69171.5	40786.7	57942.9	31615.5	49876.5	26062.2	13908.9	30827.8	0	0	9	14	10	5	7	11	0	5	1	3	4	9	7	3	5	4	7	3	0	2	0	0
HDDC3	Q8N4P3	MESH1_HUMAN	8	55201.7	60830.7	79701.5	51265	68445.8	81204.6	0	45387.6	64376.5	75937.4	73265	92625.8	87632.2	74463.4	99583.1	111941	88580.7	90315.1	85132.4	67623.3	58765.5	53975.1	7	1	7	5	9	9	2	8	8	3	9	9	11	6	13	12	7	10	8	7	9	5
ENAH	Q8N8S7	ENAH_HUMAN	9	457625	585948	487560	0	560047	481903	0	331890	385589	471301	616071	548634	574780	476478	479772	642660	75413.7	550828	587252	527512	617642	364838	7	0	4	0	7	4	0	2	1	2	7	5	4	4	3	7	4	7	7	6	6	3
SUMF2	Q8NBJ7	SUMF2_HUMAN	9	145428	168377	150777	215742	186320	172537	140371	116178	99937.5	126910	110399	95893.5	94039.4	129534	151474	131470	0	56127.2	47425.2	45429.2	0	0	8	4	6	9	5	8	9	3	1	7	2	6	2	8	9	13	1	5	0	0	0	2
TXNDC5	Q8NBS9	TXND5_HUMAN	24	175808	141101	124681	178210	199188	155652	753191	652598	436297	434935	207525	181458	208188	427711	481071	500019	851542	934874	707557	437320	553638	350532	19	19	19	21	35	16	38	48	33	37	26	26	20	48	50	48	60	81	64	51	52	36
SERBP1	Q8NC51	SERB1_HUMAN	26	144576	207202	154549	104782	149484	137579	118470	123113	118670	121272	163990	156839	140202	97557.7	129454	127824	193368	183224	134519	146562	184658	125744	26	37	34	23	27	28	21	26	16	21	32	32	27	21	26	31	34	34	29	38	25	16
LEMD2	Q8NC56	LEMD2_HUMAN	5	36354.2	52038.9	40372.2	0	58504.7	45381.3	0	27878	0	0	55195.8	70398.3	73892.1	46547	57358.8	65850.6	0	44805.9	51955.5	46635.2	41510	0	6	3	5	0	4	5	0	2	1	0	3	5	7	3	5	3	2	5	4	3	4	0
NAXE	Q8NCW5	NNRE_HUMAN	15	187413	136802	207662	196874	241426	193977	246617	113021	102333	98860.9	169277	164137	198226	221435	193783	215925	109003	159699	139609	123332	91819	100886	23	11	23	28	29	19	11	12	8	7	32	22	22	19	25	20	9	21	25	18	9	5
LSM14A	Q8ND56	LS14A_HUMAN	5	39818.9	70236.3	52199.3	0	34984.2	34926.5	58804.4	29484.2	0	0	38552.6	41688.6	38832.1	27116.9	23564.5	20367.3	0	37701.1	34547.4	36924.1	35912.6	24304.8	1	6	5	0	4	3	2	2	1	1	8	3	4	2	2	0	1	5	7	5	3	2
NPEPL1	Q8NDH3	PEPL1_HUMAN	13	74298.8	95601.5	93958.9	88285.2	65240.1	66577.4	334111	63734.4	85950.4	64836.7	42195.3	40222.6	40005.5	58724.1	49601.9	49463.8	80171.3	53776	41558.3	38036.6	47502.3	73144.4	8	15	17	9	15	7	4	11	6	7	6	10	3	4	10	12	4	11	8	8	5	9
ABCF1	Q8NE71	ABCF1_HUMAN	9	33898.9	64601.8	19394.2	0	31225.7	34280.6	0	43805.1	53468	58829.8	27947.5	12515.8	11462.5	0	13440.3	14670.5	0	35974.8	54937.4	49069.5	63278.2	0	5	6	5	0	2	4	0	5	3	3	4	0	0	0	0	0	0	3	12	5	2	2
PLBD2	Q8NHP8	PLBL2_HUMAN	12	159937	238902	187635	116318	164420	145752	200501	107639	116158	121890	178320	176317	160232	199156	177765	179190	134517	98433.9	110008	115224	64138.9	106528	17	25	15	18	20	23	5	18	10	11	27	28	26	23	24	31	20	15	25	15	18	20
SMARCC2	Q8TAQ2	SMRC2_HUMAN	11	300418	304455	0	0	97377.6	185206	0	0	125043	224486	68043.1	59332.9	84390.8	66443.8	61182.1	29915.2	39013.3	31882.5	85082.6	65968.3	0	0	2	0	1	0	0	1	0	3	0	2	2	4	2	0	0	1	5	3	12	4	1	1
NPLOC4	Q8TAT6	NPL4_HUMAN	15	35163.9	20941.8	28284.1	0	33721.2	28129.2	39335.2	53901.8	42437.4	32485.3	27765	32804.1	33547.2	34382	34715.5	39914.8	0	33650.3	31620.9	34370.5	26707.3	0	2	0	3	1	6	2	5	11	4	1	4	6	8	4	12	10	1	9	15	7	2	3
GNPDA2	Q8TDQ7	GNPI2_HUMAN	12	30293.9	39148.7	43351.3	46793.9	50131.1	55562.5	0	0	0	0	36342.3	40142.7	40583.3	23285.4	55560.5	44599.1	0	44029.3	19913.2	43876.8	29220	34183.5	8	2	8	6	7	4	2	0	0	2	10	7	6	2	5	5	2	6	2	4	2	2
DTD1	Q8TEA8	DTD1_HUMAN	6	67683.4	78159.5	65734.8	85612.1	77908.8	79304.2	55712.3	37353.6	0	0	62164.9	65443.6	55706.3	55594.6	61907.6	63368.3	0	56066.2	43822	46946.3	43026.2	0	4	6	6	4	4	6	2	5	1	2	5	4	6	2	4	4	8	3	3	3	3	1
PDCD6IP	Q8WUM4	PDC6I_HUMAN	35	80889.9	100317	106307	0	86019	61074	76728.8	126603	105991	93224.3	114810	114835	111489	96549.5	87540.9	83730.3	122015	85769.6	93556.7	109268	111917	96420.2	17	11	19	6	24	7	9	31	26	22	30	35	30	22	27	35	23	26	35	26	31	33
PCNP	Q8WW12	PCNP_HUMAN	6	197900	390963	253274	169305	210804	210350	0	106869	110878	128985	154810	181294	211655	144642	173535	166554	143508	138027	186214	159863	140878	111602	9	12	10	10	12	11	0	7	6	6	5	8	8	9	10	9	14	8	6	6	8	6
ROBO4	Q8WZ75	ROBO4_HUMAN	14	60475.2	48996.7	59006.2	0	85759.9	80984.9	65143.8	49154.1	88154.3	93358.4	112265	96857.8	92664.3	91910.1	102023	79078.7	182118	145284	113432	160420	229739	128815	7	8	10	3	10	9	5	6	12	14	12	11	13	11	11	14	16	19	27	18	17	22
OVCA2	Q8WZ82	OVCA2_HUMAN	4	38357	43828.2	48413.4	66321.9	79067.9	72140.5	0	0	0	0	66745.6	72010.6	62310	62872.7	85986.7	72494.5	0	92173	43823.4	50420.5	0	55582	1	0	3	6	4	5	0	0	2	1	4	4	2	4	6	8	8	9	4	3	0	5
DDX1	Q92499	DDX1_HUMAN	37	51847.5	61706.2	45409.9	0	49156.2	44410.1	149464	111973	126266	106030	70745.4	64811.4	53394.2	74579.5	75500.1	63160.2	140303	139207	116387	119134	121142	127667	7	2	1	0	1	2	21	28	7	8	14	16	12	28	24	31	34	44	94	36	17	32
FAM3C	Q92520	FAM3C_HUMAN	7	60894.4	99812.4	83625.9	92373.8	95634.1	80430.3	0	56341.7	100031	107833	84359.6	63053.2	75899	36924.4	45663.7	44415.6	92939.6	60455.5	53356.8	74537.9	94009.6	75790.4	2	3	9	5	7	9	1	5	4	12	11	3	5	4	4	8	8	7	7	7	6	7
NCSTN	Q92542	NICA_HUMAN	5	60691.6	58662.9	39402.4	0	49257.6	79466.8	0	0	60813.9	51899.2	27518.1	35244.8	69126.7	46334	70817.2	46393	0	17538.1	8102.76	10967.6	0	0	4	7	4	5	3	4	0	2	4	3	2	3	6	4	2	3	0	3	2	0	2	0
HSPH1	Q92598	HS105_HUMAN	36	74765.1	86804.9	75923.8	55439.5	102045	82269	85965.6	90213.9	104474	96928.6	58084.3	61012.5	54135.1	76362.1	75656.2	68007.3	81852.2	71055.5	68867.1	65918.4	101153	92335.4	15	7	17	2	36	12	24	28	15	17	10	13	6	20	23	30	20	26	25	18	19	12
PXDN	Q92626	PXDN_HUMAN	42	14290.4	0	0	0	23698.3	32283	58691.2	41187.1	91486.6	87751.8	38667.8	37537	36352	43337	42359.1	47530.3	73395.7	61579.9	66391.9	84567.2	99466.7	74030.3	0	0	0	0	6	1	3	15	17	10	12	14	13	17	15	29	20	42	48	69	39	33
ANP32B	Q92688	AN32B_HUMAN	12	48632	33295.1	52077.3	0	59000.9	64877.1	77866.2	331488	135606	152193	116491	102413	108714	124527	132996	113516	273170	245646	283961	406629	316902	215368	2	0	3	0	1	1	8	5	5	8	11	5	6	13	9	9	6	18	26	25	11	16
NECTIN2	Q92692	NECT2_HUMAN	6	42791.2	46268.1	61194.4	0	45478.9	52797.8	0	0	65171.5	67164.1	83234.2	75478.7	80296.3	41265.1	72779.3	74114.6	76796.3	70162.8	35746.6	53936.7	52582.4	43298.2	4	1	2	3	6	2	2	0	2	2	6	8	5	5	8	3	3	5	4	6	3	2
TFG	Q92734	TFG_HUMAN	7	63557.3	51005.3	0	0	47263.7	49902.1	0	0	86145.5	0	59089.9	36489.1	35403.1	35566.4	44397.1	41002.8	0	33940.5	46039	36161.6	52017.8	82315.9	5	3	0	0	5	1	1	1	6	1	4	2	1	0	2	5	3	2	7	3	6	5
ARPC1A	Q92747	ARC1A_HUMAN	11	37596.2	28537.9	0	0	35322.8	27139.6	81697.4	42776.4	0	0	44346.1	46375.6	40057.7	95652.2	95825.7	108161	0	63168.6	68792.6	49391	0	48008.7	5	0	1	0	3	2	3	2	0	0	3	8	10	15	17	22	4	11	12	6	2	3
STAM	Q92783	STAM1_HUMAN	7	121306	109519	0	0	122558	144855	0	0	113782	105401	132204	144724	137526	110937	106074	117534	135509	97171.9	78241	79982.5	0	0	4	1	0	0	4	7	2	1	4	0	7	5	3	3	8	2	2	4	1	3	4	1
GGH	Q92820	GGH_HUMAN	14	155407	214447	204079	129397	207684	181422	307308	167034	146882	144194	212841	209309	182858	252606	207024	230500	186075	247276	278123	258956	170621	263851	16	17	18	16	15	21	21	16	16	11	22	22	23	29	22	15	11	23	23	32	16	16
NRCAM	Q92823	NRCAM_HUMAN	22	132754	153293	152963	143779	184271	168537	121527	62996	118327	120455	98145.2	76495.8	78269.1	68181.4	68398.3	79666.7	103507	58017.4	83613.1	51864.2	84647.1	65963.9	25	18	30	27	33	34	5	10	10	13	20	16	18	13	16	15	26	9	8	14	7	11
DDX17	Q92841	DDX17_HUMAN	20	55620.6	60235	40291.4	0	56226.6	53067.8	102705	112480	93846	63663.8	77372.9	73641.4	69970.4	58104.4	54807.6	61705.6	114619	90991.5	87930.8	91545.2	107850	71911.5	0	1	3	0	2	0	2	15	5	3	9	17	14	6	10	6	5	16	18	14	15	6
UFD1	Q92890	UFD1_HUMAN	7	114536	82886.2	94085	0	171777	110817	0	95061.6	101435	80380.9	150601	177318	170226	128060	119369	101017	83029.3	133358	69940.1	105018	89393.5	58199.2	11	11	13	4	17	10	0	5	5	3	8	9	8	10	12	13	5	9	10	8	6	7
KHSRP	Q92945	FUBP2_HUMAN	19	165759	267204	188057	0	82104.7	87975.2	138407	123895	114245	154493	144782	126061	143339	74515.5	84811.1	93575.4	179020	129709	96399.1	122964	168249	110338	13	17	7	0	1	2	6	9	2	8	16	23	16	9	18	12	27	19	13	16	16	20
TNPO1	Q92973	TNPO1_HUMAN	18	42137.1	50861.3	31518.6	0	40453.7	40834.6	33959.9	126542	78002.4	49616.6	43853.9	47717.4	45646.6	48724.4	32754.1	26115.4	0	33597.3	42026	50603.6	59039.8	0	4	2	2	1	4	0	2	19	4	6	10	8	4	11	8	7	2	5	22	11	11	2
MYDGF	Q969H8	MYDGF_HUMAN	5	134839	213930	133737	149147	277653	276340	452026	221444	209742	221521	166461	149027	158543	138972	246188	237732	423874	383962	315983	197186	349209	155480	4	8	4	7	8	9	11	7	8	6	8	5	9	4	7	10	11	10	11	10	3	11
FUBP1	Q96AE4	FUBP1_HUMAN	17	94152.9	80858.7	83831.4	0	59700.9	70889	101302	75977.2	110643	104384	124785	106683	96675.4	52795.2	67889.4	47038.7	197490	69447.9	45627.8	64810.9	131434	101897	10	8	13	0	12	9	5	16	7	7	26	20	21	11	13	11	22	17	15	12	18	32
LRRC59	Q96AG4	LRC59_HUMAN	10	84236.8	66073.8	81333.4	0	127369	100325	0	81148.8	52877.8	45320.6	141145	208895	212281	294905	194184	167529	87388.6	111414	105474	106558	69259.1	65946.1	6	2	10	1	4	8	0	12	2	3	8	15	27	15	15	18	9	10	10	9	7	5
ESAM	Q96AP7	ESAM_HUMAN	6	69711.8	128272	105373	0	86437.2	97331.1	74541.6	72504.7	119172	127867	97400.4	79557.4	85901.2	70803.3	91642.5	54574.9	119042	85715.1	49368.7	100277	138983	87170.4	4	1	4	0	4	3	5	4	4	6	4	5	7	5	4	8	11	10	7	24	8	8
RPE	Q96AT9	RPE_HUMAN	5	37823.9	42250.6	53695	50279.5	69414.8	62098.3	0	26787.2	34147	28639.3	51137	65931.5	76614.4	104311	111122	113988	58529.8	75674.1	58231.7	58253.6	35125.4	0	4	7	3	4	5	4	0	4	4	3	2	5	7	8	5	11	4	7	7	2	4	1
SH3KBP1	Q96B97	SH3K1_HUMAN	10	44118.2	46329.8	34047.2	0	55094.1	49097.1	0	46672.3	45072.7	37406.4	36043.5	37959.1	37344.5	24825.1	33774.5	39890.1	36574.4	34813.8	31272.9	30639.5	32063.8	0	6	4	6	0	6	8	0	4	6	1	10	3	6	1	2	7	6	5	7	4	4	0
EFHD2	Q96C19	EFHD2_HUMAN	6	83363.3	136187	89530.9	0	80815.3	111393	0	37953.6	0	0	63857.4	51863.8	46499	49077.8	55480.5	55932.2	0	44884.3	34875.7	39935.2	59046	35755	3	1	2	4	1	4	2	2	1	2	6	2	2	2	2	2	1	3	1	3	3	2
DCPS	Q96C86	DCPS_HUMAN	9	41268.3	52416	58925.8	44613.5	45802.9	44783	0	53154.9	0	0	43316.8	45885.3	41852.2	49594.7	39941.8	46926	73415.6	47050.5	48501.4	47535.1	47430.2	38547.6	2	1	6	2	6	3	0	2	1	0	11	5	8	8	6	11	3	8	9	12	8	5
PPP1R14B	Q96C90	PP14B_HUMAN	6	0	0	0	0	31157	0	71966.5	43690.3	41907.1	45475.2	34644.3	18978.7	22403.8	18778.7	15727.4	14697.3	88457.7	31218.6	28411.9	24582.1	57097.4	45819.3	0	0	0	0	0	0	5	11	4	1	8	2	4	4	1	0	14	14	13	12	8	11
CCDC124	Q96CT7	CC124_HUMAN	13	64357.9	80602.3	51896.5	48650	81838.9	70423	72305	45613.1	52653.4	55222.8	66608.6	64243.2	67623.3	78730	82723.7	80536.7	89248	52217	58608.6	46012.3	64866	51076.5	8	10	8	5	18	11	5	5	3	6	11	10	12	12	18	18	6	11	7	9	6	8
OPTN	Q96CV9	OPTN_HUMAN	6	49328.8	77999.9	51926.3	0	54813.5	60161	0	0	48650.5	57739.9	49691.2	52145.8	48647.5	56501.8	50235.3	47208.8	43403.2	39876.1	35766.8	43383.6	43608.1	29929.8	0	1	1	1	2	2	0	1	1	1	3	2	2	3	2	1	2	2	4	4	2	3
AP2M1	Q96CW1	AP2M1_HUMAN	15	44629.2	36207.2	51746.9	0	37418.4	28217	0	93409.4	74333.2	69452.3	46952.2	42592.3	64243.2	56878.3	41810	41204.6	55138.7	54565.7	56433.2	65361.5	66728.7	69340.8	2	0	2	0	3	0	0	14	7	5	4	10	7	9	6	6	2	11	12	17	6	16
KCTD12	Q96CX2	KCD12_HUMAN	19	90980.7	61950.9	76617.9	86487.4	102958	87370.8	202836	132422	132124	113124	175026	199472	203355	182752	230828	204175	331919	299619	224700	221242	243058	154489	11	2	7	3	11	13	5	18	18	14	23	23	26	21	26	31	36	30	25	24	30	20
RCN3	Q96D15	RCN3_HUMAN	10	71682.6	85719.5	67872.6	43184.1	83732	91573	258835	149593	109919	104915	9730.75	7687.92	0	32351.7	16695	13259.4	24040.6	19290.6	0	0	0	0	7	6	12	3	7	9	11	14	9	15	0	0	0	5	0	0	2	1	0	0	1	0
CMBL	Q96DG6	CMBL_HUMAN	5	73029.4	86450.3	70398.4	103547	97196.2	81593.7	79863.2	44661.7	0	0	57900.8	37472.9	35452	38195.3	37094.4	37135.8	0	20886.3	24856.4	23711.1	38870.6	0	4	3	3	6	3	5	3	3	1	1	4	5	1	1	3	10	3	1	1	1	4	1
GNPNAT1	Q96EK6	GNA1_HUMAN	8	53961.3	29624.2	62655.4	0	76936.1	55110.9	0	55729.7	0	0	125856	138518	132521	74416.2	88528.3	81465.7	54787.9	106317	50004.4	95469.5	49619.2	0	7	0	9	3	14	3	0	5	0	0	14	18	19	9	9	11	18	12	7	11	5	4
S100A16	Q96FQ6	S10AG_HUMAN	8	79176.9	76087.6	76599.6	133689	108231	98564.9	100257	88001.1	101996	86874.1	142825	143842	153154	207879	220250	239508	181209	204471	173941	125217	151928	141680	10	8	10	18	12	9	19	10	5	5	21	19	18	23	29	27	16	18	17	19	17	16
SCRN2	Q96FV2	SCRN2_HUMAN	9	39584.4	47342.4	44617.4	0	46602.8	50135	0	31147.9	72521.3	72176.3	38336.3	40622.5	44523.8	38151.5	39627.9	41421.9	0	41892	40413.2	29548.8	0	0	2	0	6	3	9	5	1	3	1	3	9	3	7	3	9	9	2	6	3	2	2	1
OTUB1	Q96FW1	OTUB1_HUMAN	10	49187.4	38625.3	37284.8	0	59032.2	57318	52774.8	105194	120210	125520	62193.5	55401	57644.4	71190.7	59413.3	48131.8	92466.8	65939.6	44939.4	56698.9	82860.5	69909.4	7	2	3	0	8	5	4	9	8	3	16	9	6	16	16	9	14	12	8	13	4	10
PGM2	Q96G03	PGM2_HUMAN	36	217917	199819	186397	163079	344345	257703	125906	120386	130539	147186	222959	218862	197213	257709	238395	263415	189970	170305	189383	153688	141827	161441	61	33	49	48	59	64	29	32	21	27	49	54	60	54	63	103	41	54	64	45	32	36
FAHD2A	Q96GK7	FAH2A_HUMAN	6	29344.4	22300.6	0	0	30534.5	27970.2	0	31599.2	20885.6	12375.2	33337.7	33725.7	32161.5	27632.4	30778	22999.5	115247	44010.1	27006.7	23559.3	19148	0	5	0	0	0	4	1	0	6	2	0	7	4	5	2	9	8	4	6	4	6	2	1
APIP	Q96GX9	MTNB_HUMAN	12	32311.7	45879	42782.5	0	40094.5	47505	0	39702.1	49811.6	53294.2	42576.6	41132.5	39364.1	44475.6	47138	42716.1	50363.5	50367.4	34019.4	36853.2	42948	0	3	1	1	0	3	2	1	5	3	4	4	5	4	18	9	3	3	6	5	1	3	1
PDLIM5	Q96HC4	PDLI5_HUMAN	20	235960	261921	294743	161544	206084	218046	128328	125531	128788	142410	230491	258995	247542	179090	207411	233390	213031	189625	152937	165517	153691	122889	29	18	23	22	12	13	4	12	13	13	20	30	28	16	24	31	16	16	24	20	12	11
ABHD14B	Q96IU4	ABHEB_HUMAN	6	129070	98640.5	83972.4	104039	154395	131078	0	46584.2	73727.7	74160.3	121992	96921.2	107401	112055	134500	138809	0	70551.6	85198.3	62989.9	0	87236	8	6	13	4	15	8	3	5	2	2	10	12	6	8	8	13	4	11	7	2	2	2
PAWR	Q96IZ0	PAWR_HUMAN	6	32728	61741.7	39511.5	0	66248.2	72431.8	0	49138.5	69820.4	71752.4	49227.4	38338.2	35397.1	21077.7	33130.6	30232	47395.4	36799.6	41842.4	32173.8	44184.7	26759.6	7	8	5	2	9	15	1	8	4	5	7	6	5	0	3	3	11	6	2	5	7	7
CNDP2	Q96KP4	CNDP2_HUMAN	31	195290	160580	243350	210956	171516	183129	254194	171743	209539	207338	205021	212322	215979	184320	245003	209180	208172	251150	212216	209172	176542	301654	37	28	48	28	31	47	20	42	52	46	48	57	48	39	57	49	45	62	50	49	44	42
IPO9	Q96P70	IPO9_HUMAN	21	0	0	44191	0	39553.7	0	115636	60824.9	53087.7	0	17282.9	45153.6	43167.6	43826.4	24938.4	25640.1	0	38552.9	48556.5	67773.2	92782.6	54436.8	0	0	3	0	1	0	6	31	8	5	7	19	22	7	8	5	6	22	30	26	7	16
VPS35	Q96QK1	VPS35_HUMAN	19	30240.5	25304.1	33437.9	0	37016.5	26988	56083.8	68668.5	51489.9	34101.7	42694.3	52852.5	50114.6	45028.7	61905.9	55230.2	81150.7	59503.9	72226.7	53624	47683.8	47155.7	2	1	12	0	8	0	5	12	6	1	8	10	8	9	13	16	9	18	18	11	7	9
NIBAN2	Q96TA1	NIBA2_HUMAN	22	64791.6	59041	51248.3	78475.1	77865.2	70299.8	99281.4	91633.6	0	51119.9	83559.3	72650.6	68196.1	73974.3	65028	80719.3	67546	60677.2	81619	70257.3	64677.5	76942.3	12	7	6	4	11	8	24	12	1	1	18	16	24	11	9	25	9	9	33	12	4	13
TBCB	Q99426	TBCB_HUMAN	9	43143.6	46747.1	40928.7	0	51005.5	43734.5	0	34721.6	32127.7	57054.2	46964.2	46386	43954.3	42515.1	36347	53914.9	54304.4	39308	40110.1	40700.6	60642.4	0	2	0	2	3	3	3	0	6	1	2	7	9	2	4	3	4	7	2	4	3	4	0
PSMB7	Q99436	PSB7_HUMAN	9	269218	282774	279887	287350	242723	258374	295722	118014	218518	236183	148878	149069	168754	215960	220201	196458	219822	279614	218563	248570	175169	212778	18	26	26	17	21	32	14	10	18	15	16	25	19	11	33	16	27	35	21	35	24	10
CNN2	Q99439	CNN2_HUMAN	8	40091.1	26188	41102.9	0	30025.6	31463.5	52804.9	41612.5	0	0	65162.8	72878.9	71983.6	46531.1	54194.4	67137.5	71908.9	75283.3	73117.7	56849.9	47925.7	48736.4	6	0	2	0	3	1	5	4	2	0	9	3	10	10	10	10	4	6	8	10	6	5
PSMD1	Q99460	PSMD1_HUMAN	21	46756.1	38717.4	55520.9	0	52259.1	29042.9	49428.5	95487	73466.8	80880	36899	38337.7	25229	52416.4	42122.1	35494.9	0	48876.6	43757.6	55015.5	46984	65543.5	2	0	2	0	6	0	3	33	1	2	2	5	8	10	13	9	3	17	15	14	5	12
PARK7	Q99497	PARK7_HUMAN	18	660902	868181	900466	891705	1.00252e+06	1.08438e+06	779750	413542	710667	698629	840204	831247	959035	851323	867617	855749	660485	730394	551576	566089	651742	494256	61	47	60	52	73	71	25	37	46	32	59	75	60	56	73	62	38	58	50	46	38	41
VAT1	Q99536	VAT1_HUMAN	19	93222.7	107551	100710	0	118090	84281.2	181211	272241	202075	136046	105427	108650	81792.1	166757	126775	153084	211725	187333	182595	185273	230353	184541	11	11	12	1	14	18	6	24	23	10	15	9	17	30	18	31	13	25	37	30	15	28
LGMN	Q99538	LGMN_HUMAN	11	0	0	0	0	31921.5	0	76712.1	70923.9	93630.2	82435.2	21487.7	20650.6	17163	55515.8	43291	58540.5	0	58473.7	65640.8	82817.3	55998.5	66691.4	0	0	0	0	1	0	9	8	6	4	1	1	1	4	4	7	0	9	20	9	11	12
S100A13	Q99584	S10AD_HUMAN	7	694136	787547	652787	633187	977919	914358	421414	550655	621532	484583	616655	612205	634943	706672	755417	420837	782791	439017	448766	353957	643626	668705	11	12	17	21	13	13	10	11	8	11	10	10	10	12	13	9	11	14	17	8	13	14
TSNAX	Q99598	TSNAX_HUMAN	10	85664.3	57008.7	32830.7	0	77778.1	44160.9	121998	0	0	0	59045.8	43714.2	52186.9	115949	81137.1	110036	0	67383.6	97056.2	74800.7	71503	0	6	1	5	1	9	3	6	4	2	2	4	4	2	7	8	13	0	8	14	8	7	3
TTC1	Q99614	TTC1_HUMAN	8	31980.7	39368.5	32089.4	0	32528.9	34268.1	0	19324.8	0	0	27381.7	28886.6	29054.5	22849.7	24434.3	21558.5	13493.7	37514.7	26150	34977.4	23308	34436.4	2	0	2	0	2	1	1	3	0	0	1	1	2	2	1	1	5	8	5	4	4	6
HNRNPAB	Q99729	ROAA_HUMAN	8	87707.2	55690.9	40682.2	108553	116220	122902	108115	119224	104408	96151.9	113469	97431	84499.2	153922	157763	127422	109868	174465	125065	155157	149493	162460	5	4	1	8	10	12	2	7	8	11	11	14	5	9	10	15	25	9	12	9	11	8
NAP1L4	Q99733	NP1L4_HUMAN	10	140989	197435	151722	233747	203666	194768	227431	120604	199518	152436	129737	86063.8	108864	111111	89960.8	70316.4	114709	66205.7	122804	93242	210738	166051	8	8	8	9	7	12	12	9	5	2	4	5	5	6	5	5	8	4	15	11	9	6
TXN2	Q99757	THIOM_HUMAN	5	81043.3	51420.1	0	0	17918.1	47962	107104	0	0	0	35706	38154.6	35236.7	40163.4	30412.1	17164.7	0	22380.2	38188.2	23201.1	53662.5	48772.2	7	2	3	3	0	1	4	1	0	0	9	5	7	2	3	0	0	3	15	2	6	4
ACO2	Q99798	ACON_HUMAN	30	106371	92043	115255	90261.6	76907.3	72928.9	134723	59150.8	79829.9	84362.9	108324	116086	90555.9	59219.9	58770	62305.9	70977.1	81196.6	74008.8	87068.1	85787.9	92368.3	41	13	38	12	20	19	8	14	9	15	41	35	36	19	18	25	31	33	29	29	12	41
CCT7	Q99832	TCPH_HUMAN	28	64565.2	45532.1	64608.3	0	70717.6	46759.8	151374	125114	85766.5	59193.1	66129.3	78019.7	65991.4	88967.4	78731.2	70243.8	98435.7	80249.6	75815.6	91100.2	102941	102176	11	4	22	0	10	5	21	21	16	7	19	28	33	24	31	19	21	25	34	34	16	39
PRMT1	Q99873	ANM1_HUMAN	17	114909	83840	107408	133576	108929	72257.3	180830	169978	114079	116189	109532	111194	90512.5	105268	116614	94224.5	134811	140294	130379	136064	145379	154686	25	15	31	7	24	15	13	28	11	7	19	23	31	19	23	30	42	41	35	33	21	28
SH3GL1	Q99961	SH3G1_HUMAN	12	74533.9	113089	60666	0	85985.4	82452.2	33693.6	54787.2	0	0	64477.7	62865	52866	69918.7	66379.8	52755	19996.4	81055	60602	87505.2	58440.5	10820.9	2	3	3	1	3	4	4	3	1	1	8	4	5	4	8	2	3	14	5	8	11	2
CORO1B	Q9BR76	COR1B_HUMAN	8	49310.6	39361.6	0	86394.1	57361.3	46914.6	139821	95955.5	162761	124699	101451	77470.5	79607.8	74544.9	74158.7	70498.6	122527	115337	72203.1	108157	101332	109785	3	0	0	5	8	1	13	9	5	3	19	12	13	5	17	6	9	14	12	11	5	17
TXNDC17	Q9BRA2	TXD17_HUMAN	9	647920	863639	803631	1.14402e+06	910122	1.15803e+06	558646	211817	360664	400789	507752	552689	602413	353854	548399	458676	336172	401659	412087	375565	364837	529131	20	22	35	30	30	34	23	13	25	23	24	28	22	18	24	25	16	22	16	25	15	19
CPPED1	Q9BRF8	CPPED_HUMAN	15	193203	356978	341651	296399	280399	323079	378049	192537	362786	366325	312337	283855	277229	282277	278818	290042	585246	232831	321292	235370	269295	356408	7	9	8	8	10	13	7	9	12	6	17	22	17	18	31	24	14	20	17	25	12	17
SDF4	Q9BRK5	CAB45_HUMAN	17	0	0	0	0	41108	0	171319	156507	176827	181569	50004.1	39777.7	48446.4	51667.8	47440.7	45692.3	245332	207266	199668	253169	284402	181012	1	0	0	0	0	0	29	14	12	13	7	3	4	3	9	4	17	23	28	33	24	38
LXN	Q9BS40	LXN_HUMAN	4	104045	105751	55493.2	71347.2	124699	167951	0	75848.1	99519.1	92719.7	35027.2	47912.9	59318.6	21833.7	53280.4	43738.9	0	33341	32358.8	26186	41748.5	0	3	12	3	16	15	16	0	3	5	12	6	3	2	3	4	2	1	3	4	2	8	0
ESYT1	Q9BSJ8	ESYT1_HUMAN	24	121526	111462	126317	123237	144307	113932	109031	92917.1	71659.4	78916.4	160585	151807	163004	114751	124923	99985.8	130894	119606	80204	83111.9	107352	95538.1	11	6	13	10	13	8	7	16	3	8	19	33	20	18	25	20	5	23	28	16	9	10
COPS4	Q9BT78	CSN4_HUMAN	18	42842.9	39572.8	26865.2	0	39520.5	35136	99599.1	59721.5	70681.9	58806.7	41768.4	44070.4	43592.1	41347.5	39366.8	47376.7	78055.1	65459.3	53025.6	54167	68997.2	35802.8	8	0	1	0	5	0	7	12	12	2	6	9	9	9	12	18	22	22	28	25	15	8
FUCA2	Q9BTY2	FUCO2_HUMAN	10	38108.2	45772	45071.9	0	42725.5	36898.1	0	37489.6	0	0	58390.9	49175.4	46190.2	44479.5	48305.1	59377.7	27038	45743.7	56727.6	62553.7	0	0	6	2	9	0	4	7	1	3	1	0	6	5	4	2	9	7	4	5	6	12	1	3
TUBB6	Q9BUF5	TBB6_HUMAN	23	56521.4	54154.1	51886.5	0	88202.8	53492.8	177994	146419	95596.7	69446.2	48646.9	41399.3	49754.2	95843.6	76766.1	67904.8	58478.8	53846.7	56302.3	48612.1	73149	59745.7	6	2	4	1	12	6	9	21	8	7	4	6	4	11	11	12	3	9	13	8	16	10
ADI1	Q9BV57	MTND_HUMAN	10	93718.7	87161.1	79417.7	131746	137337	121819	92152.6	0	75213.3	97188	130806	114131	89218	90299.5	112898	94593.7	90589.3	106120	84132.6	101573	123060	124343	3	3	5	4	12	15	2	1	1	6	9	15	15	7	10	11	12	7	10	8	9	9
C1QTNF5	Q9BXJ0	C1QT5_HUMAN	8	237623	167393	216363	157503	232701	260609	0	557111	429113	579566	201531	221641	215814	222752	208094	341010	631919	326488	395394	514980	619059	266298	5	1	5	4	2	2	0	9	7	14	6	4	4	6	12	9	17	12	14	11	15	33
AP1M1	Q9BXS5	AP1M1_HUMAN	13	0	0	40002.5	0	40861.1	0	0	67507.2	70442.7	53030.5	41840.9	48512.7	45266.4	86730.3	57695.7	53244.4	31951	52637.2	48912.8	42166.9	60621	54697	0	1	2	0	2	0	2	14	3	0	10	14	11	10	14	23	3	15	14	13	7	8
EIF2A	Q9BY44	EIF2A_HUMAN	22	92333.6	83602	82058.3	88357.4	129090	103883	106343	49571.9	66514.6	66922	99292.3	102220	93757.3	88492.1	102901	101538	74378.6	58820.5	63725.3	53394.8	65229.7	63459	19	9	10	12	21	29	5	12	4	5	30	25	33	20	23	25	9	12	19	15	8	9
NLN	Q9BYT8	NEUL_HUMAN	28	141915	137563	157537	111007	168859	161723	144384	106207	165175	185579	154965	153415	137947	125343	130832	113334	172707	141763	142592	126245	141782	116093	17	9	16	6	15	25	5	15	19	20	26	17	18	20	16	17	18	28	29	17	22	29
TBL1XR1	Q9BZK7	TBL1R_HUMAN	15	63146.6	75506.4	85318.4	35248.8	57710.5	59690	0	35103	55997.7	44436.5	77101.9	71391.6	69339.2	49627.4	45982.6	41087.9	59522.2	60863.4	42680	51245.3	54812.4	29645.6	8	14	10	3	4	7	3	3	2	1	14	10	10	8	6	1	11	9	4	6	3	7
API5	Q9BZZ5	API5_HUMAN	12	0	0	0	0	24191.6	0	75136.5	81232.4	55199.2	38125.8	36450.8	33291.7	32091.3	34282.1	24899.1	27560.2	0	46889	63485.1	60145.4	80963.5	60031.1	0	0	1	0	0	0	3	7	7	1	5	9	7	6	3	5	1	6	17	8	8	14
TNKS1BP1	Q9C0C2	TB182_HUMAN	17	60782.2	102791	77078	0	64299.3	60589.5	0	44489.5	47711.6	56805.1	50202.6	49603.7	51962.5	36363.4	39092	37595.5	58861.6	37508.3	37395.7	45856.9	48595.2	29544.6	11	14	16	0	9	11	3	6	4	8	9	7	8	6	9	6	18	3	6	8	9	2
TTYH3	Q9C0H2	TTYH3_HUMAN	5	54489.6	92691.5	65525.2	0	56687.6	29741.5	55108	53856.1	0	0	49417.1	55296.5	54960.9	53219.4	31853.4	35946.5	0	26423	124337	68318.4	0	0	4	9	6	1	5	0	2	7	2	0	4	7	8	5	3	6	0	2	4	6	6	4
TINAGL1	Q9GZM7	TINAL_HUMAN	20	50303.1	59522.2	54145	77005.4	58441.5	45345.6	212575	178503	230637	172497	66931.3	35833.6	40371.7	77999	76419.8	68300.2	162543	195961	125781	192646	208050	172231	3	2	10	4	3	1	40	22	26	22	13	5	8	11	16	16	26	29	27	39	25	44
PDGFD	Q9GZP0	PDGFD_HUMAN	8	0	0	0	0	72364.9	0	0	47479.5	66735.5	66653.8	66305.5	73794	66645.3	47295.3	68264.6	60021	96870.6	107049	87110.7	120884	127629	80129.4	0	0	0	0	1	0	1	4	4	5	4	6	3	1	3	5	8	6	7	5	6	7
FAM107B	Q9H098	F107B_HUMAN	6	56429	82749.4	67337.3	0	77786.7	67925.9	0	53620.2	0	0	52071.2	51269.4	50241.6	46631.3	57008.5	44508.5	104824	54513.7	49964.4	53708.6	70249.6	146521	8	10	5	1	10	9	1	4	3	1	4	5	3	4	4	6	2	3	3	5	4	3
C11orf54	Q9H0W9	CK054_HUMAN	10	98342.3	141988	116698	67027.1	151146	107322	0	48861.3	67249.4	49048.8	123136	123553	120765	112138	151602	167157	82103.4	130635	84752.5	109759	64490.2	57867	13	9	15	8	16	12	1	11	2	5	13	8	8	6	13	16	13	7	13	8	4	5
NUCKS1	Q9H1E3	NUCKS_HUMAN	9	58080.6	102272	54868.6	0	51775.7	58763.6	0	120949	134959	138781	0	41375.1	0	33632.6	39322.6	33116.8	93815.2	76801.3	127302	124681	127101	160331	1	3	3	0	0	0	0	10	8	11	0	1	0	0	1	0	16	4	13	10	13	16
EHD4	Q9H223	EHD4_HUMAN	19	71992.9	59501.1	72079.1	83824.4	110242	76945.3	152519	100688	110470	107215	72776.5	84060	101152	169535	125373	86821.9	81890.1	79780.3	29480.5	68604.4	60548.5	47511.7	6	7	9	6	8	8	5	18	6	4	13	13	15	10	21	11	4	18	6	9	4	3
SH3BGRL3	Q9H299	SH3L3_HUMAN	9	1.41122e+06	1.58667e+06	1.28049e+06	2260454	1.98147e+06	1.85877e+06	1.46483e+06	566378	841282	580587	1.30359e+06	1.05581e+06	1.32385e+06	698233	982026	885706	827395	907351	861046	763130	849113	1.0399e+06	36	36	36	51	46	51	30	31	36	30	42	43	44	26	43	50	21	34	35	33	21	26
TRIOBP	Q9H2D6	TARA_HUMAN	14	57802.7	64468.8	52185.9	0	52705.3	53189.3	48475.8	45084.3	66773.6	66181.4	79533.3	63801	64801.5	44675.8	46910.3	36385.5	78749	50664.8	47076.8	47629.1	60254.9	43584.5	4	3	5	4	4	4	7	6	4	5	10	6	6	5	5	3	5	7	11	8	3	3
PPIL3	Q9H2H8	PPIL3_HUMAN	7	51685.6	69165.9	59017.8	71508.2	67261.6	84101.5	43265	0	57564.7	62785	57337.2	45641.1	53379.8	45273.6	59060.5	50901	49722.1	31001.5	31451	18023.9	43292	0	8	9	7	5	5	8	5	1	2	4	6	11	13	10	9	14	10	9	6	7	10	0
C11orf68	Q9H3H3	CK068_HUMAN	8	46082	32357.7	0	0	35874.1	42129.6	28690	44239.1	0	0	48246.7	41171.1	36793.1	54750	44421.4	44258.5	0	32078.3	31080	28698.8	62401.5	0	5	0	0	0	1	0	2	3	0	0	11	6	3	6	9	9	0	9	5	5	2	0
BOLA2	Q9H3K6	BOLA2_HUMAN	6	86063.6	83718.5	118103	141287	118468	116840	273180	101438	84886.7	97258.4	99327.5	83503	77667.2	131137	138462	136110	109436	106121	94820.1	75304.7	124367	99745.4	9	5	5	14	7	11	7	6	9	5	7	5	9	7	10	9	8	7	7	4	4	12
SEMA6B	Q9H3T3	SEM6B_HUMAN	11	51601.3	48649.4	41101.6	105731	68787.1	72208.4	73760.8	0	91968.2	101328	65951.6	47963.8	45485	41871.5	43929.4	58355.7	0	41340.6	72511.4	45566.7	63377.6	62161.6	5	0	2	3	8	4	2	1	1	2	9	5	4	2	5	6	0	2	7	3	4	5
RNPEP	Q9H4A4	AMPB_HUMAN	36	317180	281342	273628	274350	361681	358560	233284	187153	231146	237731	239010	236249	224236	261349	217888	206022	255107	171335	175077	166154	192947	150737	58	54	63	60	66	63	20	49	32	30	61	57	53	49	59	49	52	42	55	48	37	53
EHD1	Q9H4M9	EHD1_HUMAN	21	74431.4	73493.5	82215.1	95934.8	81282	78260.1	351681	55356.8	0	0	61324.7	84171.1	91648.7	78450.3	91700.6	102176	0	63499.1	71889	55687.6	62016.8	60623.4	5	5	7	3	10	7	5	9	2	1	7	16	12	11	13	17	0	13	11	12	3	5
RANBP3	Q9H6Z4	RANB3_HUMAN	8	0	0	0	0	22235.8	0	0	61381	60794.8	61109.6	23103.7	18180.5	19788.9	15150.7	17466.4	17439.7	24032	37643.3	20722.1	31417.3	44391.2	64214.2	0	1	1	0	0	0	3	3	2	7	5	0	0	0	0	0	5	6	3	2	4	3
AAMDC	Q9H7C9	AAMDC_HUMAN	10	100094	150111	164831	115035	139861	142439	0	56798.6	64239.3	69917.5	158093	181405	175439	179519	173205	161378	163940	120204	108360	84650.2	91890.2	75981.4	9	13	13	9	8	11	0	8	7	5	16	26	22	11	17	21	16	12	16	8	10	7
MMRN2	Q9H8L6	MMRN2_HUMAN	13	63357.1	59239.8	69976.5	82459.5	71170.2	85211.9	0	47056.6	78537.3	61619.1	81668.9	82062.5	88601.2	55413.6	86182	82584.1	100647	62642.9	56833.2	71166.9	88474.9	64480.6	6	6	5	11	16	12	1	6	8	2	18	14	22	8	14	16	4	15	17	15	8	6
MOB1A	Q9H8S9	MOB1A_HUMAN	6	0	20439.5	28649.6	0	39875.1	31383.7	43687.8	38596	0	0	63909.1	66172.8	59499.8	53461.2	60236.8	56920.8	0	35719.3	43439.1	33541.8	37341.8	0	0	0	0	0	6	0	3	5	0	0	7	11	10	9	9	7	1	9	9	5	6	1
GORASP2	Q9H8Y8	GORS2_HUMAN	4	223236	364201	237167	232404	317049	346706	0	105635	132858	173337	290062	200549	240436	144838	140232	55555	248650	42408.6	31709.1	26439.6	135398	92713.4	16	16	19	23	24	17	0	5	11	9	20	17	9	9	16	9	14	8	2	1	6	19
JPT2	Q9H910	JUPI2_HUMAN	9	126083	203853	128573	126593	156229	151404	57458.5	74285.6	95200.9	106583	128908	112301	110013	102528	106368	86920	127976	66105.9	59158.7	64338.5	110090	77251.9	14	19	13	11	16	30	11	14	7	8	14	19	18	15	18	14	18	11	12	13	11	17
ARMT1	Q9H993	ARMT1_HUMAN	10	54551.4	34616.7	35045.4	0	76146	51982.7	109489	52584.3	0	0	57273.6	59379	59605.6	83289.3	58974	51644.2	0	36163.9	40655.1	33891.8	32385	62543.1	11	0	7	0	7	4	4	6	4	0	11	9	10	10	8	10	0	8	7	5	3	7
SIAE	Q9HAT2	SIAE_HUMAN	17	122432	190254	142388	116068	160515	117612	108682	126290	184707	192553	124868	130755	110290	93963.3	135691	133064	160325	119078	132086	124711	146836	141278	15	12	26	18	12	11	11	5	9	11	14	15	8	11	13	24	5	28	31	24	6	19
GRPEL1	Q9HAV7	GRPE1_HUMAN	9	65905	62048.1	56124.7	0	41733.7	57029.5	84415.9	53207.9	67222.8	55223.6	67319.9	80288.3	79606.2	45346.2	53461.8	46286.4	115933	110583	95009.9	85716.2	108951	0	8	4	9	0	3	4	4	5	4	2	9	10	15	2	6	6	5	13	13	12	8	1
MYG1	Q9HB07	MYG1_HUMAN	12	132330	105321	95124.8	100429	164774	153126	195680	82756.3	117389	122304	144741	110058	122662	135613	116465	129967	136276	141264	154180	100781	114873	98434.8	23	7	10	16	14	15	7	8	9	4	14	12	12	12	11	17	4	15	9	15	6	13
NTN4	Q9HB63	NET4_HUMAN	14	0	0	0	0	0	0	93745.1	58722.9	52818.9	51497.4	51063.6	37376.9	44783.3	44467.1	38521.4	40926	116198	96088.3	86608.4	78686.9	102690	74332	1	0	0	0	1	0	10	7	4	1	4	5	4	4	5	7	13	16	20	20	6	8
CACYBP	Q9HB71	CYBP_HUMAN	18	97077.1	92336.2	92385.2	137138	107830	105980	107131	137558	169100	135007	95699.9	94021.8	112563	69167.8	79512.8	79223.7	202955	157259	185706	145331	198771	156566	7	5	7	5	9	5	12	14	11	9	10	8	17	9	9	10	14	26	30	23	12	21
GLOD4	Q9HC38	GLOD4_HUMAN	16	596988	486192	498634	580489	668145	671922	313907	179256	362327	395725	404885	397814	409994	348383	405217	474330	195180	278343	269553	263482	214329	185944	48	32	49	57	74	56	18	18	20	21	41	31	39	30	43	43	23	35	27	28	22	23
TXNRD2	Q9NNW7	TRXR2_HUMAN	10	50506.5	104128	77278.5	0	53354.6	44722.9	0	42296.7	48495.9	55026.3	43839	46047.2	46750.4	26287.2	27123.2	34668.7	45476.7	43770.1	45762.8	39223	38428.2	35592.3	5	7	8	0	8	5	0	6	3	4	5	4	4	3	6	6	3	7	10	7	3	7
ARFGAP3	Q9NP61	ARFG3_HUMAN	7	94421.1	118312	86578.9	43073.3	67346.4	123126	0	47934.4	0	0	72715	81590.6	84045.3	62025.5	49586.8	45100.5	0	40482.8	45343.4	44915.2	349494	52914.1	2	3	4	3	10	5	0	3	1	2	5	5	5	3	5	3	1	4	3	2	2	2
DYNLRB1	Q9NP97	DLRB1_HUMAN	6	158965	124466	107397	0	153420	221226	0	92934.5	107534	107904	249068	279784	296598	329758	348567	320451	211189	272543	165657	181941	152634	124432	7	7	3	4	7	11	0	10	5	3	12	15	14	13	23	12	8	12	6	7	8	13
ISYNA1	Q9NPH2	INO1_HUMAN	9	44883.9	57517.6	55617.8	127018	70468.7	71607.6	0	35375.4	0	0	63054.6	74131.8	63764.7	89633.8	101049	108962	50076	68747.1	67439.4	56779.4	0	85347.8	9	3	3	3	11	10	5	8	0	0	8	11	14	6	10	9	3	15	8	8	3	5
ESM1	Q9NQ30	ESM1_HUMAN	8	29339.8	28956.8	0	44789	64172.4	42104.2	0	123326	151229	178011	23971	18008.9	17392.7	42124.3	45385.7	40612	225796	57802.7	85538	126664	158043	276605	2	0	0	3	7	1	1	9	7	10	1	1	1	3	6	8	13	7	12	14	16	13
TIGAR	Q9NQ88	TIGAR_HUMAN	8	60316.9	62483.7	54236.3	0	49453.8	64942.8	40156.3	56456.3	85382.8	69530.5	62740.7	47351.9	51886.1	37170	27652.5	30191.8	52491.5	23385.8	30604.8	32833.1	0	0	0	2	4	2	5	5	4	5	7	1	8	10	5	5	2	9	3	4	7	3	2	1
RTN4	Q9NQC3	RTN4_HUMAN	5	342020	242332	321564	0	324452	265061	0	282082	236678	167606	212624	198339	186725	169828	156920	155722	356829	104558	109918	170306	108840	134412	10	9	10	4	10	7	0	13	3	4	7	7	5	5	5	7	7	4	4	6	3	12
PFDN4	Q9NQP4	PFD4_HUMAN	4	57254.7	65651.6	32477	0	64941.3	53937.5	0	70739.9	56992.4	58821	65662.4	65533.8	60100.6	45401.7	62180.9	44302.2	110213	65385.8	49541.7	70133.6	95396.2	97993.9	3	2	2	0	3	2	4	3	4	1	3	5	4	4	5	2	11	10	3	6	2	7
NIT2	Q9NQR4	NIT2_HUMAN	11	56301.3	58581.2	46743.2	0	60381.8	64309.1	0	38979.5	55369.1	46063.1	59107.8	50983.3	50206.4	37718.2	32083.5	22574.1	60210.1	27357	24947.9	23700.1	48214.6	0	10	2	3	0	12	10	1	10	9	1	19	17	15	7	8	4	6	12	6	3	9	1
XPNPEP1	Q9NQW7	XPP1_HUMAN	23	82589.3	66860.1	81823.1	0	76127.2	78428.2	117486	76827.8	0	0	99736.6	114968	126382	131410	120885	124265	50135.6	86938.2	98315.8	87252.2	64526.5	89990.6	12	6	13	0	13	5	4	11	4	0	30	30	30	24	25	46	6	23	34	19	14	9
PDLIM7	Q9NR12	PDLI7_HUMAN	13	168701	166695	161521	107038	190146	171259	105109	101610	162018	171826	150685	161699	148326	128876	103256	95463.7	104602	86824.7	104195	102902	149445	62792.4	10	8	17	10	13	13	7	7	11	11	9	10	11	6	7	11	10	8	9	11	19	6
DDX21	Q9NR30	DDX21_HUMAN	7	53826.7	100982	54022.6	67493.4	55901.9	56946.2	0	0	0	0	48962.4	35883.4	48798	37381.5	22365.6	23284.7	44393.4	33811.8	35611.4	34306.6	0	0	9	6	18	8	3	5	1	2	0	0	7	7	8	0	0	0	9	3	1	3	5	1
NANS	Q9NR45	SIAS_HUMAN	15	54484.1	42430.5	39579.7	0	63948.2	55569.8	55775.9	76100.4	86333.7	61780.1	70666.1	77131.9	86155.4	60921.8	86250.2	72099.3	142103	90351.4	93146.7	79876.1	99307.2	94274.4	9	0	7	0	6	2	2	11	4	7	6	17	6	11	15	9	8	13	27	13	11	16
CYTL1	Q9NRR1	CYTL1_HUMAN	5	22006.8	0	19882.5	0	35193.8	44889.6	123411	57551.4	107791	83059.7	0	23248	0	23570.2	22389	22207.3	0	34533.5	18469	44240.2	50186.5	40991.6	4	0	0	1	3	6	3	3	5	4	2	3	5	4	4	1	1	5	2	4	7	4
HEBP1	Q9NRV9	HEBP1_HUMAN	9	54126.1	44258	40191.7	46774.4	64426.6	59919.5	88169.5	46788.2	80477.9	57587.3	52693.5	50851.5	49392.4	47947.5	49264.8	47565.4	50224.3	33929.8	28650.3	22452.5	45559.9	0	9	2	3	8	9	7	5	7	7	6	13	18	15	5	14	14	16	11	6	5	9	1
PHPT1	Q9NRX4	PHP14_HUMAN	8	328288	334140	421876	503940	472437	334737	367251	219169	316544	255587	382598	276680	340913	291913	327562	285431	200280	213882	234535	237344	201243	243865	18	29	24	23	40	32	38	16	27	22	44	33	43	19	35	34	18	30	28	26	26	10
HOMER3	Q9NSC5	HOME3_HUMAN	5	34327.9	48415.9	31700.1	0	45901.4	50228.3	0	37865.7	0	0	37121.2	35535.3	37577.8	27156.2	37553.8	42353.3	0	32968.6	42483.5	38851.6	41947.1	27397.1	2	2	3	3	5	3	0	3	1	1	4	3	3	3	3	4	0	4	3	2	2	2
IARS2	Q9NSE4	SYIM_HUMAN	21	44108.4	46644.6	34213.1	0	31314.4	26738.2	0	45007.5	0	26871.1	72181.8	74369.8	52441.2	40485.7	37793.5	34875.5	32586.6	53896.2	48826.4	59143	45046.4	49506.6	8	1	2	0	3	0	0	5	0	2	17	19	20	10	7	13	9	19	25	18	10	27
OLA1	Q9NTK5	OLA1_HUMAN	14	43480.6	42236	47702.1	0	50696.2	56812.6	52253.4	45763.9	67550.7	53353.8	73502.2	67649.2	69746.5	68015.3	56774.7	66500.1	63536.4	84785.1	67929.5	73103	71114.2	59585.4	5	0	2	0	8	1	5	9	6	4	12	8	11	14	9	10	13	20	16	18	8	19
ABHD10	Q9NUJ1	ABHDA_HUMAN	9	43066.4	33204.6	36982.3	0	22538.2	27223.6	0	24607.8	0	0	33503.5	33675.8	33552.3	15108.4	12378.8	14588.2	0	18775.1	13271.3	13757.1	20804.2	0	7	0	3	0	0	0	0	3	0	0	3	8	6	0	1	1	0	6	1	1	5	0
CYRIB	Q9NUQ9	CYRIB_HUMAN	13	61078.2	68720.8	80182.3	0	157114	90836.1	0	97782.1	91090.6	53183.2	127281	127884	110652	102602	91021.8	76628.3	0	53026.8	47926.1	72417.7	81358.7	105425	11	3	6	1	25	13	0	11	10	4	24	21	22	15	14	20	0	9	10	12	13	19
GIMAP4	Q9NUV9	GIMA4_HUMAN	12	33642.8	47421.3	30607.2	0	35764.8	31719.5	59320.8	52099	46655.6	41140.5	32515.8	28848.9	32407.1	29758.1	30173.9	25963.8	47460.1	45462	56903.6	41584.8	53121.5	36190.5	5	5	2	1	4	2	7	9	4	2	3	3	4	5	8	3	7	5	16	7	7	6
SEPTIN11	Q9NVA2	SEP11_HUMAN	13	47166.8	50542.8	49127.5	0	59122.3	42945.4	92357.1	67484.8	63305.1	55981.8	63112.1	61597.5	60036.4	72622.7	62855.1	60776.4	138619	90336.4	83136.5	83196	96528.8	98836.6	0	0	1	2	2	0	6	4	2	3	4	8	4	5	6	7	3	14	13	11	11	11
PNPO	Q9NVS9	PNPO_HUMAN	11	23894.5	22818.2	0	0	47528.5	38471.9	84090.7	54253.9	95180.7	135817	61992.8	44554.5	44927.9	46709.6	54958.8	55871.9	82853.9	79023.5	69612.2	59178.4	83764.5	73641.2	0	1	0	1	7	2	6	10	4	4	14	14	7	8	11	12	10	19	17	9	11	4
SLTM	Q9NWH9	SLTM_HUMAN	7	56861.3	80640.6	57534.6	0	36527.9	44477.5	0	43259.9	53860.8	67319.2	45157.8	51073.5	50587.6	25459.1	34460.4	22253.7	76829.7	40211.1	43142.5	53259.8	55166.5	50521.6	6	7	4	9	3	3	0	13	6	2	8	3	7	0	1	5	10	7	3	6	5	6
CZIB	Q9NWV4	CZIB_HUMAN	5	93099.6	63405.6	86222.6	0	184708	92645.8	45886.1	92568.9	0	0	213952	174286	202827	134524	234544	216141	94195.3	217924	175460	164801	120227	48639.3	3	2	7	1	4	5	10	4	0	1	5	4	6	6	7	7	6	4	10	4	6	9
ADPRS	Q9NX46	ADPRS_HUMAN	11	70469.2	70560.3	78112.2	70620.9	106761	93359.8	0	61727.6	77748	95105.1	99269.7	101242	91225.7	81240.3	86152.1	77806.7	118045	83799.7	51609.2	72594.9	84673.6	76783.3	8	7	12	23	10	5	2	9	11	7	9	18	17	9	10	14	15	10	11	8	5	10
HYPK	Q9NX55	HYPK_HUMAN	5	73009.4	133464	104578	99082.9	171731	148009	104535	43359.3	0	0	73267.8	68919.8	63797.5	0	74285.5	67014.3	79769	64977.1	67816.9	63373.3	50548.3	53889.6	6	4	10	4	7	6	3	2	1	1	2	3	4	2	11	6	4	8	5	3	4	5
DPP3	Q9NY33	DPP3_HUMAN	31	254112	246713	281939	267409	314775	369848	261790	135229	158259	138342	186297	196499	188048	224172	230431	187819	206254	156342	171455	142887	139100	176188	45	35	67	75	57	95	24	22	29	27	39	46	61	47	57	71	29	65	59	63	31	62
BCLAF1	Q9NYF8	BCLF1_HUMAN	14	85317.3	167720	125487	0	81108	78226.5	99827.1	56296.5	53763.5	75287.3	93173.5	105856	92215.3	57980.2	59653.9	62823.4	138624	119183	102974	125660	112209	71877.7	8	9	11	1	4	4	7	8	3	4	6	12	7	4	5	8	5	14	10	14	8	8
TMOD3	Q9NYL9	TMOD3_HUMAN	15	135569	117576	128150	146999	152738	143270	0	70618	123165	112220	159532	135605	126815	108313	112950	73636.2	126015	72706.4	70618.3	61349.7	116995	136815	18	13	15	21	18	13	1	6	9	6	19	17	19	20	27	11	10	10	12	9	16	10
ERAP1	Q9NZ08	ERAP1_HUMAN	19	54863.6	53485.8	0	0	52693.6	59294.5	110968	58160	55370.8	0	47816	48465.5	42585	79559.8	69258.1	96348.4	82972.5	70727.6	93466.9	73301.3	0	0	2	0	0	0	3	0	14	14	2	1	6	7	6	11	16	11	12	12	18	14	2	3
FAM120A	Q9NZB2	F120A_HUMAN	6	36656.7	78628.2	59606.3	0	53102.7	43678.3	0	0	0	0	30848.4	25341.1	35775.6	36920.3	27896.5	31312.5	40245.4	23827.7	28154.4	32869.1	0	30542.1	2	4	3	1	2	4	0	1	0	0	5	1	3	2	4	6	4	2	2	3	2	5
MAT2B	Q9NZL9	MAT2B_HUMAN	13	61144.7	62872.4	52413.5	0	75713.4	64661.9	76104.3	83908.4	0	0	76580.3	77970.5	59006.2	103861	97337.1	93818.6	115972	105707	92515.4	86444.2	108392	65211	5	2	2	1	6	4	5	6	2	2	8	9	5	12	14	12	3	14	18	16	4	6
MYOF	Q9NZM1	MYOF_HUMAN	35	60778.4	91036.7	89506.4	0	70358.7	50332.5	143902	68822	45008.1	55204.9	68469.5	67818.2	72471.9	71999.4	62527.7	66679.2	0	56570.5	93923	78358.7	36538.7	98731.7	10	10	36	7	19	1	5	6	8	2	17	25	12	17	16	22	1	20	50	18	2	11
EHD2	Q9NZN4	EHD2_HUMAN	22	41755.8	42686.2	50517.9	0	41917.6	42987.5	177736	71108.7	214852	229201	72519.2	55909.7	72002.3	73747.1	73721.9	77429.2	147466	89597.7	104035	101249	122755	129005	1	0	7	1	6	0	19	12	7	5	24	10	28	18	33	32	18	41	33	31	21	30
CRIM1	Q9NZV1	CRIM1_HUMAN	30	57727.5	73550.1	63291.7	98467.3	107600	101623	117061	107987	190731	217821	91997.2	69839.1	66009.6	72630.4	83134.1	69147.8	131856	71570.8	70362.7	95661.1	160998	117954	14	8	7	22	23	18	12	32	44	50	25	22	21	19	22	17	39	21	29	32	37	64
THYN1	Q9P016	THYN1_HUMAN	6	55587	58755.3	34255.8	0	46405.1	44836.9	0	41894.9	0	0	72246.8	75281.1	67671.8	46568.9	56546.6	55849.1	62685.2	62797.8	56061.1	70514.9	51980.7	50355.2	2	1	2	2	4	2	1	4	1	2	10	5	6	4	6	8	4	8	5	6	3	6
RAI14	Q9P0K7	RAI14_HUMAN	22	81065.9	134637	88414.9	0	76891.6	85900.2	158555	98793.4	84234.8	116264	73642.4	70855.9	66359.9	50373.9	49583.2	66696.6	0	77730.2	74950.4	66271.3	123191	70617	13	12	6	0	4	8	5	6	4	4	15	12	8	4	4	8	1	16	20	13	9	3
VAPA	Q9P0L0	VAPA_HUMAN	10	231370	219189	190516	193593	276315	260748	125512	144533	206009	208148	314614	331277	354668	248134	277898	282996	278732	247791	136205	183711	223309	172512	13	20	18	27	14	21	6	8	7	5	23	15	22	17	19	22	12	15	11	11	9	7
ABRACL	Q9P1F3	ABRAL_HUMAN	6	117975	93635	119489	255735	130790	126294	229675	106175	0	0	257425	301835	305474	177349	334963	433820	149822	190492	239060	183351	129954	209328	6	3	4	7	7	5	8	8	1	3	29	18	19	15	19	22	5	17	21	23	4	10
RCC2	Q9P258	RCC2_HUMAN	21	147839	106451	125952	111126	104211	82340.4	103209	93803.6	99798.4	98318	136432	129218	127044	70181.9	71418.9	59496.6	110507	98387.3	107656	97767.3	93828.4	87230.4	41	20	34	16	30	17	24	25	15	14	28	39	37	28	20	19	17	29	36	34	22	39
RRBP1	Q9P2E9	RRBP1_HUMAN	55	168801	217589	167893	157735	208217	199087	153431	147922	164521	191320	156590	156748	161284	166955	187112	162379	233491	143938	143830	144716	178719	142524	61	49	54	55	61	70	7	80	42	50	57	64	77	42	57	65	108	46	59	43	69	56
GMPR2	Q9P2T1	GMPR2_HUMAN	10	52271.9	38913.3	61767.9	0	53620	51521.2	122103	56419.3	71924.8	65476.9	49364.2	44018.4	32143.9	77020.4	68110.2	44251.2	0	67755.9	62660.1	50815.2	70739	51665.1	6	1	5	0	5	3	8	4	6	2	6	5	5	7	14	12	2	11	16	11	6	4
SAE1	Q9UBE0	SAE1_HUMAN	8	31758.4	65337.2	26154.2	0	30897.7	32475.3	0	35888.1	0	0	30330.2	31532.9	33561.6	36571.5	25292.4	27151.2	41767.5	29353.4	36554.6	28429.3	29583.3	31474.4	1	1	0	0	0	0	2	5	1	0	2	3	1	2	3	4	5	3	8	3	3	7
MRC2	Q9UBG0	MRC2_HUMAN	22	34527.3	36706.9	52636	0	65530.4	60815.9	73462.1	65499.7	90402.4	95094.7	48603.3	45272.9	36673.9	56930	55332.9	59812.6	63404.5	66996.4	61713.7	65051.3	58014.9	53366.2	8	1	8	2	8	13	13	17	12	11	9	8	4	8	11	6	16	15	14	15	19	6
GNG12	Q9UBI6	GBG12_HUMAN	4	29510.4	42822.9	34522.4	0	43725.4	48107.7	0	57173.4	44120.2	45245.4	48186.3	66993	71505.2	72431.3	92111.1	109142	94461	150300	108484	117148	61586.2	36569.3	4	1	1	0	7	5	1	8	4	1	9	8	7	13	10	11	8	11	10	9	3	2
DKK3	Q9UBP4	DKK3_HUMAN	15	30337.9	32060.4	28784.9	0	42278.9	46815.2	385813	187598	285919	340495	84642.2	73240.2	76348.1	114411	186974	134080	298540	344527	310605	452757	507133	515223	2	0	0	1	4	3	10	19	29	36	21	12	12	25	18	12	35	40	22	42	39	56
VPS29	Q9UBQ0	VPS29_HUMAN	5	80363.4	80456	86041.8	68266	73484.1	74001.9	0	66535.2	75817.1	71498.1	118228	105115	83619.4	74460.2	71673	58644.6	78311.1	65541.2	96725.3	48675.4	63541.8	47539.3	9	2	4	2	5	3	2	3	3	3	5	4	4	4	7	4	7	2	10	2	7	3
GRHPR	Q9UBQ7	GRHPR_HUMAN	12	85513.8	76252	95628	0	53469.1	69168.4	0	62410.5	0	0	81104.9	95332.3	84075.2	103116	105649	118461	70476	125347	132357	105840	130417	79704.3	6	8	22	0	7	10	1	3	1	5	6	14	11	12	12	11	5	14	15	5	4	4
CTSZ	Q9UBR2	CATZ_HUMAN	10	100008	109787	106687	163228	122443	129951	212416	157086	178070	171129	144622	140476	151372	140065	148848	132761	285172	171365	141012	147224	180625	256490	9	6	14	9	13	7	22	12	10	11	19	13	17	10	13	13	20	17	16	18	19	28
UBA2	Q9UBT2	SAE2_HUMAN	13	53036.2	46322.4	27314.3	0	43096.8	30348.8	105563	84106.4	0	0	49915.1	52171.5	42553.6	68020.4	46727.7	42113.4	0	54560.1	52915.9	58229.7	46234.3	52899.2	7	0	0	0	2	0	2	6	0	0	9	8	2	5	5	3	1	7	14	9	3	2
TJP2	Q9UDY2	ZO2_HUMAN	15	68817.2	92609.8	63949.9	73278.3	62489.7	69193.9	70361.2	54061.3	76488.8	68128.9	43715.3	42035.2	44515.3	29395.1	34392.5	26378.5	56690.8	36207.7	42707.3	39273.7	38365.3	43379.1	5	9	12	5	10	9	6	5	7	1	5	8	4	2	5	5	11	7	5	6	2	3
DNAJB4	Q9UDY4	DNJB4_HUMAN	16	112297	134847	121942	0	142350	81400.5	231712	158620	109715	127322	296104	220270	189815	146747	158023	152060	350070	285962	271667	378769	353520	334184	7	11	10	2	3	4	9	9	3	1	13	22	20	15	10	13	17	21	12	16	20	7
VTI1B	Q9UEU0	VTI1B_HUMAN	4	35695.5	51590.5	38759.3	41999	50667.7	50892.9	0	0	0	0	43334.2	36175.1	29902.4	24803.6	40923.4	19236.7	49659.8	30841.7	26386.6	40127.9	0	0	1	2	1	2	2	1	0	1	1	1	1	4	2	1	2	3	4	4	2	3	1	1
NIPSNAP3A	Q9UFN0	NPS3A_HUMAN	8	80910.6	116390	0	0	96007.5	82567	117244	81026.4	0	0	201473	128970	83544.9	72126	84279.3	88341.4	150158	130408	177607	185324	130428	121276	3	4	3	0	4	5	5	2	0	0	10	9	6	9	5	6	6	7	11	9	6	7
SWAP70	Q9UH65	SWP70_HUMAN	22	57609.7	54413.3	45147.4	0	84637.6	63031.8	155541	129048	110652	101302	83516.5	71432.2	73821.8	76827.9	73042.1	49888.2	158518	105162	94462.7	106763	141288	103400	1	1	0	0	6	0	5	9	3	2	9	7	6	9	6	9	2	20	24	16	14	8
LIMA1	Q9UHB6	LIMA1_HUMAN	18	72017.1	127781	85402.6	76170.5	96362.6	99821.6	0	44906.7	0	0	54359.3	62673.3	49594.2	62623.4	62832.3	60560	0	34896.3	26898.3	28973.2	47325.3	42281	9	12	10	13	15	19	0	5	1	2	13	15	17	18	20	18	2	14	7	11	5	3
CHORDC1	Q9UHD1	CHRD1_HUMAN	8	66940.4	74190.5	72367.4	94156.7	66353.1	74033.9	0	19472.4	37344.4	35747.4	60835.5	55961.6	68367.1	30806.5	48546.8	49140.9	0	53802.4	38564.8	33209.5	37820.1	0	5	5	2	6	5	10	0	3	5	2	8	5	9	3	10	11	2	14	8	3	3	1
SEPTIN9	Q9UHD8	SEPT9_HUMAN	12	106822	174639	153405	90819.7	91283.3	93583.1	95224.1	80252.4	0	0	57074.1	61434.6	62098	37643.3	44881.4	44056.1	0	54886.2	54199.7	54126.8	53738.9	0	9	8	7	6	4	3	5	11	2	2	7	10	4	3	7	8	1	9	7	8	4	1
SHPK	Q9UHJ6	SHPK_HUMAN	15	71480.5	80855.7	86430.3	62546	81604.7	96532.4	56948.7	40007.7	31162.5	18549.1	59801.8	57510.6	59520.5	58284.5	52031.4	60641.3	46365.5	31584.7	47135	37842.4	37987.6	76802.8	17	10	9	4	10	12	3	7	2	1	12	16	12	7	9	12	4	6	10	6	5	7
DPP7	Q9UHL4	DPP2_HUMAN	14	140236	186605	154744	184829	129128	161361	196292	66104.8	92363.5	105128	114202	93256.3	81694.5	109762	117744	128381	77118.6	94337.3	81619.7	72211.2	74673.9	96999.4	16	14	20	20	13	21	9	11	9	6	13	23	18	15	18	26	14	21	14	13	11	13
PFDN2	Q9UHV9	PFD2_HUMAN	7	59847.9	49905.3	30021.2	0	52015.8	55439	0	79839.5	79539.9	65274.3	56465.7	49921.2	44287.9	52032.4	56689.2	33598.3	65056	78247.2	38641.3	65217.3	112828	69835.9	5	2	1	0	2	3	0	3	5	2	3	6	4	4	6	4	3	8	7	6	6	13
PUF60	Q9UHX1	PUF60_HUMAN	13	0	0	0	0	41534.5	0	56882.4	69087	64733	57840.3	54628.9	38356.2	51507.5	34657.6	39082.5	33102.5	87854.3	81258.1	69242.7	62855.5	79026.9	79493	1	0	0	0	1	0	3	7	8	7	11	8	15	5	5	5	12	11	18	12	15	7
ENOPH1	Q9UHY7	ENOPH_HUMAN	10	63355.8	60614.4	81643.2	66022.4	97570.5	98607.4	127185	62721.7	0	0	117795	123437	90910.5	108476	124181	121726	105675	163509	94020.4	166396	125194	125414	5	2	10	5	7	12	10	2	1	2	16	19	25	9	15	13	3	21	10	18	9	7
AK3	Q9UIJ7	KAD3_HUMAN	13	57887.4	31956.6	33563.9	0	37499.6	42821.8	90252.4	46174.1	50444.3	52112.3	87334	87566.1	92742.5	51243.7	56423.1	46437.7	50081.9	82567.9	74232.7	54217.4	57594	0	11	1	1	0	2	3	7	11	10	6	17	23	23	4	5	12	6	14	13	8	6	1
NAGK	Q9UJ70	NAGK_HUMAN	15	53802.5	64905.1	74157.1	0	61002.6	65061.6	86595.8	59997.2	0	0	75328.5	67451.7	60927.7	77112.8	73805.4	68006.8	138549	76191.6	75422.5	70560.6	0	63719.6	7	4	4	1	4	5	11	7	1	0	14	13	13	7	18	20	8	15	17	8	2	7
DBNL	Q9UJU6	DBNL_HUMAN	18	82707.5	110261	93450.6	0	107503	105927	0	60436.3	95790.7	115854	51482	49118.4	68751.8	34658.9	53428.9	21740.2	93634.1	66333.7	33582.7	58659.6	83629.9	67057.2	1	2	4	3	4	3	4	10	3	3	6	8	5	2	9	4	14	21	9	17	9	6
JPT1	Q9UK76	JUPI1_HUMAN	6	164329	163876	158728	176520	201142	181336	259135	132246	91124.9	93770.9	114893	103521	151797	163707	164598	154362	100105	98032.8	133217	88373.5	130467	75821.6	15	4	8	10	15	8	3	8	4	2	6	6	7	13	9	8	4	5	6	5	6	4
NUDT5	Q9UKK9	NUDT5_HUMAN	8	63122.1	48885.2	0	0	75713.9	58385.7	50133.4	82509.1	0	0	93884.8	76522.1	65184.6	140641	99250.6	86567.6	90217.3	122722	95540.1	97938.3	102654	139263	4	0	0	1	8	5	2	6	4	1	6	6	8	6	7	8	9	13	11	9	11	4
ACIN1	Q9UKV3	ACINU_HUMAN	14	42336.7	71563.1	59791.6	0	42295.9	37305.1	31072.8	0	0	0	56284.3	48448.9	43456.2	25155.8	27465.1	34123.4	59662.8	46570.7	41819.2	50885.5	45364.3	25543.7	6	9	5	0	2	0	2	2	0	1	5	3	5	0	1	6	5	8	9	8	6	5
CDV3	Q9UKY7	CDV3_HUMAN	7	90264.2	128183	88736.6	0	96920.7	119531	0	59811.9	80900.8	100492	85889.7	56461.9	79233.6	58328.2	50270.2	44352.2	0	44665.9	54340.7	48527.5	79131.1	0	13	14	14	5	18	12	5	9	13	11	16	16	11	9	14	12	8	9	11	9	11	1
PSME2	Q9UL46	PSME2_HUMAN	11	0	0	0	0	27664	0	82997.8	97856.4	90762.3	108371	53287.8	49587.8	36741.8	86061.1	63955.9	80591.4	105391	76375.6	135287	71086	129358	117048	1	0	1	0	1	0	7	6	4	2	3	3	2	15	14	19	6	13	16	16	6	15
DNPEP	Q9ULA0	DNPEP_HUMAN	16	65315.3	55771.9	60733.7	97788.8	68093.7	63732.8	132319	36129	39652.4	56079.5	51289	43768.8	41484.2	66284.4	68118.1	70450.2	50882	48809.4	42816.5	48594.8	59767.2	47912.7	8	2	4	11	10	14	9	5	1	5	8	6	8	19	12	18	9	8	13	9	7	6
CORO1C	Q9ULV4	COR1C_HUMAN	22	132615	129363	143190	169620	210415	161468	244125	172248	198087	192381	282724	327604	329487	213896	279248	285534	334779	313319	247433	306836	244102	319195	28	11	18	23	31	27	33	26	23	26	41	61	41	38	51	54	40	47	41	50	34	46
PRPF19	Q9UMS4	PRP19_HUMAN	9	62581.7	54450.2	50738	0	62550.3	39595.6	167495	95446.8	63556.2	54138.4	88767.7	85904.7	82585.9	59944.5	55208.5	59784.9	73348.7	83192.1	56562.8	71340.2	71410.7	57933.4	7	1	4	0	4	1	2	8	8	5	7	6	6	7	6	5	3	7	8	4	5	5
PACSIN2	Q9UNF0	PACN2_HUMAN	9	0	0	0	0	26883.2	0	20845.9	39092.5	59690.1	58726.7	36279.9	38124.6	32666.1	28241.8	34339.1	30467	64468.2	50747.7	42853.2	50848.9	62047.3	47567.2	1	0	0	0	0	0	3	8	1	2	10	12	9	6	14	8	4	7	8	7	13	8
PSMD13	Q9UNM6	PSD13_HUMAN	10	33429.2	37785.4	0	0	50925.3	33901.2	41747	68608.8	0	0	37732.2	36996.8	43193.1	36354	49906.9	58276	0	46814.1	55207.7	47273	47710.8	54747.9	0	0	0	0	4	0	2	13	0	1	4	5	5	8	6	9	0	10	6	7	3	3
FAF1	Q9UNN5	FAF1_HUMAN	9	14936.8	49377.7	67414.7	0	80345.9	80928.1	0	0	0	0	76854.7	84464	88756.8	28373.2	69090.7	54449.2	0	57304.1	43993.8	44863.6	36753.9	28635.9	1	3	3	2	5	7	0	1	0	0	3	6	6	0	5	7	1	6	5	4	2	4
PROCR	Q9UNN8	EPCR_HUMAN	5	1.23975e+06	1.13875e+06	1.29699e+06	2123274	1610906	1338325	1.36456e+06	514977	1.27744e+06	1445919	1.58818e+06	710280	583693	778002	853167	352771	631957	977417	489379	769014	1.0265e+06	1.34603e+06	26	30	36	40	41	28	39	14	23	48	33	21	15	35	22	16	18	35	21	36	20	28
PPIE	Q9UNP9	PPIE_HUMAN	4	37070.7	48952.2	41898.6	0	33630.1	44022.5	34167.7	0	61919	57208.3	33927.9	30683.7	24793	26571.7	20051.6	38785.4	39795.8	42813	37970.2	37655.7	0	22441.5	2	3	3	0	2	4	3	0	3	4	5	4	3	2	3	3	3	3	4	3	1	3
COPS3	Q9UNS2	CSN3_HUMAN	11	23887.8	27854.5	42852.6	0	41563.2	32110.4	0	71647.8	57861.1	47161	43094.2	56548.1	47904.6	25051	43306.9	41882.3	0	58794.5	109634	75632.5	41531.1	37959.3	4	0	2	0	2	1	0	10	9	4	4	5	9	3	7	5	2	7	9	7	7	7
MINPP1	Q9UNW1	MINP1_HUMAN	9	0	0	0	0	0	0	71657.1	35079.1	62477.3	57618.2	20976.2	30560.7	25274.3	33183.3	40933.9	38292.8	31954.2	37333.2	45429.7	26378.4	31321.3	18912.9	0	0	0	0	0	0	4	2	5	6	5	3	3	3	7	10	2	5	10	4	9	3
NSFL1C	Q9UNZ2	NSF1C_HUMAN	15	145702	142498	129869	79113.4	148378	136089	72083.6	94101.8	98719.1	91269.2	133900	115074	105360	101966	105434	89991.6	75526.4	113385	72975.7	80678	109771	0	18	14	17	16	15	14	3	15	11	6	11	11	11	10	19	12	2	15	14	13	15	3
MACF1	Q9UPN3	MACF1_HUMAN	104	65718.7	73376.7	61358.8	77929.8	67738.6	59248.6	105529	80844.8	91411.7	94740.1	59972.3	60178	53903.4	65616.4	55670.3	61967.3	80955.8	59748.2	64955.7	64661.8	68294.8	71676.8	18	5	19	5	21	7	17	70	21	22	27	45	24	27	40	49	31	51	68	48	31	28
SRRM2	Q9UQ35	SRRM2_HUMAN	17	53135.2	86572.9	66276.7	0	42649.3	42397.8	0	43175	34959.7	45911.5	52455.3	44574.4	45557	26866.2	24598.7	20438	59227	37815	33591.6	38560.2	51317.1	42113.3	7	8	8	0	1	0	1	7	2	6	8	10	8	2	2	1	12	7	7	6	4	10
PA2G4	Q9UQ80	PA2G4_HUMAN	24	115879	93259.6	100840	79629.6	111174	86448.5	323877	165938	171711	223419	124216	138356	133101	143731	136535	137919	227605	197530	236571	133204	162437	178803	24	14	15	11	22	18	16	24	18	19	22	26	24	24	31	29	56	33	36	22	36	23
RTRAF	Q9Y224	RTRAF_HUMAN	12	0	0	0	0	22066.6	0	52614.2	29948.5	0	82873.9	36963.9	38211.6	29265.5	42442	50814.2	58502.5	40025	50991.2	61289.4	36746.9	40979.6	37638	0	0	0	0	0	0	6	3	0	2	10	5	9	11	6	12	7	12	24	12	4	9
RUVBL2	Q9Y230	RUVB2_HUMAN	13	28841.4	30862	31158	0	62600	26401.2	0	61191.2	48240.7	40400.5	31741	34825.8	33628.6	49113.7	42632.1	45462.5	43003.6	50061.2	45271.8	43967.3	33121.2	33507.4	2	0	0	0	3	0	1	19	3	2	2	3	3	8	6	11	4	6	13	8	4	2
PIN4	Q9Y237	PIN4_HUMAN	5	52617.2	55793.7	59264	91709.1	91786.6	63102.9	0	40265	52154.9	51797.2	92570.7	80922	75009.1	86210.5	117957	103522	75433.1	77638.3	61451.8	74370.8	57502.5	64873.8	6	4	5	14	3	5	1	3	3	2	3	9	6	5	19	24	7	12	9	5	5	5
EIF3L	Q9Y262	EIF3L_HUMAN	13	26909.2	28850.4	27751.9	0	26382.4	10737.3	62266.3	60495.3	0	0	27457.3	31388.8	23777.9	42577.5	41703.3	37785.3	0	47440.7	46375.3	54571.3	42643.3	36016.1	5	0	3	0	6	0	3	8	1	0	4	6	5	3	6	9	0	9	8	8	13	6
RUVBL1	Q9Y265	RUVB1_HUMAN	12	22559.3	12935.2	22453.3	0	34390.6	14004.6	60143.8	72183	0	0	26740.5	37716.7	32545	55381.3	54531.4	61932.9	38360.3	59972.8	59138.7	52339.4	29085.6	0	1	0	0	0	16	0	3	21	2	0	8	9	9	7	12	12	2	13	5	7	8	3
NUDC	Q9Y266	NUDC_HUMAN	20	116021	171260	151099	229327	135435	134690	167643	140353	146484	151502	105463	103495	95621.9	87559	88791.9	63055.2	155900	118916	133221	136974	153476	176191	7	15	11	3	12	9	14	19	9	10	14	18	11	9	14	12	13	17	17	21	21	16
CFL2	Q9Y281	COF2_HUMAN	16	175730	126102	132982	222396	233823	209945	281275	93754.9	108696	137740	287573	300019	295473	234143	355216	309591	250603	297157	210713	247463	252636	221444	10	3	11	11	11	13	6	8	11	7	22	14	20	15	20	25	8	17	14	13	14	12
CNPY2	Q9Y2B0	CNPY2_HUMAN	11	0	0	0	0	0	0	45597.2	70132.4	67147.6	77274.2	22247.1	17790.1	14810.4	22820.9	26965.2	24406.5	67475.4	55965.5	47130	40610.6	41182.6	51970.8	0	0	0	0	0	0	8	7	2	2	0	1	0	1	3	3	12	8	13	16	6	7
PALM2AKAP2	Q9Y2D5	PLAK2_HUMAN	19	74948.9	97738.8	64230.5	0	68878.7	71966.2	85145.6	45385.4	53819.3	61290.1	72645	64706.3	65101.4	55638.5	54003.4	53205	0	39017.1	41215	42878.1	57372	50406.6	15	19	12	2	15	14	20	6	2	5	14	22	19	18	19	16	1	12	9	10	4	9
MAN2B2	Q9Y2E5	MA2B2_HUMAN	17	50029.9	56965.9	44592	0	59517.8	57870	104122	28510	40759.8	41172.1	49622	44656.9	51242.3	41873.7	52628.8	48336	62330.9	37401.8	26772.1	33568.2	27325.4	0	13	12	18	0	23	20	4	4	1	2	18	14	30	16	24	20	6	17	14	13	6	1
EPB41L3	Q9Y2J2	E41L3_HUMAN	5	89936.1	154296	119448	0	111378	105237	0	45755.6	0	0	63830.1	61116	54821.3	35279.4	50895.5	30729.6	0	35494.4	30663.9	38499.6	58187.9	50916.4	4	5	8	10	4	10	0	5	1	2	4	6	5	5	4	4	1	3	3	6	4	3
CRYL1	Q9Y2S2	CRYL1_HUMAN	12	45825.5	30323	49755.3	0	35141.1	33529.2	0	47311	73363.8	68648.2	67319.2	70920.5	61440.2	63307.8	61743.2	58506.3	118858	66625.1	50979.4	57932.6	58403.6	66285.6	2	0	6	0	1	1	5	5	9	5	7	7	8	8	6	6	9	8	11	6	6	11
TMA7	Q9Y2S6	TMA7_HUMAN	4	93986.3	190499	117748	0	89963.2	108822	0	0	0	0	91568.9	103040	99997.3	55066.9	58213	37266.3	83913.4	67995.7	43220.2	80827.9	106627	0	4	3	3	3	1	4	0	1	1	1	1	3	3	3	2	1	8	3	3	2	3	2
THRAP3	Q9Y2W1	TR150_HUMAN	11	104559	186947	140980	0	77356.5	90521.5	91201.7	51369.3	89502.4	98439.9	104312	84656.9	73420.4	38131.7	41772.9	32767.4	78684.1	63425.6	43928.1	59317.6	85627.9	90395.3	2	9	6	2	2	2	3	4	8	4	5	4	10	2	3	5	5	7	8	9	12	10
MEMO1	Q9Y316	MEMO1_HUMAN	15	79796.6	71616.4	68819.5	97856.1	81102.5	77099.6	112214	39150.2	27783.3	33723.1	79003.1	74233.3	72604.4	81855.1	79045.2	95272	48130.7	51908.2	100953	50215.5	57254	89935.1	13	4	21	25	13	9	9	4	4	0	16	16	22	41	20	27	6	11	14	15	4	8
CAB39	Q9Y376	CAB39_HUMAN	14	38436.3	52502.8	42254.4	0	76092.3	51032.5	0	52851.1	0	0	78205.7	69947.7	75283.5	86736.2	65197.8	77800.7	0	56865.9	66678.3	45401.7	60350.2	64148.2	3	0	2	1	8	5	2	6	9	0	13	8	20	15	13	14	0	7	5	5	7	3
LUC7L2	Q9Y383	LC7L2_HUMAN	8	29841.4	33614.6	25422.3	0	18466.3	19556.6	0	34669.3	49116.9	45157.4	25129.1	24710.5	25315.9	22869	21291	13315.4	0	23933.7	19206	46350.5	61370.2	70890.4	3	0	1	0	0	0	1	2	4	8	2	5	4	2	8	2	0	5	3	9	7	5
REXO2	Q9Y3B8	ORN_HUMAN	11	42908.4	74309.4	54314.1	46552.4	67635.1	64783.2	0	55195	100775	95137	70262.8	62304.8	62286.2	67126.9	74218.2	67506.8	66741.7	67350.6	75667	70935.6	77943.7	76646.3	3	4	6	3	13	5	1	6	8	6	14	13	7	18	11	14	6	7	10	8	10	10
PPIL1	Q9Y3C6	PPIL1_HUMAN	5	125726	125946	124779	130018	134984	181348	0	0	87422.2	96760	109787	94735.8	109099	87320.4	105704	112928	0	64214.4	61071.5	57910.7	63255.5	0	13	11	11	6	9	13	0	2	5	7	8	7	11	6	7	13	0	9	7	8	5	1
UFC1	Q9Y3C8	UFC1_HUMAN	5	67275.2	71570.9	38685.5	0	113985	94734.7	98254.2	0	0	0	114948	114273	161253	149145	151755	206654	86854.6	74919.8	97255.2	54470.5	0	0	1	1	2	1	2	2	4	1	1	2	2	4	4	3	10	9	3	2	4	1	1	0
STRAP	Q9Y3F4	STRAP_HUMAN	17	0	0	0	0	22125.3	0	51036.9	67618.3	48659.8	43918.8	31840.2	31151.8	25706.6	50311.3	40670.1	49816.6	63627.5	78701.7	78425.3	76129.1	57957.5	41225.1	0	0	0	0	1	0	3	13	14	3	3	5	1	6	10	10	13	20	19	19	16	14
RTCB	Q9Y3I0	RTCB_HUMAN	20	0	0	0	0	30991.7	0	64931.6	54189.6	80533.6	66979.8	38721.3	33770.5	28643.2	40337.5	36550.5	34656.4	66718.3	49746.7	46055.1	45995.4	64285.2	96734.1	0	0	1	0	1	0	4	21	7	4	9	5	5	9	9	13	10	18	18	19	11	6
TLN1	Q9Y490	TLN1_HUMAN	116	113338	88146.8	104581	121987	124662	99244.8	180074	225989	220794	165816	158493	167795	151164	190554	164301	148393	242350	209517	179231	229649	239138	235327	59	14	46	13	58	31	27	128	89	68	90	118	93	115	146	120	141	140	208	166	131	190
PLXND1	Q9Y4D7	PLXD1_HUMAN	19	42900.8	45294.6	38245.2	0	41296.9	45651.2	0	60085.3	0	0	46389.8	49661.6	46986.5	45854	41244.4	51055.6	54128.3	34813.6	37060.1	49767	0	33615.7	6	0	2	0	8	2	0	4	0	0	10	11	5	11	10	17	2	12	18	5	1	2
LOXL2	Q9Y4K0	LOXL2_HUMAN	35	75497	63613.4	0	0	41271.4	0	204387	233686	341626	365120	60735.7	32866.1	31235	113985	100333	103035	388490	305482	260875	397614	343648	358953	3	0	0	1	5	0	55	39	40	43	17	6	4	29	28	22	68	69	66	82	67	67
SUPT16H	Q9Y5B9	SP16H_HUMAN	21	47382.6	69983.7	66077.8	0	43855.3	40818.5	0	115120	88104.1	88647.1	50071.9	54109	56050.7	32639.3	34960.4	26646.8	85342.6	83808.3	126986	127859	93235.5	121186	6	3	3	0	1	1	0	20	8	7	6	7	5	3	9	4	8	13	16	16	10	14
CD2AP	Q9Y5K6	CD2AP_HUMAN	15	53583.1	79023.7	54880.1	0	61892	59627.5	58260.6	0	0	0	49713.2	45682.8	40614.9	32859.3	31323.7	21948.9	117783	28840.1	32287.8	36393.4	65584	47926.8	2	3	3	0	10	3	8	3	0	0	5	15	5	0	5	5	3	7	8	9	7	3
TIMM13	Q9Y5L4	TIM13_HUMAN	4	28582.1	29742.4	0	0	36818.9	44618.3	0	32432.9	0	0	80708.6	50312.8	41018.7	28697.3	38088.6	36894.2	61423.9	95579.6	49621.8	53028.4	64158.1	44995.3	1	2	0	0	3	3	0	3	2	1	6	4	3	3	6	6	6	7	6	4	4	4
HEBP2	Q9Y5Z4	HEBP2_HUMAN	9	296706	260800	267223	432237	332344	443687	0	162601	239836	272213	330258	264589	328743	201106	291156	114457	317337	166516	108811	91615.6	245702	201439	17	11	13	21	18	20	1	9	11	10	15	15	15	7	17	11	20	13	10	9	12	19
LRRFIP2	Q9Y608	LRRF2_HUMAN	9	51028.7	74331.8	58717.8	0	51176.6	46306.8	0	30555.2	0	0	44180.9	38763.2	43039.4	29150	33209.4	36522.4	0	32295.3	39220.2	33911.7	35411.4	15117.4	4	2	3	0	3	1	0	2	0	1	7	4	4	3	5	0	2	4	1	4	5	4
PSAT1	Q9Y617	SERC_HUMAN	15	119423	126094	93367.1	147234	152472	176832	29309.7	41637	97541.8	101655	95687.1	67638.3	62354.5	77572.1	70007.6	55327.3	50649.3	40670.7	41362.9	43110.9	51198.4	69100.3	19	18	22	18	17	24	5	4	12	4	14	11	13	10	8	14	9	7	5	5	8	6
F11R	Q9Y624	JAM1_HUMAN	8	103228	78842	79008.1	101258	147743	110498	0	81003.8	85797.6	51911	189342	142215	158021	99392.2	118638	97279.7	139666	61488.2	43229.7	55110.7	104918	82390.1	11	7	14	7	19	9	0	6	8	4	28	13	19	6	20	14	10	3	3	12	9	9
COPG1	Q9Y678	COPG1_HUMAN	31	52621.1	60017.6	47116.8	0	48685.8	31943	213888	178415	152434	153749	68101.6	67255.1	67118.8	90748.6	72433.9	52569.1	139149	112666	107614	118046	127814	158746	3	1	1	0	3	0	10	20	12	25	10	12	18	19	31	20	20	29	52	44	28	31
CLIC4	Q9Y696	CLIC4_HUMAN	23	196066	104828	207038	232856	211282	217090	281833	195280	342537	294162	295312	324152	363472	293776	263331	277794	284090	264671	295204	247159	297560	253033	18	7	28	25	32	30	36	28	38	26	56	53	81	57	50	54	16	72	65	67	25	61
STK24	Q9Y6E0	STK24_HUMAN	13	0	0	0	0	20393.9	0	0	57005.3	75979.8	61467	37152.7	18856.1	25534.2	16103.7	12367.4	19639.6	56012.2	36653.2	49823.7	64429.2	74026.2	59965.9	0	0	0	0	0	0	1	5	3	3	3	1	1	0	0	1	8	10	18	15	13	4

## Sheet: Analysis
Gene name	Protein	UNIPROT	MeanArea HCAEC CPP-P	MeanArea HCAEC CPP-S	MeanArea HCAEC (CPP-P + CPP-S)	MeanArea HCAEC DPBS	MeanArea HCAEC MPP	MeanArea HCAEC (DPBS + MPP)	MeanArea HITAEC CPP-P	MeanArea HITAEC CPP-S	MeanArea HITAEC (CPP-P + CPP-S)	MeanArea HITAEC DPBS	MeanArea HITAEC MPP	MeanArea HITAEC (DPBS + MPP)
GATD3B	A0A0B4J2D5	GAL3B_HUMAN	89110.5	31742.2	60426.4	54249.1	57034.7	55641.9	53962.9	31230.6	42596.8	60681.5	27928.7	44305.1
PGP	A6NDG6	PGP_HUMAN	102287	114510	108398	26661	85030.7	55845.8	93098.4	102084	97591.1	84915.4	73835.7	79375.6
EIF3CL	B5ME19	EIFCL_HUMAN	72110.8	52355.2	62233	118924	107450	113187	64796.1	72473.6	68634.9	73465	114950	94207.3
IGLL5	B9A064	IGLL5_HUMAN	135099	123796	129447	54349.6	39776.4	47063	108948	22458.3	65703.1	34039.3	7795.22	20917.3
NACA	E9PAV3	NACAM_HUMAN	110680	61021.2	85850.6	73835.4	179203	126519	100662	44821.9	72741.9	115156	190395	152776
DNASE2	O00115	DNS2A_HUMAN	377778	364899	371338	148029	261122	204575	281159	269625	275392	128975	160090	144533
PDLIM1	O00151	PDLI1_HUMAN	387598	378980	383289	308997	328580	318789	536016	453503	494760	432343	353574	392959
ACOT7	O00154	BACH_HUMAN	18213.3	25939.5	22076.4	55414.5	57423.1	56418.8	51421.2	64266.7	57843.9	46036	63499.8	54767.9
SNAP23	O00161	SNP23_HUMAN	64234	49685.7	56959.9	28669.4	0	14334.7	53900.5	62116.5	58008.5	18475.9	30745.4	24610.7
LGALS9	O00182	LEG9_HUMAN	57638.1	43718.1	50678.1	26091.2	42232.9	34162.1	52015.6	38344	45179.8	8894.15	18005	13449.6
AP3B1	O00203	AP3B1_HUMAN	30920.6	31748.2	31334.4	0	28114.2	14057.1	45152.5	48172.7	46662.6	39522.6	23733.5	31628.1
PSMD11	O00231	PSD11_HUMAN	864403	540172	702287	1.3738e+06	1.08184e+06	1.22782e+06	534714	666057	600385	593835	364043	478939
PSMD12	O00232	PSD12_HUMAN	19765.7	22255.2	21010.5	79011.5	61951.3	70481.4	33051.4	45399.1	39225.3	40084.8	31771.7	35928.3
PSMD9	O00233	PSMD9_HUMAN	71318.7	64734.1	68026.4	104235	89248.4	96741.8	85278.6	68514.3	76896.5	112497	86320.8	99409
ATOX1	O00244	ATOX1_HUMAN	177919	293172	235546	139752	150852	145302	303990	348416	326203	158565	156171	157368
SUPT5H	O00267	SPT5H_HUMAN	72863.3	51381.9	62122.6	0	0	0	64934	35727.5	50330.7	39160.7	27896.7	33528.7
DFFA	O00273	DFFA_HUMAN	37265.9	20415.1	28840.5	37525.1	0	18762.5	50755.8	39390.2	45073	60216.9	31273.1	45745
CLIC1	O00299	CLIC1_HUMAN	138463	180683	159573	381824	392211	387017	453291	257040	355165	451434	439588	445511
EIF3F	O00303	EIF3F_HUMAN	13895.8	20380.3	17138	62554.1	0	31277	31835.5	30673.9	31254.7	40518.7	26736.3	33627.5
QSOX1	O00391	QSOX1_HUMAN	133161	145524	139343	350798	290471	320635	235576	214825	225201	232107	368674	300391
IPO5	O00410	IPO5_HUMAN	112245	69311.5	90778.1	176536	117198	146867	130104	116387	123245	133003	152434	142718
EML1	O00423	EMAL1_HUMAN	18368.5	29676.8	24022.6	12242.8	0	6121.41	37234.4	31586.3	34410.4	33951.5	58945.9	46448.7
AGRN	O00468	AGRIN_HUMAN	0	0	0	125878	140956	133417	30972.8	67072	49022.4	81688.9	150404	116046
PLOD2	O00469	PLOD2_HUMAN	35666.3	35746.9	35706.6	136330	129542	132936	22355.6	38025.9	30190.8	33419	29231.2	31325.1
HMGN4	O00479	HMGN4_HUMAN	29715.1	15783.7	22749.4	0	8491.19	4245.59	31379.5	17338.5	24359	21198.2	8659.16	14928.7
PSMD14	O00487	PSDE_HUMAN	29995.9	19270.6	24633.2	19629	0	9814.52	15383.6	22353.2	18868.4	22830	23991.2	23410.6
BIN1	O00499	BIN1_HUMAN	27500.5	27674.3	27587.4	59487.4	0	29743.7	46649.3	32427.8	39538.6	24249	26304.1	25276.6
SDCBP	O00560	SDCB1_HUMAN	226417	123446	174931	198501	126919	162710	219247	194063	206655	154758	144449	149603
NOP56	O00567	NOP56_HUMAN	46843.3	28985.5	37914.4	19379.8	0	9689.91	40862	29631	35246.5	18069.4	45378.4	31723.9
DDX3X	O00571	DDX3X_HUMAN	27454.3	18540.6	22997.5	51072.1	0	25536.1	14683.4	30642.8	22663.1	20598.4	7796.12	14197.3
RNASET2	O00584	RNT2_HUMAN	58051.7	40472.1	49261.9	26045.1	53825	39935.1	55761.6	62280.5	59021.1	57012.5	52697.1	54854.8
CCN1	O00622	CCN1_HUMAN	93023.2	164122	128572	156979	327683	242331	143316	121470	132393	360051	496514	428283
MAN2B1	O00754	MA2B1_HUMAN	169388	175853	172621	142472	116971	129721	131103	145036	138069	115379	113018	114198
NDUFAB1	O14561	ACPM_HUMAN	0	5741.78	2870.89	69204.7	72805.8	71005.3	25201.5	36903.8	31052.7	103431	77525.1	90478.1
UBFD1	O14562	UBFD1_HUMAN	51030.5	60286.6	55658.5	0	95260.7	47630.3	104724	83372.1	94048.3	40997	37747.7	39372.4
COPE	O14579	COPE_HUMAN	45477.4	23434.8	34456.1	87586.1	63881.9	75734	54461.4	45998	50229.7	110710	108849	109779
AP3D1	O14617	AP3D1_HUMAN	39102.8	29913.2	34508	37707.1	71461	54584	29787.8	31367.1	30577.5	33960.8	63586.4	48773.6
GOSR2	O14653	GOSR2_HUMAN	53736.7	49762.1	51749.4	30800.7	0	15400.4	116405	64210.7	90308	59002.4	65121.6	62062
ADAM10	O14672	ADA10_HUMAN	73541	37615	55578	55459.6	0	27729.8	62347.2	52049.8	57198.5	43122.6	82319	62720.8
PDCD5	O14737	PDCD5_HUMAN	194248	193219	193734	127350	221794	174572	284623	280917	282770	366742	311477	339110
NHERF1	O14745	NHRF1_HUMAN	45888	53736.6	49812.3	0	65297.4	32648.7	34500.5	19893.9	27197.2	8207.1	16906.4	12556.8
TPP1	O14773	TPP1_HUMAN	23351.9	25029.4	24190.7	225182	114598	169890	40419.2	69791.2	55105.2	124944	151015	137979
TCERG1	O14776	TCRG1_HUMAN	34417.4	18003.6	26210.5	33464.6	33641.7	33553.2	34742	24841.3	29791.6	28474.2	40021	34247.6
NRP1	O14786	NRP1_HUMAN	75482.8	128538	102010	132722	75718	104220	88596.6	123256	105926	117708	135867	126787
PSMA7	O14818	PSA7_HUMAN	313460	310486	311973	264097	252388	258242	206417	260891	233654	282216	318354	300285
TAX1BP3	O14907	TX1B3_HUMAN	62935	52376.7	57655.8	25540.7	71485.6	48513.2	39481.9	39342	39411.9	15422.3	7377.94	11400.1
MYL12B	O14950	ML12B_HUMAN	115938	104414	110176	184690	223014	203852	127068	76571.4	101820	142023	239685	190854
HGS	O14964	HGS_HUMAN	45206	36054.5	40630.3	27707.4	56827.4	42267.4	46837.2	46520.9	46679	43899.4	25810.1	34854.7
PPP1R12A	O14974	MYPT1_HUMAN	77053.5	54762.9	65908.2	47085.7	63969.7	55527.7	47782.9	37635	42709	47161.2	52442.5	49801.8
HNRNPDL	O14979	HNRDL_HUMAN	14882.8	18335.9	16609.4	45466.2	0	22733.1	50229.8	49879.1	50054.4	75324.8	78402.6	76863.7
XPO1	O14980	XPO1_HUMAN	37135.7	24596	30865.8	80087.6	70391.3	75239.4	61512.3	56481.7	58997	51392	74016.8	62704.4
PFAS	O15067	PUR4_HUMAN	136727	187477	162102	103063	95761.4	99412	94560.6	126649	110605	86213.9	84576.8	85395.3
NPC1	O15118	NPC1_HUMAN	114824	66221.4	90522.7	19199.1	0	9599.55	168570	203022	185796	104335	62484.2	83409.5
ARPC1B	O15143	ARC1B_HUMAN	107375	162954	135165	260393	131715	196054	183852	320438	252145	168012	179340	173676
ARPC2	O15144	ARPC2_HUMAN	141608	162057	151832	232763	112329	172546	252757	367279	310018	267666	221799	244732
ARPC3	O15145	ARPC3_HUMAN	138313	138117	138215	295366	157744	226555	184460	265941	225200	195994	185525	190759
PFDN6	O15212	PFD6_HUMAN	30031.7	19105	24568.4	16890.8	0	8445.39	32285.3	29787	31036.2	68924.4	33839.2	51381.8
LAMA5	O15230	LAMA5_HUMAN	74423.2	55284.5	64853.8	112139	140344	126242	67653.7	60649.5	64151.6	69414.8	98514.1	83964.4
ZNF185	O15231	ZN185_HUMAN	253463	197434	225449	56048.2	124190	90119.2	102401	79754.5	91077.6	69944.6	69041.5	69493
HMGB3	O15347	HMGB3_HUMAN	54974.6	36173	45573.8	113642	55540.3	84590.9	22670.5	34213	28441.8	104326	109760	107043
PPM1G	O15355	PPM1G_HUMAN	123554	38562.3	81058	71785.4	46710.6	59248	44101.1	23544.5	33822.8	37492.4	59499.4	48495.9
BCAT2	O15382	BCAT2_HUMAN	86768.6	40581.9	63675.3	86094.8	61126	73610.4	98299.6	50514.6	74407.1	84170	76954.2	80562.1
STX7	O15400	STX7_HUMAN	133790	126178	129984	52724.1	192729	122727	144754	71721.8	108238	110830	122804	116817
ARPC5	O15511	ARPC5_HUMAN	58407.4	49005.3	53706.4	35747.3	94351.1	65049.2	98850.8	132736	115793	85301.4	75908.5	80605
DHX15	O43143	DHX15_HUMAN	41930.4	26377.3	34153.9	66923.8	65736.3	66330.1	52333.6	51083.7	51708.6	53165.8	63099	58132.4
FLRT2	O43155	FLRT2_HUMAN	60041.5	45899.1	52970.3	66869.1	72705.8	69787.5	113590	90078.9	101834	124534	81877.3	103205
DYNC1LI2	O43237	DC1L2_HUMAN	104481	86559.5	95520.2	30969	69769	50369	75657.2	50170.1	62913.7	55895.4	57133.8	56514.6
PSMD3	O43242	PSMD3_HUMAN	28141.3	28901.5	28521.4	71559.9	56237.9	63898.9	31062.7	41017.3	36040	28750.5	40448.8	34599.7
HNRNPR	O43390	HNRPR_HUMAN	48443.2	27828.3	38135.7	95050.8	95051.6	95051.2	77078.4	61081	69079.7	150027	120271	135149
TXNL1	O43396	TXNL1_HUMAN	37324.2	17687.6	27505.9	21465.2	72079.6	46772.4	36299.3	28318	32308.6	79178.4	60854.5	70016.5
TPD52L2	O43399	TPD54_HUMAN	115746	151811	133779	51591.1	162093	106842	149660	144858	147259	134185	138088	136137
AKR7A2	O43488	ARK72_HUMAN	3945.32	15428.7	9687.01	22836.6	63035.5	42936	51980.8	44077.3	48029	35314.9	42203.7	38759.3
TGOLN2	O43493	TGON2_HUMAN	53536.3	71402.1	62469.2	14292.3	40879	27585.7	25298.5	38442.2	31870.3	12309	18221.8	15265.4
BUB3	O43684	BUB3_HUMAN	48912.9	20286.5	34599.7	23268.4	56507.8	39888.1	30974.3	19412.7	25193.5	29711.6	40200.6	34956.1
ACTN4	O43707	ACTN4_HUMAN	498203	461220	479712	687263	424049	555656	499021	629272	564146	741810	651618	696714
AP1G1	O43747	AP1G1_HUMAN	12817.6	22557.5	17687.6	51743.3	0	25871.6	34753.4	45818.4	40285.9	42680.1	42987.3	42833.7
NARS1	O43776	SYNC_HUMAN	124614	74205.3	99409.8	125476	90543	108009	133786	83585.7	108686	116846	119188	118017
LANCL1	O43813	LANC1_HUMAN	82071.7	83939	83005.4	76764.8	82643.5	79704.1	59326.6	44941.1	52133.8	33163.3	59138.3	46150.8
NRDC	O43847	NRDC_HUMAN	40055.2	11944.5	25999.8	89587.6	62350.4	75969	19460.3	18567	19013.7	30823.7	48728.3	39776
CALU	O43852	CALU_HUMAN	151515	74647.8	113081	439134	238905	339020	96740.7	186456	141598	332222	231699	281961
NRP2	O60462	NRP2_HUMAN	0	9381.71	4690.85	79934.6	112304	96119.5	43818	47804.9	45811.4	84400.1	106659	95529.6
SYNCRIP	O60506	HNRPQ_HUMAN	120995	124202	122599	260886	229792	245339	206081	212165	209123	328800	277579	303190
PLOD3	O60568	PLOD3_HUMAN	0	0	0	88561.6	189760	139161	22472.1	40774.9	31623.5	75641.4	105042	90341.7
USO1	O60763	USO1_HUMAN	53850.2	34711.2	44280.7	23247	59949.4	41598.2	51220.2	41976.3	46598.3	42489.6	54935.8	48712.7
EIF5B	O60841	IF2P_HUMAN	64783.6	40556.7	52670.1	61797.1	44729.2	53263.1	45023.5	34753.1	39888.3	41886.6	50192	46039.3
EDF1	O60869	EDF1_HUMAN	82417	87504.3	84960.7	25174.2	73267.8	49221	104570	78818.4	91694	85658.3	64574.2	75116.2
CUTA	O60888	CUTA_HUMAN	183304	173693	178498	170752	184001	177376	242377	386739	314558	276682	207988	242335
PFDN1	O60925	PFD1_HUMAN	65292.5	73158.8	69225.6	28855.7	72092.7	50474.2	56660.6	56600.4	56630.5	117236	89772.9	103504
WDR1	O75083	WDR1_HUMAN	1.53392e+06	1.77396e+06	1.65394e+06	921151	791414	856283	1.28394e+06	1.26244e+06	1.27319e+06	866011	804856	835433
ROCK2	O75116	ROCK2_HUMAN	39506.6	35500	37503.3	23840	25318.8	24579.4	51542	55200.7	53371.3	43304.9	56618.3	49961.6
HIP1R	O75146	HIP1R_HUMAN	53649.6	41356.1	47502.9	25555.9	50642.8	38099.4	49027.4	57991.9	53509.7	53022.9	52484.9	52753.9
GGCT	O75223	GGCT_HUMAN	219661	295158	257410	56171.6	220088	138130	184896	120381	152639	135737	143681	139709
TBCA	O75347	TBCA_HUMAN	153564	270457	212011	308319	256714	282516	291925	315630	303778	405542	382702	394122
ATP6V1G1	O75348	VATG1_HUMAN	41625.3	35805.2	38715.3	0	0	0	42138.9	60876.5	51507.7	40597.9	24381.6	32489.8
MACROH2A1	O75367	H2AY_HUMAN	18094.8	17765.5	17930.2	20181.2	44336.6	32258.9	33059.2	25436.7	29248	40367.9	36578.3	38473.1
SH3BGRL	O75368	SH3L1_HUMAN	533094	661956	597525	227129	243753	235441	509884	491371	500627	390420	300306	345363
FLNB	O75369	FLNB_HUMAN	702006	703288	702647	871639	779287	825463	745568	799865	772716	829680	792545	811113
CS	O75390	CISY_HUMAN	534407	258148	396277	307415	208359	257887	440926	158295	299610	262525	354645	308585
SEC22B	O75396	SC22B_HUMAN	50049.7	39466.8	44758.2	24040.2	63305	43672.6	78239.9	127097	102669	85055.6	63523.6	74289.6
VPS26A	O75436	VP26A_HUMAN	59200.5	46468.5	52834.5	47982.9	93369.1	70676	60152.1	53326.9	56739.5	73289	81220.2	77254.6
CLN5	O75503	CLN5_HUMAN	27605.2	22186.7	24896	47869.8	0	23934.9	40016.8	35345.4	37681.1	23695.9	27767	25731.5
BANF1	O75531	BAF_HUMAN	79821.9	45385.6	62603.8	72556.8	105672	89114.2	98972.7	99664.9	99318.8	106459	161403	133931
SF3B1	O75533	SF3B1_HUMAN	94426.3	57905.7	76166	61135.8	84491	72813.4	77912.9	48190.9	63051.9	71503.7	72006.4	71755.1
LYPLA1	O75608	LYPA1_HUMAN	69203.1	51653.5	60428.3	18784.7	122282	70533.6	104592	57934.3	81263.2	83810.7	76335	80072.9
SNRNP200	O75643	U520_HUMAN	41051.5	33576.2	37313.9	89013.8	82263.2	85638.5	66802.8	36643.1	51722.9	69457.5	62678.3	66067.9
EIF3G	O75821	EIF3G_HUMAN	95703.3	94372.3	95037.8	83420	104910	94165.2	92439.7	82228.6	87334.2	79050.6	70244	74647.3
EIF3J	O75822	EIF3J_HUMAN	87028	66058.2	76543.1	43136.1	87887.2	65511.7	40819	29127.2	34973.1	56232.2	65089.5	60660.9
PSMD10	O75832	PSD10_HUMAN	22788.2	19025.9	20907.1	43819.3	41722.7	42771	25403.1	23474.5	24438.8	14809.3	27487.2	21148.3
IDH1	O75874	IDHC_HUMAN	151982	152122	152052	133468	139484	136476	197641	173477	185559	151879	136760	144319
ATRN	O75882	ATRN_HUMAN	71089.1	79899.4	75494.2	41756.1	74052.1	57904.1	45743.4	29561.7	37652.6	45606.9	55390.2	50498.5
RBBP9	O75884	RBBP9_HUMAN	43696.4	85746.8	64721.6	58835	0	29417.5	68656.4	88502.7	78579.6	37172.1	48988.3	43080.2
DNAJC8	O75937	DNJC8_HUMAN	40926.1	32623.5	36774.8	115872	67155.6	91514.1	46093.9	39042.8	42568.3	58270.2	79083.2	68676.7
GLRX3	O76003	GLRX3_HUMAN	0	13742.3	6871.16	119838	84181	102010	48173.4	45252.8	46713.1	76697.3	67395.6	72046.5
RSL1D1	O76021	RL1D1_HUMAN	69080.7	31646.9	50363.8	0	0	0	45686.3	29240	37463.2	28235.5	37649.5	32942.5
WFS1	O76024	WFS1_HUMAN	60454.2	38639.5	49546.9	26525.4	73662.4	50093.9	57744.1	40789.4	49266.7	84153.7	75655.3	79904.5
SEC14L2	O76054	S14L2_HUMAN	39439.3	76072.2	57755.7	20936	0	10468	42594.4	45307.9	43951.1	19020.1	6930.6	12975.4
SNCG	O76070	SYUG_HUMAN	75986.1	64034.6	70010.4	28899	0	14449.5	120757	105071	112914	92259.7	91398	91828.8
DDAH1	O94760	DDAH1_HUMAN	278345	370991	324668	220482	185291	202886	339603	331761	335682	310462	249474	279968
SORBS2	O94875	SRBS2_HUMAN	227522	186202	206862	183147	189716	186432	253072	140580	196826	176694	191704	184199
PLPBP	O94903	PLPHP_HUMAN	53515.2	43517.9	48516.6	45671.7	0	22835.9	70509.6	80492.3	75500.9	53074	50432.2	51753.1
GLS	O94925	GLSK_HUMAN	295435	216992	256214	112993	0	56496.4	413674	388127	400900	196767	183024	189896
AP2A2	O94973	AP2A2_HUMAN	64768.6	41792.6	53280.6	80484.3	87590.9	84037.6	71802.9	58468.3	65135.6	62555.9	78168.1	70362
SEC31A	O94979	SC31A_HUMAN	14223.3	19897	17060.2	60316.9	43640.2	51978.5	44670.7	42553.8	43612.2	47046.3	46818.2	46932.2
CLSTN1	O94985	CSTN1_HUMAN	24184.7	65141	44662.8	179510	253701	216605	51896.3	93903.3	72899.8	210937	251622	231280
PRSS23	O95084	PRS23_HUMAN	0	25911	12955.5	102726	147541	125133	66046.2	62987.1	64516.7	143708	187515	165611
VAPB	O95292	VAPB_HUMAN	122035	125504	123770	31132.7	80229.5	55681.1	94181.8	97511	95846.4	86723.7	52194.5	69459.1
PGLS	O95336	6PGL_HUMAN	197016	239023	218020	135338	197059	166198	313869	348047	330958	220742	170936	195839
LYPLA2	O95372	LYPA2_HUMAN	20146.8	21156	20651.4	37723	40683.7	39203.4	53552.7	64382.8	58967.7	30292.8	42090.8	36191.8
IPO7	O95373	IPO7_HUMAN	47641	28940.3	38290.7	98488.1	65271.4	81879.7	48140.3	52912.6	50526.4	41392.5	74044.4	57718.5
PGM3	O95394	AGM1_HUMAN	64122.8	96975.4	80549.1	44410.8	0	22205.4	86030	80737	83383.5	68786.6	58546	63666.3
SVIL	O95425	SVIL_HUMAN	46186.6	24399.3	35292.9	0	0	0	29500.6	25732.1	27616.3	25385.2	24817.2	25101.2
AHSA1	O95433	AHSA1_HUMAN	59674.7	73703.7	66689.2	80436.2	83626.8	82031.5	73226.3	86166.1	79696.2	61531.2	54657.6	58094.4
AP2A1	O95782	AP2A1_HUMAN	202125	165026	183576	281747	314271	298009	207174	188271	197722	180524	247432	213978
STAU1	O95793	STAU1_HUMAN	43909.3	44867	44388.1	0	50498	25249	58376.9	45119.6	51748.3	49997.9	12933.3	31465.6
CAVIN2	O95810	CAVN2_HUMAN	279571	203294	241433	163528	147759	155643	204975	212529	208752	237103	246890	241997
BAG3	O95817	BAG3_HUMAN	73029.5	74665	73847.3	23664.4	0	11832.2	74427.3	48648.7	61538	57718.4	52993.1	55355.8
AIFM1	O95831	AIFM1_HUMAN	93760.9	77483.8	85622.4	31846.4	109561	70703.6	90580.4	41338.4	65959.4	62306.2	65264	63785.1
NUDT14	O95848	NUD14_HUMAN	67908.4	74603.2	71255.8	0	89788.4	44894.2	42337.2	27525.7	34931.5	17553.1	8055.72	12804.4
BPNT1	O95861	BPNT1_HUMAN	96022	137212	116617	63621.1	115544	89582.4	107783	74067	90924.9	73502.9	74142.7	73822.8
DDAH2	O95865	DDAH2_HUMAN	365896	439456	402676	288307	235635	261971	465510	431351	448431	365984	262872	314428
TXNDC12	O95881	TXD12_HUMAN	33329	40578.1	36953.5	199079	40221.1	119650	74070.6	165963	120017	280947	164755	222851
LDHA	P00338	LDHA_HUMAN	1.30941e+06	1.55474e+06	1.43208e+06	1.11871e+06	730452	924580	1.32141e+06	1615432	1.46842e+06	1.26653e+06	1.18677e+06	1.22665e+06
ALDH1A1	P00352	AL1A1_HUMAN	230289	247336	238812	267220	204193	235706	285938	426182	356060	314172	302094	308133
GLUD1	P00367	DHE3_HUMAN	105712	77802.8	91757.4	53258	0	26629	97093.6	69267.1	83180.4	69315.6	68387.5	68851.6
GSR	P00390	GSHR_HUMAN	207410	209800	208605	195773	167472	181622	136210	144498	140354	136603	144558	140580
SOD1	P00441	SODC_HUMAN	2.7704e+06	2.51563e+06	2.64302e+06	1.11935e+06	1.00007e+06	1059711	1.83462e+06	2.07692e+06	1.95577e+06	1.55688e+06	1.2595e+06	1.40819e+06
PNP	P00491	PNPH_HUMAN	596493	879547	738020	476350	382932	429641	555429	689909	622669	446185	425171	435678
HPRT1	P00492	HPRT_HUMAN	122707	182575	152641	103548	93200.5	98374.1	177087	204021	190554	134036	105723	119880
GOT2	P00505	AATM_HUMAN	572750	353083	462916	422593	302228	362410	477624	240242	358933	443399	436995	440197
PGK1	P00558	PGK1_HUMAN	1.86899e+06	2.05914e+06	1.96406e+06	909473	909916	909694	1.72111e+06	1.57277e+06	1.64694e+06	1.2774e+06	1.07618e+06	1.17679e+06
AK1	P00568	KAD1_HUMAN	85542.8	116631	101087	117755	131413	124584	142097	150955	146526	118857	120016	119436
PLAU	P00749	UROK_HUMAN	25988.5	25728.7	25858.6	15835	0	7917.49	25277.7	20017	22647.4	9783.61	16438.3	13111
	P00761	TRYP_PIG	1.64002e+06	1.59143e+06	1.61572e+06	1.46437e+06	1.85024e+06	1.6573e+06	1.1719e+06	926856	1.04938e+06	740832	1.27097e+06	1.0059e+06
ADA	P00813	ADA_HUMAN	126967	144898	135933	62120	89428.2	75774.1	109660	95051.5	102356	87962	71538.6	79750.3
SERPINC1	P01008	ANT3_HUMAN	65721.4	72515.4	69118.4	58444.7	0	29222.3	81732.4	111229	96480.6	39088	46359.5	42723.8
A2M	P01023	A2MG_HUMAN	447043	514314	480679	363368	319954	341661	605347	172576	388962	183725	283715	233720
C3	P01024	CO3_HUMAN	89564.5	93129.3	91346.9	67268.1	249366	158317	66783.5	35424.7	51104.1	19319.8	153313	86316.2
TIMP1	P01033	TIMP1_HUMAN	182953	177783	180368	372719	385667	379193	330978	243066	287022	307622	371557	339589
CST3	P01034	CYTC_HUMAN	243069	253616	248343	364456	543505	453981	363479	281712	322596	409936	480982	445459
IGKC	P01834	IGKC_HUMAN	316925	326652	321788	116050	77938.8	96994.5	233418	44601.8	139010	55742.2	3262.8	29502.5
IGHG1	P01857	IGHG1_HUMAN	334893	318809	326851	258982	79321.5	169152	236046	74693.2	155370	100593	15126.4	57859.9
IGHG2	P01859	IGHG2_HUMAN	203411	154712	179061	76784.5	80490.2	78637.4	94325.7	39710.4	67018	29380.2	0	14690.1
HLA-B	P01889	HLAB_HUMAN	149404	68604.3	109004	144343	128386	136364	196776	166474	181625	212183	231350	221767
COL4A1	P02462	CO4A1_HUMAN	75267.8	101857	88562.3	92039.7	118989	105515	101486	159581	130533	175229	249922	212576
KRT14	P02533	K1C14_HUMAN	819588	430179	624884	578890	192468	385679	146788	150937	148863	202762	176568	189665
KRT6A	P02538	K2C6A_HUMAN	665396	180032	422714	273807	87829.2	180818	75094.8	84175.5	79635.1	89124	87343.7	88233.8
LMNA	P02545	LMNA_HUMAN	424305	288307	356306	693417	878350	785884	745952	530150	638051	1.40836e+06	1.26487e+06	1.33661e+06
APOA1	P02647	APOA1_HUMAN	140775	203295	172035	66713.5	172310	119512	383903	64288.3	224095	40276.6	80646.6	60461.6
CSN1S1	P02662	CASA1_BOVIN	131313	104988	118150	67639.4	0	33819.7	93983.9	84059.9	89021.9	58260.1	48686.5	53473.3
CSN1S2	P02663	CASA2_BOVIN	94714.2	87701.3	91207.8	48235.2	0	24117.6	65514.1	27459.8	46486.9	35628.7	40223.7	37926.2
CSN3	P02668	CASK_BOVIN	49804.2	68964.6	59384.4	38406.9	0	19203.4	73045	38663.9	55854.5	49200.5	6737.07	27968.8
FN1	P02751	FINC_HUMAN	199485	256164	227825	1.10763e+06	2.04135e+06	1.57449e+06	185656	230744	208200	688817	1.03278e+06	860800
AHSG	P02765	FETUA_HUMAN	477303	569664	523483	277399	1.11283e+06	695112	336137	461468	398802	151909	337093	244501
ALB	P02768	ALBU_HUMAN	1.38688e+06	1.20299e+06	1.29493e+06	928188	386692	657440	343925	181052	262488	232258	111589	171924
ALB	P02769	ALBU_BOVIN	6.76606e+06	8883125	7.82459e+06	8114240	5.962e+06	7.03812e+06	5.74761e+06	6.45784e+06	6.10273e+06	3.47828e+06	4.45378e+06	3.96603e+06
AFP	P02771	FETA_HUMAN	82422.6	357597	220010	149911	72892.5	111402	108307	242203	175255	148736	35693.7	92214.7
GC	P02774	VTDB_HUMAN	62765.7	108310	85538	146045	321404	233724	49758.5	74335.9	62047.2	62832.4	134963	98897.8
TFRC	P02786	TFR1_HUMAN	133150	219247	176198	23234.2	46868	35051.1	151161	142035	146598	60255.9	75872.3	68064.1
TF	P02787	TRFE_HUMAN	166776	176146	171461	118184	63740.1	90962.3	97362.5	43511.1	70436.8	24504.3	28334.6	26419.4
LTF	P02788	TRFL_HUMAN	1.24e+06	1.93817e+06	1.58908e+06	816433	538487	677460	537534	319855	428695	416425	102922	259674
FTH1	P02794	FRIH_HUMAN	71459	55898.5	63678.7	84419.7	44653.4	64536.5	98984.9	166681	132833	22868.6	24410.9	23639.7
MT2A	P02795	MT2_HUMAN	3.68485e+06	4.2621e+06	3.97348e+06	725665	1.67282e+06	1.19924e+06	1.75506e+06	2.17094e+06	1.963e+06	1.32343e+06	939147	1.13129e+06
MMP1	P03956	MMP1_HUMAN	113563	189816	151690	100110	212013	156062	180035	280882	230459	131845	246379	189112
CAT	P04040	CATA_HUMAN	114364	115081	114723	80948.4	81351.2	81149.8	68022.8	74638.8	71330.8	72391.9	54760.3	63576.1
GBA1	P04062	GBA1_HUMAN	39551.5	37998.9	38775.2	109458	128945	119202	104356	105571	104963	108166	112068	110117
ALDOA	P04075	ALDOA_HUMAN	1.0896e+06	1.36119e+06	1.22539e+06	817641	760334	788987	1253494	1.72509e+06	1.48929e+06	1.54815e+06	1.19101e+06	1.36958e+06
CSTB	P04080	CYTB_HUMAN	410806	472419	441612	542732	263792	403262	438745	375813	407279	274271	291800	283036
ANXA1	P04083	ANXA1_HUMAN	185444	117927	151685	117509	109813	113661	186450	261837	224144	118720	135327	127023
PRNP	P04156	PRIO_HUMAN	115010	93024.4	104017	26153	99664.1	62908.5	95474.7	56414.6	75944.7	87831.2	100552	94191.4
SOD2	P04179	SODM_HUMAN	141456	87998	114727	110248	68974.3	89611.4	162971	194073	178522	120146	111465	115805
KRT1	P04264	K2C1_HUMAN	4.3901e+06	4.98232e+06	4.68621e+06	3.63274e+06	1.83341e+06	2.73307e+06	1.45548e+06	1.43546e+06	1.44547e+06	1.98645e+06	1440777	1.71361e+06
VWF	P04275	VWF_HUMAN	386914	644684	515799	1.42226e+06	1.52941e+06	1.47583e+06	1.84153e+06	1.95042e+06	1.89598e+06	1.70347e+06	1.9732e+06	1.83834e+06
GAPDH	P04406	G3P_HUMAN	7.72571e+06	8718495	8.2221e+06	3504868	3.1333e+06	3.31908e+06	6.0696e+06	5.68166e+06	5.87563e+06	4.01355e+06	3.66249e+06	3.83802e+06
ASL	P04424	ARLY_HUMAN	88649.9	109983	99316.6	79962.8	36648.2	58305.5	111911	137687	124799	94079.1	64507.4	79293.2
HLA-A	P04439	HLAA_HUMAN	74847.8	69495.1	72171.4	0	0	0	200216	159101	179659	228883	342045	285464
CAPNS1	P04632	CPNS1_HUMAN	51457.3	68255.9	59856.6	77641.9	98144.3	87893.1	58042.8	66865.6	62454.2	73230.3	80048.9	76639.6
HSPB1	P04792	HSPB1_HUMAN	380906	478048	429477	249260	248490	248875	724383	820262	772322	446788	366531	406659
GNAI2	P04899	GNAI2_HUMAN	51754.9	30679.1	41217	27629.7	0	13814.9	49273.7	48788.1	49030.9	46763.6	44490.8	45627.2
ATP1A1	P05023	AT1A1_HUMAN	135909	101586	118747	68642.6	61789.6	65216.1	78610.7	55926.8	67268.8	34349.8	55487.8	44918.8
APP	P05067	A4_HUMAN	137572	259490	198531	461067	320226	390647	63401.7	73729.7	68565.7	278165	488885	383525
ARG1	P05089	ARGI1_HUMAN	167781	210627	189204	57712.8	0	28856.4	103758	53115.4	78436.9	31978.7	12235.1	22106.9
ALDH2	P05091	ALDH2_HUMAN	43983.7	21072.2	32528	18758.4	48049.3	33403.8	94600.1	69918.8	82259.5	105354	89444.5	97399.1
HMGN1	P05114	HMGN1_HUMAN	111510	80062.3	95786.3	81198.3	66830.7	74014.5	50299.1	46549.6	48424.4	65665.8	57681.2	61673.5
SERPINE1	P05121	PAI1_HUMAN	1.34132e+06	1.4399e+06	1.39061e+06	1.80108e+06	1.45834e+06	1.62971e+06	1.80092e+06	1.35305e+06	1.57698e+06	1.50728e+06	2.23212e+06	1.8697e+06
ISG15	P05161	ISG15_HUMAN	54503.7	38087.6	46295.6	0	0	0	41300.1	35750.5	38525.3	16864.2	33693.8	25279
EIF2S1	P05198	IF2A_HUMAN	0	20117.4	10058.7	145393	79061.4	112227	69935.6	65428.1	67681.9	107365	133528	120446
HMGN2	P05204	HMGN2_HUMAN	553437	295551	424494	102967	189591	146279	352667	211613	282140	317436	265586	291511
EDN1	P05305	EDN1_HUMAN	31724.6	63374.3	47549.4	97699.4	168351	133025	85855.9	72713.5	79284.7	213037	202602	207820
ICAM1	P05362	ICAM1_HUMAN	25735.4	33159.2	29447.3	14427.9	55322.4	34875.1	45473.4	41755.7	43614.6	14926.4	38226.4	26576.4
RPLP1	P05386	RLA1_HUMAN	154651	53911.9	104281	245129	167558	206343	245151	122930	184040	253001	314619	283810
RPLP2	P05387	RLA2_HUMAN	178596	142996	160796	137642	340850	239246	245896	145903	195899	367177	336543	351860
RPLP0	P05388	RLA0_HUMAN	90182.4	169999	130091	112649	144431	128540	126748	111220	118984	189473	227264	208368
SSB	P05455	LA_HUMAN	99118.6	68211.6	83665.1	138833	125169	132001	113105	98126.6	105616	143553	170744	157149
ITGB1	P05556	ITB1_HUMAN	162158	144558	153358	108642	128517	118580	95999	94730.5	95364.7	56503.6	80711.4	68607.5
KRT18	P05783	K1C18_HUMAN	63618	51003.1	57310.6	80248.6	74687.5	77468	44487.2	55479	49983.1	18566.5	46660.2	32613.4
COL5A2	P05997	CO5A2_HUMAN	89338.5	109885	99611.9	121630	262736	192183	117518	57895.1	87706.5	102947	146125	124536
UROD	P06132	DCUP_HUMAN	74216.4	85799.1	80007.8	93771.5	75715.7	84743.6	118393	122777	120585	95221.2	89854.1	92537.6
GSN	P06396	GELS_HUMAN	233415	223137	228276	392158	435984	414071	392790	332571	362681	450589	451115	450852
PTMA	P06454	PTMA_HUMAN	1.05194e+06	880237	966089	698503	1.0655e+06	882004	544296	118680	331488	778360	1.08028e+06	929320
ATP5F1B	P06576	ATPB_HUMAN	75171.7	58757	66964.3	66604	90421.7	78512.8	89757.9	90263.8	90010.9	88635.2	90165.2	89400.2
S100A6	P06703	S10A6_HUMAN	42734.9	31433.1	37084	19792.8	41178.8	30485.8	55776	46927	51351.5	27021.3	61098.2	44059.8
ENO1	P06733	ENOA_HUMAN	5.09047e+06	5.69606e+06	5.39327e+06	3.17979e+06	3.30078e+06	3.24029e+06	4891311	4.06225e+06	4.47678e+06	4.14399e+06	3.56244e+06	3.85322e+06
PYGL	P06737	PYGL_HUMAN	91898.8	118396	105147	94538.6	78816.3	86677.5	143531	157672	150602	120079	127775	123927
GPI	P06744	G6PI_HUMAN	1.3403e+06	1.7721e+06	1.5562e+06	966627	476004	721315	1.18921e+06	1.56825e+06	1.37873e+06	986261	921762	954011
NPM1	P06748	NPM_HUMAN	107409	120527	113968	194300	136260	165280	124397	90613.1	107505	206267	234324	220296
TPM3	P06753	TPM3_HUMAN	593099	513643	553371	820635	447097	633866	456918	451227	454073	612059	882365	747212
HEXA	P06865	HEXA_HUMAN	228569	270722	249645	180425	167892	174158	239132	225934	232533	189016	161472	175244
DBI	P07108	ACBP_HUMAN	624912	816641	720776	449339	301740	375539	1.15777e+06	1.2206e+06	1.18918e+06	900508	739681	820095
LDHB	P07195	LDHB_HUMAN	1.47054e+06	1.61909e+06	1.54481e+06	891554	927938	909746	1.14261e+06	1.23574e+06	1.18918e+06	1.06431e+06	974563	1.01944e+06
P4HB	P07237	PDIA1_HUMAN	326356	188420	257388	860186	455584	657885	168158	210073	189116	369814	347140	358477
ACYP1	P07311	ACYP1_HUMAN	94653.7	101614	98134.1	65982.3	56602.9	61292.6	126436	88000.6	107218	81785.7	67055.1	74420.4
CTSD	P07339	CATD_HUMAN	112682	134014	123348	221313	178897	200105	298219	241199	269709	214395	163725	189060
ANXA2	P07355	ANXA2_HUMAN	1.57805e+06	2.26424e+06	1.92115e+06	757745	704952	731348	1.59053e+06	2.30503e+06	1.94778e+06	1.03726e+06	1.29365e+06	1.16545e+06
CAPN1	P07384	CAN1_HUMAN	60853.5	50297.4	55575.4	86057.4	89539.1	87798.2	120757	111459	116108	98198.3	104433	101316
TUBB	P07437	TBB5_HUMAN	178420	202968	190694	540448	277076	408762	169117	326450	247783	298378	401280	349829
PSAP	P07602	SAP_HUMAN	1.43011e+06	2.00057e+06	1.71534e+06	2.24381e+06	2.27292e+06	2258364	2.11745e+06	2.79053e+06	2.45399e+06	1.92351e+06	2.3976e+06	2.16055e+06
HEXB	P07686	HEXB_HUMAN	495788	518102	506945	335612	371180	353396	421708	390792	406250	296880	257817	277348
CTSL	P07711	CATL1_HUMAN	48719.5	50883.4	49801.5	49462.4	119042	84252.1	69043	61545.8	65294.4	65826.5	105953	85889.9
PFN1	P07737	PROF1_HUMAN	4.14507e+06	5.59987e+06	4.87247e+06	2.10808e+06	3.09399e+06	2.60104e+06	5.12236e+06	4.79415e+06	4.95826e+06	3.59698e+06	2.66992e+06	3.13345e+06
APRT	P07741	APT_HUMAN	15404.4	22477.9	18941.2	29965.2	69640.9	49803.1	19374.9	30950.3	25162.6	31033.2	55705.5	43369.4
EPRS1	P07814	SYEP_HUMAN	98741.2	117872	108306	111420	103720	107570	98766	93764.8	96265.4	107550	116425	111987
CTSB	P07858	CATB_HUMAN	812173	864171	838172	1.04864e+06	806446	927546	1.20832e+06	1.11174e+06	1.16003e+06	1.25885e+06	1.16145e+06	1.21015e+06
HSP90AA1	P07900	HS90A_HUMAN	507053	453264	480158	1.22278e+06	874101	1.04844e+06	622345	499434	560889	848543	1.37575e+06	1.11215e+06
HNRNPC	P07910	HNRPC_HUMAN	283329	265447	274388	348875	317087	332981	510378	306122	408250	484197	506186	495192
LAMB1	P07942	LAMB1_HUMAN	113573	204246	158910	357062	394777	375920	227821	307497	267659	364090	469882	416986
FH	P07954	FUMH_HUMAN	182691	175048	178869	116485	150764	133624	199057	187990	193524	235051	186577	210814
THBS1	P07996	TSP1_HUMAN	608903	673838	641370	3.6212e+06	4.62441e+06	4.12281e+06	681763	1.58876e+06	1.13526e+06	4.15854e+06	7.35908e+06	5.75881e+06
RNASE1	P07998	RNAS1_HUMAN	239828	152034	195931	207286	367849	287568	70807.5	38755.8	54781.7	99932	98703.7	99317.9
ANXA6	P08133	ANXA6_HUMAN	57495.6	32003	44749.3	77406.5	60220.1	68813.3	42479.8	56516.6	49498.2	34254.5	52658.3	43456.4
CD55	P08174	DAF_HUMAN	138271	177509	157890	0	59964.2	29982.1	121169	108692	114930	17618.2	46372.8	31995.5
HSP90AB1	P08238	HS90B_HUMAN	213504	206712	210108	817216	417542	617379	272347	312040	292194	510301	626411	568356
MMP2	P08253	MMP2_HUMAN	165822	224861	195342	465438	504332	484885	183270	154151	168711	258355	319907	289131
COL4A2	P08572	CO4A2_HUMAN	56262.3	78099.4	67180.9	72992.8	130746	101870	76841.2	79608.4	78224.8	90988.8	141043	116016
CFH	P08603	CFAH_HUMAN	87848.6	67173.7	77511.2	256356	232189	244272	41743.6	37728.5	39736	76877.1	111745	94310.9
SNRNP70	P08621	RU17_HUMAN	37493.6	16901.9	27197.7	29179.9	32569.7	30874.8	46491.8	32707.3	39599.6	23974.4	63479.8	43727.1
ITGA5	P08648	ITA5_HUMAN	157790	130869	144329	43626.3	101355	72490.6	94726.1	82911.8	88818.9	36412.7	59817.5	48115.1
VIM	P08670	VIME_HUMAN	2.61722e+06	2.75911e+06	2.68817e+06	4.24422e+06	5.33492e+06	4.78957e+06	3.6857e+06	4.45048e+06	4.06809e+06	7.90942e+06	7.03295e+06	7.47119e+06
KRT19	P08727	K1C19_HUMAN	84605.8	78882.9	81744.3	0	0	0	84665.3	166588	125626	153516	95258.9	124388
KRT7	P08729	K2C7_HUMAN	161529	217917	189723	140888	169504	155196	166294	296886	231590	133088	150013	141551
ANXA5	P08758	ANXA5_HUMAN	146382	113353	129868	85068.8	65480.6	75274.7	130720	159532	145126	97975.7	117958	107967
KRT16	P08779	K1C16_HUMAN	255823	122854	189339	133161	52879.4	93020	41195.3	43098.4	42146.9	50411.4	49623.3	50017.3
RPSA	P08865	RSSA_HUMAN	79991.3	56146.3	68068.8	210546	128029	169287	170781	144668	157724	187163	189624	188394
CD63	P08962	CD63_HUMAN	153447	84471.5	118959	42564.7	0	21282.3	84826.6	43516.1	64171.3	71550.7	13272.7	42411.7
ENO2	P09104	ENOG_HUMAN	97943.6	108506	103225	68133.9	94541.3	81337.6	76725.2	76075.3	76400.3	73420.6	67788.9	70604.7
GSTP1	P09211	GSTP1_HUMAN	1.34479e+06	1.54493e+06	1.44486e+06	822235	1.00205e+06	912145	2.39801e+06	1.99789e+06	2.19795e+06	1.48191e+06	1.32624e+06	1.40407e+06
MMP10	P09238	MMP10_HUMAN	18327.4	30108.5	24218	0	0	0	96451	82085.9	89268.5	78729.1	117784	98256.3
CXCL1	P09341	GROA_HUMAN	42597.9	57624.4	50111.1	21964.2	64046.1	43005.2	71585.4	91998.4	81791.9	90592.9	115682	103137
LGALS1	P09382	LEG1_HUMAN	779325	1.16518e+06	972254	798217	1.00077e+06	899492	2.88355e+06	2.71203e+06	2.79779e+06	2.33182e+06	1.92219e+06	2.127e+06
QDPR	P09417	DHPR_HUMAN	93672.1	87884	90778	26027.6	78468.7	52248.2	73446.1	51030.2	62238.2	62827.8	39603.5	51215.6
HMGB1	P09429	HMGB1_HUMAN	416941	290619	353780	646508	450929	548718	482867	221583	352225	615592	737183	676387
SPARC	P09486	SPRC_HUMAN	355645	466319	410982	2.81683e+06	3.19452e+06	3.00567e+06	520879	1.35881e+06	939846	3.6646e+06	5.05906e+06	4.36183e+06
TPM1	P09493	TPM1_HUMAN	72146.2	49241.1	60693.7	111987	119922	115955	59387.6	53383.4	56385.5	95731.4	123167	109449
CLTA	P09496	CLCA_HUMAN	61204.6	63985.5	62595	99743.3	69198	84470.7	56835	63634.2	60234.6	80499.4	69098.2	74798.8
CLTB	P09497	CLCB_HUMAN	66045.9	107982	87014.2	37829.3	121068	79448.7	74446	75970.9	75208.4	80388.4	97383.7	88886
HMOX1	P09601	HMOX1_HUMAN	75240.1	84330.9	79785.5	63360.3	60784.1	62072.2	134488	101634	118061	58718.5	51191.3	54954.9
CSF1	P09603	CSF1_HUMAN	7292.96	29821.1	18557	99160.4	67018.2	83089.3	101567	119931	110749	140902	167965	154434
DLD	P09622	DLDH_HUMAN	242036	145379	193707	190320	157413	173866	209843	121925	165884	213035	196972	205004
HNRNPA1	P09651	ROA1_HUMAN	587864	775671	681767	694941	446943	570942	822465	1.29368e+06	1.05807e+06	1.04372e+06	932285	988001
CTSH	P09668	CATH_HUMAN	32722.8	28589.3	30656	0	34780.6	17390.3	31303.7	31727.1	31515.4	35495.6	32402.4	33949
PARP1	P09874	PARP1_HUMAN	62206.4	44926.8	53566.6	119236	118331	118784	116493	74391.8	95442.2	115452	102667	109060
UCHL1	P09936	UCHL1_HUMAN	165706	182967	174337	262451	211772	237112	329883	321041	325462	385074	294726	339900
LTA4H	P09960	LKHA4_HUMAN	552566	685027	618797	400034	517359	458697	451874	457096	454485	324410	319532	321971
ALDOC	P09972	ALDOC_HUMAN	596456	603421	599938	122953	440016	281485	300836	246826	273831	302200	210825	256512
TMSB15A	P0CG34	TB15A_HUMAN	81603.2	84412.8	83008	0	77245.8	38622.9	44914	39233.5	42073.7	13831.4	46528.2	30179.8
HSPA1A	P0DMV8	HS71A_HUMAN	91140.9	111786	101463	173266	156957	165111	113329	131534	122431	170473	159333	164903
CALM1	P0DP23	CALM1_HUMAN	883957	802343	843150	1.78226e+06	824792	1.30353e+06	538069	542186	540128	1159725	2.24628e+06	1.703e+06
SRGN	P10124	SRGN_HUMAN	7724.9	44809.5	26267.2	741525	450033	595779	7967.15	81050	44508.6	144860	284208	214534
CXCL8	P10145	IL8_HUMAN	73596.8	100777	87187	16151.2	0	8075.61	128635	175772	152203	132428	139408	135918
RO60	P10155	RO60_HUMAN	137681	125987	131834	199847	192601	196224	124854	144530	134692	223876	204889	214382
GAA	P10253	LYAG_HUMAN	376769	414084	395427	271042	342983	307012	220207	228921	224564	184222	149197	166710
HLA-C	P10321	HLAC_HUMAN	49710.6	37147.4	43429	24622.9	75300.5	49961.7	96041.9	64704.6	80373.2	105093	139558	122325
PTPRF	P10586	PTPRF_HUMAN	32030.9	42408.2	37219.5	25380.1	77735.3	51557.7	48966.5	54837.7	51902.1	72987.4	68946.6	70967
TXN	P10599	THIO_HUMAN	584662	860370	722516	1.15811e+06	511758	834936	977677	1.07296e+06	1.02532e+06	949119	947167	948143
CTSA	P10619	PPGB_HUMAN	255611	300261	277936	320802	227386	274094	319510	322895	321203	278833	242517	260675
PRKAR1A	P10644	KAP0_HUMAN	126153	121469	123811	106207	98300.1	102253	104960	104618	104789	152027	138604	145315
TFPI	P10646	TFPI1_HUMAN	0	11523.4	5761.69	50434.9	56056	53245.4	33270.1	47776.8	40523.4	85862.4	118817	102339
ESD	P10768	ESTD_HUMAN	148106	91896.9	120002	94877.5	110952	102915	200084	142461	171273	166276	135605	150941
HSPD1	P10809	CH60_HUMAN	86929.2	79698.5	83313.9	104139	88860.7	96499.7	148086	110384	129235	125054	125781	125417
CLU	P10909	CLUS_HUMAN	89610.7	68664.8	79137.7	163240	223226	193233	204274	431899	318087	1.82579e+06	1.4342e+06	1.62999e+06
HSPA5	P11021	BIP_HUMAN	225499	151789	188644	484972	465983	475477	144360	193906	169133	315093	309862	312478
LAMC1	P11047	LAMC1_HUMAN	109826	159309	134567	343961	429183	386572	211740	279298	245519	351287	426388	388837
MAP2	P11137	MTAP2_HUMAN	56370.2	32005	44187.6	0	53612.1	26806.1	44964.4	35744.3	40354.4	18517.4	18094.3	18305.8
HSPA8	P11142	HSP7C_HUMAN	477646	488726	483186	710714	788038	749376	574559	710237	642398	893560	846462	870011
PYGB	P11216	PYGB_HUMAN	71549.3	54335	62942.2	42017.9	68521.9	55269.9	76492.4	78990	77741.2	57449.4	80548.5	68998.9
RALA	P11233	RALA_HUMAN	41225.7	19370.7	30298.2	50138.6	0	25069.3	63647.6	70692.4	67170	49889.9	67577	58733.4
LAMP1	P11279	LAMP1_HUMAN	205309	380800	293055	430149	258119	344134	253314	288814	271064	250531	204484	227508
G6PD	P11413	G6PD_HUMAN	48696	43806.6	46251.3	144469	125227	134848	118275	123936	121106	153153	123494	138324
MTHFD1	P11586	C1TC_HUMAN	271744	90424.4	181084	388305	0	194153	187453	270317	228885	206254	78948.4	142601
IGF2R	P11717	MPRI_HUMAN	93274.1	62137.8	77705.9	69115.3	127522	98318.4	87915.1	76112.5	82013.8	79679.7	86594.8	83137.3
ADH5	P11766	ADHX_HUMAN	123165	104814	113989	46546.3	71302.3	58924.3	124148	79843	101995	67690.8	61178.7	64434.8
PABPC1	P11940	PABP1_HUMAN	187620	158721	173170	176473	198734	187603	237857	184320	211088	236764	233030	234897
PCNA	P12004	PCNA_HUMAN	66071.7	46770.4	56421.1	57101.6	139325	98213.4	53034.4	48967.5	51001	79930.6	95002.6	87466.6
HARS1	P12081	HARS1_HUMAN	93550.7	117102	105326	125946	86486.9	106216	110707	138937	124822	125878	123498	124688
COL6A1	P12109	CO6A1_HUMAN	13346.9	20110.8	16728.9	72926.9	64667.6	68797.2	31518.3	48998.5	40258.4	65093.3	60916.9	63005.1
TPR	P12270	TPR_HUMAN	59358.9	22667.3	41013.1	11176.7	0	5588.35	39997.2	25620.2	32808.7	55858.7	27796.7	41827.7
PIP	P12273	PIP_HUMAN	96602.5	128700	112651	22357.1	0	11178.6	44798.6	33127.7	38963.2	23685.9	8020.52	15853.2
ACTN1	P12814	ACTN1_HUMAN	1.02934e+06	953861	991600	1.84332e+06	997752	1.42054e+06	1.06998e+06	1.44351e+06	1.25675e+06	1.6485e+06	1.58684e+06	1.61767e+06
ACE	P12821	ACE_HUMAN	147272	148564	147918	148085	165788	156936	151579	174881	163230	151948	169401	160674
PEPD	P12955	PEPD_HUMAN	774978	1.02641e+06	900694	425681	774393	600037	461195	601132	531164	524091	507158	515624
XRCC6	P12956	XRCC6_HUMAN	86468.4	82137.1	84302.8	147972	78943.1	113457	113053	106103	109578	152696	160649	156673
XRCC5	P13010	XRCC5_HUMAN	66238.3	59985.9	63112.1	146052	78660.1	112356	81077.6	88813.5	84945.5	148841	134162	141502
LAMP2	P13473	LAMP2_HUMAN	255712	318715	287214	270106	257215	263660	200059	226412	213236	188504	170566	179535
RNH1	P13489	RINI_HUMAN	124281	138096	131189	200923	184857	192890	261393	203548	232470	235132	209896	222514
CCL2	P13500	CCL2_HUMAN	77547.4	103359	90453.4	0	0	0	191688	185293	188491	232351	369902	301127
ICAM2	P13598	ICAM2_HUMAN	846040	1.18055e+06	1.01329e+06	740967	890035	815501	927322	770253	848788	1.21485e+06	968974	1.09191e+06
EEF2	P13639	EF2_HUMAN	158905	214685	186795	354935	260079	307507	354691	386556	370623	406323	393180	399752
KRT10	P13645	K1C10_HUMAN	2.03241e+06	1.87468e+06	1.95355e+06	1.11798e+06	702708	910344	609850	632432	621141	786382	656927	721654
KRT5	P13647	K2C5_HUMAN	654802	433237	544019	573184	173630	373407	155861	165864	160862	194747	154914	174831
PDIA4	P13667	PDIA4_HUMAN	97375.1	87537.3	92456.2	381586	242021	311803	63647.9	58127.1	60887.5	156778	150550	153664
ACP5	P13686	PPA5_HUMAN	202783	221113	211948	301520	244280	272900	49214.3	80439.9	64827.1	54124.3	51703.4	52913.9
TPT1	P13693	TCTP_HUMAN	284952	471851	378402	391130	394548	392839	563952	611684	587818	538409	486762	512586
ALAD	P13716	HEM2_HUMAN	35413.7	40450.3	37932	54396.1	0	27198.1	31509.3	38649.1	35079.2	30305.9	32549.6	31427.8
PLS3	P13797	PLST_HUMAN	596942	715107	656025	526563	434996	480780	821386	726464	773925	624963	659099	642031
APEH	P13798	ACPH_HUMAN	133718	171287	152502	106897	109778	108338	99384.4	99627.2	99505.8	88236.5	75100.7	81668.6
PRKAR2A	P13861	KAP2_HUMAN	10967.6	15456.7	13212.2	77458.2	58961.1	68209.6	79652.1	72892.3	76272.2	104015	120854	112434
CD59	P13987	CD59_HUMAN	1.62005e+06	2.32912e+06	1.97459e+06	344790	280309	312550	1.63991e+06	1.76874e+06	1.70433e+06	304015	356413	330214
MIF	P14174	MIF_HUMAN	2.96686e+06	3.03645e+06	3.00165e+06	880013	1.5981e+06	1.23906e+06	3.44602e+06	2.47103e+06	2.95852e+06	1.64426e+06	1.43819e+06	1.54122e+06
PRKCSH	P14314	GLU2B_HUMAN	105418	95463.7	100441	216064	130432	173248	71103.7	81410.8	76257.3	103176	111172	107174
HCLS1	P14317	HCLS1_HUMAN	228361	127297	177829	142826	100387	121607	160103	116281	138192	104068	155491	129780
FDPS	P14324	FPPS_HUMAN	213257	252504	232880	143334	162458	152896	293355	328757	311056	193234	184336	188785
NID1	P14543	NID1_HUMAN	50539.2	34556.8	42548	109480	122205	115842	53130.1	82051.7	67590.9	164193	221763	192978
AKR1A1	P14550	AK1A1_HUMAN	423911	559421	491666	328752	227867	278309	383825	518082	450953	237034	186326	211680
PKM	P14618	KPYM_HUMAN	546441	593159	569800	677610	512145	594878	756151	849293	802722	921189	805113	863151
HSP90B1	P14625	ENPL_HUMAN	104997	57244.3	81120.6	306727	256669	281698	108560	130594	119577	157040	262937	209988
SNRPB	P14678	RSMB_HUMAN	19417.7	17804.5	18611.1	25273.4	9599.68	17436.5	47010	43310.5	45160.3	63518.5	56590.2	60054.3
IDE	P14735	IDE_HUMAN	39751.3	27112.2	33431.7	23119.7	0	11559.9	41805.5	40331.4	41068.4	40608.3	49750.8	45179.5
COX6B1	P14854	CX6B1_HUMAN	106720	116461	111590	148545	149819	149182	133274	81439.8	107357	105954	114346	110150
HNRNPL	P14866	HNRPL_HUMAN	116589	92121.9	104355	50680.7	147191	98935.7	180194	110624	145409	125524	111445	118485
DARS1	P14868	SYDC_HUMAN	21793.4	19143.1	20468.3	47202.3	0	23601.2	26635.9	31276.1	28956	24660.2	36036.2	30348.2
JUP	P14923	PLAK_HUMAN	86936.9	70866.8	78901.9	108038	41241.7	74639.9	44115	34706.2	39410.6	50253.3	55548.8	52901
FABP4	P15090	FABP4_HUMAN	479310	442353	460832	491867	245126	368496	2.46429e+06	2.30649e+06	2.38539e+06	1.8464e+06	1.99758e+06	1.92199e+06
AKR1B1	P15121	ALDR_HUMAN	577815	752332	665074	643485	362690	503088	589054	597742	593398	457985	372289	415137
ANPEP	P15144	AMPN_HUMAN	1.62011e+06	1.43397e+06	1.52704e+06	934546	996235	965390	987988	1.12754e+06	1.05776e+06	714600	680816	697708
PVR	P15151	PVR_HUMAN	73956	83005.9	78480.9	25630.2	107660	66645	37305.5	52472.8	44889.2	67543.4	59551.8	63547.6
ARSA	P15289	ARSA_HUMAN	106247	114435	110341	52650.5	142209	97429.7	156266	152791	154528	116648	99750.8	108200
EZR	P15311	EZRI_HUMAN	152634	149038	150836	149006	119796	134401	132162	143895	138029	147035	147918	147476
UCHL3	P15374	UCHL3_HUMAN	46507.2	32018	39262.6	82729.4	114138	98433.6	52756.2	60479.3	56617.8	94662.5	104914	99788.3
NME1	P15531	NDKA_HUMAN	357074	423420	390247	620595	360996	490795	440163	807330	623746	657880	359971	508926
NQO1	P15559	NQO1_HUMAN	30846.7	39109.6	34978.1	145591	58756.6	102174	125234	156426	140830	209505	228558	219032
GNS	P15586	GNS_HUMAN	1.14666e+06	1.01752e+06	1.08209e+06	509601	794043	651822	680801	580497	630649	462208	463283	462745
ARSB	P15848	ARSB_HUMAN	39908.4	34826.4	37367.4	0	14142.4	7071.18	28450.1	36829.8	32640	20141.7	7727.64	13934.7
RPS2	P15880	RS2_HUMAN	54840.8	43284.3	49062.6	90611.2	74394.6	82502.9	62500.5	80134	71317.3	38343.2	97707.8	68025.5
DSP	P15924	DESP_HUMAN	88460.3	77424.3	82942.3	68754.9	0	34377.4	36344.1	32167.4	34255.7	37005.7	14491.6	25748.6
TIMP2	P16035	TIMP2_HUMAN	134195	161252	147724	559311	495786	527549	241279	252145	246712	516731	563279	540005
CD44	P16070	CD44_HUMAN	273400	238468	255934	120537	159070	139804	233541	222715	228128	156689	159769	158229
NQO2	P16083	NQO2_HUMAN	66772.6	57902.7	62337.7	36640.1	41037.5	38838.8	67210.7	85523.7	76367.2	40155.8	32526.4	36341.1
CBR1	P16152	CBR1_HUMAN	193232	246760	219996	58843.6	193573	126208	259222	189115	224168	155399	127608	141503
GLB1	P16278	BGAL_HUMAN	218142	173001	195571	221046	203564	212305	311963	199349	255656	201378	178322	189850
PECAM1	P16284	PECA1_HUMAN	346515	335542	341029	279751	285910	282831	219131	207713	213422	240454	201415	220934
NCK1	P16333	NCK1_HUMAN	72258.5	78573.1	75415.8	28226.4	59915.1	44070.8	57826	37922.1	47874	49568.6	8198.11	28883.3
H1-5	P16401	H15_HUMAN	558412	333849	446130	161089	363591	262340	574838	255808	415323	437854	306327	372091
H1-2	P16403	H12_HUMAN	374323	204062	289192	72077.3	91746.8	81912.1	336243	166577	251410	173961	177144	175553
FAH	P16930	FAAA_HUMAN	83815.7	105693	94754.6	50278	0	25139	53897.6	50370.8	52134.2	61741.5	47777.8	54759.6
STMN1	P16949	STMN1_HUMAN	667234	628020	647627	655533	429741	542637	729813	598243	664028	821150	690566	755858
YBX3	P16989	YBOX3_HUMAN	86295.4	92833.2	89564.3	62069	70293.5	66181.2	58340.3	61856	60098.2	105022	71145.2	88083.7
NAGA	P17050	NAGAB_HUMAN	114461	133919	124190	76995.6	115593	96294.5	85531.9	75767.5	80649.7	59802.9	56072.5	57937.7
HMGA1	P17096	HMGA1_HUMAN	794263	505227	649745	923844	632771	778308	608538	496119	552328	1.18531e+06	1.39628e+06	1.2908e+06
GOT1	P17174	AATC_HUMAN	194397	219513	206955	151287	102720	127003	145723	182906	164315	114713	115494	115104
ITGA2	P17301	ITA2_HUMAN	108855	66394.3	87624.6	97203.4	66193.1	81698.2	83459.4	93412.2	88435.8	43668.9	54626.4	49147.6
PRKACA	P17612	KAPCA_HUMAN	0	14901.1	7450.53	93636.9	65818.7	79727.8	78685.8	87211.8	82948.8	97378.1	108901	103139
CAPN2	P17655	CAN2_HUMAN	112507	50868.5	81687.8	161341	177322	169331	110809	83448.1	97128.4	102702	173807	138254
ENG	P17813	EGLN_HUMAN	78373.2	84548.1	81460.6	61830.1	48135	54982.5	75338.9	81033	78186	48653.8	58503.8	53578.8
GM2A	P17900	SAP3_HUMAN	28649.2	30683	29666.1	42381.7	0	21190.8	59552.5	53849.9	56701.2	44629.2	49873.6	47251.4
LGALS3	P17931	LEG3_HUMAN	99569.9	85309.9	92439.9	119363	69840.4	94601.6	232801	287971	260386	150143	123836	136989
PSMC3	P17980	PRS6A_HUMAN	39962.7	30335.2	35148.9	45653.9	67024.2	56339	42401.1	51834.2	47117.7	48209.7	35598.3	41904
TCP1	P17987	TCPA_HUMAN	78582.2	61352.4	69967.3	125311	98421.3	111866	102653	99400.5	101027	117952	125626	121789
RPL7	P18124	RL7_HUMAN	143109	65493.3	104301	28767.9	0	14383.9	53427.2	61220.9	57324	24668.1	55174.5	39921.3
VCL	P18206	VINC_HUMAN	284821	421714	353268	242655	339707	291181	384787	456307	420547	311934	341170	326552
RPL17	P18621	RL17_HUMAN	105066	43803.1	74434.7	61133.5	0	30566.7	55378.1	56959.4	56168.8	35969.8	69690.3	52830
PGAM1	P18669	PGAM1_HUMAN	839562	1.10066e+06	970112	862300	555282	708791	1.20542e+06	1.21742e+06	1.21142e+06	1.06892e+06	833442	951183
PAM	P19021	AMD_HUMAN	0	8588.32	4294.16	8558.71	36548.2	22553.4	30930.9	32411.4	31671.1	37355.1	46723.9	42039.5
NCL	P19338	NUCL_HUMAN	207952	143008	175480	321905	284204	303054	227328	158433	192881	337987	351659	344823
HK1	P19367	HXK1_HUMAN	106316	85408.9	95862.3	47634.4	0	23817.2	110184	193543	151863	46954.3	67320.4	57137.4
SRM	P19623	SPEE_HUMAN	13639.7	20400.5	17020.1	23288.6	0	11644.3	35192.5	29339.5	32266	32486.4	42456.7	37471.5
ITIH2	P19823	ITIH2_HUMAN	70455.5	60547.1	65501.3	169579	137529	153554	98887.3	70539.1	84713.2	32997.4	73496.4	53246.9
TCN2	P20062	TCO2_HUMAN	35974.2	21325.8	28650	44370.3	0	22185.1	72634.5	64437	68535.7	67649.1	60648.2	64148.6
PSMB1	P20618	PSB1_HUMAN	253400	211634	232517	190278	151050	170664	180004	258051	219028	302552	248090	275321
LMNB1	P20700	LMNB1_HUMAN	136450	103499	119975	162207	222797	192502	139898	108791	124345	276816	234933	255874
PZP	P20742	PZP_HUMAN	176989	159960	168475	146858	91573.4	119216	123147	111126	117136	0	0	0
CAST	P20810	ICAL_HUMAN	272493	304465	288479	229852	154354	192103	229795	221738	225766	217315	216618	216966
EFNA1	P20827	EFNA1_HUMAN	38810.1	28652.5	33731.3	17789.7	0	8894.85	54395.7	43272.6	48834.1	38601.9	55511.4	47056.6
FLG	P20930	FILA_HUMAN	74300.6	39461.9	56881.2	32899.3	0	16449.7	85796.9	35864.9	60830.9	31287.3	20602.4	25944.8
AGA	P20933	ASPG_HUMAN	44583.2	24989.6	34786.4	11850.9	33676.5	22763.7	30361.2	24946.2	27653.7	15860.2	15499.1	15679.6
CSRP1	P21291	CSRP1_HUMAN	295532	316801	306166	300936	293383	297159	471200	417606	444403	419616	378106	398861
FLNA	P21333	FLNA_HUMAN	677838	655582	666710	943445	911856	927651	1.01504e+06	914001	964520	1.02118e+06	1.0011e+06	1.01114e+06
ACO1	P21399	ACOHC_HUMAN	75959.3	122853	99406	34928.7	0	17464.4	83793.6	119178	101486	70331.7	58849.8	64590.8
BGN	P21810	PGS1_HUMAN	25798.2	19791.1	22794.6	292979	214035	253507	33052	202356	117704	690001	1.11352e+06	901760
CD9	P21926	CD9_HUMAN	252032	141112	196572	243443	85270.4	164357	265295	211128	238211	127063	248000	187532
TGM2	P21980	TGM2_HUMAN	184901	195361	190131	631006	384233	507619	205152	281015	243083	342610	384265	363438
PCMT1	P22061	PIMT_HUMAN	58547.5	96905.9	77726.7	111597	27872	69734.7	176689	222819	199754	159918	108663	134290
GART	P22102	PUR2_HUMAN	42362.4	41104.3	41733.4	53129.5	0	26564.8	64343.3	68692.1	66517.7	46908.5	52796	49852.2
PAICS	P22234	PUR6_HUMAN	78652.2	64018.9	71335.5	115875	70912.8	93394.1	121784	164691	143237	128918	135562	132240
SCP2	P22307	SCP2_HUMAN	0	5229.43	2614.71	16032.1	50917.2	33474.7	25505.1	25912.8	25709	85213.8	45817.6	65515.7
UBA1	P22314	UBA1_HUMAN	108898	146767	127833	209079	160480	184779	213066	195769	204418	271473	250368	260921
NME2	P22392	NDKB_HUMAN	969554	1.33267e+06	1.15111e+06	1.70301e+06	884452	1.29373e+06	1.19494e+06	1735008	1.46497e+06	1.33846e+06	858672	1.09856e+06
HNRNPA2B1	P22626	ROA2_HUMAN	290524	492998	391761	414338	367682	391010	364946	700921	532934	560131	419077	489604
IGFBP4	P22692	IBP4_HUMAN	98512.2	175784	137148	377999	451579	414789	177440	150445	163942	290098	418556	354327
TCEA1	P23193	TCEA1_HUMAN	51635	24997.6	38316.3	16760.5	57097.8	36929.2	45980.3	32431.1	39205.7	52635	40891.7	46763.4
SFPQ	P23246	SFPQ_HUMAN	140228	81616.9	110923	117939	101630	109784	127346	75862.8	101604	168562	141545	155054
PPIB	P23284	PPIB_HUMAN	324900	377528	351214	575027	437304	506166	340433	437386	388910	607971	409519	508745
ME2	P23368	MAOM_HUMAN	26910.2	17322.5	22116.3	15736.3	0	7868.17	37667.7	19530.4	28599	62701	42547.3	52624.2
WARS1	P23381	SYWC_HUMAN	117811	146395	132103	183952	149301	166626	182994	282593	232793	190795	151402	171099
RPS3	P23396	RS3_HUMAN	70204.5	48970.1	59587.3	112014	110974	111494	57476.3	52749.4	55112.9	78137.3	95765.1	86951.2
GCSH	P23434	GCSH_HUMAN	31058.8	36397.9	33728.4	37278.1	115756	76517.2	65154.5	27298.8	46226.6	81194.8	83946.6	82570.7
PTPRB	P23467	PTPRB_HUMAN	49991.3	36264.2	43127.7	12414.5	0	6207.24	47740.1	42078.4	44909.3	19118.9	40981.3	30050.1
AHCY	P23526	SAHH_HUMAN	142077	208531	175304	144993	169733	157363	170124	207455	188790	200748	190619	195683
CFL1	P23528	COF1_HUMAN	1.71378e+06	2.35291e+06	2.03335e+06	1.62526e+06	1.39503e+06	1.51014e+06	2.96669e+06	3.15698e+06	3.06184e+06	2.78144e+06	2.42039e+06	2.60092e+06
EIF4B	P23588	IF4B_HUMAN	198847	146609	172728	164621	144999	154810	111271	93730.9	102501	140069	123453	131761
ATP2B4	P23634	AT2B4_HUMAN	80264	57665.9	68964.9	0	61047.2	30523.6	41102.7	43565.8	42334.3	13242.6	6977.07	10109.8
EEF1B2	P24534	EF1B_HUMAN	169464	85745.4	127605	191127	273467	232297	211534	128552	170043	269286	274409	271847
ACP1	P24666	PPAC_HUMAN	168169	199884	184027	149590	69943.3	109767	155145	109967	132556	86042.1	77340.9	81691.5
ACAT1	P24752	THIL_HUMAN	0	6265.11	3132.56	27168.5	52005.1	39586.8	59201.5	41451.6	50326.5	48611	45054.4	46832.7
RPS12	P25398	RS12_HUMAN	82485.8	80881.8	81683.8	133171	168171	150671	201338	258531	229935	367677	193036	280357
ATP5F1A	P25705	ATPA_HUMAN	102535	61747.2	82141.1	32178.1	124494	78336.1	75720.5	37715.7	56718.1	17749.9	52811	35280.4
PSMA1	P25786	PSA1_HUMAN	428379	406351	417365	309432	309218	309325	243583	306209	274896	346225	359506	352866
PSMA2	P25787	PSA2_HUMAN	311733	279237	295485	203077	242430	222754	176949	256498	216724	298166	242909	270537
PSMA3	P25788	PSA3_HUMAN	420106	370344	395225	364601	338741	351671	255855	293846	274850	322005	400494	361250
PSMA4	P25789	PSA4_HUMAN	364705	313773	339239	228815	412882	320848	256509	264476	260493	357117	369299	363208
PTX3	P26022	PTX3_HUMAN	74720.7	79922.1	77321.4	807525	691998	749761	71591.7	236884	154238	846864	1.43364e+06	1.14025e+06
MSN	P26038	MOES_HUMAN	522196	445371	483784	980523	773058	876791	757313	922916	840114	1.43657e+06	1.20459e+06	1.32058e+06
U2AF2	P26368	U2AF2_HUMAN	50207.4	31458.3	40832.9	108428	53404.5	80916.3	100980	47959.2	74469.8	97442.3	100988	99215.4
RPL13	P26373	RL13_HUMAN	63713.5	43200.6	53457	13188.2	0	6594.1	29440.5	22271.8	25856.1	11801	19721.7	15761.3
HMGB2	P26583	HMGB2_HUMAN	84903.5	77507.5	81205.5	228504	162317	195410	76077.7	57468.5	66773.1	281639	229351	255495
PTBP1	P26599	PTBP1_HUMAN	263321	259078	261199	257102	287613	272357	529502	332664	431083	378171	333868	356019
TARS1	P26639	SYTC_HUMAN	115053	66489.1	90771.1	119134	99333.3	109234	111691	97412.2	104551	110893	112831	111862
VARS1	P26640	SYVC_HUMAN	47887.2	29730.4	38808.8	83124.4	0	41562.2	61363	63920.4	62641.7	79359	62376	70867.5
EEF1G	P26641	EF1G_HUMAN	391484	473294	432389	325897	290090	307994	388613	259288	323951	306904	274783	290843
FKBP2	P26885	FKBP2_HUMAN	41410.4	29101.1	35255.7	48092.5	78593.2	63342.8	39676.2	35897	37786.6	39555.9	63083.9	51319.9
STOM	P27105	STOM_HUMAN	190378	106352	148365	162304	107514	134909	113866	63552.7	88709.2	48496.4	69403.8	58950.1
YWHAQ	P27348	1433T_HUMAN	202133	147704	174919	252127	317713	284920	184544	138598	161571	327454	307622	317538
DPP4	P27487	DPP4_HUMAN	54405.4	32396.1	43400.8	0	0	0	97325.6	94412	95868.8	74188.3	74904.9	74546.6
RPA1	P27694	RFA1_HUMAN	24335.4	16195	20265.2	22665.3	45811.2	34238.3	33007.4	17264.5	25135.9	36326.8	30559.3	33443
APEX1	P27695	APEX1_HUMAN	298647	332542	315594	340113	247775	293944	310342	330337	320339	311121	271384	291253
CALR	P27797	CALR_HUMAN	338688	150951	244819	951270	309771	630520	172886	197962	185424	330420	329486	329953
MAP4	P27816	MAP4_HUMAN	495695	387972	441834	226044	311928	268986	390014	290745	340379	319074	332627	325851
PSMB8	P28062	PSB8_HUMAN	72562.1	51546.1	62054.1	24911.2	73598.4	49254.8	81990.2	104427	93208.6	101276	101499	101388
PSMA5	P28066	PSA5_HUMAN	468892	426679	447785	346930	411677	379303	269367	365887	317627	465257	396326	430791
PSMB4	P28070	PSB4_HUMAN	925592	1.0109e+06	968247	729919	775877	752898	722424	953726	838075	712945	934734	823839
PSMB6	P28072	PSB6_HUMAN	281001	297596	289298	253768	226867	240317	166962	279753	223358	330846	267626	299236
PSMB5	P28074	PSB5_HUMAN	511540	480983	496261	263798	414014	338906	326515	335242	330878	426052	380997	403524
LOX	P28300	LYOX_HUMAN	0	38240.1	19120.1	67395.8	84890.8	76143.3	51787.5	33392.3	42589.9	18100.7	53141.8	35621.3
MAPK1	P28482	MK01_HUMAN	20874.4	36621.7	28748	106512	37790.6	72151.2	111060	117695	114377	151060	112338	131699
GRN	P28799	GRN_HUMAN	715055	847665	781360	932652	998893	965773	551962	743571	647767	645379	702405	673892
PTPRM	P28827	PTPRM_HUMAN	125096	116766	120931	34060.6	113663	73861.7	109708	77633.1	93670.8	77634.2	78448.7	78041.5
LAP3	P28838	AMPL_HUMAN	214559	206895	210727	256664	213261	234963	137886	194506	166196	194460	156072	175266
TPP2	P29144	TPP2_HUMAN	62678.7	42884.6	52781.6	59434.2	71977.7	65705.9	51854.1	59493.8	55673.9	56024.8	48170.5	52097.6
IMPA1	P29218	IMPA1_HUMAN	84416	100362	92389.1	34779.3	119328	77053.8	108005	91307.3	99656.1	100067	80888.3	90477.7
CCN2	P29279	CCN2_HUMAN	567069	894442	730755	1.96826e+06	2.87442e+06	2.42134e+06	899572	974692	937132	3.49515e+06	5.13952e+06	4.31733e+06
EPHB2	P29323	EPHB2_HUMAN	53554.5	77973.3	65763.9	19851.7	48940.6	34396.2	50828.8	34335.2	42582	33300.1	19020	26160.1
TKT	P29401	TKT_HUMAN	2.08586e+06	2.3603e+06	2.22308e+06	1.36075e+06	1.07838e+06	1.21956e+06	1.86012e+06	2.39869e+06	2.1294e+06	1.93221e+06	1.56234e+06	1.74727e+06
PML	P29590	PML_HUMAN	122386	51707.1	87046.8	36461.8	96982.2	66722	79664.2	46209.9	62937	65982.1	82655.2	74318.7
EEF1D	P29692	EF1D_HUMAN	101796	109937	105866	65269.3	136014	100641	112660	103566	108113	130708	179939	155323
MARCKS	P29966	MARCS_HUMAN	600468	696590	648529	130694	258108	194401	386800	506948	446874	295395	275342	285368
ERP29	P30040	ERP29_HUMAN	69715.8	55996.2	62856	156667	108914	132790	76653.9	105029	90841.5	112665	83136.2	97900.8
PRDX6	P30041	PRDX6_HUMAN	186358	235640	210999	336720	248863	292791	371940	496481	434211	295471	338005	316738
BLVRB	P30043	BLVRB_HUMAN	57354.2	103739	80546.4	16886.3	59029.1	37957.7	57124.4	98449.8	77787.1	27364	16605.1	21984.5
PRDX5	P30044	PRDX5_HUMAN	309263	69739.6	189501	57392.7	145829	101611	349321	284887	317104	271876	194863	233370
DDT	P30046	DOPD_HUMAN	229758	275858	252808	178623	91034.3	134829	376973	517348	447160	285735	135734	210735
PRDX3	P30048	PRDX3_HUMAN	145470	91218.1	118344	123872	109381	116626	369813	202520	286166	246305	207800	227052
RPL12	P30050	RL12_HUMAN	90793.1	77354.9	84074	171401	93032.9	132217	96712.7	63121.8	79917.3	202012	173736	187874
ECHS1	P30084	ECHM_HUMAN	67353.5	35246.5	51300	60011.6	66726.2	63368.9	120601	63638.1	92119.4	116091	88896	102494
CMPK1	P30085	KCY_HUMAN	53782.2	67389.3	60585.8	156632	95770.5	126201	59133.1	58815.2	58974.1	77275	76894.7	77084.9
PEBP1	P30086	PEBP1_HUMAN	1.22108e+06	1.45636e+06	1.33872e+06	630142	717674	673908	980356	983862	982109	845516	687982	766749
PDIA3	P30101	PDIA3_HUMAN	358636	338368	348502	847416	573714	710565	275519	536222	405870	894517	475116	684817
PPP2R1A	P30153	2AAA_HUMAN	88916.8	91261.2	90089	167481	121072	144277	140900	167479	154189	198235	184492	191363
PPIF	P30405	PPIF_HUMAN	78272.5	31733.6	55003	0	48320.9	24160.5	64203.1	25987.3	45095.2	45560.7	41960.1	43760.4
NMT1	P30419	NMT1_HUMAN	55123.2	36677.9	45900.5	36095.6	79317.7	57706.6	59067	64202.1	61634.6	59168.1	57872.6	58520.3
HMOX2	P30519	HMOX2_HUMAN	65614.8	42436.4	54025.6	18512.8	48057.5	33285.2	36427.6	43346.7	39887.2	61124.8	69404	65264.4
ADSS2	P30520	PURA2_HUMAN	172563	193461	183012	195753	138850	167302	255996	250745	253370	205068	222522	213795
AXL	P30530	UFO_HUMAN	109414	125441	117427	60635.8	128928	94781.8	90050	62140.6	76095.3	111704	143629	127667
ADSL	P30566	PUR8_HUMAN	29070.3	25431.8	27251	70739.2	41211.5	55975.4	34091.1	40580.6	37335.8	53950.7	43407.8	48679.2
SRI	P30626	SORCN_HUMAN	66638.8	102949	84793.7	34694.1	113205	73949.4	128039	108490	118265	134128	111214	122671
SERPINB1	P30740	ILEU_HUMAN	82726.3	123248	102987	74893.4	70780.3	72836.8	247811	217859	232835	157306	138458	147882
SDHA	P31040	SDHA_HUMAN	69545.6	36810.3	53178	79125.5	0	39562.8	63443.2	47298.2	55370.7	74331.5	57591.4	65961.5
GDI1	P31150	GDIA_HUMAN	175901	211559	193730	139459	146889	143174	177915	174279	176097	175210	167000	171105
MAT2A	P31153	METK2_HUMAN	84805	106473	95638.9	97515.9	106089	101802	93309	113952	103631	115584	117418	116501
HIBADH	P31937	3HIDH_HUMAN	101463	60418.3	80940.6	31644.4	159534	95589.1	106076	79347.1	92711.5	114246	129613	121929
HNRNPH3	P31942	HNRH3_HUMAN	52557.6	35460	44008.8	34105.4	51588.9	42847.2	104955	74506.6	89730.7	64371.9	36975.3	50673.6
HNRNPH1	P31943	HNRH1_HUMAN	97545.5	53485.2	75515.3	94362.2	59869	77115.6	116813	78262.9	97537.9	79403.5	62540.9	70972.2
CASP14	P31944	CASPE_HUMAN	65826.8	69981.7	67904.2	25431.1	0	12715.6	115351	41946.7	78648.8	24140.4	59631	41885.7
YWHAB	P31946	1433B_HUMAN	224550	200445	212497	350973	397435	374204	206700	166929	186815	550055	440237	495146
STIP1	P31948	STIP1_HUMAN	138983	166106	152545	268513	289563	279038	239758	276506	258132	401008	338234	369621
S100A11	P31949	S10AB_HUMAN	151425	206218	178822	134094	175707	154900	367271	475386	421328	317915	306949	312432
PRDX2	P32119	PRDX2_HUMAN	68195	91453.7	79824.4	144558	82017.2	113288	107157	201229	154193	169609	90717.1	130163
DCTD	P32321	DCTD_HUMAN	29211	31955	30583	13939.2	0	6969.61	79838	96970.3	88404.2	64278.3	34599.4	49438.9
RPL9	P32969	RL9_HUMAN	129590	121089	125340	33794.2	0	16897.1	85018.2	84049.8	84534	45788.2	19089.8	32439
CDH5	P33151	CADH5_HUMAN	791371	869062	830216	741987	715093	728540	890733	552457	721595	823253	915613	869433
KIF5B	P33176	KINH_HUMAN	28377.2	17260.2	22818.7	88429.5	0	44214.8	42583.5	53615.8	48099.7	63385.5	71098.1	67241.8
DUT	P33316	DUT_HUMAN	53711.7	72296	63003.9	16699.2	39473.3	28086.3	66885.3	56630.7	61758	54710.4	47164.2	50937.3
GALNS	P34059	GALNS_HUMAN	130050	118811	124430	106377	98745.4	102561	69113.6	78770.1	73941.9	55005.2	42298.9	48652.1
HSPA4	P34932	HSP74_HUMAN	161633	148548	155090	177012	191779	184395	113271	116604	114938	155182	179785	167484
MPI	P34949	MPI_HUMAN	56947.1	68882.3	62914.7	49205.3	0	24602.7	51924.2	72329.1	62126.6	30366.7	36887.1	33626.9
PFN2	P35080	PROF2_HUMAN	90183.5	130359	110271	0	169209	84604.4	99915.7	73248.1	86581.9	120780	78749.2	99764.6
CTNNA1	P35221	CTNA1_HUMAN	86526.3	45397.8	65962.1	116564	125295	120929	89509.8	69246.7	79378.2	87685.7	101807	94746.3
CTNNB1	P35222	CTNB1_HUMAN	37068.3	20408.3	28738.3	23174.2	57125.6	40149.9	38225.1	23759.2	30992.2	34581.1	45192.7	39886.9
SERPINB6	P35237	SPB6_HUMAN	448044	614776	531410	332198	352118	342158	688381	629311	658846	502306	483693	493000
RDX	P35241	RADI_HUMAN	232919	214604	223762	288241	225259	256750	222337	257243	239790	275767	248064	261915
ADM	P35318	ADML_HUMAN	39390.9	25752.7	32571.8	0	54389	27194.5	64541.4	90512	77526.7	143560	182323	162942
KRT9	P35527	K1C9_HUMAN	793675	1.08684e+06	940258	1.00822e+06	392120	700169	311442	312964	312203	395592	321843	358718
FBN1	P35555	FBN1_HUMAN	0	6240.1	3120.05	127073	149711	138392	36798.3	63717.4	50257.9	157633	199908	178771
MYH9	P35579	MYH9_HUMAN	641883	597818	619851	854119	623321	738720	741020	733359	737189	651382	915583	783483
MYH10	P35580	MYH10_HUMAN	48428.8	46148.6	47288.7	51269	74742.5	63005.8	36563.7	33585	35074.3	27997.3	53734.8	40866.1
TIE1	P35590	TIE1_HUMAN	104195	130194	117195	172441	154144	163293	181301	154125	167713	176580	170961	173771
COPB2	P35606	COPB2_HUMAN	140698	164537	152617	48705.9	97556.2	73131.1	116181	94264.6	105223	85250.3	68900.8	77075.6
BSG	P35613	BASI_HUMAN	140285	142281	141283	61488.7	104568	83028.5	103976	90335.2	97155.8	65811.6	79360.9	72586.3
GLRX	P35754	GLRX1_HUMAN	139931	150132	145031	46821.8	149414	98117.7	292720	276127	284424	230048	170916	200482
KRT2	P35908	K22E_HUMAN	752862	900569	826715	484265	464536	474400	251473	306234	278853	365969	265591	315780
KDR	P35968	VGFR2_HUMAN	98770.1	67720.6	83245.3	27982.1	115560	71771	110245	70940.8	90592.7	50533.2	46810.7	48672
PSMC2	P35998	PRS7_HUMAN	108128	69230.8	88679.2	133970	118714	126342	53767.9	58766.1	56267	80485	91997	86241
CPOX	P36551	HEM6_HUMAN	70314.5	43590.3	56952.4	82736.9	72601.8	77669.4	90518.3	52414.4	71466.3	96881.5	87012.9	91947.2
RPL4	P36578	RL4_HUMAN	46632	33893.4	40262.7	17019.2	40801.7	28910.5	41179.6	63180.2	52179.9	18414.3	42094.8	30254.5
PGM1	P36871	PGM1_HUMAN	113263	137035	125149	39533.7	92333.9	65933.8	95470.1	87663.1	91566.6	80005.5	65762.8	72884.1
DLST	P36957	ODO2_HUMAN	184704	135244	159974	65455.1	232678	149066	284032	98721.7	191377	181505	226717	204111
GPX4	P36969	GPX4_HUMAN	46143.6	32043.4	39093.5	34525.8	71966.6	53246.2	57819.1	45145.3	51482.2	24585.1	40097.6	32341.3
TAGLN2	P37802	TAGL2_HUMAN	774215	1.10658e+06	940400	776392	854932	815662	1.75688e+06	1.45363e+06	1.60525e+06	1.20192e+06	944919	1.07342e+06
TALDO1	P37837	TALDO_HUMAN	1.10726e+06	1.45338e+06	1.28032e+06	720396	813529	766963	1.2056e+06	1.29143e+06	1248515	946293	884680	915487
SNCA	P37840	SYUA_HUMAN	57432.2	29731.8	43582	15709.4	45622	30665.7	94266.1	80085.6	87175.9	122371	97912	110141
RBMX	P38159	RBMX_HUMAN	261719	314693	288206	76196	184157	130176	295396	243415	269405	260421	284372	272396
ATP6V1A	P38606	VATA_HUMAN	86458.1	54050.9	70254.5	133163	102422	117792	85364.7	143425	114395	99681.7	88893.3	94287.5
HSPA9	P38646	GRP75_HUMAN	151252	72127.3	111690	169984	231068	200526	189799	118430	154115	220053	243379	231716
EIF4A3	P38919	IF4A3_HUMAN	8525.94	20647.3	14586.6	51498.4	55382.8	53440.6	33740	69122	51431	35373.6	53390.2	44381.9
RPS19	P39019	RS19_HUMAN	56836.2	60558.8	58697.5	13814.7	0	6907.33	55866.5	50368.6	53117.6	27476.9	7018.2	17247.6
COL18A1	P39060	COIA1_HUMAN	92350.1	59647.5	75998.8	86359.1	149700	118029	123218	143957	133587	130522	217649	174085
ANP32A	P39687	AN32A_HUMAN	48908	28194.5	38551.3	275655	203138	239397	57948.9	65887.2	61918.1	259832	324956	292394
CAPG	P40121	CAPG_HUMAN	48017.8	86750.6	67384.2	21701.8	70930.3	46316.1	209117	182118	195617	139977	123329	131653
CCT6A	P40227	TCPZ_HUMAN	70823.9	45256.5	58040.2	124503	67804.4	96153.6	81198.9	100166	90682.4	130148	108130	119139
MDH1	P40925	MDHC_HUMAN	800664	952289	876477	394403	535014	464708	762132	774403	768268	605054	605180	605117
MDH2	P40926	MDHM_HUMAN	1.29467e+06	741823	1.01824e+06	567816	1.00131e+06	784565	1.40356e+06	499074	951318	873541	907235	890388
EIF2S3	P41091	IF2G_HUMAN	0	8336.97	4168.48	42740.3	47708.6	45224.4	40331.7	44910.9	42621.3	84301.3	79361.7	81831.5
PPP1R2	P41236	IPP2_HUMAN	35351.4	23020.4	29185.9	16090.7	36438	26264.3	37382.5	30865.2	34123.8	35593.7	46836.5	41215.1
GARS1	P41250	GARS_HUMAN	132227	82522.2	107375	150699	53260.6	101980	127302	148604	137953	149572	151666	150619
IARS1	P41252	SYIC_HUMAN	19508.6	17504.6	18506.6	32450.9	0	16225.5	31825.4	32783.5	32304.5	23104.7	36153.6	29629.1
ECI1	P42126	ECI1_HUMAN	103219	48927.3	76073	0	168775	84387.7	103238	38026.5	70632.1	43738.7	83237.7	63488.2
TMPO	P42167	LAP2B_HUMAN	402379	240764	321572	108209	309963	209086	339960	150019	244989	300339	285613	292976
AKR1C3	P42330	AK1C3_HUMAN	231594	279530	255562	180784	113908	147346	297566	370634	334100	260633	204939	232786
ACAA2	P42765	THIM_HUMAN	97860.3	41041.4	69450.9	47651	66368.9	57010	91266	47196	69231	50678.5	56765.8	53722.1
PRCP	P42785	PCP_HUMAN	632698	631120	631909	585628	482323	533975	1.31881e+06	1.25001e+06	1.28441e+06	1.12045e+06	994335	1057391
PAFAH1B1	P43034	LIS1_HUMAN	216103	201581	208842	144534	174004	159269	148548	132615	140581	138290	127226	132758
MCAM	P43121	MUC18_HUMAN	1.30349e+06	1.37939e+06	1.34144e+06	889934	745820	817877	1.07487e+06	906330	990602	840074	832188	836131
CRAT	P43155	CACP_HUMAN	34996.4	17077.8	26037.1	10091.8	0	5045.9	39947.3	22598.2	31272.7	18455.3	20019.4	19237.4
MATR3	P43243	MATR3_HUMAN	38020.3	15390.8	26705.5	49082.3	130731	89906.5	107397	61631	84513.9	224589	208549	216569
BTD	P43251	BTD_HUMAN	51198	41616.7	46407.4	35015.9	64101	49558.4	44310.2	31398	37854.1	45297.1	61061.4	53179.3
RANBP1	P43487	RANG_HUMAN	135171	138405	136788	78828.1	199775	139302	129341	139812	134576	162432	156877	159654
NAMPT	P43490	NAMPT_HUMAN	56094.9	82235.3	69165.1	136318	107721	122019	207027	258213	232620	218019	230093	224056
PSMC4	P43686	PRS6B_HUMAN	53866.1	46411.8	50138.9	109579	0	54789.5	60529	61012.9	60770.9	57902.8	78394.7	68148.8
USP5	P45974	UBP5_HUMAN	30089.4	9265.08	19677.3	46453	59352.5	52902.8	32950.4	49555.6	41253	54632.6	53599.8	54116.2
RANGAP1	P46060	RAGP1_HUMAN	35190.9	43976	39583.4	67539.4	72959.7	70249.6	43173.8	36177.9	39675.8	37778.1	60212.3	48995.2
RECQL	P46063	RECQ1_HUMAN	35368.3	21580.2	28474.3	62235	0	31117.5	32173.8	31388.7	31781.2	17920.7	7105.3	12513
CRK	P46108	CRK_HUMAN	128593	193574	161083	190666	164119	177392	137673	121043	129358	138720	124693	131707
CRKL	P46109	CRKL_HUMAN	119817	135241	127529	140484	117851	129167	157349	142639	149994	159326	136643	147984
BAG6	P46379	BAG6_HUMAN	81121.7	66492.4	73807	18605.5	0	9302.73	31520	23089.5	27304.7	51789.7	9835.89	30812.8
RPL5	P46777	RL5_HUMAN	54102.2	37585.4	45843.8	87529.3	135888	111709	112668	140979	126824	85821.5	274212	180017
RPS9	P46781	RS9_HUMAN	35196.3	26504.1	30850.2	57735.5	59586.1	58660.8	37510.4	48554.4	43032.4	27967.4	70324.2	49145.8
RPS5	P46782	RS5_HUMAN	47822.9	46722.8	47272.8	43002.4	0	21501.2	68482.1	90347.1	79414.6	57491.9	84171.3	70831.6
RPS10	P46783	RS10_HUMAN	252354	196695	224525	61132.4	0	30566.2	169849	150201	160025	133069	105031	119050
MAP1B	P46821	MAP1B_HUMAN	237536	231367	234451	126256	131997	129127	145368	128139	136754	109815	114887	112351
GNPDA1	P46926	GNPI1_HUMAN	126365	165619	145992	99997.7	103047	101522	103819	130986	117402	90328.2	112605	101466
UTRN	P46939	UTRN_HUMAN	35282.1	16889.2	26085.6	30964.5	107400	69182.1	53088.2	53211	53149.6	50023.4	111492	80757.8
IQGAP1	P46940	IQGA1_HUMAN	118681	114199	116440	188660	188861	188761	149989	158708	154349	173255	207832	190543
GYG1	P46976	GLYG_HUMAN	48861.1	107560	78210.5	49521.6	87005.6	68263.6	109432	138468	123950	65914.1	48863.4	57388.7
CAPZA2	P47755	CAZA2_HUMAN	46756.5	31012.7	38884.6	125412	113894	119653	97283	112105	104694	172425	122262	147344
CAPZB	P47756	CAPZB_HUMAN	115278	82858.4	99068.1	165196	238845	202021	225284	215637	220460	288292	276330	282311
QARS1	P47897	SYQ_HUMAN	66685.7	52212.4	59449	95482	0	47741	79526.4	88733.8	84130.1	37355.3	34927.7	36141.5
PREP	P48147	PPCE_HUMAN	57312	38306.3	47809.2	64988.2	73864	69426.1	60357.6	62358.5	61358.1	65418.6	61183	63300.8
ME1	P48163	MAOX_HUMAN	41819.6	74627.6	58223.6	50304.6	0	25152.3	60403.7	83739.2	72071.5	79274.7	68860	74067.3
ARCN1	P48444	COPD_HUMAN	116064	122961	119513	159902	212218	186060	102195	142807	122501	221024	202943	211984
GSS	P48637	GSHB_HUMAN	116482	152638	134560	123944	108946	116445	97611.7	119888	108750	96871.9	99686.6	98279.3
CCT5	P48643	TCPE_HUMAN	68767	62342.7	65554.8	103638	47126	75382.1	80614.9	87622.5	84118.7	102578	127146	114862
NES	P48681	NEST_HUMAN	411597	380794	396196	312890	323827	318359	178476	150609	164542	203512	215027	209270
PITPNB	P48739	PIPNB_HUMAN	36485.4	48256.2	42370.8	69974.6	106523	88248.9	94423.9	99464.4	96944.1	72448.3	70058.7	71253.5
MARCKSL1	P49006	MRP_HUMAN	178216	265412	221814	61410.8	123907	92658.8	129203	164342	146773	111863	112314	112089
PXN	P49023	PAXI_HUMAN	85655.1	32091.8	58873.5	20596.1	47036.6	33816.4	42970.2	36618.3	39794.3	25302.7	10436.8	17869.8
ALDH9A1	P49189	AL9A1_HUMAN	86023.1	83425.2	84724.2	30084.9	67699.8	48892.4	80644.6	49957.5	65301	54216.2	61616.7	57916.4
NASP	P49321	NASP_HUMAN	67925.2	41937	54931.1	131903	106861	119382	83928.6	71011.9	77470.3	107950	121246	114598
FASN	P49327	FAS_HUMAN	53213.8	40393.1	46803.5	95271.6	82225	88748.3	56384.6	67097.2	61740.9	61550.6	68241.3	64895.9
CCT3	P49368	TCPG_HUMAN	101825	105700	103762	190723	123622	157172	123933	128288	126111	139822	159563	149693
INPP1	P49441	INPP_HUMAN	46391	42921.3	44656.1	0	54083.1	27041.5	90282.2	92175.1	91228.6	58327.2	56443.2	57385.2
SRP9	P49458	SRP09_HUMAN	63333.9	73509	68421.5	27387.1	86360.8	56873.9	112237	77487.5	94862.1	112043	124843	118443
AARS1	P49588	SYAC_HUMAN	19264.9	24359	21811.9	26597.1	54792.2	40694.7	41740.2	58734.3	50237.3	68330.1	55566	61948.1
CARS1	P49589	SYCC_HUMAN	86302.4	46832.8	66567.6	88693.6	102638	95665.9	73713.1	81672.6	77692.8	83883.5	94376.4	89130
PPM1F	P49593	PPM1F_HUMAN	27814.2	14391.3	21102.7	114628	0	57313.9	49063.7	42043.4	45553.6	109916	126509	118213
PSMB3	P49720	PSB3_HUMAN	237231	206531	221881	132632	199620	166126	190887	292545	241716	282191	236271	259231
PSMB2	P49721	PSB2_HUMAN	268673	292125	280399	251421	259097	255259	196803	243092	219947	285807	289587	287697
PGF	P49763	PLGF_HUMAN	57643.2	104891	81267	307356	46685.4	177020	135564	162533	149049	171911	353825	262868
RANBP2	P49792	RBP2_HUMAN	84410.7	47736.5	66073.6	23838.7	73397.5	48618.1	58715.7	32877.2	45796.4	53047.3	49837.6	51442.4
SEPHS1	P49903	SPS1_HUMAN	25118.4	25737.7	25428.1	24612.9	42063.3	33338.1	59569.7	77723.4	68646.5	91110.1	62937.7	77023.9
MMP14	P50281	MMP14_HUMAN	188451	196387	192419	107789	109609	108699	119313	109969	114641	34136	89226	61681
GDI2	P50395	GDIB_HUMAN	550976	836259	693618	621445	514447	567946	926727	1.0976e+06	1.01216e+06	964438	852344	908391
EMD	P50402	EMD_HUMAN	71982.6	52666.9	62324.8	67040	45877.6	56458.8	96201	58195.5	77198.2	36674.1	34140.7	35407.4
SERPINB8	P50452	SPB8_HUMAN	48004.1	41429.4	44716.7	91079.4	98532.7	94806.1	55964	58415.9	57189.9	81263	72989.1	77126.1
SERPINB9	P50453	SPB9_HUMAN	267382	346677	307029	308800	340212	324506	521230	398794	460012	400741	410995	405868
SERPINH1	P50454	SERPH_HUMAN	61301.7	78497	69899.3	196180	106896	151538	58093.3	133386	95739.7	153321	64366.7	108844
PDLIM4	P50479	PDLI4_HUMAN	32703.4	23713.7	28208.5	13937.5	0	6968.76	46293.9	51354.1	48824	21366.5	25692.1	23529.3
ST13	P50502	F10A1_HUMAN	141700	101743	121722	265485	412480	338982	118888	67294.2	93090.9	172408	367964	270186
VASP	P50552	VASP_HUMAN	78419.8	83096.8	80758.3	73721.4	76007.9	74864.6	114262	83152.5	98707.1	94631.9	97045.9	95838.9
BCAM	P50895	BCAM_HUMAN	32912.2	36399.7	34655.9	0	53395.2	26697.6	74861.3	65280.4	70070.8	65875.6	58720.6	62298.1
PPT1	P50897	PPT1_HUMAN	78359.8	87964.9	83162.4	139314	0	69656.9	125341	129838	127589	129472	119596	124534
CCT8	P50990	TCPQ_HUMAN	132483	116781	124632	202310	180497	191403	163608	134557	149082	179767	211301	195534
CCT4	P50991	TCPD_HUMAN	100997	69098.2	85047.5	231626	133708	182667	115213	121655	118434	158172	152023	155097
FXR1	P51114	FXR1_HUMAN	69562.8	72806.7	71184.7	14872.1	39564.8	27218.4	40777.2	31950.4	36363.8	24693.5	24993.9	24843.7
RAB5C	P51148	RAB5C_HUMAN	48177	72749.6	60463.3	58108.6	68092.5	63100.6	66300.3	105932	86116.3	64541	55161.2	59851.1
RAB7A	P51149	RAB7A_HUMAN	149410	177626	163518	50039.8	109175	79607.2	204787	168233	186510	75446.5	90602.9	83024.7
BCAP31	P51572	BAP31_HUMAN	120314	113170	116742	68475.5	80080.5	74278	126743	84581.2	105662	133095	151086	142091
SGSH	P51688	SPHM_HUMAN	291761	209263	250512	243504	176472	209988	196591	241251	218921	160345	147528	153936
HDGF	P51858	HDGF_HUMAN	104540	152909	128725	122999	256268	189633	109773	76306.8	93039.7	170493	209674	190083
HNRNPA3	P51991	ROA3_HUMAN	124542	183453	153997	142944	140573	141759	144914	104498	124706	181621	200817	191219
PGD	P52209	6PGD_HUMAN	631135	735260	683197	434972	299072	367022	699801	717111	708456	408179	400914	404547
HNRNPM	P52272	HNRPM_HUMAN	917934	646545	782240	690004	0	345002	840231	736624	788427	570650	490108	530379
KPNA1	P52294	IMA5_HUMAN	49141.2	21481.3	35311.2	18433.3	0	9216.67	40397.1	22224.4	31310.7	25503.1	21436.8	23470
ARHGDIA	P52565	GDIR1_HUMAN	441734	533446	487590	717019	661647	689333	556468	557203	556835	750135	737943	744039
ARHGDIB	P52566	GDIR2_HUMAN	264995	263295	264145	321181	301229	311205	405223	234793	320008	343840	307100	325470
HNRNPF	P52597	HNRPF_HUMAN	123072	92231.7	107652	83905.7	88049.4	85977.6	155530	84216.7	119873	108633	78437.2	93535.3
SMS	P52788	SPSY_HUMAN	24636.1	26195.9	25416	25498.1	67321.3	46409.7	52825.2	52975.7	52900.5	40631.7	39390.9	40011.3
EFNB2	P52799	EFNB2_HUMAN	48475.1	48613.9	48544.5	12557.8	47259.2	29908.5	30466.6	26672.7	28569.7	14427.7	29328.6	21878.1
MRPL12	P52815	RM12_HUMAN	46053.2	23349.2	34701.2	0	68487	34243.5	72775.3	29903.2	51339.3	59654.4	58602	59128.2
THOP1	P52888	THOP1_HUMAN	83082	102232	92657.1	57967.8	85240.1	71604	78600	78943.9	78771.9	81100.6	76282.3	78691.5
CAPZA1	P52907	CAZA1_HUMAN	136792	137929	137361	363432	289784	326608	261133	282019	271576	354997	293028	324012
CRIP2	P52943	CRIP2_HUMAN	184324	214034	199179	200756	255083	227919	266344	285666	276005	286893	221845	254369
BLVRA	P53004	BIEA_HUMAN	64051.2	86775.6	75413.4	0	91266.3	45633.2	128216	123281	125749	88935.3	101012	94973.6
PPP5C	P53041	PPP5_HUMAN	69469.2	79542.3	74505.7	41695.2	123737	82716.2	100942	97861.3	99401.5	103661	118688	111175
ACLY	P53396	ACLY_HUMAN	55081.6	53647.7	54364.6	171424	87228.4	129326	63960.2	109980	86969.8	104424	108169	106297
COPB1	P53618	COPB_HUMAN	24080.8	25963.5	25022.2	95595.1	49997.7	72796.4	46556.2	68834.3	57695.2	69577.8	76764	73170.9
COPA	P53621	COPA_HUMAN	63161.8	35850.4	49506.1	108480	85965.8	97223.1	72289.5	74921.4	73605.5	124783	120571	122677
CTSC	P53634	CATC_HUMAN	190766	179268	185017	196662	117182	156922	218730	158552	188641	151480	152309	151894
SEC24C	P53992	SC24C_HUMAN	51702	38384.4	45043.2	97673.4	62451	80062.2	65336.4	58802.1	62069.2	55985.1	62855.2	59420.1
SUB1	P53999	TCP4_HUMAN	219719	134987	177353	142302	170898	156600	156407	89172.2	122789	188331	149735	169033
RARS1	P54136	SYRC_HUMAN	105952	101228	103590	125514	93575.2	109545	152759	159212	155986	120527	116535	118531
USP14	P54578	UBP14_HUMAN	160652	129705	145179	190751	209333	200042	242897	201236	222067	199533	191311	195422
BCAT1	P54687	BCAT1_HUMAN	111088	115747	113418	182101	114829	148465	152255	166430	159342	184408	172571	178490
RAD23A	P54725	RD23A_HUMAN	53472.8	40253.8	46863.3	0	60121.6	30060.8	63938.6	54114	59026.3	53073	30874.3	41973.7
RAD23B	P54727	RD23B_HUMAN	426773	447209	436991	294140	375877	335009	573640	358489	466064	444825	404767	424796
EPHB4	P54760	EPHB4_HUMAN	45714	51436.7	48575.3	16677.2	45190.3	30933.7	84217.6	61807	73012.3	63677.5	57898.7	60788.1
NAGLU	P54802	ANAG_HUMAN	118696	101434	110065	124314	84291.1	104302	88613.5	85194.8	86904.2	66308	69188.7	67748.4
AK2	P54819	KAD2_HUMAN	185120	181973	183546	188963	199333	194148	296172	139716	217944	232653	207769	220211
MFAP2	P55001	MFAP2_HUMAN	9531.4	24669.6	17100.5	298726	280087	289407	80108	172461	126285	671342	640457	655899
PSMD4	P55036	PSMD4_HUMAN	72154.4	40180.4	56167.4	23549.2	93800.6	58674.9	53848.1	45646.6	49747.4	68026.1	52669	60347.6
CSE1L	P55060	XPO2_HUMAN	23055.3	17012.8	20034	116644	85306.6	100975	71024.8	59218.5	65121.6	59805.2	89106.7	74455.9
VCP	P55072	TERA_HUMAN	573345	533335	553340	734212	581494	657853	432537	450559	441548	640969	712947	676958
MANF	P55145	MANF_HUMAN	105202	78782.7	91992.6	194691	162371	178531	96209.6	128706	112458	203359	113002	158181
AFDN	P55196	AFAD_HUMAN	89134.5	77511.4	83323	27103.8	58839.7	42971.7	70985.9	39771.8	55378.9	59588.2	61622.7	60605.4
NAP1L1	P55209	NP1L1_HUMAN	0	14427.6	7213.8	107420	128953	118186	47365.7	60841.5	54103.6	63435.9	131033	97234.6
ADK	P55263	ADK_HUMAN	93615	62656.8	78135.9	120157	0	60078.6	132389	93590	112990	139712	89954.6	114833
LAMB2	P55268	LAMB2_HUMAN	0	28930.5	14465.3	38654.1	117489	78071.5	123564	125487	124526	127617	170671	149144
CDH13	P55290	CAD13_HUMAN	205937	250943	228440	170928	209517	190222	399536	318213	358874	210937	284542	247739
SEC13	P55735	SEC13_HUMAN	10931.7	24230.2	17580.9	27111	49227.2	38169.1	45394.8	32095	38744.9	49431	46486.1	47958.5
NPEPPS	P55786	PSA_HUMAN	553283	597909	575596	521286	481308	501297	496287	532479	514383	466007	468503	467255
OXCT1	P55809	SCOT1_HUMAN	83315.4	59239.5	71277.5	52014.6	59378.9	55696.7	91151.4	43751.7	67451.5	85897.1	71673.4	78785.2
EIF3B	P55884	EIF3B_HUMAN	80768.5	48096.1	64432.3	123898	96318.5	110108	81780	74804.3	78292.1	104363	112513	108438
MARS1	P56192	SYMC_HUMAN	69938.6	47125.3	58532	27624.6	0	13812.3	48612.5	65371.1	56991.8	45825.7	23861.6	34843.6
ARPP19	P56211	ARP19_HUMAN	62793.4	55537.9	59165.7	15403.9	39643	27523.5	41811.2	42076.9	41944.1	34425.1	28900.6	31662.9
EIF6	P56537	IF6_HUMAN	140920	131875	136397	85010.1	251342	168176	121892	97590.2	109741	218380	190810	204595
MTPN	P58546	MTPN_HUMAN	385354	454162	419758	404301	539793	472047	597381	649565	623473	862154	524753	693453
ARPC4	P59998	ARPC4_HUMAN	157510	126170	141840	375740	155924	265832	297571	349988	323779	232554	214334	223444
TPI1	P60174	TPIS_HUMAN	4.1188e+06	4.55647e+06	4.33764e+06	1.84995e+06	2.115e+06	1.98248e+06	3.57193e+06	3.85219e+06	3.71206e+06	3.03243e+06	2.40137e+06	2.7169e+06
MYL6	P60660	MYL6_HUMAN	397108	383827	390468	681456	814125	747790	552254	505915	529085	660274	711822	686048
ACTB	P60709	ACTB_HUMAN	4.87354e+06	5.12137e+06	4.99745e+06	1.07972e+06	3.3661e+06	2.22291e+06	6.35783e+06	2.4774e+06	4.41761e+06	3.12899e+06	2.5642e+06	2.84659e+06
EIF4A1	P60842	IF4A1_HUMAN	66618.5	57066.6	61842.5	273486	156194	214840	88627.7	127672	108150	179067	158680	168874
RPS20	P60866	RS20_HUMAN	37222.8	27678.8	32450.8	23467.6	0	11733.8	52805.7	79551.1	66178.4	42800.2	39878.3	41339.3
PSMA6	P60900	PSA6_HUMAN	578478	515268	546873	478734	549126	513930	318005	410061	364033	587306	553184	570245
S100A10	P60903	S10AA_HUMAN	162738	226922	194830	91477.6	0	45738.8	247283	861759	554521	258447	163561	211004
DSTN	P60981	DEST_HUMAN	89161.9	125291	107226	124266	108907	116586	251867	344940	298403	277411	195187	236299
RAB2A	P61019	RAB2A_HUMAN	41623	40150.8	40886.9	26596	0	13298	58634.9	70388.9	64511.9	25109.3	28395.1	26752.2
UBE2D3	P61077	UB2D3_HUMAN	167657	227014	197335	0	146669	73334.7	270922	195459	233190	194274	98742.8	146508
UBE2K	P61086	UBE2K_HUMAN	67304.2	82371	74837.6	0	101934	50966.8	137018	105072	121045	101020	63316.5	82168
UBE2N	P61088	UBE2N_HUMAN	84586.4	111159	97872.6	91987.8	125095	108541	207076	213139	210108	155907	108709	132308
ACTR3	P61158	ARP3_HUMAN	177795	207707	192751	291464	222752	257108	276298	310900	293599	259974	256402	258188
ACTR2	P61160	ARP2_HUMAN	135774	160647	148210	214498	205642	210070	204664	256102	230383	174995	189874	182434
COPS2	P61201	CSN2_HUMAN	29664.8	19939.4	24802.1	64223.6	0	32111.8	33587.8	32435.9	33011.8	25013.2	40698.3	32855.8
ARF3	P61204	ARF3_HUMAN	18686.7	29832.8	24259.7	80156.4	105589	92872.6	69706	81556	75631	82074.8	113060	97567.5
RPS3A	P61247	RS3A_HUMAN	161958	167263	164610	69233.5	163238	116236	131514	135065	133289	94598.5	217038	155818
RPL26	P61254	RL26_HUMAN	83871.6	41775.7	62823.6	0	0	0	38600.8	41235.4	39918.1	14178.7	40355.4	27267.1
PSME3	P61289	PSME3_HUMAN	49188.6	9170	29179.3	38266.6	59910.8	49088.7	38903.1	37925.8	38414.5	29722.9	53248.3	41485.6
PCBD1	P61457	PHS_HUMAN	84619.1	123083	103851	0	78869.4	39434.7	92147.3	102551	97349	90493.9	77799	84146.5
RHOA	P61586	RHOA_HUMAN	46839.7	48850.6	47845.1	73782.3	69050	71416.2	54176.1	48728.5	51452.3	31835.3	70374.8	51105.1
HSPE1	P61604	CH10_HUMAN	396190	405849	401019	400678	406091	403385	585560	400709	493134	539657	609761	574709
VBP1	P61758	PFD3_HUMAN	0	9580.11	4790.06	20124.1	40497.6	30310.9	27732.1	39086.3	33409.2	46567.4	53662.9	50115.2
B2M	P61769	B2MG_HUMAN	800727	903447	852087	1.46008e+06	1.29724e+06	1.37866e+06	1.49002e+06	1.20574e+06	1.34788e+06	2.10405e+06	1.94738e+06	2.02572e+06
NPC2	P61916	NPC2_HUMAN	467015	424285	445650	286488	290450	288469	544950	538907	541928	346075	351553	348814
SUMO2	P61956	SUMO2_HUMAN	587396	1.08365e+06	835522	402110	680270	541190	677370	707676	692523	773587	646865	710226
UFM1	P61960	UFM1_HUMAN	147400	142892	145146	0	0	0	372658	344682	358670	116287	97589.4	106938
WDR5	P61964	WDR5_HUMAN	76147.9	40882.8	58515.4	74449.8	129777	102114	50212.7	45959.5	48086.1	72153.7	77837	74995.3
NUTF2	P61970	NTF2_HUMAN	447294	627818	537556	311024	264312	287668	382876	264145	323511	219210	205475	212343
HNRNPK	P61978	HNRPK_HUMAN	427843	345263	386553	370033	318976	344505	361485	240730	301107	345759	334406	340083
YWHAG	P61981	1433G_HUMAN	438074	352061	395068	651846	692652	672249	413693	389867	401780	861780	725025	793402
PPP1CA	P62136	PP1A_HUMAN	30658.8	35929.7	33294.2	123856	105458	114657	57367.5	69098.1	63232.8	145066	143026	144046
PSMC1	P62191	PRS4_HUMAN	33253.9	21233.2	27243.6	66737.8	0	33368.9	22136	33010.5	27573.3	23353.4	27473	25413.2
PSMC5	P62195	PRS8_HUMAN	9115.25	21389.6	15252.4	57069.9	48107.3	52588.6	27980.2	40805.8	34393	38569.2	26678.1	32623.7
RPS8	P62241	RS8_HUMAN	36692.3	27697.1	32194.7	28571.7	96569.5	62570.6	53564.8	46481.4	50023.1	20511.4	124469	72490.1
YWHAE	P62258	1433E_HUMAN	1.68263e+06	1.29212e+06	1.48737e+06	1.75616e+06	2.12588e+06	1.94102e+06	1.23458e+06	1.13122e+06	1.1829e+06	2.55752e+06	1.98688e+06	2.2722e+06
RPS18	P62269	RS18_HUMAN	45159.8	46777.4	45968.6	150029	0	75014.3	38708.3	43844.3	41276.3	26175.2	36045.9	31110.5
RPS11	P62280	RS11_HUMAN	44234.1	30067.4	37150.7	80751.9	45338.7	63045.3	42666.5	43606.5	43136.5	37884.5	53644	45764.3
SNRPD2	P62316	SMD2_HUMAN	44551.6	16679.3	30615.4	0	0	0	36021.3	26625	31323.1	89095.7	55009	72052.4
SNRPD3	P62318	SMD3_HUMAN	27624	19506.1	23565	26883.5	43574.9	35229.2	62197.4	35978.2	49087.8	104356	59171.6	81763.8
TMSB4X	P62328	TYB4_HUMAN	1.8613e+07	2.03623e+07	1.94876e+07	3.66892e+06	4.92804e+06	4.29848e+06	1.34878e+07	1.43654e+07	13926604	8.66994e+06	7.20102e+06	7.93548e+06
PSMC6	P62333	PRS10_HUMAN	30336.3	20708.7	25522.5	34367.7	0	17183.9	30551.9	45665.9	38108.9	31826.3	28728.3	30277.3
RPL7A	P62424	RL7A_HUMAN	62216.3	32737.6	47477	0	16627.6	8313.8	35767.8	38428.7	37098.2	14274.4	46256.3	30265.4
ETF1	P62495	ERF1_HUMAN	0	6444.12	3222.06	34162.1	81158.6	57660.3	33150.8	39167.5	36159.1	83736.3	68034.1	75885.2
CNBP	P62633	CNBP_HUMAN	28852.7	32372.7	30612.7	49378.7	51426.3	50402.5	34825.2	66461.1	50643.2	79195.3	41635.3	60415.3
RPS4X	P62701	RS4X_HUMAN	0	13524.4	6762.22	63874.3	42006.4	52940.3	27375.8	40019.6	33697.7	24023.7	55578	39800.8
RPL23A	P62750	RL23A_HUMAN	265590	183803	224697	35505.9	0	17753	147690	91556.1	119623	43616.7	83652.4	63634.5
RPS6	P62753	RS6_HUMAN	40382.9	23754.8	32068.8	0	72674.7	36337.3	18765.1	22176.8	20470.9	12357.5	53007	32682.3
H4C1	P62805	H4_HUMAN	351275	344877	348076	713226	747812	730519	439369	582429	510899	1.31377e+06	682901	998336
H2BC4	P62807	H2B1C_HUMAN	169782	156545	163163	358254	154563	256409	243759	309354	276556	547761	422228	484995
RAB1A	P62820	RAB1A_HUMAN	70930.3	58195.6	64562.9	38135.9	0	19068	113939	147400	130669	67516.2	56846.8	62181.5
RAN	P62826	RAN_HUMAN	156410	135409	145909	315444	219181	267313	289125	179417	234271	268707	303609	286158
RPS28	P62857	RS28_HUMAN	231027	407887	319457	170988	366308	268648	548457	583901	566179	454240	451882	453061
GNB1	P62873	GBB1_HUMAN	62639.5	66573.5	64606.5	114929	76361.6	95645.5	80921.8	88530.6	84726.2	122335	144029	133182
GNB2	P62879	GBB2_HUMAN	30594.5	20994.1	25794.3	25442.5	47413.3	36427.9	45760.9	65411.9	55586.4	77691	64982.6	71336.8
RPL10A	P62906	RL10A_HUMAN	216842	121119	168980	673187	141170	407179	142497	111682	127089	383780	407127	395454
PPIA	P62937	PPIA_HUMAN	8106081	8.22123e+06	8.16366e+06	2.12612e+06	4.05571e+06	3.09092e+06	6.7732e+06	3.60635e+06	5.18978e+06	4.76466e+06	3.75557e+06	4.26012e+06
FKBP1A	P62942	FKB1A_HUMAN	2.18292e+06	2.71355e+06	2.44823e+06	1.66947e+06	1.02331e+06	1.34639e+06	2.69423e+06	2.70187e+06	2.69805e+06	1.75333e+06	1.68977e+06	1.72155e+06
RPS27A	P62979	RS27A_HUMAN	1.69377e+06	1.68816e+06	1.69096e+06	839328	449206	644267	1.27635e+06	945785	1.11107e+06	531836	616386	574111
GRB2	P62993	GRB2_HUMAN	54632.9	91235.9	72934.4	59292.5	86940.6	73116.6	65372	74791.7	70081.8	53427.5	37838.9	45633.2
RAC1	P63000	RAC1_HUMAN	63234.1	36388.2	49811.2	120609	118154	119381	78006.5	78219.6	78113.1	77022.8	83562.6	80292.7
AP2B1	P63010	AP2B1_HUMAN	136318	181159	158739	67487.4	166082	116785	162719	138068	150394	127600	138202	132901
YWHAZ	P63104	1433Z_HUMAN	1.33655e+06	1.10957e+06	1.22306e+06	1.41915e+06	2.33865e+06	1.8789e+06	1.36747e+06	1.10001e+06	1.23374e+06	2.47411e+06	1.99994e+06	2.23702e+06
PPP2R2A	P63151	2ABA_HUMAN	37674.2	24237.4	30955.8	65389.4	76031.1	70710.3	40027.7	32804.8	36416.2	54418.5	54418.8	54418.7
SUMO1	P63165	SUMO1_HUMAN	132536	176707	154621	132108	207970	170039	205396	211471	208433	241016	226223	233619
DYNLL1	P63167	DYL1_HUMAN	68982.5	107530	88256.5	136218	104298	120258	164979	147508	156243	126380	106406	116393
SKP1	P63208	SKP1_HUMAN	0	8352.29	4176.15	76215.8	49930.7	63073.2	30160.7	35593.4	32877	72845.6	63878.9	68362.2
RPS21	P63220	RS21_HUMAN	121201	164666	142933	135841	158423	147132	181986	178924	180455	155688	192570	174129
EIF5A	P63241	IF5A1_HUMAN	252014	256363	254188	660103	343833	501968	347949	433826	390887	718380	503757	611069
RACK1	P63244	RACK1_HUMAN	429343	361149	395246	366303	298825	332564	298236	238824	268530	272651	249608	261129
ACTG1	P63261	ACTG_HUMAN	3.06496e+06	2.61213e+06	2.83855e+06	4.62674e+06	3.55186e+06	4089299	3.35505e+06	3.6743e+06	3514674	5.15612e+06	4.95082e+06	5.05347e+06
UBE2I	P63279	UBC9_HUMAN	313382	334354	323868	199429	175704	187567	365613	323476	344545	243910	235072	239491
TMSB10	P63313	TYB10_HUMAN	8.45758e+06	1.04655e+07	9.46153e+06	1.7106e+06	1.75956e+06	1735080	7630674	6.67496e+06	7.15282e+06	3.79861e+06	2771970	3.28529e+06
PPP2CA	P67775	PP2AA_HUMAN	64868.8	51784.8	58326.8	91954.8	86804.7	89379.7	115150	90858.5	103004	145670	149283	147476
YBX1	P67809	YBOX1_HUMAN	127757	77964.1	102861	22518.5	0	11259.3	60781.9	47314.8	54048.3	106778	46408.4	76593
TPM4	P67936	TPM4_HUMAN	612720	641386	627053	1.39979e+06	1.14997e+06	1.27488e+06	978198	1.04047e+06	1.00933e+06	1.68936e+06	2.25643e+06	1.97289e+06
UBE2L3	P68036	UB2L3_HUMAN	192997	263869	228433	185193	277007	231100	349676	389830	369753	323277	244972	284125
EEF1A1	P68104	EF1A1_HUMAN	265876	261843	263860	656620	236048	446334	343257	665379	504318	438082	528180	483131
ACTA1	P68133	ACTS_HUMAN	237386	196196	216791	1.41944e+06	110636	765040	255532	328765	292149	411625	431383	421504
TUBA4A	P68366	TBA4A_HUMAN	82709.8	76925	79817.4	181584	150019	165801	79386.1	151671	115528	149157	240433	194795
TUBB4B	P68371	TBB4B_HUMAN	92653.1	63906.3	78279.7	156718	174614	165666	84282.3	134018	109150	214323	238377	226350
PAFAH1B2	P68402	PA1B2_HUMAN	20008.8	16108.1	18058.5	88872.1	0	44436	71221	118483	94852.1	78058.9	77953.2	78006.1
H3C1	P68431	H31_HUMAN	240346	188828	214587	504259	283369	393814	335273	396880	366077	1.08063e+06	723451	902041
HBB	P68871	HBB_HUMAN	1.45692e+06	261810	859364	1.88868e+06	1.01988e+06	1.45428e+06	295281	321949	308615	226904	249472	238188
HBA2	P69905	HBA_HUMAN	337380	93700.2	215540	404561	340577	372569	74411.5	88545.1	81478.3	92101.1	75230.7	83665.9
SIRPA	P78324	SHPS1_HUMAN	82347.2	81496.7	81922	16544.8	52131.6	34338.2	93345.1	83119	88232	73616.1	61876.1	67746.1
PSPH	P78330	SERB_HUMAN	28490.5	30066.8	29278.7	0	82337.7	41168.8	29371	25217.3	27294.1	17883	16011.4	16947.2
CCT2	P78371	TCPB_HUMAN	71563.5	69269.3	70416.4	131768	76673.8	104221	92456.9	133551	113004	154587	143286	148937
GSTO1	P78417	GSTO1_HUMAN	905368	1.14993e+06	1.02765e+06	899483	679628	789556	911864	1.12462e+06	1.01824e+06	859208	836947	848077
NUCB2	P80303	NUCB2_HUMAN	0	0	0	81730.7	69527.6	75629.2	14728.3	17290.3	16009.3	51882.5	42913.4	47397.9
BASP1	P80723	BASP1_HUMAN	1.0742e+06	931884	1.00304e+06	191205	469386	330296	523147	433184	478165	357138	380013	368575
DCD	P81605	DCD_HUMAN	206497	401815	304156	144299	0	72149.7	231233	190578	210905	133594	230955	182275
SARNP	P82979	SARNP_HUMAN	90454	40129.8	65291.9	56504.1	0	28252.1	46478.8	38228.6	42353.7	50232.8	66262.9	58247.8
ERH	P84090	ERH_HUMAN	125260	222142	173701	339541	292502	316021	243122	226160	234641	421452	383045	402249
SERF2	P84101	SERF2_HUMAN	106448	15139.1	60793.3	42654.6	0	21327.3	108184	44562.7	76373.4	69175.1	61161.8	65168.5
HSPG2	P98160	PGBM_HUMAN	255544	275367	265456	2.02707e+06	1.92907e+06	1.97807e+06	375503	1.12539e+06	750449	2.48256e+06	3.77322e+06	3.12789e+06
EFNB1	P98172	EFNB1_HUMAN	339136	319074	329105	143001	152913	147957	147923	132088	140006	84622.8	56444	70533.4
RBM3	P98179	RBM3_HUMAN	20085.1	61521.8	40803.4	34140.7	0	17070.3	50572.2	97512.5	74042.4	31308	53582.3	42445.2
CYCS	P99999	CYC_HUMAN	1.64805e+06	1.32507e+06	1.48656e+06	853239	825233	839236	1.40677e+06	647181	1.02697e+06	833161	819730	826445
PITPNA	Q00169	PIPNA_HUMAN	45585.9	93668.9	69627.4	145567	86900.2	116234	113218	124597	118907	42820.8	52687	47753.9
HDLBP	Q00341	VIGLN_HUMAN	42598.9	72345.4	57472.2	20191.2	0	10095.6	36817.5	38244.6	37531	46448.1	43573.7	45010.9
CLTC	Q00610	CLH1_HUMAN	313470	244132	278801	367345	215039	291192	272227	259518	265872	237859	259871	248865
FKBP3	Q00688	FKBP3_HUMAN	110742	144076	127409	139185	104425	121805	164352	158574	161463	147354	128436	137895
SORD	Q00796	DHSO_HUMAN	154638	189377	172008	117947	89850.5	103899	170600	223881	197241	166548	132456	149502
HNRNPU	Q00839	HNRPU_HUMAN	185175	121377	153276	295095	209704	252400	173655	101226	137441	226796	235099	230948
SPTBN1	Q01082	SPTB2_HUMAN	142697	174860	158778	224360	228759	226560	211359	236983	224171	306848	304863	305855
SET	Q01105	SET_HUMAN	107835	57245.7	82540.5	651386	251799	451593	99633	87445	93539	275942	391802	333872
CTBS	Q01459	DIAC_HUMAN	60347.2	40442.4	50394.8	18644.9	42805.2	30725	48314.2	51741.1	50027.7	32275.7	30564.6	31420.1
FABP5	Q01469	FABP5_HUMAN	1.50009e+06	1.92732e+06	1.7137e+06	1.73372e+06	1.35286e+06	1.54329e+06	4.50682e+06	3803106	4.15496e+06	3.31246e+06	2.88894e+06	3.1007e+06
CAP1	Q01518	CAP1_HUMAN	326061	328303	327182	239951	339527	289739	437630	444204	440917	506169	369073	437621
PFKP	Q01813	PFKAP_HUMAN	54575.8	42240.5	48408.1	123550	61027.6	92288.7	65040.9	100392	82716.4	78649.2	85236.2	81942.7
EWSR1	Q01844	EWS_HUMAN	44996.7	27341.9	36169.3	49763.9	0	24881.9	51722.8	43883.8	47803.3	33445.7	60419.4	46932.5
TAGLN	Q01995	TAGL_HUMAN	70747.3	25181.7	47964.5	39629.8	102590	71109.8	38955	26951.6	32953.3	13496.4	15120.5	14308.4
DSG1	Q02413	DSG1_HUMAN	76931.4	87377.8	82154.6	71063.7	13234.6	42149.2	55024.9	36081.8	45553.3	38821.6	7948.38	23385
MAP2K1	Q02750	MP2K1_HUMAN	63788.2	55509.8	59649	135959	0	67979.5	77413.5	67811.7	72612.6	39736.1	19269.8	29503
TEK	Q02763	TIE2_HUMAN	67836	71857.7	69846.8	20657.6	54027.7	37342.6	75974.4	74289.9	75132.1	53745.3	48467.7	51106.5
FKBP4	Q02790	FKBP4_HUMAN	80692.8	75330.9	78011.8	123986	152887	138436	77016.2	74365.1	75690.7	97228.3	108613	102921
PLOD1	Q02809	PLOD1_HUMAN	17214.1	30039.1	23626.6	158049	127120	142584	34483.2	52683.8	43583.5	121008	163295	142152
NUCB1	Q02818	NUCB1_HUMAN	66540.9	95924.1	81232.5	334303	332956	333630	104321	163883	134102	533417	604899	569158
RPL6	Q02878	RL6_HUMAN	86674.6	70910.7	78792.6	24990.6	59549.9	42270.3	44363	66127.5	55245.2	21896.7	64466.6	43181.6
AKAP12	Q02952	AKA12_HUMAN	172740	178885	175813	114632	75700.6	95166.3	193630	176356	184993	183502	184280	183891
CAV1	Q03135	CAV1_HUMAN	517885	310726	414305	190928	107547	149238	367446	245403	306425	207197	189948	198572
LMNB2	Q03252	LMNB2_HUMAN	116896	96535.4	106716	151133	199876	175505	152317	96882.2	124599	280668	217674	249171
PLAUR	Q03405	UPAR_HUMAN	58541.3	88169.2	73355.3	0	65393.7	32696.8	44999.7	44210.9	44605.3	16534.7	44575.6	30555.1
UBXN1	Q04323	UBXN1_HUMAN	499918	612366	556142	0	0	0	272002	263433	267718	399768	340969	370369
GBE1	Q04446	GLGB_HUMAN	202650	249429	226039	172718	110119	141418	286259	375712	330985	217529	189801	203665
EIF4G1	Q04637	IF4G1_HUMAN	56471.5	28895.1	42683.3	67519.5	54728.8	61124.1	37902.4	32244.8	35073.6	64398.1	73747.7	69072.9
KRT17	Q04695	K1C17_HUMAN	232348	47526.8	139937	134597	0	67298.4	29892.9	43151	36522	62395.4	22894.1	42644.7
GLO1	Q04760	LGUL_HUMAN	167698	226031	196865	188117	132450	160284	224244	304985	264615	298924	203410	251167
SSBP1	Q04837	SSBP_HUMAN	62579.5	18559.9	40569.7	24994.9	71315.7	48155.3	57236.8	79280.3	68258.5	202108	207973	205040
YWHAH	Q04917	1433F_HUMAN	252027	185419	218723	159679	393700	276690	233467	216834	225151	545933	439189	492561
PTPN12	Q05209	PTN12_HUMAN	78043.6	54935	66489.3	27721.5	0	13860.7	57802.8	55696.7	56749.8	25589.1	30209.8	27899.5
CALD1	Q05682	CALD1_HUMAN	383710	308738	346224	357879	216579	287229	274995	198007	236501	270187	321476	295831
PTPN11	Q06124	PTN11_HUMAN	45543.1	38529.2	42036.1	24248.1	74649.7	49448.9	55205.6	51549.9	53377.8	33854.1	34257.5	34055.8
PSME1	Q06323	PSME1_HUMAN	55300.2	39452.5	47376.3	105386	98914.1	102150	107960	149161	128560	163614	155024	159319
APLP2	Q06481	APLP2_HUMAN	67705.8	46443.2	57074.5	95210.2	96869.5	96039.8	34415.2	28382.6	31398.9	26655.8	84683.1	55669.4
PRDX1	Q06830	PRDX1_HUMAN	408526	575406	491966	767463	461410	614436	864190	1.43145e+06	1.14782e+06	1.03502e+06	844299	939659
RPL18	Q07020	RL18_HUMAN	68440.5	51448.3	59944.4	51873.2	0	25936.6	91065.3	156437	123751	59984.4	137930	98957.2
C1QBP	Q07021	C1QBP_HUMAN	102006	55061.1	78533.3	128507	66596.8	97551.9	58843.2	53918.9	56381.1	123143	103793	113468
TJP1	Q07157	ZO1_HUMAN	66036.5	32890.6	49463.5	50648.1	63481.1	57064.6	51106.3	37935.9	44521.1	64089.4	53876.8	58983.1
KHDRBS1	Q07666	KHDR1_HUMAN	129321	35587.2	82454.2	69878.9	123137	96508	97509.3	54854.2	76181.8	108906	107398	108152
SRSF1	Q07955	SRSF1_HUMAN	56285.5	37553.1	46919.3	91379.8	201254	146317	51974.9	23713.2	37844	44606.1	104415	74510.3
PCDH1	Q08174	PCDH1_HUMAN	67275.6	58902.8	63089.2	58663.8	172842	115753	67201.9	34150.6	50676.3	87175.5	104804	95989.8
PPP3CA	Q08209	PP2BA_HUMAN	587804	298582	443193	219502	236804	228153	214339	197887	206113	189964	216373	203168
DHX9	Q08211	DHX9_HUMAN	41008.8	30539	35773.9	66150.1	55765.2	60957.7	60087	43596.5	51841.7	28314.7	55456.3	41885.5
DSC1	Q08554	DSC1_HUMAN	115489	155157	135323	98085.1	0	49042.5	75867.8	47857.5	61862.6	22639.3	8820.25	15729.8
PUDP	Q08623	HDHD1_HUMAN	20719.6	90010.1	55364.8	0	0	0	115786	93652.1	104719	83885.5	76167.1	80026.3
SPOCK1	Q08629	TICN1_HUMAN	0	11450.1	5725.03	472056	267804	369930	28346.6	41965	35155.8	132139	200339	166239
RBBP4	Q09028	RBBP4_HUMAN	279682	212992	246337	257930	416945	337438	174063	130991	152527	358458	317299	337879
AHNAK	Q09666	AHNK_HUMAN	946686	891938	919312	669539	681594	675566	1.07085e+06	913885	992367	854588	772067	813328
GALNT2	Q10471	GALT2_HUMAN	65345.6	36225.3	50785.4	54470.4	65227.4	59848.9	49773.7	32256.7	41015.2	33569.5	46233.2	39901.3
GALNT1	Q10472	GALT1_HUMAN	10800.7	20087.8	15444.3	34408.8	0	17204.4	50665.4	46220.7	48443.1	64357.4	70467.4	67412.4
AP1B1	Q10567	AP1B1_HUMAN	61378.4	73179.1	67278.8	30852.3	70633.2	50742.8	101250	85915.2	93582.7	74317.1	66710.3	70513.7
BST1	Q10588	BST1_HUMAN	89878.7	96703.7	93291.2	29517.4	49125.8	39321.6	66841.2	70018.3	68429.8	41312.4	36640.4	38976.4
SCRN1	Q12765	SCRN1_HUMAN	74400	81657.8	78028.9	133841	97962.3	115902	39703.4	75643.1	57673.2	60884.9	81332.6	71108.7
TWF1	Q12792	TWF1_HUMAN	45499.5	35838.1	40668.8	78859.7	29442.6	54151.1	70725.8	92263.1	81494.5	64905.2	55722.4	60313.8
EFEMP1	Q12805	FBLN3_HUMAN	497199	693068	595134	1.30852e+06	1.63293e+06	1.47073e+06	1.58314e+06	1.19281e+06	1.38798e+06	2.63046e+06	2.59873e+06	2.6146e+06
FSTL1	Q12841	FSTL1_HUMAN	119625	197414	158519	600706	718828	659767	189119	286097	237608	596397	772090	684243
TP53BP1	Q12888	TP53B_HUMAN	170723	79609.9	125166	81949.1	144627	113288	133943	71931.6	102938	70361.5	130098	100230
AIMP1	Q12904	AIMP1_HUMAN	166151	199544	182847	115292	231782	173537	211525	223637	217581	173297	152914	163106
ILF2	Q12905	ILF2_HUMAN	121333	61311.2	91322.2	473748	199546	336647	201304	153494	177399	271522	301351	286436
ILF3	Q12906	ILF3_HUMAN	278170	227478	252824	364545	470097	417321	418071	280272	349172	511707	454648	483178
LMAN2	Q12907	LMAN2_HUMAN	58032.9	71256	64644.5	35793.4	72549.5	54171.5	76333.1	59592.2	67962.6	75512	83867.1	79689.5
GPS1	Q13098	CSN1_HUMAN	12998.1	11264.6	12131.4	43631.6	0	21815.8	26436.7	26658.3	26547.5	39938.9	43179.4	41559.2
[truncated: 409 more rows]
