# Supplementary material for: Proteomic Profiling of Endothelial Cell Secretomes After Exposure to Calciprotein Particles Reveals Downregulation of Basement Membrane Assembly and Increased Release of Soluble CD59
Source: Int J Mol Sci. 2024 Oct 23;25(21):11382. doi: 10.3390/ijms252111382 (PMC11546392; doi:10.3390/ijms252111382)
Supplement: Supplementary file 1 [file ijms-25-11382-s001.zip › Datafile S14 (physiological vs pathological secretome - TOP 50 proteins).xlsx]

## Sheet: HCAEC (DPBS & MPP)
Gene name	Protein	Mean average expression
P02769	P02769	23.4709
VIM	P08670	22.6275
ACTG1	P63261	22.1759
THBS1	P07996	22.1421
ENO1	P06733	22.0873
GAPDH	P04406	22.0284
SPARC	P09486	21.9606
PPIA	P62937	21.8883
TMSB4X	P62328	21.7149
PFN1	P07737	21.6439
CCN2	P29279	21.488
PSAP	P07602	21.4704
KRT1	P04264	21.1789
TPI1	P60174	21.1678
HSPG2	P98160	21.1393
YWHAE	P62258	21.0863
YWHAZ	P63104	21.0127
TMSB10	P63313	20.9056
SERPINE1	P05121	20.8855
P00761	P00761	20.7892
FABP5	Q01469	20.7825
MT2A	P02795	20.7411
CFL1	P23528	20.723
ACTN1	P12814	20.698
ACTB	P60709	20.6688
VWF	P04275	20.6648
EFEMP1	Q12805	20.6412
FN1	P02751	20.5748
B2M	P61769	20.5597
FKBP1A	P62942	20.5255
TPM4	P67936	20.4918
IGFBP7	Q16270	20.4731
CALM1	P0DP23	20.4596
PSMD11	O00231	20.4501
TKT	P29401	20.4405
NME2	P22392	20.4032
SOD1	P00441	20.245
MIF	P14174	20.2205
PROCR	Q9UNN8	20.1559
HSP90AA1	P07900	20.1464
ANPEP	P15144	20.0666
GRN	P28799	20.0487
FLNA	P21333	20.0162
CTSB	P07858	19.9866
GSTP1	P09211	19.9733
LDHB	P07195	19.9719
HBB	P68871	19.9544
PGK1	P00558	19.9515
TXNRD1	Q16881	19.9347
LDHA	P00338	19.9003

## Sheet: HITAEC (DPBS & MPP)
Gene name	Protein	Mean average expression
TMSB4X	P62328	23.2271
VIM	P08670	22.9167
THBS1	P07996	22.5628
ACTG1	P63261	22.4221
PPIA	P62937	22.1756
SPARC	P09486	22.0479
ENO1	P06733	21.9426
GAPDH	P04406	21.9111
CCN2	P29279	21.8813
P02769	P02769	21.879
TMSB10	P63313	21.5886
HSPG2	P98160	21.5037
PFN1	P07737	21.4664
FABP5	Q01469	21.4529
ACTB	P60709	21.262
TPI1	P60174	21.2125
EFEMP1	Q12805	21.2091
CFL1	P23528	21.2033
PSAP	P07602	20.9772
YWHAE	P62258	20.9304
YWHAZ	P63104	20.8997
LGALS1	P09382	20.8557
B2M	P61769	20.7944
TPM4	P67936	20.7487
VWF	P04275	20.6657
FABP4	P15090	20.6342
SERPINE1	P05121	20.6273
TKT	P29401	20.6234
FKBP1A	P62942	20.5731
IGFBP7	Q16270	20.5257
ACTN1	P12814	20.5241
KRT1	P04264	20.4733
CLU	P10909	20.4291
MIF	P14174	20.4047
CALM1	P0DP23	20.3907
SOD1	P00441	20.3219
ALDOA	P04075	20.2934
GSTP1	P09211	20.2854
LMNA	P02545	20.2603
MSN	P26038	20.2331
HMGA1	P17096	20.1622
CTSB	P07858	20.1203
LDHA	P00338	20.0985
PGK1	P00558	20.0892
ANXA2	P07355	20.0731
MMRN1	Q13201	20.0708
TAGLN2	P37802	19.9531
MT2A	P02795	19.9497
NME2	P22392	19.9233
HSP90AA1	P07900	19.9221

## Sheet: HCAEC (CPP-P & CPP-S)
Gene name	Protein	Mean average expression
TMSB4X	P62328	23.4709
TMSB10	P63313	22.6361
GAPDH	P04406	22.5917
PPIA	P62937	22.5549
P02769	P02769	22.5025
ENO1	P06733	22.1171
PFN1	P07737	21.9295
KRT1	P04264	21.8683
TPI1	P60174	21.8034
MT2A	P02795	21.7153
ACTB	P60709	21.7115
MIF	P14174	21.3845
ACTG1	P63261	21.3707
VIM	P08670	21.3471
FKBP1A	P62942	21.2994
SOD1	P00441	21.2993
TKT	P29401	21.1374
CFL1	P23528	20.9389
PGK1	P00558	20.9316
ANXA2	P07355	20.8682
KRT10	P13645	20.8548
CD59	P13987	20.8307
SH3BGRL3	Q9H299	20.6951
FABP5	Q01469	20.6718
PSAP	P07602	20.6485
RPS27A	P62979	20.6473
WDR1	O75083	20.6448
P00761	P00761	20.5913
ANPEP	P15144	20.5468
GPI	P06744	20.5391
LDHB	P07195	20.5345
YWHAE	P62258	20.4728
CYCS	P99999	20.4194
GSTP1	P09211	20.41
PROCR	Q9UNN8	20.4027
LDHA	P00338	20.3864
SERPINE1	P05121	20.3793
MCAM	P43121	20.2976
PEBP1	P30086	20.2871
LTF	P02788	20.2525
TALDO1	P37837	20.222
YWHAZ	P63104	20.1982
ALDOA	P04075	20.1692
TXNRD1	Q16881	20.1396
NME2	P22392	20.0947
ALB	P02768	20.0298
GNS	P15586	20.0244
FSCN1	Q16658	19.9807
GSTO1	P78417	19.9518
ICAM2	P13598	19.9231

## Sheet: HITAEC (CPP-P & CPP-S)
Gene name	Protein	Mean average expression
TMSB4X	P62328	23.4709
TMSB10	P63313	22.6648
P02769	P02769	22.5305
GAPDH	P04406	22.4211
PFN1	P07737	22.2082
PPIA	P62937	22.1768
ENO1	P06733	22.0114
VIM	P08670	21.9529
FABP5	Q01469	21.8594
TPI1	P60174	21.7579
ACTG1	P63261	21.644
CFL1	P23528	21.4029
MIF	P14174	21.3494
FKBP1A	P62942	21.3063
LGALS1	P09382	21.2807
ACTB	P60709	21.2783
PSAP	P07602	21.1481
FABP4	P15090	21.0719
GSTP1	P09211	20.9882
TKT	P29401	20.9787
SOD1	P00441	20.871
VWF	P04275	20.8532
MT2A	P02795	20.8293
ANXA2	P07355	20.7749
CD59	P13987	20.6926
PGK1	P00558	20.6508
SERPINE1	P05121	20.6234
TAGLN2	P37802	20.6092
ALDOA	P04075	20.4722
LDHA	P00338	20.4697
KRT1	P04264	20.413
NME2	P22392	20.3884
EFEMP1	Q12805	20.3789
GPI	P06744	20.3659
B2M	P61769	20.35
WDR1	O75083	20.2722
ACTN1	P12814	20.2625
PRCP	P42785	20.2579
TALDO1	P37837	20.2215
YWHAZ	P63104	20.1976
YWHAE	P62258	20.1587
PGAM1	P18669	20.1581
LDHB	P07195	20.134
DBI	P07108	20.1294
PRDX1	Q06830	20.0823
TXNRD1	Q16881	20.0721
CTSB	P07858	20.0619
THBS1	P07996	20.0256
RPS27A	P62979	20.0034
ANPEP	P15144	19.9491
