# Supplementary material for: Proteomic Profiling of Endothelial Cell Secretomes After Exposure to Calciprotein Particles Reveals Downregulation of Basement Membrane Assembly and Increased Release of Soluble CD59
Source: Int J Mol Sci. 2024 Oct 23;25(21):11382. doi: 10.3390/ijms252111382 (PMC11546392; doi:10.3390/ijms252111382)
Supplement: Supplementary file 1 [file ijms-25-11382-s001.zip › Datafile S15 (Figure 3B).xlsx]

## Sheet: Raw
Gene name	Protein	UNIPROT	Area HCAEC CPP-P 2.x	Area HCAEC CPP-P 4.x	Area HCAEC CPP-P 6.x	Area HCAEC CPP-S 2.x	Area HCAEC CPP-S 4.x	Area HCAEC CPP-S 6.x	Area DPBS 2	Area HCAEC DPBS 4.x	Area HCAEC MPP 2.x	Area HCAEC MPP 6.x	Area HITAEC CPP-P 2.x	Area HITAEC CPP-P 4.x	Area HITAEC CPP-P 6.x	Area HITAEC CPP-S 2.x	Area HITAEC CPP-S 4.x	Area HITAEC CPP-S 6.x	Area HITAEC DPBS 2.x	Area HITAEC DPBS 4.x	Area HITAEC DPBS 6.x	Area HITAEC MPP 2.x	Area HITAEC MPP 4.x	Area HITAEC MPP 6.x
ABI3BP	Q7Z7G0	TARSH_HUMAN	0	0	0	0	13895.2	0	0	38389	74250.3	76057.6	19157.9	25832	28684.6	20524.4	14717.8	18081.2	28586.5	35335.1	48319.5	51859.2	45520.3	42826.1
AGRN	O00468	AGRIN_HUMAN	0	0	0	0	0	0	123012	128743	140947	140965	32450.9	32125.3	28342.2	75189.1	68200	57826.8	84874.2	70224.7	89967.7	144521	153769	152922
AHSG	P02765	FETUA_HUMAN	656877	522623	252408	428990	455188	824816	0	554799	1318038	907613	326097	536458	145855	500092	442713	441599	0	223459	232267	777174	0	234103
BGN	P21810	PGS1_HUMAN	49421	27973.5	0	0	46017.7	13355.6	211194	374765	262645	165425	44259.5	32000.3	22896	240603	202579	163886	452913	713034	904057	1.35722e+06	977872	1.00546e+06
CALR	P27797	CALR_HUMAN	291299	380017	344748	97203.8	213692	141956	891788	1.01075e+06	368695	250846	173940	172333	172385	249232	183584	161070	226826	251497	512937	361405	238639	388413
CAV1	Q03135	CAV1_HUMAN	455394	706376	391884	152632	433600	345945	120874	260983	93285.3	121808	377202	359327	365810	258047	245905	232257	257893	171366	192333	203844	261745	104255
CCN1	O00622	CCN1_HUMAN	103235	89126.1	86708	146648	162240	183477	146365	167594	297297	358069	156158	142859	130931	129916	134967	99526.6	684996	249480	145676	341414	606135	541994
CCN2	P29279	CCN2_HUMAN	680729	464773	555705	826865	928448	928012	2354671	1.58185e+06	2.82739e+06	2.92145e+06	1.08646e+06	735476	876784	945831	998786	979458	5.19594e+06	3.0478e+06	2.2417e+06	3285255	5.87249e+06	6260817
CD59	P13987	CD59_HUMAN	1.35843e+06	2176717	1.32502e+06	2.14778e+06	2595190	2.24438e+06	414893	274688	259674	300944	1580226	1.49818e+06	1.84133e+06	1.56469e+06	1.77147e+06	1.97005e+06	251348	328477	332219	472064	371152	226024
CD63	P08962	CD63_HUMAN	112339	201154	146847	80462.5	101048	71904.5	0	85129.3	0	0	117802	69660.9	67017.1	50747.3	43205.4	36595.5	179704	16728.9	18219.4	39818.1	0	0
CLU	P10909	CLUS_HUMAN	154932	63806.9	50093	71315.9	61583.5	73094.9	168498	157982	258275	188177	258957	181677	172190	426143	461036	408519	2.43221e+06	1.9252e+06	1.11997e+06	1.33624e+06	1.8288e+06	1.13755e+06
COL4A2	P08572	CO4A2_HUMAN	56268.8	55962.6	56555.4	82740.1	87400	64158.1	69430.7	76555	119062	142431	81233.2	71805.2	77485.1	73785.3	88782.4	76257.5	102005	93909.1	77052.6	115091	159999	148039
COL5A2	P05997	CO5A2_HUMAN	110167	78067.2	79781.3	105945	127202	96509.3	106731	136528	261989	263482	140305	112777	99471.9	59926.6	74236.1	39522.8	154847	94343.4	59650.6	124625	166777	146974
COL6A1	P12109	CO6A1_HUMAN	18866.5	21174.2	0	0	39222.2	21110.3	83211	62642.7	64613.4	64721.7	35769	33308.1	25478	50710.2	44556.4	51728.9	55196.9	68054.7	72028.3	84336.1	57849.5	40565
CTSL	P07711	CATL1_HUMAN	47374.1	65142.7	33641.8	0	76197.9	76452.3	0	98924.8	115707	122376	79250.9	64333	63544.9	85156.6	72111.7	27369.2	101880	67390	28210	104431	139031	74398.4
EFEMP1	Q12805	FBLN3_HUMAN	788956	353178	349463	685754	741394	652055	1.20415e+06	1.4129e+06	1.67616e+06	1.58969e+06	1.87394e+06	1.48674e+06	1.38874e+06	1.23508e+06	1.23568e+06	1.10768e+06	3.67999e+06	2.11851e+06	2.09289e+06	2.23735e+06	2.53938e+06	3.01946e+06
FBN1	P35555	FBN1_HUMAN	0	0	0	0	18720.3	0	110543	143603	147951	151472	43276.4	35222.7	31895.9	66059.1	61209.2	63883.9	193913	146078	132909	194875	197534	207315
FLOT2	Q14254	FLOT2_HUMAN	109826	149030	147978	92432.1	102076	67774.4	0	51074.2	0	0	91680.9	96077.5	81776.8	77559.2	59275.8	94824.9	0	28411.3	77613.4	59010.5	0	0
FN1	P02751	FINC_HUMAN	182490	210461	205506	234508	299952	234032	743860	1.47141e+06	2.02283e+06	2.05987e+06	232511	163270	161186	272328	226733	193172	932809	682991	450650	917381	1.0646e+06	1.11637e+06
HDGF	P51858	HDGF_HUMAN	83086.4	116574	113961	290694	91036.1	76996.3	98674.3	147323	262794	249742	103960	125747	99611.3	84697.1	72635.1	71588.3	150013	190951	170514	191067	232383	205571
HSP90AA1	P07900	HS90A_HUMAN	495277	440526	585356	394753	640745	324292	1.10182e+06	1.34375e+06	971783	776418	600692	621372	644970	619221	437503	441577	680145	744256	1.12123e+06	1.50653e+06	1.16793e+06	1.4528e+06
HSP90B1	P14625	ENPL_HUMAN	117072	103400	94519	0	100431	71301.7	282719	330736	303518	209820	110882	112020	102777	141221	116750	133810	123413	128593	219112	235068	265277	288466
HSPG2	P98160	PGBM_HUMAN	296358	262652	207621	322501	306328	197273	1.51002e+06	2.54412e+06	2.04427e+06	1.81386e+06	496110	313005	317394	1.33081e+06	975588	1.06978e+06	2.00597e+06	2.4411e+06	3000614	4.30758e+06	2.81511e+06	4.19697e+06
IGFBP7	Q16270	IBP7_HUMAN	1017168	753045	752069	847751	819975	799225	1.26215e+06	1.06404e+06	1.2409e+06	1.62779e+06	1326393	1.10435e+06	1.14909e+06	802870	907475	724233	2.15966e+06	1.51392e+06	1.11714e+06	1.72141e+06	2.05004e+06	1.67614e+06
ITIH2	P19823	ITIH2_HUMAN	73339.9	68820	69206.7	0	105231	76410.1	155446	183712	151778	123281	84089.5	126762	85810.1	69297.5	50779.1	91540.8	0	59853.1	39139	59676.1	82739.1	78074.1
LAMA4	Q16363	LAMA4_HUMAN	70523.2	71273.8	99208.3	146110	159860	106739	275182	301347	278738	278174	223232	216857	202375	332618	285061	334605	323863	347858	390061	550176	405394	452241
LAMB1	P07942	LAMB1_HUMAN	96992.1	110132	133596	228554	216530	167653	304701	409424	422609	366946	246027	233013	204423	359972	292758	269762	402901	311322	378047	496218	454898	458531
LAMC1	P11047	LAMC1_HUMAN	95269.5	102304	131905	137292	191319	149316	297649	390273	438575	419791	231082	218470	185668	325835	274142	237918	521214	267854	264793	409940	418306	450916
LOXL2	Q9Y4K0	LOXL2_HUMAN	75497	63613.4	0	0	41271.4	0	204387	233686	341626	365120	60735.7	32866.1	31235	113985	100333	103035	388490	305482	260875	397614	343648	358953
LTBP2	Q14767	LTBP2_HUMAN	58128.3	65219.4	53726.7	0	48930.5	51516.8	0	79419	257012	288979	56252.7	41289.2	46880.1	51932.9	51417.3	56997.3	109246	100113	101526	106466	132875	93815.2
MFAP2	P55001	MFAP2_HUMAN	28594.2	0	0	0	43420	30588.8	290340	307113	298645	261529	99550.3	72345.1	68428.5	190742	185147	141495	767971	600105	645951	760165	672476	488729
MIF	P14174	MIF_HUMAN	1.90426e+06	3.66921e+06	3.3271e+06	2.23289e+06	2.69709e+06	4.17935e+06	1.2942e+06	465827	1.64823e+06	1.54796e+06	2.63568e+06	2939233	4763140	1.64125e+06	3091306	2.68052e+06	2.09198e+06	1.79745e+06	1.04334e+06	1.44562e+06	1402205	1.46673e+06
MMP2	P08253	MMP2_HUMAN	173320	133954	190193	214446	269020	191118	511451	419426	529762	478902	195840	181666	172306	169602	155710	137141	296158	270853	208055	353998	252187	353536
MMRN1	Q13201	MMRN1_HUMAN	141521	82592.3	98560	258651	94343.2	68693.4	343877	250387	278239	206312	564105	489439	614758	832148	915954	931067	1.07988e+06	1.19633e+06	1.06827e+06	1.23815e+06	1.11097e+06	1.20761e+06
NID1	P14543	NID1_HUMAN	48226.2	65178.9	38212.4	0	51437.3	52233.2	107142	111817	117289	127121	69252.1	47315.2	42823	78927.1	84515	82712.9	167606	154760	170213	226200	208928	230162
PLOD3	O60568	PLOD3_HUMAN	0	0	0	0	0	0	89411.1	87712.2	184341	195178	29015.6	21847.2	16553.6	43095.2	43361.8	35867.8	94579.5	66064.6	66280	78685.5	133331	103110
POSTN	Q15063	POSTN_HUMAN	30380	36736.1	0	0	44675.9	33140.6	176765	101655	141196	122424	21756.8	16592.1	17481.1	49606.9	39071.4	40867.3	78399.9	70890.5	71194.6	68149.8	72068.2	59014.3
PSAP	P07602	SAP_HUMAN	1.2921e+06	1278460	1.71977e+06	2.12149e+06	1.81683e+06	2063402	2.15776e+06	2329858	2295843	2.24999e+06	1.61541e+06	2.00522e+06	2.73173e+06	2.7372e+06	2.99728e+06	2.63711e+06	1.86822e+06	2.07309e+06	1.82922e+06	2041249	2.6772e+06	2.47435e+06
PXDN	Q92626	PXDN_HUMAN	14290.4	0	0	0	23698.3	32283	58691.2	41187.1	91486.6	87751.8	38667.8	37537	36352	43337	42359.1	47530.3	73395.7	61579.9	66391.9	84567.2	99466.7	74030.3
SERPINH1	P50454	SERPH_HUMAN	70993.7	65141.9	47769.4	76744.9	84240.1	74505.9	181279	211082	124736	89056.6	62146.5	59054.9	53078.4	141300	132714	126145	154213	176021	129728	62541	65018.5	65540.7
SPARC	P09486	SPRC_HUMAN	437136	375730	254070	303355	700720	394884	2.6287e+06	3.00496e+06	2.85313e+06	3.5359e+06	685084	447743	429809	1.59889e+06	1374072	1.10348e+06	4.03316e+06	3755396	3205233	5.36154e+06	4981776	4833878
THBS1	P07996	TSP1_HUMAN	775975	556692	494042	786908	744674	489931	2.11635e+06	5126060	4.80567e+06	4443149	744022	621994	679272	1.71302e+06	1.52394e+06	1.52934e+06	4194709	3.79429e+06	4486621	6.50473e+06	6.3491e+06	9223411
TIMP1	P01033	TIMP1_HUMAN	187279	195137	166442	164331	177672	191346	488489	256950	468752	302582	353347	283076	356510	268991	267852	192356	362421	386745	173699	385013	350057	379600
TIMP2	P16035	TIMP2_HUMAN	119930	138135	144520	170054	149455	164246	834590	284032	436628	554945	237677	231215	254945	260300	230239	265894	692148	424871	433175	549102	513426	627310
TINAGL1	Q9GZM7	TINAL_HUMAN	50303.1	59522.2	54145	77005.4	58441.5	45345.6	212575	178503	230637	172497	66931.3	35833.6	40371.7	77999	76419.8	68300.2	162543	195961	125781	192646	208050	172231
VWF	P04275	VWF_HUMAN	352331	328560	479850	578259	846779	509013	1.2463e+06	1.59821e+06	1.58542e+06	1.4734e+06	1.94114e+06	1.71475e+06	1.86871e+06	2.2227e+06	1.8909e+06	1737663	1.58151e+06	1.73004e+06	1.79887e+06	2.13058e+06	1.76995e+06	2.01908e+06

## Sheet: Analysis
Gene name	Protein	UNIPROT	Secr meanArea HCAEC (CPP-P + CPP-S)	Secr meanArea HCAEC (DPBS + MPP)	Secr meanArea HITAEC (CPP-P + CPP-S)	Secr meanArea HITAEC (DPBS + MPP)	Secr meanArea
ABI3BP	Q7Z7G0	TARSH_HUMAN	2315.86	47174.2	21166.3	42074.4	26456.2
AGRN	O00468	AGRIN_HUMAN	0	133417	49022.4	116046	69276.4
AHSG	P02765	FETUA_HUMAN	523483	695112	398802	244501	444599
BGN	P21810	PGS1_HUMAN	22794.6	253507	117704	901760	330344
CALR	P27797	CALR_HUMAN	244819	630520	185424	329953	321966
CAV1	Q03135	CAV1_HUMAN	414305	149238	306425	198572	277853
CCN1	O00622	CCN1_HUMAN	128572	242331	132393	428283	232037
CCN2	P29279	CCN2_HUMAN	730755	2.42134e+06	937132	4.31733e+06	2.07258e+06
CD59	P13987	CD59_HUMAN	1.97459e+06	312550	1.70433e+06	330214	1.15022e+06
CD63	P08962	CD63_HUMAN	118959	21282.3	64171.3	42411.7	65381
CLU	P10909	CLUS_HUMAN	79137.7	193233	318087	1.62999e+06	588011
COL4A2	P08572	CO4A2_HUMAN	67180.9	101870	78224.8	116016	89818.5
COL5A2	P05997	CO5A2_HUMAN	99611.9	192183	87706.5	124536	119994
COL6A1	P12109	CO6A1_HUMAN	16728.9	68797.2	40258.4	63005.1	45233.8
CTSL	P07711	CATL1_HUMAN	49801.5	84252.1	65294.4	85889.9	70132.9
EFEMP1	Q12805	FBLN3_HUMAN	595134	1.47073e+06	1.38798e+06	2.6146e+06	1.52133e+06
FBN1	P35555	FBN1_HUMAN	3120.05	138392	50257.9	178771	88475.5
FLOT2	Q14254	FLOT2_HUMAN	111519	12768.6	83532.5	27505.8	63019.1
FN1	P02751	FINC_HUMAN	227825	1.57449e+06	208200	860800	639951
HDGF	P51858	HDGF_HUMAN	128725	189633	93039.7	190083	146801
HSP90AA1	P07900	HS90A_HUMAN	480158	1.04844e+06	560889	1.11215e+06	777861
HSP90B1	P14625	ENPL_HUMAN	81120.6	281698	119577	209988	163223
HSPG2	P98160	PGBM_HUMAN	265456	1.97807e+06	750449	3.12789e+06	1.48977e+06
IGFBP7	Q16270	IBP7_HUMAN	831539	1.29872e+06	1.0024e+06	1.70639e+06	1.20167e+06
ITIH2	P19823	ITIH2_HUMAN	65501.3	153554	84713.2	53246.9	83408.4
LAMA4	Q16363	LAMA4_HUMAN	108952	283360	265792	411599	265977
LAMB1	P07942	LAMB1_HUMAN	158910	375920	267659	416986	298409
LAMC1	P11047	LAMC1_HUMAN	134567	386572	245519	388837	279992
LOXL2	Q9Y4K0	LOXL2_HUMAN	30063.6	286205	73698.4	342510	173748
LTBP2	Q14767	LTBP2_HUMAN	46253.6	156352	50794.9	107340	84170.1
MFAP2	P55001	MFAP2_HUMAN	17100.5	289407	126285	655899	270606
MIF	P14174	MIF_HUMAN	3.00165e+06	1.23906e+06	2.95852e+06	1.54122e+06	2.27112e+06
MMP2	P08253	MMP2_HUMAN	195342	484885	168711	289131	266302
MMRN1	Q13201	MMRN1_HUMAN	124060	269704	724578	1.1502e+06	594175
NID1	P14543	NID1_HUMAN	42548	115842	67590.9	192978	103731
PLOD3	O60568	PLOD3_HUMAN	0	139161	31623.5	90341.7	58565.2
POSTN	Q15063	POSTN_HUMAN	24155.4	135510	30895.9	69952.9	58730.3
PSAP	P07602	SAP_HUMAN	1.71534e+06	2258364	2.45399e+06	2.16055e+06	2.13694e+06
PXDN	Q92626	PXDN_HUMAN	11711.9	69779.2	40963.9	76571.9	47936.5
SERPINH1	P50454	SERPH_HUMAN	69899.3	151538	95739.7	108844	102411
SPARC	P09486	SPRC_HUMAN	410982	3.00567e+06	939846	4.36183e+06	2.10448e+06
THBS1	P07996	TSP1_HUMAN	641370	4.12281e+06	1.13526e+06	5.75881e+06	2.80472e+06
TIMP1	P01033	TIMP1_HUMAN	180368	379193	287022	339589	289029
TIMP2	P16035	TIMP2_HUMAN	147724	527549	246712	540005	350765
TINAGL1	Q9GZM7	TINAL_HUMAN	57460.4	198553	60975.9	176202	116456
VWF	P04275	VWF_HUMAN	515799	1.47583e+06	1.89598e+06	1.83834e+06	1.42745e+06
