# Supplementary material for: Proteomic Profiling of Endothelial Cell Secretomes After Exposure to Calciprotein Particles Reveals Downregulation of Basement Membrane Assembly and Increased Release of Soluble CD59
Source: Int J Mol Sci. 2024 Oct 23;25(21):11382. doi: 10.3390/ijms252111382 (PMC11546392; doi:10.3390/ijms252111382)
Supplement: Supplementary file 1 [file ijms-25-11382-s001.zip › Datafile S16 (HCAEC - DPBS & MPP vs HITAEC - DPBS & MPP).xlsx]

## Sheet: Raw
	Name.of.protein	logFC	AveExpr	t	P.Value	adj.P.Val	B
NAMPT	P43490	-1.42002	17.1094	-11.0706	9.52605e-11	1.00814e-07	14.7156
FABP4	P15090	-2.20521	19.8455	-10.6149	2.16774e-10	1.00814e-07	13.935
ACP5	P13686	1.73454	16.9094	10.5533	2.4273e-10	1.00814e-07	13.8223
DBN1	Q16643	0.744422	17.119	9.42096	2.10002e-09	6.29982e-07	11.7134
NES	P48681	1.07996	17.9277	9.26283	2.87469e-09	6.29982e-07	11.4072
KCTD12	Q96CX2	-1.01991	17.2332	-9.23589	3.03362e-09	6.29982e-07	11.355
MMRN1	Q13201	-2.40623	18.6373	-8.62108	1.0627e-08	1.89161e-06	10.1185
P01859	P01859	1.82283	16.3982	8.43346	1.57341e-08	2.45059e-06	9.74204
PTK7	Q13308	1.90707	16.698	8.24983	2.32068e-08	3.21285e-06	9.35332
PRCP	P42785	-0.867284	19.6908	-8.14554	2.89963e-08	3.61294e-06	9.12945
LGALS1	P09382	-1.23503	20.5134	-8.03341	3.69009e-08	4.17987e-06	8.89081
DSTN	P60981	-1.17784	17.4018	-7.9178	4.73962e-08	4.5917e-06	8.64408
NQO1	P15559	-1.43032	16.7684	-7.91286	4.7907e-08	4.5917e-06	8.638
VWF	P04275	-1.2947	20.2519	-7.86904	5.27007e-08	4.69036e-06	8.56846
ALDH2	P05091	-1.04146	15.9352	-7.77969	6.4065e-08	5.06536e-06	8.34665
TJP2	Q9UDY2	0.764841	15.6437	7.77276	6.50448e-08	5.06536e-06	8.33755
PSME1	Q06323	-0.993091	16.6456	-7.709	7.48236e-08	5.48413e-06	8.20529
FABP5	Q01469	-0.965903	21.2288	-7.68145	7.95033e-08	5.50339e-06	8.13442
GAA	P10253	0.970594	17.9345	7.47474	1.25751e-07	8.24659e-06	7.68204
PECAM1	P16284	0.666536	17.9555	7.26754	2.00248e-07	1.22422e-05	7.22761
RNASE1	P07998	1.64586	16.9028	7.2543	2.06329e-07	1.22422e-05	7.18488
SEPTIN9	Q9UHD8	0.813957	16.0858	7.21612	2.24952e-07	1.27405e-05	7.13476
AHNAK2	Q8IVF2	1.15885	17.2892	7.13502	2.70441e-07	1.40419e-05	6.94336
TCN2	P20062	-0.765309	15.6749	-7.13498	2.7047e-07	1.40419e-05	6.93826
NUDT14	O95848	1.08191	15.4756	7.04101	3.35166e-07	1.60745e-05	6.71327
CD109	Q6YHK3	-1.13605	17.0165	-7.04068	3.35424e-07	1.60745e-05	6.69968
RCN3	Q96D15	1.83094	15.5726	6.90723	4.55736e-07	2.10092e-05	6.43127
PEPD	P12955	0.72474	19.2026	6.89192	4.72117e-07	2.10092e-05	6.39707
UCHL1	P09936	-0.646083	17.9911	-6.87551	4.90349e-07	2.10681e-05	6.34134
KPRP	Q5T749	1.38574	15.3824	6.85303	5.165e-07	2.1452e-05	6.30563
KRT10	P13645	1.35767	19.7881	6.77723	6.15671e-07	2.4746e-05	6.11714
CORO1C	Q9ULV4	-0.617191	17.7991	-6.68438	7.64199e-07	2.9756e-05	5.90257
SNCA	P37840	-0.971937	16.0982	-6.61421	9.00434e-07	3.39982e-05	5.73038
RPS12	P25398	-0.95295	17.3984	-6.42565	1.40339e-06	5.14301e-05	5.30565
PRKAR2A	P13861	-1.03955	15.9394	-6.38101	1.55979e-06	5.55287e-05	5.20207
KRT14	P02533	1.56215	17.9003	6.33959	1.72085e-06	5.95605e-05	5.11487
PLD3	Q8IV08	1.00704	16.5035	6.30551	1.86606e-06	6.28407e-05	5.02546
ADM	P35318	-1.16016	16.2174	-6.26924	2.03434e-06	6.67048e-05	4.94097
MMP10	P09238	-0.954175	16.0017	-6.20345	2.3802e-06	7.55299e-05	4.82558
KRT2	P35908	1.39349	18.6134	6.18615	2.48067e-06	7.55299e-05	4.73128
S100A11	P31949	-0.982163	17.9515	-6.18537	2.48534e-06	7.55299e-05	4.72326
CAPZB	P47756	-0.748705	17.5778	-6.1702	2.5772e-06	7.64571e-05	4.7053
LASP1	Q14847	0.527701	17.7302	6.11027	2.97539e-06	8.62172e-05	4.57919
SMARCC2	Q8TAQ2	1.50853	16.5743	6.0994	3.05406e-06	8.64855e-05	4.5121
KRT17	Q04695	1.66914	15.8964	6.0568	3.38341e-06	9.36827e-05	4.43656
MAPK1	P28482	-1.14413	16.3027	-6.03919	3.52991e-06	9.56146e-05	4.39626
CSF1	P09603	-0.917861	16.4157	-6.02498	3.65283e-06	9.68388e-05	4.38051
EFNB2	P52799	0.686269	15.0306	5.96017	4.2712e-06	0.000108611	4.2049
KRT1	P04264	1.21433	20.9656	5.96484	4.22322e-06	0.000108611	4.2045
NAP1L4	Q99733	0.825226	17.0731	5.89764	4.96884e-06	0.000123824	4.05106
GDI2	P50395	-0.50993	19.5675	-5.87716	5.22166e-06	0.000127572	4.0253
EIF4A3	P38919	-0.836418	15.5772	-5.86233	5.41297e-06	0.000129703	3.98514
LTF	P02788	1.53389	18.9983	5.76485	6.86048e-06	0.000160062	3.74204
SRP9	P49458	-0.605418	16.3734	-5.74538	7.19381e-06	0.000160062	3.68944
TAX1BP3	O14907	0.937263	15.4533	5.75374	7.04887e-06	0.000160062	3.68523
CAPG	P40121	-1.2726	16.6533	-5.74938	7.12412e-06	0.000160062	3.67071
NANS	Q9NR45	-0.57387	16.1253	-5.71924	7.66749e-06	0.000166267	3.6393
EEF2	P13639	-0.663336	18.2071	-5.71541	7.73953e-06	0.000166267	3.6169
TMSB15A	P0CG34	0.966413	15.6608	5.69942	8.04763e-06	0.000169486	3.56791
PTGR1	Q14914	-1.02956	17.8053	-5.69367	8.16143e-06	0.000169486	3.54612
LXN	Q9BS40	1.20963	15.8087	5.67694	8.50184e-06	0.000173661	3.50074
NRCAM	Q92823	0.910242	16.5731	5.65694	8.92797e-06	0.000179423	3.45577
CLU	P10909	-2.61117	18.1382	-5.61662	9.8541e-06	0.000194892	3.35218
GNG12	Q9UBI6	-0.925451	15.8937	-5.60639	1.01042e-05	0.000196716	3.34684
ACOT7	O00154	-0.628864	15.6512	-5.59099	1.04929e-05	0.000201141	3.32274
PRDX3	P30048	-0.747872	17.5076	-5.57037	1.10372e-05	0.000208369	3.28631
GSR	P00390	0.613861	17.3135	5.54512	1.17429e-05	0.000218382	3.18508
FHL1	Q13642	0.596639	16.9641	5.50025	1.31118e-05	0.00023339	3.11064
S100A16	Q96FQ6	-0.805392	16.9661	-5.5101	1.27982e-05	0.00023339	3.09881
CAPRIN1	Q14444	1.0659	15.8112	5.50052	1.31033e-05	0.00023339	3.09811
DCTN2	Q13561	-0.64854	15.9204	-5.4878	1.35197e-05	0.000237261	3.06281
GNS	P15586	0.788228	19.326	5.46966	1.41371e-05	0.000244645	3.03133
DDB1	Q16531	0.423365	17.341	5.46406	1.43331e-05	0.000244645	2.99742
ARG1	P05089	1.46132	16.3169	5.42984	1.5594e-05	0.00026257	2.92137
RPSA	P08865	-0.667527	17.0713	-5.38201	1.75474e-05	0.000284278	2.83767
PSMD11	O00231	0.792148	19.5193	5.38154	1.75678e-05	0.000284278	2.78977
PRDX1	Q06830	-0.854512	19.5108	-5.3841	1.7457e-05	0.000284278	2.7895
BCAT1	P54687	-0.478805	17.1366	-5.31647	2.06323e-05	0.000329587	2.65728
GBA1	P04062	-0.669581	16.3982	-5.28522	2.22912e-05	0.000351581	2.6206
JUP	P14923	0.687789	15.8105	5.27842	2.26698e-05	0.000353083	2.58106
HLA-C	P10321	-0.721837	16.2086	-5.26355	2.35205e-05	0.000357521	2.50196
ALB	P02768	2.32681	18.4491	5.26341	2.35287e-05	0.000357521	2.49264
OLA1	Q9NTK5	-0.478913	15.8554	-5.20132	2.74444e-05	0.000411996	2.34098
ZNF185	O15231	1.13348	16.7775	5.19316	2.80058e-05	0.00041542	2.32812
G6PD	P11413	-0.735277	16.6392	-5.16824	2.97934e-05	0.000426696	2.31447
KRT5	P13647	1.45926	17.8739	5.17436	2.93442e-05	0.00042604	2.30033
DSP	P15924	1.2388	15.5536	5.17352	2.94057e-05	0.00042604	2.27094
PAFAH1B1	P43034	0.588609	17.2694	5.15142	3.10652e-05	0.000439855	2.22868
KRT9	P35527	1.32677	18.8208	5.14104	3.18762e-05	0.000446267	2.21612
ATP5F1A	P25705	1.06	15.9919	5.13316	3.25068e-05	0.000450039	2.17172
DSC1	Q08554	1.54147	16.0764	5.12561	3.31228e-05	0.000453528	2.15349
FLRT2	O43155	-0.575198	16.3213	-5.11757	3.37915e-05	0.000457655	2.14475
TF	P02787	1.53514	16.164	5.09554	3.56954e-05	0.000478242	2.09173
CMBL	Q96DG6	1.08066	15.4482	5.05242	3.97391e-05	0.000526754	1.99633
DPYSL3	Q14195	-0.507453	16.4717	-5.02753	4.22811e-05	0.000552866	1.94464
HNRNPDL	O14979	-0.849623	15.5628	-5.02455	4.25964e-05	0.000552866	1.92528
LRRFIP1	Q32MZ4	0.897089	15.9141	5.00975	4.4197e-05	0.000567726	1.88678
CAPZA1	P52907	-0.621983	17.8769	-4.97679	4.79832e-05	0.000597871	1.87729
PDCD5	O14737	-0.415813	17.9832	-5.00099	4.51729e-05	0.000574341	1.87332
PROCR	Q9UNN8	0.852631	19.8832	4.98701	4.67747e-05	0.0005887	1.84584
HNRNPD	Q14103	-0.740152	18.6521	-4.92081	5.51767e-05	0.000680695	1.6561
PKM	P14618	-0.445987	19.4112	-4.91368	5.61685e-05	0.000686137	1.6492
DBNL	Q9UJU6	0.752686	16.0829	4.89057	5.95056e-05	0.000712922	1.59611
SEPHS1	P49903	-0.99183	15.6693	-4.89132	5.93935e-05	0.000712922	1.5762
A2M	P01023	0.98707	18.2089	4.86252	6.38252e-05	0.000757392	1.52678
GALNS	P34059	0.931738	16.2971	4.83601	6.81974e-05	0.000801641	1.44786
KRT18	P05783	0.648486	15.7288	4.8262	6.98913e-05	0.000813874	1.43939
H2BC5	P62807	-0.952109	17.9613	-4.82016	7.09547e-05	0.000817736	1.43015
KRT16	P08779	1.67332	16.1375	4.8169	7.15355e-05	0.000817736	1.39919
SEC31A	O94979	-0.446459	15.2945	-4.75273	8.39935e-05	0.000942846	1.29226
LAP3	P28838	0.464938	17.5314	4.77247	7.99447e-05	0.000905555	1.29046
HLA-B	P01889	-0.520094	17.3167	-4.74243	8.61872e-05	0.000958833	1.22558
PPP2R1A	P30153	-0.615897	17.0593	-4.73453	8.79096e-05	0.00096934	1.21734
MTPN	P58546	-0.510921	19.0357	-4.70001	9.58458e-05	0.00104758	1.13817
DCTD	P32321	-0.94365	15.8503	-4.65184	0.000108136	0.00117163	0.991776
NAGA	P17050	0.779656	16.3677	4.64363	0.000110384	0.00118029	0.978316
PSMC2	P35998	0.800182	16.369	4.64202	0.00011083	0.00118029	0.975092
EIF4A2	Q14240	-0.881001	15.4023	-4.6147	0.000118682	0.00124267	0.939443
ITGB1	P05556	0.786078	16.6537	4.62613	0.00011533	0.00121781	0.928251
ROBO4	Q8WZ75	-0.769003	16.4954	-4.60438	0.000121793	0.00126069	0.872485
DNAJB4	Q9UDY4	-0.838715	17.4908	-4.5981	0.000123724	0.00126069	0.856121
LYPLA2	O95372	-0.788666	15.2716	-4.59731	0.000123968	0.00126069	0.855646
DPP4	P27487	-0.562404	16.099	-4.59576	0.00012445	0.00126069	0.849188
LANCL1	O43813	0.73459	15.879	4.56472	0.00013452	0.00135171	0.79238
NAPRT	Q6XQN6	-0.535507	15.4746	-4.55395	0.0001382	0.00137758	0.760075
SERPINB1	P30740	-1.00956	16.9709	-4.53861	0.000143618	0.00142023	0.704242
EIF4B	P23588	0.538235	17.0321	4.52543	0.000148444	0.00145638	0.695955
RTN4	Q9NQC3	0.818043	17.6122	4.51902	0.000150849	0.00146843	0.675379
LTA4H	P09960	0.653038	18.7511	4.50962	0.000154445	0.00149177	0.663285
RAI14	Q9P0K7	0.418474	16.3377	4.47795	0.000167208	0.00160262	0.627225
CAPZA2	P47755	-0.809266	16.479	-4.45595	0.00017669	0.00166785	0.543575
CRYL1	Q9Y2S2	-0.452386	15.7803	-4.4469	0.000180748	0.00169332	0.541108
ELOC	Q15369	-0.410385	16.5485	-4.45688	0.000176281	0.00166785	0.537026
BCAM	P50895	-0.565228	15.7457	-4.44329	0.000182387	0.00169593	0.484986
NAGLU	P54802	0.497199	16.4553	4.41847	0.000194099	0.00176531	0.452736
PCMT1	P22061	-1.0001	16.8042	-4.42896	0.000189059	0.00174494	0.439591
PAICS	P22234	-0.597156	16.7482	-4.41851	0.00019408	0.00176531	0.419494
EIF3J	O75822	0.725826	15.8463	4.41187	0.000197339	0.00178177	0.404256
ECM1	Q16610	0.842025	15.126	4.40889	0.000198817	0.0017822	0.391086
GNB1	P62873	-0.53031	16.4461	-4.37361	0.000217201	0.00193309	0.324771
ATP5F1B	P06576	-0.431078	16.2759	-4.3435	0.000234228	0.00206985	0.264923
MAP1B	P46821	0.735124	17.187	4.33507	0.00023923	0.00208448	0.225959
RACK1	P63244	0.589261	18.1894	4.33614	0.00023859	0.00208448	0.218116
P01857	P01857	1.49951	17.093	4.32343	0.000246311	0.00213127	0.202339
BANF1	O75531	-0.471266	16.5254	-4.25605	0.000291613	0.0024887	0.0638489
PPP2CA	P67775	-0.631057	16.5609	-4.27322	0.000279334	0.00240034	0.059317
RPS20	P60866	-0.511012	15.7106	-4.23819	0.000304948	0.0025848	-0.0215196
SEC22B	O75396	-0.645756	16.0847	-4.21651	0.000321964	0.00270608	-0.0533887
PPT1	P50897	-0.418285	16.7429	-4.21448	0.000323601	0.00270608	-0.0691398
TIGAR	Q9NQ88	0.586677	15.5304	4.20787	0.000329008	0.00273296	-0.0859565
NUTF2	P61970	0.788676	18.2246	4.15469	0.000375838	0.00309602	-0.20108
ALDOC	P09972	0.867582	18.3714	4.15273	0.000377685	0.00309602	-0.203573
XRCC5	P13010	-0.522929	16.4945	-4.14393	0.000386087	0.00312479	-0.20853
HNRNPC	P07910	-0.515074	18.4858	-4.14381	0.00038621	0.00312479	-0.237588
P00761	P00761	0.853993	20.1429	4.13585	0.000393969	0.0031467	-0.253963
CAPN1	P07384	-0.485154	16.4652	-4.13695	0.000392887	0.0031467	-0.26115
PSAT1	Q9Y617	0.94096	16.1708	4.12096	0.000408922	0.00324533	-0.290814
PSMB5	P28074	0.395203	18.5603	4.11348	0.000416642	0.00328567	-0.291526
HRNR	Q86YZ3	0.849464	16.0282	4.10215	0.000428605	0.00333776	-0.320952
CDV3	Q9UKY7	0.65146	16.1438	4.10785	0.00042254	0.00331122	-0.337928
UBA1	P22314	-0.63676	17.4758	-4.08582	0.000446467	0.00343393	-0.373175
STOM	P27105	1.00634	16.5522	4.08969	0.000442161	0.00342194	-0.394198
SEPTIN2	Q15019	-0.525212	15.8998	-4.03328	0.000509065	0.00377557	-0.476899
ECHS1	P30084	-0.626457	16.2236	-4.04883	0.000489678	0.00372073	-0.484913
EIF5A	P63241	-0.528102	18.6326	-4.03546	0.000506304	0.00377557	-0.486806
GC	P02774	1.1268	16.8226	4.04879	0.000489727	0.00372073	-0.487398
SEPTIN7	Q16181	-0.538683	15.8574	-4.04036	0.000500149	0.00375413	-0.490677
SUMF2	Q8NBJ7	0.976396	16.699	4.04572	0.000493504	0.0037267	-0.499571
CTTN	Q14247	0.485102	17.1198	3.98972	0.000567511	0.00411197	-0.548613
APLP2	Q06481	0.848704	15.7696	4.00139	0.000551229	0.00406409	-0.583168
CNN2	Q99439	-0.618494	15.6365	-3.9987	0.000554948	0.00406744	-0.615023
GRN	P28799	0.442832	19.5033	3.98501	0.000574223	0.00411197	-0.624329
CFL1	P23528	-0.4472	21.0983	-3.9852	0.00057395	0.00411197	-0.634989
CAT	P04040	0.608468	16.2971	3.98705	0.000571304	0.00411197	-0.635373
MTAP	Q13126	-0.871199	16.1711	-3.96858	0.000598222	0.00425934	-0.679142
PRDX6	P30041	-0.533119	18.1916	-3.95673	0.000616164	0.00433751	-0.685751
CUTA	O60888	-0.552796	17.7174	-3.94742	0.000630624	0.00441437	-0.685753
GLRX	P35754	-0.677295	17.497	-3.95805	0.000614131	0.00433751	-0.708738
TFPI	P10646	-0.696312	15.6593	-3.94396	0.000636082	0.0044277	-0.713145
HSPD1	P10809	-0.483301	16.67	-3.90613	0.000698906	0.00483799	-0.822887
ARPC2	O15144	-0.721952	17.6618	-3.87775	0.000750019	0.00516312	-0.902914
NPEPL1	Q8NDH3	0.700048	15.9863	3.87349	0.000758001	0.00518432	-0.904964
ANPEP	P15144	0.739808	19.9507	3.87168	0.000761421	0.00518432	-0.925031
PAWR	Q96IZ0	0.570796	15.3968	3.85832	0.000787121	0.00533018	-0.939132
PSMB7	Q99436	0.457914	17.7329	3.85078	0.000802004	0.00537256	-0.95338
SEPTIN11	Q9NVA2	-0.497752	16.0326	-3.85172	0.000800141	0.00537256	-0.961157
CAP1	Q01518	-0.356091	18.5024	-3.78561	0.000942799	0.00628197	-1.06294
TXN	P10599	-0.392677	19.6925	-3.77227	0.000974487	0.00645857	-1.11063
FUCA2	Q9BTY2	-0.305699	15.5043	-3.76697	0.000987372	0.00650811	-1.12865
APEH	P13798	0.59255	16.6977	3.76491	0.000992408	0.00650811	-1.16239
DCTN1	Q14203	-0.396512	15.6597	-3.74401	0.00104512	0.00678237	-1.18542
NHERF2	Q15599	0.44918	15.2442	3.75707	0.00101187	0.00660099	-1.19142
INPP1	P49441	-0.523171	15.9434	-3.7361	0.00106579	0.0068807	-1.22429
ANP32B	Q92688	-1.21293	16.9221	-3.71897	0.0011119	0.00714141	-1.27757
TPT1	P13693	-0.469649	18.7972	-3.7075	0.00114387	0.00730904	-1.28577
KRT6A	P02538	1.62654	16.7572	3.69931	0.00116726	0.00742046	-1.31437
PRKACA	P17612	-0.411886	16.3415	-3.67801	0.0012303	0.00772225	-1.31563
ATP2B4	P23634	1.00394	15.433	3.69422	0.00118204	0.00747624	-1.35166
NEDD8	Q15843	-0.813301	18.4502	-3.67498	0.00123953	0.00772225	-1.37427
EFNB1	P98172	1.1869	17.2449	3.67629	0.00123554	0.00772225	-1.39445
CXCL1	P09341	-0.641013	16.1647	-3.6728	0.00124623	0.00772541	-1.39479
PAFAH1B2	P68402	-0.997923	15.9786	-3.66818	0.00126051	0.00777523	-1.39879
BASP1	P80723	0.846866	18.9999	3.65337	0.00130741	0.00802479	-1.43135
DPP7	Q9UHL4	0.645752	16.7605	3.63218	0.0013775	0.00841357	-1.47947
TXNDC12	O95881	-1.16747	16.6088	-3.62422	0.00140477	0.00853825	-1.48738
SH3BGRL3	Q9H299	0.646781	20.0221	3.61058	0.00145272	0.00878685	-1.51723
APOA1	P02647	1.20209	16.8731	3.60032	0.00148987	0.00895427	-1.55549
DSG1	Q02413	1.06532	15.5918	3.59898	0.00149477	0.00895427	-1.56258
ERAP1	Q9NZ08	-0.331405	15.9783	-3.57109	0.00160083	0.00949827	-1.56269
HYPK	Q9NX55	0.524575	16.2136	3.5466	0.00170002	0.00985219	-1.61117
H3C1	P68431	-0.837374	18.5791	-3.57216	0.00159663	0.00949827	-1.61156
ROCK2	O75116	-0.269175	15.5822	-3.55161	0.00167926	0.00977737	-1.61932
LAMP2	P13473	0.660317	17.7265	3.56913	0.00160855	0.00949881	-1.62057
CAB39	Q9Y376	-0.392964	15.8591	-3.56588	0.00162144	0.0095298	-1.62553
UGP2	Q16851	-0.52255	16.1486	-3.55612	0.00166076	0.00971504	-1.65543
MSN	P26038	-0.690889	19.6525	-3.52041	0.00181273	0.0104568	-1.75694
VPS35	Q96QK1	-0.607069	15.4897	-3.50854	0.0018662	0.0107156	-1.78273
PLAUR	Q03405	0.648383	15.6147	3.47276	0.00203685	0.0116418	-1.86852
FLG2	Q5D862	1.1527	14.4438	3.4655	0.00207327	0.0117959	-1.89319
PFAS	O15067	0.556678	16.7556	3.44735	0.00216716	0.012274	-1.90788
GSS	P48637	0.401874	16.7664	3.43027	0.0022593	0.0126518	-1.92696
S100A6	P06703	-0.338615	15.5107	-3.42936	0.00226434	0.0126518	-1.94316
BSG	P35613	0.468445	16.6786	3.4317	0.00225148	0.0126518	-1.95068
RPS28	P62857	-0.648348	18.4876	-3.41406	0.00235031	0.0129958	-1.97545
SNRPD3	P62318	-0.742167	15.6955	-3.42238	0.00230318	0.0128115	-1.98334
TBCA	O75347	-0.450315	18.1377	-3.41286	0.00235717	0.0129958	-1.98907
HSPA8	P11142	-0.408471	19.3292	-3.38513	0.00252163	0.0137203	-2.01992
CRK	P46108	0.367238	17.1354	3.38595	0.00251657	0.0137203	-2.03887
FLG	P20930	0.668681	15.4274	3.38625	0.00251478	0.0137203	-2.04249
CEP170	Q5SW79	0.542308	16.2228	3.38036	0.002551	0.0137259	-2.06334
EFEMP1	Q12805	-1.01507	20.3143	-3.3796	0.0025557	0.0137259	-2.0774
STIP1	P31948	-0.584476	17.9216	-3.38027	0.00255156	0.0137259	-2.08794
GNB2	P62879	-0.681058	15.5424	-3.37197	0.00260353	0.0139227	-2.09122
AP3B1	O00203	-0.413051	15.2044	-3.35748	0.00269669	0.0141775	-2.09749
HSPA4	P34932	0.389541	17.1906	3.36657	0.00263788	0.0139864	-2.10921
BLMH	Q13867	0.56626	18.2946	3.36696	0.00263541	0.0139864	-2.11574
COL18A1	P39060	-0.466638	16.9032	-3.3502	0.00274472	0.0143093	-2.12095
IGLL5	B9A064	1.33818	15.9621	3.36078	0.00267521	0.0141242	-2.12256
LAMB2	P55268	-0.309885	16.8465	-3.35081	0.00274069	0.0143093	-2.12445
ECI1	P42126	0.612094	16.3754	3.34211	0.00279905	0.0145317	-2.15734
P01834	P01834	1.63666	16.7348	3.33513	0.00284677	0.0145801	-2.17019
NUDC	Q9Y266	0.454546	17.0009	3.33392	0.00285517	0.0145801	-2.17597
FXR1	P51114	0.787348	15.2434	3.33584	0.0028419	0.0145801	-2.18169
HUWE1	Q7Z6Z7	0.931956	17.2962	3.33477	0.0028493	0.0145801	-2.18316
CNBP	P62633	-0.588538	15.5672	-3.3198	0.00295443	0.0150254	-2.21341
GNPNAT1	Q96EK6	-0.475296	16.1507	-3.29591	0.00313001	0.0156137	-2.23021
GGCT	O75223	0.760236	17.3852	3.31665	0.00297703	0.0150788	-2.23065
MAP2	P11137	0.58496	15.3507	3.31329	0.00300127	0.01514	-2.23634
SAFB	Q15424	0.528418	15.8046	3.29379	0.00314607	0.0156175	-2.27177
RANBP2	P49792	0.543476	15.7973	3.29555	0.00313277	0.0156137	-2.27416
COL4A1	P02462	-0.640842	16.9125	-3.29772	0.00311637	0.0156137	-2.27468
CALD1	Q05682	0.39721	18.1011	3.28249	0.00323309	0.01586	-2.27935
DBI	P07108	-0.814086	19.4876	-3.28918	0.00318132	0.0156894	-2.29775
HNRNPA1	P09651	-0.598391	19.5847	-3.28861	0.00318572	0.0156894	-2.29787
CAST	P20810	0.364626	17.8006	3.25789	0.00343059	0.0166324	-2.32932
PVR	P15151	0.601466	15.9348	3.26874	0.00334205	0.0163302	-2.33233
AP3D1	O14617	0.392528	15.3523	3.23937	0.00358701	0.0172564	-2.34104
ERAP2	Q6P179	0.683235	15.529	3.2619	0.0033976	0.0165368	-2.35092
PPP5C	P53041	-0.277811	16.5273	-3.23535	0.00362179	0.0172902	-2.36574
P20742	P20742	0.50904	16.8956	3.2363	0.00361354	0.0172902	-2.38347
EPHB4	P54760	-0.592508	15.7263	-3.25391	0.00346365	0.0167276	-2.38392
XRCC6	P12956	-0.376258	16.7344	-3.21828	0.00377347	0.0177424	-2.38734
EPB41L3	Q9Y2J2	0.809048	15.8019	3.23192	0.00365183	0.0173671	-2.39674
PSMB8	P28062	-0.381702	16.3437	-3.21843	0.0037721	0.0177424	-2.45207
RNH1	P13489	-0.437341	17.5204	-3.22356	0.00372585	0.0176518	-2.45422
TNKS1BP1	Q9C0C2	0.397442	15.6138	3.19604	0.00398019	0.0185049	-2.45537
GSN	P06396	-0.417623	18.4208	-3.20273	0.00391693	0.018279	-2.46971
HNRNPUL2	Q1KMD3	0.844793	15.9713	3.20736	0.00387366	0.018145	-2.48053
CTSB	P07858	-0.295694	19.965	-3.1926	0.0040132	0.0185216	-2.51206
RPL5	P46777	-0.894004	16.6472	-3.19256	0.00401351	0.0185216	-2.51653
HMGN1	P05114	0.595989	16.0131	3.18097	0.0041265	0.0189727	-2.5288
NCK1	P16333	0.717457	15.6336	3.17614	0.00417454	0.0191231	-2.55514
TP53BP1	Q12888	0.571399	16.7836	3.16946	0.00424178	0.0192755	-2.55807
PLOD2	O00469	0.944576	15.5061	3.17175	0.00421852	0.0192538	-2.56995
QDPR	P09417	0.437144	16.0845	3.16362	0.00430139	0.0193504	-2.57176
TGOLN2	O43493	0.767228	15.1132	3.16823	0.00425422	0.0192755	-2.57422
LAMA4	Q16363	-0.948997	17.821	-3.16358	0.00430182	0.0193504	-2.58559
PAM	P19021	-0.368386	14.9524	-3.14257	0.00452312	0.0202667	-2.6163
BTD	P43251	0.321869	15.6078	3.13216	0.00463687	0.0205606	-2.62205
ATP1A1	P05023	0.770375	16.0688	3.14119	0.00453806	0.0202667	-2.6285
CFL2	Q9Y281	-0.588601	17.6958	-3.1373	0.00458039	0.0203828	-2.63675
PPP3CA	Q08209	0.588575	17.9364	3.12111	0.00476058	0.0208862	-2.6378
CSRP1	P21291	-0.402449	18.4481	-3.12598	0.00470562	0.020718	-2.66682
SSBP1	Q04837	-1.06222	16.2934	-3.12613	0.00470395	0.020718	-2.67424
NUDT5	Q9UKK9	-0.452378	16.3409	-3.11652	0.00481285	0.0208948	-2.67612
SF3B2	Q13435	0.52483	16.745	3.11883	0.00478649	0.0208948	-2.68082
TAGLN	Q01995	0.787168	15.1915	3.10618	0.0049328	0.0211052	-2.68194
PRKCSH	P14314	0.449873	16.6584	3.11028	0.00488489	0.0210608	-2.68285
ATRN	O75882	0.623338	15.6724	3.11485	0.00483203	0.0209052	-2.68542
RNPEP	Q9H4A4	0.502928	17.8211	3.11677	0.00481003	0.0208948	-2.6971
VASP	P50552	-0.284736	16.4096	-3.10505	0.004946	0.0211052	-2.69734
KDR	P35968	0.389619	16.3361	3.08171	0.00522805	0.0219332	-2.70806
SPTBN1	Q01082	-0.399386	17.7532	-3.10749	0.0049174	0.0211052	-2.71259
PGF	P49763	-0.952333	17.2054	-3.09097	0.00511437	0.0216017	-2.73376
NHERF1	O14745	0.628722	15.3206	3.09387	0.00507926	0.0215836	-2.74174
PGM2L1	Q6PCE3	-0.664063	15.4734	-3.08898	0.00513856	0.0216305	-2.74315
C3	P01024	1.2018	16.3665	3.09275	0.00509276	0.0215836	-2.74353
LUZP1	Q86V48	0.762016	15.8772	3.0597	0.0055081	0.0227255	-2.78121
PIN4	Q9Y237	-0.475472	16.0669	-3.06332	0.00546105	0.0226137	-2.78274
MT2A	P02795	0.936154	20.815	3.07837	0.00526961	0.0220333	-2.78362
NCSTN	Q92542	0.864625	15.1561	3.06351	0.00545865	0.0226137	-2.79838
ALDOA	P04075	-0.41248	20.198	-3.06318	0.00546287	0.0226137	-2.81091
XPO1	O14980	-0.410128	15.734	-3.03756	0.00580437	0.0234053	-2.81383
PCBP1	Q15365	-0.482488	16.9723	-3.04559	0.00569521	0.0231147	-2.81893
ME1	P48163	-0.415661	15.9614	-3.04071	0.00576127	0.023307	-2.82272
THYN1	Q9P016	-0.335404	15.7353	-3.053	0.00559614	0.022906	-2.82855
CFH	P08603	1.16724	16.3736	3.05449	0.00557652	0.022906	-2.82987
BLVRA	P53004	-0.440378	16.5115	-3.04959	0.00564149	0.0229715	-2.83147
TAGLN2	P37802	-0.512724	20.0551	-3.05218	0.00560702	0.022906	-2.83741
MCAM	P43121	0.400511	19.8745	3.02535	0.00597425	0.0240126	-2.89206
UROD	P06132	-0.394081	16.4968	-3.02369	0.00599759	0.0240289	-2.8925
THRAP3	Q9Y2W1	0.633127	16.2426	3.02054	0.00604243	0.0240539	-2.89344
ESD	P10768	-0.470815	17.0222	-3.02066	0.00604068	0.0240539	-2.89835
EIF3G	O75821	0.303836	16.3911	3.00028	0.00633797	0.0249909	-2.91253
PABPN1	Q86U42	-0.636084	16.2007	-3.00118	0.00632455	0.0249909	-2.93264
CTSD	P07339	-0.562401	17.4737	-3.00166	0.00631747	0.0249909	-2.94324
ARPC1A	Q92747	-0.561564	15.628	-2.99527	0.0064132	0.0252077	-2.94611
FAH	P16930	0.544991	15.8692	2.96935	0.00681605	0.0264573	-2.97357
GRPEL1	Q9HAV7	-0.445626	16.0608	-2.98406	0.0065846	0.0257192	-2.98103
TWF1	Q12792	-0.387919	15.9151	-2.96944	0.00681461	0.0264573	-2.98184
ITGA5	P08648	0.634565	16.5467	2.98448	0.00657809	0.0257192	-2.98812
SH3KBP1	Q96B97	0.293989	15.2128	2.94521	0.00721302	0.0278248	-3.04295
SERPINB9	P50453	-0.356497	18.4902	-2.94724	0.00717892	0.0277793	-3.06352
PRDX5	P30044	-0.831856	17.6124	-2.92582	0.00754776	0.0289369	-3.08527
SMS	P52788	-0.319123	15.6667	-2.92906	0.0074909	0.0288076	-3.10452
JPT1	Q9UK76	0.516736	17.0384	2.92148	0.00762471	0.0291423	-3.10616
HAGH	Q16775	0.545015	16.4552	2.91878	0.00767291	0.0292368	-3.11736
FHL2	Q14192	-0.523819	15.4668	-2.90963	0.00783853	0.0297769	-3.12138
EIF5B	O60841	0.308351	15.628	2.88767	0.00825015	0.0308699	-3.15221
PFN2	P35080	0.450644	16.6341	2.88951	0.0082148	0.0308652	-3.16432
DPP3	Q9NY33	0.516752	17.6213	2.88903	0.00822412	0.0308652	-3.17934
HDDC3	Q8N4P3	-0.361757	16.1344	-2.87722	0.00845314	0.0314406	-3.18797
CCT2	P78371	-0.610424	16.6305	-2.88961	0.00821296	0.0308652	-3.19535
LGALS3	P17931	-0.809654	17.0898	-2.88945	0.00821595	0.0308652	-3.2026
GOT1	P17174	0.500439	17.1727	2.86581	0.00868026	0.0318106	-3.20825
PCDH1	Q08174	0.637183	16.2135	2.86827	0.00863079	0.0318106	-3.21347
BUB3	O43684	0.520931	15.0717	2.88003	0.00839806	0.0313293	-3.21449
MAT2B	Q9NZL9	-0.33308	16.2763	-2.86987	0.00859883	0.0318106	-3.22887
P02663	P02663	0.735447	15.8208	2.86657	0.00866494	0.0318106	-3.23858
MACF1	Q9UPN3	0.248479	16.0779	2.86618	0.00867269	0.0318106	-3.24005
PPP1R12A	O14974	0.334364	15.663	2.84426	0.00912503	0.0333318	-3.27093
HYI	Q5T013	-0.363145	16.0807	-2.84313	0.00914885	0.0333318	-3.27282
SCRN1	Q12765	0.487295	16.1683	2.83031	0.00942435	0.0341375	-3.31462
CXCL8	P10145	-0.5143	16.8043	-2.82213	0.00960418	0.0346864	-3.31642
AIFM1	O95831	0.479807	16.1572	2.83029	0.0094248	0.0341375	-3.32829
PDLIM7	Q9NR12	0.455619	16.9648	2.81602	0.00974061	0.0349816	-3.3404
PPA1	Q15181	-0.347117	16.3627	-2.77737	0.0106476	0.0370585	-3.35163
AARS1	P49588	-0.448861	15.5538	-2.81596	0.00974206	0.0349816	-3.35792
COPB1	P53618	-0.522673	15.7767	-2.80656	0.0099555	0.0356453	-3.35866
HSPH1	Q92598	0.256928	16.2434	2.79485	0.0102278	0.0361016	-3.36925
CLIC1	O00299	-0.691587	18.2106	-2.80428	0.0100081	0.0357311	-3.37329
SYNCRIP	O60506	-0.54262	17.6375	-2.8013	0.0100771	0.035801	-3.3897
LOX	P28300	0.517147	15.5937	2.80095	0.0100852	0.035801	-3.39331
SNRPB	P14678	-0.607292	15.3531	-2.7952	0.0102196	0.0361016	-3.39585
CCDC50	Q8IVM0	0.307085	15.1706	2.78101	0.0105587	0.0369013	-3.39862
TCP1	P17987	-0.23963	16.6336	-2.76809	0.0108769	0.0376463	-3.40106
PTBP1	P26599	-0.409128	18.3021	-2.78552	0.01045	0.0367815	-3.40883
PCBP2	Q15366	-0.35828	16.5959	-2.78386	0.0104898	0.0368177	-3.41277
UBE2N	P61088	-0.645732	16.9829	-2.78043	0.0105729	0.0369013	-3.43463
PPM1G	O15355	0.816649	15.67	2.77494	0.0107071	0.0371617	-3.43978
CKAP5	Q14008	0.36334	15.2313	2.76403	0.0109787	0.0378931	-3.44608
DFFA	O00273	-0.388773	15.4225	-2.75894	0.0111076	0.0382321	-3.45018
TIE1	P35590	-0.27486	17.1819	-2.74206	0.0115453	0.0393072	-3.45461
CCT6A	P40227	-0.410022	16.4493	-2.74738	0.0114055	0.0390418	-3.48574
PSMA3	P25788	0.345883	18.3581	2.75456	0.0112195	0.0385111	-3.48879
PTMA	P06454	0.991061	19.2964	2.74203	0.0115461	0.0393072	-3.49035
UBXN1	Q04323	0.576609	18.4227	2.7384	0.0116424	0.0395271	-3.50924
PSMA6	P60900	0.319483	18.8921	2.72486	0.0120082	0.0405479	-3.52289
ENO2	P09104	0.408164	16.2992	2.72986	0.0118718	0.0401962	-3.52326
RPS3	P23396	0.459634	16.1704	2.71417	0.0123044	0.0413243	-3.55714
VBP1	P61758	-0.38179	15.1638	-2.71499	0.0122814	0.0413243	-3.55906
EHD2	Q9NZN4	-0.579703	16.3277	-2.68867	0.0130398	0.0433268	-3.58168
HNRNPH3	P31942	-0.595216	15.8655	-2.70766	0.0124884	0.0418293	-3.59075
ABRACL	Q9P1F3	-0.600318	17.494	-2.69949	0.0127228	0.0425002	-3.59198
SEMA6B	Q9H3T3	0.376499	15.8871	2.68258	0.0132211	0.0435807	-3.61403
RPE	Q96AT9	-0.748149	15.7202	-2.69546	0.0128398	0.0427766	-3.6157
COPA	P53621	-0.426274	16.3249	-2.68081	0.0132745	0.0436411	-3.62231
TXNDC17	Q9BRA2	0.62043	18.9717	2.68585	0.0131234	0.0433734	-3.6245
FLNA	P21333	-0.263663	19.7595	-2.64946	0.0142512	0.0461221	-3.6315
P02769	P02769	0.678236	22.5162	2.68594	0.0131208	0.0433734	-3.63831
TLN1	Q9Y490	-0.403454	17.3226	-2.67395	0.0134828	0.0439779	-3.64088
MMP14	P50281	0.82045	16.7949	2.67522	0.0134438	0.0439747	-3.65989
DPYSL2	Q16555	-0.282468	17.9718	-2.67513	0.0134465	0.0439747	-3.66264
DYNLRB1	Q9NP97	-0.691987	17.4565	-2.66666	0.0137073	0.0445936	-3.67916
CCL14	Q16627	-0.402915	17.6922	-2.65982	0.0139211	0.0451709	-3.69135
PML	P29590	0.428986	16.2533	2.64254	0.0144758	0.0467275	-3.71906
VARS1	P26640	-0.325033	15.8402	-2.62355	0.0151091	0.048646	-3.72876
IARS1	P41252	-0.253342	14.9305	-2.6128	0.0154788	0.0495798	-3.73629
EML1	O00423	-0.506585	15.146	-2.60404	0.0157866	0.0503071	-3.774
EIF6	P56537	0.40153	17.2132	2.60029	0.01592	0.0505148	-3.77837
PYGL	P06737	-0.446741	16.8129	-2.61946	0.0152488	0.0489691	-3.77917
TCERG1	O14776	-0.256643	15.0111	-2.5955	0.0160919	0.0507608	-3.78543
EFHD2	Q96C19	0.550063	15.7774	2.58556	0.0164547	0.0516436	-3.79207
IARS2	Q9NSE4	-0.43903	15.3854	-2.60413	0.0157833	0.0503071	-3.79549
RAN	P62826	-0.418498	17.7259	-2.59993	0.0159328	0.0505148	-3.79847
RANBP1	P43487	0.29143	17.2497	2.59719	0.0160312	0.0506977	-3.80464
G3BP1	Q13283	-0.427837	16.4154	-2.5921	0.0162152	0.0510204	-3.81399
TP53I3	Q53FA7	0.451563	17.5013	2.57987	0.0166655	0.0521738	-3.8322
SNX1	Q13596	0.432158	15.8738	2.57152	0.0169796	0.0528915	-3.84061
PABPC4	Q13310	-0.441694	15.8342	-2.57782	0.0167422	0.0522826	-3.85177
CCDC25	Q86WR0	-0.375516	15.8464	-2.57002	0.0170365	0.0529363	-3.85575
RPS27A	P62979	0.723846	19.7789	2.56498	0.0172295	0.0532705	-3.86485
DNASE2	O00115	0.700612	17.8253	2.56633	0.0171777	0.0532424	-3.87681
RPS18	P62269	0.483196	15.5461	2.56008	0.0174191	0.0537232	-3.88071
DYNC1LI2	O43237	0.430375	16.0661	2.55701	0.0175386	0.0539582	-3.89348
ACAT1	P24752	-0.412826	15.3461	-2.54435	0.0180403	0.0552289	-3.90524
PXDN	Q92626	-0.675656	15.4827	-2.543	0.0180948	0.0552601	-3.91162
AK3	Q9UIJ7	-0.508706	15.7826	-2.55006	0.0178125	0.0546659	-3.91866
AXL	P30530	0.352893	16.7011	2.53637	0.0183635	0.0559435	-3.93278
PSMB2	P49721	0.310527	17.9433	2.52697	0.0187511	0.0568465	-3.93329
LDHB	P07195	0.309905	20.1487	2.53326	0.0184908	0.056194	-3.93383
B2M	P61769	-0.519714	20.332	-2.51674	0.0191817	0.0580107	-3.98041
EEF1A1	P68104	-0.576325	18.5668	-2.50413	0.0197249	0.0595089	-3.99374
NAGK	Q9UJ70	-0.188143	16.1062	-2.47945	0.0208296	0.0620901	-3.9995
CCT7	Q99832	-0.284717	16.2342	-2.47635	0.0209723	0.0622179	-4.00325
ITIH2	P19823	0.512994	16.3762	2.50164	0.0198337	0.0596927	-4.00772
HCLS1	P14317	0.496998	17.1524	2.48864	0.0204117	0.0612842	-4.02491
SARNP	P82979	0.340675	15.7937	2.48416	0.0206144	0.0617442	-4.03597
AHSG	P02765	0.803509	18.8179	2.48242	0.0206936	0.0618326	-4.04915
HBA1	P69905	1.05428	16.7415	2.47218	0.0211655	0.0624935	-4.05122
AGA	P20933	0.518223	14.6863	2.47376	0.0210919	0.0624241	-4.05783
EEF1G	P26641	0.376615	18.3255	2.47653	0.020964	0.0622179	-4.05827
RPL7	P18124	0.554446	15.9604	2.45621	0.0219217	0.0643913	-4.06337
DYNLL1	P63167	-0.379695	16.8111	-2.45181	0.0221347	0.0645897	-4.09878
LMNA	P02545	-0.812326	19.4085	-2.45943	0.0217676	0.0641191	-4.10496
GALNT1	Q10472	-0.422522	15.6027	-2.45535	0.0219633	0.0643913	-4.105
XPNPEP1	Q9NQW7	-0.306942	16.4541	-2.44608	0.0224144	0.065253	-4.10832
SEC23A	Q15436	-0.372097	17.1236	-2.45345	0.0220551	0.0645086	-4.11149
TIMP1	P01033	-0.375739	18.066	-2.43494	0.0229682	0.0664	-4.1139
ELOB	Q15370	-0.228308	15.7621	-2.42911	0.0232629	0.0669412	-4.1193
RPL18	Q07020	-0.373138	16.5931	-2.43143	0.0231453	0.066757	-4.12936
PFDN6	O15212	-0.319242	15.1781	-2.42779	0.0233304	0.0669807	-4.13307
STRAP	Q9Y3F4	-0.584206	15.3376	-2.43791	0.0228193	0.0661992	-4.14191
PSMA1	P25786	0.346326	18.3299	2.43738	0.0228456	0.0661992	-4.14717
PPIE	Q9UNP9	0.35006	15.1624	2.42437	0.0235051	0.0673272	-4.15989
HNRNPK	P61978	0.300873	18.3552	2.42163	0.0236463	0.0675763	-4.16762
LAMA5	O15230	0.372192	16.3247	2.41523	0.0239789	0.06837	-4.18313
UBE2L3	P68036	-0.413443	18.0698	-2.41319	0.0240857	0.0685179	-4.19248
PXN	P49023	0.354285	15.4655	2.39633	0.0249863	0.0705025	-4.19966
GLOD4	Q9HC38	0.640799	18.4552	2.40868	0.0243234	0.0690363	-4.19991
TFG	Q92734	0.263914	15.5851	2.3959	0.0250097	0.0705025	-4.20086
HADH	Q16836	-0.47787	16.2909	-2.38995	0.0253349	0.0710975	-4.21058
PDLIM4	P50479	-0.435614	15.167	-2.40249	0.0246533	0.0698137	-4.22015
BGN	P21810	-1.89131	17.1436	-2.39194	0.0252255	0.0709502	-4.23374
S100A10	P60903	-0.405991	17.8025	-2.33873	0.0283016	0.0778791	-4.25108
ICAM2	P13598	0.239261	19.7944	2.34696	0.0278044	0.0772814	-4.25744
MYH10	P35580	0.297932	15.4893	2.3685	0.0265407	0.0743139	-4.26537
ISYNA1	Q9NPH2	-0.366859	16.0127	-2.35284	0.0274539	0.0766986	-4.27631
CYTL1	Q9NRR1	0.571204	15.1532	2.34661	0.0278251	0.0772814	-4.29811
TXNRD2	Q9NNW7	0.360826	15.4838	2.34478	0.0279356	0.0773506	-4.30992
U2AF2	P26368	-0.542922	16.0637	-2.3375	0.0283765	0.0778791	-4.32288
MATR3	P43243	-0.841532	16.5247	-2.34193	0.0281073	0.0776535	-4.32386
SCARF1	Q14162	0.34593	15.3419	2.33782	0.0283573	0.0778791	-4.32756
CBX3	Q13185	-0.77361	16.8952	-2.34622	0.0278486	0.0772814	-4.32769
AP1B1	Q10567	-0.358459	16.1224	-2.3234	0.0292498	0.0800993	-4.34352
H2AC20	Q16777	-0.498214	17.8222	-2.31741	0.0296278	0.0809567	-4.35536
SIAE	Q9HAT2	0.221334	17.0481	2.30066	0.0307094	0.0827874	-4.36198
RPL13	P26373	0.481983	14.8414	2.30731	0.0302758	0.0820265	-4.36526
ADSS2	P30520	-0.27881	17.6386	-2.31486	0.0297904	0.0812229	-4.38273
SOD2	P04179	-0.551341	16.8325	-2.30373	0.0305091	0.0824606	-4.39794
PHPT1	Q9NRX4	0.459154	18.1663	2.30867	0.0301879	0.0820265	-4.40385
COPB2	P35606	0.542971	16.662	2.30721	0.0302827	0.0820265	-4.40502
EIF2S3	P41091	-0.5669	15.6079	-2.29985	0.0307629	0.0827874	-4.41396
NPEPPS	P55786	0.25189	18.9744	2.29202	0.031282	0.084003	-4.42529
ARPC3	O15145	-0.256571	17.4727	-2.25936	0.0335329	0.0890875	-4.42732
RRBP1	Q9P2E9	0.249238	17.3742	2.28425	0.0318045	0.0852223	-4.43875
HSPB1	P04792	-0.603838	18.7263	-2.27919	0.0321492	0.0859612	-4.44998
CD2AP	Q9Y5K6	0.358455	15.4982	2.26203	0.0333432	0.0887727	-4.45606
RPS10	P46783	0.347851	17.3115	2.25805	0.0336264	0.0891457	-4.4645
IGF2R	P11717	0.244966	16.4071	2.25199	0.034061	0.0899152	-4.47371
HEXB	P07686	0.461413	18.5107	2.27236	0.03262	0.0870332	-4.47373
ARPC1B	O15143	-0.333317	17.4048	-2.21676	0.0366909	0.0954422	-4.49673
SPTAN1	Q13813	-0.386935	17.9888	-2.25569	0.033795	0.0894025	-4.50359
WARS1	P23381	-0.351306	17.3562	-2.24634	0.034471	0.0907309	-4.50636
HSPE1	P61604	-0.303818	18.8123	-2.24573	0.0345156	0.0907309	-4.51429
MAN2B1	O00754	0.372571	17.0643	2.24007	0.034931	0.0916296	-4.53528
ALDH1A1	P00352	-0.368508	18.0955	-2.23203	0.0355294	0.0930034	-4.5497
LEMD2	Q8NC56	-0.358695	15.5347	-2.2222	0.0362728	0.094552	-4.55665
COPE	O14579	-0.544736	15.9285	-2.224	0.0361361	0.0943933	-4.56015
CCL2	P13500	-0.411686	17.5706	-2.17377	0.0401493	0.101473	-4.56879
PNPO	Q9NVS9	-0.390054	15.7788	-2.18755	0.0390098	0.0996029	-4.57372
PSMA5	P28066	0.299797	18.5426	2.20712	0.0374418	0.0971926	-4.57781
AKR7A2	O43488	-0.324734	15.3396	-2.18342	0.0393481	0.100056	-4.58593
VCP	P55072	0.250159	19.0986	2.20144	0.0378909	0.0979504	-4.58631
SUB1	P53999	0.308655	17.2019	2.19005	0.0388057	0.0992853	-4.58943
SNCG	O76070	-0.37184	16.4237	-2.20015	0.0379932	0.0980115	-4.60347
HNRNPR	O43390	-0.606392	16.2419	-2.2035	0.0377277	0.0977312	-4.6043
HP1BP3	Q5SSJ5	-0.27003	16.7734	-2.17733	0.0398518	0.101102	-4.60586
GSTP1	P09211	-0.4274	20.4543	-2.19669	0.0382704	0.0983195	-4.61027
MOB1A	Q9H8S9	-0.459144	15.3449	-2.1976	0.0381969	0.0983195	-4.61536
LRRC59	Q96AG4	-0.681183	16.6796	-2.19433	0.0384597	0.0986023	-4.61758
RPS3A	P61247	0.279865	17.1642	2.16391	0.0409828	0.103161	-4.62368
PPIL1	Q9Y3C6	0.502569	16.5143	2.18529	0.0391943	0.0998693	-4.63792
VIM	P08670	-0.587884	22.1732	-2.17649	0.0399215	0.101102	-4.64515
RANGAP1	P46060	0.316338	15.7184	2.16399	0.0409757	0.103161	-4.67466
PALM2AKAP2	Q9Y2D5	0.336771	15.854	2.15371	0.0418612	0.105159	-4.68421
A0A0B4J2D5	A0A0B4J2D5	0.40986	15.6683	2.14003	0.0430662	0.107321	-4.69018
RECQL	P46063	0.3407	14.9823	2.14623	0.0425163	0.106551	-4.69644
PPIL3	Q9H2H8	0.411607	15.5908	2.14447	0.0426716	0.106551	-4.70354
EPHB2	P29323	0.593935	15.3745	2.14455	0.042665	0.106551	-4.71287
TPM4	P67936	-0.565713	20.0764	-2.13371	0.0436335	0.108302	-4.73126
PIP	P12273	0.911249	15.4977	2.1312	0.0438604	0.108648	-4.73131
FLNC	Q14315	0.234505	18.6804	2.13439	0.0435724	0.108302	-4.73271
ZYX	Q15942	0.235956	16.6637	2.10809	0.046002	0.112832	-4.74447
NAE1	Q13564	-0.320854	15.2002	-2.12461	0.0444619	0.10992	-4.74746
CLN5	O75503	-0.188254	15.1495	-2.09512	0.0472447	0.114305	-4.75276
PDGFD	Q9GZP0	-0.238486	16.1534	-2.10167	0.0466134	0.112997	-4.75293
CALR	P27797	0.496069	18.0555	2.08687	0.0480508	0.115723	-4.75345
FAM3C	Q92520	0.366918	16.1581	2.11957	0.0449272	0.110631	-4.75448
EIF3I	Q13347	-0.294756	15.8368	-2.1125	0.0455861	0.112032	-4.7549
ENOPH1	Q9UHY7	-0.401334	16.6534	-2.12178	0.0447226	0.110345	-4.75584
LAMC1	P11047	-0.553372	17.9367	-2.1051	0.0462861	0.112948	-4.76131
ARPC4	P59998	-0.397123	17.827	-2.10661	0.046143	0.112948	-4.76224
ALYREF	Q86V81	0.402006	18.0885	2.10378	0.0464119	0.112948	-4.77427
RPS6	P62753	0.415494	15.2219	2.10397	0.0463939	0.112948	-4.77794
ACTN4	O43707	-0.259876	19.0918	-2.1026	0.0465246	0.112997	-4.78556
RBM3	P98179	-0.348279	15.8018	-2.07858	0.0488732	0.117108	-4.7955
ACTN1	P12814	-0.292988	20.3148	-2.07746	0.0489856	0.117152	-4.79705
SYNPO	Q8N3V7	0.625176	15.5297	2.09324	0.0474279	0.114525	-4.804
SCRN2	Q96FV2	0.174729	15.4163	2.05202	0.0515932	0.121315	-4.80594
DHX15	O43143	-0.242887	15.673	-2.08195	0.0485372	0.116527	-4.80664
PGM1	P36871	0.428046	16.4673	2.08628	0.0481095	0.115723	-4.81034
FH	P07954	-0.197752	17.4395	-2.0376	0.053126	0.123618	-4.81781
P4HB	P07237	0.612768	18.1957	2.07615	0.0491163	0.117239	-4.82156
PSMA7	O14818	0.263834	18.0372	2.06518	0.0502286	0.119322	-4.83447
ACTA1	P68133	-0.497252	18.2206	-2.03712	0.0531776	0.123618	-4.84239
PRDX2	P32119	-0.555598	16.7386	-2.0662	0.0501245	0.119322	-4.85373
JPT2	Q9H910	0.406647	16.6527	2.05193	0.0516028	0.121315	-4.8564
SGSH	P51688	0.413336	17.5918	2.06472	0.050276	0.119322	-4.85827
RPA1	P27694	-0.344633	15.0986	-2.0557	0.0512084	0.120974	-4.86904
CYCS	P99999	0.465341	19.9205	2.05517	0.0512633	0.120974	-4.86969
GM2A	P17900	-0.286126	15.5287	-2.04993	0.0518123	0.121578	-4.86975
MFAP2	P55001	-1.59369	17.2996	-2.05721	0.0510509	0.12093	-4.87284
PPP1R2	P41236	-0.225072	15.12	-2.04275	0.0525735	0.123019	-4.88587
HEBP1	Q9NRV9	0.320907	15.5725	2.04228	0.0526235	0.123019	-4.89223
HNRNPAB	Q99729	-0.387457	16.7481	-2.03359	0.0535586	0.124272	-4.89555
BAG6	P46379	0.659258	15.2688	2.03943	0.0529291	0.123501	-4.90091
SUMO1	P63165	-0.316877	17.4711	-2.00696	0.0565166	0.129271	-4.90416
RARS1	P54136	-0.312903	16.8497	-2.02094	0.0549468	0.127256	-4.9177
NLN	Q9BYT8	0.198469	17.1033	2.01275	0.0558612	0.128419	-4.92498
HBB	P68871	0.625942	18.4043	1.97725	0.0599875	0.135376	-4.93291
IFI16	Q16666	0.264875	16.6251	2.01902	0.0551593	0.127511	-4.93526
MARCKSL1	P49006	0.561362	17.0929	2.01377	0.0557468	0.128393	-4.93849
GORASP2	Q9H8Y8	0.954046	17.1346	2.01716	0.055367	0.127754	-4.94117
TIMM13	Q9Y5L4	-0.334597	15.4964	-2.00974	0.0562016	0.128963	-4.94298
SORBS2	O94875	0.267383	17.5333	1.9982	0.0575213	0.131026	-4.95045
HEBP2	Q9Y5Z4	0.501069	17.8495	2.00673	0.0565431	0.129271	-4.95669
MAP2K1	Q02750	0.288549	16.1718	1.99981	0.0573356	0.130843	-4.9571
SRM	P19623	-0.245334	14.9883	-1.99281	0.0581469	0.13221	-4.9571
TRIP10	Q15642	0.269412	15.4961	1.98131	0.0595019	0.134554	-4.96775
PARP1	P09874	-0.282335	16.4801	-1.98559	0.0589941	0.133648	-4.97706
STX7	O15400	0.469421	16.8345	1.99092	0.0583675	0.13247	-4.97809
TMA7	Q9Y2S6	0.374494	16.3127	1.97645	0.0600828	0.135376	-4.97999
RPLP1	P05386	-0.533514	17.5447	-1.9686	0.0610325	0.137268	-5.00549
COX6B1	P14854	0.25662	16.8047	1.96274	0.0617491	0.13838	-5.02
PEBP1	P30086	0.344624	19.7675	1.96454	0.0615289	0.138135	-5.02041
GART	P22102	-0.327145	15.6684	-1.95524	0.0626778	0.140209	-5.02673
ADK	P55263	-0.231399	16.7809	-1.94472	0.0640008	0.142657	-5.04704
AKAP12	Q02952	-0.259824	17.264	-1.91207	0.068266	0.150017	-5.04897
MTDH	Q86UE4	0.606039	16.9259	1.94879	0.0634871	0.141765	-5.04936
GRHPR	Q9UBQ7	-0.276617	16.4696	-1.93794	0.0648671	0.144329	-5.06744
PSMD2	Q13200	-0.324294	16.2027	-1.9161	0.067727	0.149359	-5.0813
CZIB	Q9NWV4	-0.528543	16.9479	-1.92617	0.0663949	0.147203	-5.08238
PTPRK	Q15262	-0.300415	16.3364	-1.90781	0.0688402	0.150747	-5.08819
PFKP	Q01813	-0.316941	16.1684	-1.91288	0.0681579	0.150017	-5.08917
AP2A1	O95782	0.279132	17.6516	1.90802	0.0688124	0.150747	-5.09359
CDH13	P55290	-0.366355	17.9621	-1.92816	0.066134	0.146886	-5.09912
DDX17	Q92841	-0.284737	16.1332	-1.91631	0.0676982	0.149359	-5.10238
PITPNB	P48739	-0.391849	16.1287	-1.91629	0.067702	0.149359	-5.10351
CCT5	P48643	-0.294215	16.4105	-1.90687	0.068968	0.150762	-5.11678
ILF2	Q12905	-0.427161	17.5458	-1.88452	0.0720571	0.156145	-5.12233
S100A13	Q99584	0.322914	19.2241	1.8973	0.0702766	0.152818	-5.13382
PSMD3	O43242	0.253939	15.384	1.89838	0.0701274	0.15276	-5.1364
WDR5	P61964	0.363998	16.0633	1.90129	0.0697277	0.152155	-5.1391
SRSF1	Q07955	0.69453	15.8903	1.89356	0.0707931	0.153673	-5.14831
RTRAF	Q9Y224	-0.376133	15.2543	-1.88094	0.0725623	0.156694	-5.16487
DNPEP	Q9ULA0	0.257762	15.7921	1.83997	0.0785744	0.165658	-5.17381
NID1	P14543	-0.656228	16.4411	-1.88217	0.0723881	0.15659	-5.17544
RPL26	P61254	0.423501	15.3305	1.86039	0.0755258	0.161693	-5.1757
DCD	P81605	0.510892	17.687	1.87726	0.0730846	0.157549	-5.17653
TRIM25	Q14258	-0.224356	15.2145	-1.86102	0.075433	0.161693	-5.17786
RSU1	Q15404	-0.339301	16.4193	-1.85702	0.0760216	0.162475	-5.18188
ACP1	P24666	0.490416	16.9193	1.86615	0.0746846	0.16072	-5.18648
RCN1	Q15293	0.430814	17.9373	1.86378	0.0750304	0.161186	-5.18818
COL4A2	P08572	-0.29865	16.3879	-1.85509	0.0763072	0.162806	-5.19615
PFDN4	Q9NQP4	-0.217667	15.9129	-1.84811	0.077347	0.163624	-5.19894
FKBP3	Q00688	-0.223788	17.0356	-1.84079	0.0784496	0.165658	-5.20087
ARPC5	O15511	-0.324231	16.3213	-1.85224	0.0767292	0.163427	-5.20389
ACTR3	P61158	-0.225667	17.9048	-1.85073	0.0769544	0.163624	-5.22132
SNRNP70	P08621	0.234306	15.5773	1.84863	0.0772691	0.163624	-5.22205
TCOF1	Q13428	0.41697	15.8299	1.84983	0.0770894	0.163624	-5.22315
NPC1	O15118	-0.443696	16.7709	-1.82778	0.0804439	0.168313	-5.24005
UFM1	P61960	-0.562998	17.5347	-1.83752	0.0789462	0.16588	-5.24339
CPPED1	Q9BRF8	0.208872	18.1976	1.81283	0.0827899	0.171356	-5.24648
PACSIN2	Q9UNF0	-0.323954	15.2209	-1.82736	0.0805092	0.168313	-5.25061
LGALS9	O00182	0.694662	15.2118	1.83766	0.0789257	0.16588	-5.25148
RPLP0	P05388	-0.439442	17.0281	-1.82088	0.0815198	0.169362	-5.25242
USP5	P45974	-0.355328	15.3601	-1.83112	0.0799281	0.167661	-5.26229
BPNT1	O95861	0.420349	16.4268	1.82253	0.081261	0.169316	-5.26402
LAMB1	P07942	-0.461676	18.07	-1.81876	0.0818532	0.169699	-5.26515
RBBP4	Q09028	0.488226	17.866	1.82066	0.0815548	0.169362	-5.27012
WDR1	O75083	0.408267	20.0951	1.82354	0.0811042	0.169273	-5.27087
ANXA1	P04083	-0.314715	17.1749	-1.79372	0.0858757	0.176825	-5.28368
GALNT2	Q10471	0.265638	15.5614	1.78546	0.0872392	0.178197	-5.28463
PSPH	P78330	0.456503	15.2505	1.80898	0.0834036	0.17234	-5.29598
PRDX4	Q13162	-0.341069	15.2827	-1.79288	0.0860129	0.176825	-5.30945
CDC37	Q16543	0.27881	17.4177	1.79296	0.0859995	0.176825	-5.31212
RPS27L	Q71UM5	-0.145756	16.2471	-1.76126	0.0913404	0.184757	-5.31358
EWSR1	Q01844	-0.20622	15.5649	-1.79086	0.0863446	0.17695	-5.3142
ARF3	P61204	-0.32622	16.1998	-1.78965	0.0865443	0.177068	-5.31444
ASL	P04424	-0.319449	16.5716	-1.79209	0.086142	0.176825	-5.31452
NRP1	O14786	-0.280867	16.6552	-1.76902	0.0900081	0.182655	-5.31522
PLPBP	O94903	-0.31309	15.7835	-1.7799	0.0881667	0.179631	-5.32538
ALDH9A1	P49189	0.311213	16.0263	1.77953	0.0882298	0.179631	-5.34431
SERPINB6	P35237	-0.303496	18.93	-1.76738	0.0902876	0.182924	-5.35552
FAHD2A	Q96GK7	-0.223954	14.8077	-1.73166	0.0965823	0.192752	-5.3568
CD63	P08962	0.847678	15.8453	1.76951	0.0899238	0.182655	-5.36141
CST3	P01034	-0.261055	18.42	-1.74655	0.0939151	0.188739	-5.3625
MIX23	Q4VC31	-0.246209	15.8718	-1.73109	0.0966856	0.192752	-5.36384
PRPF19	Q9UMS4	-0.228607	16.0439	-1.73552	0.0958859	0.19208	-5.37687
GLO1	Q04760	-0.420216	17.6789	-1.75519	0.092396	0.185986	-5.37881
MMP2	P08253	0.511351	17.9144	1.75686	0.0921054	0.185986	-5.37932
NONO	Q15233	-0.454719	16.068	-1.75582	0.0922855	0.185986	-5.38076
PSMA4	P25789	0.228045	18.259	1.73135	0.0966393	0.192752	-5.3986
KARS1	Q15046	-0.12989	16.3534	-1.71543	0.0995646	0.19723	-5.4008
FAHD1	Q6P587	0.422559	17.3801	1.73727	0.0955698	0.191755	-5.40683
RPL23A	P62750	0.559734	16.7727	1.72767	0.0973089	0.193685	-5.41342
RPS9	P46781	-0.229641	15.5183	-1.69577	0.103281	0.202979	-5.43512
PTPRM	P28827	0.449525	16.4752	1.7181	0.0990682	0.196872	-5.44183
RPS5	P46782	-0.287077	16.1741	-1.71674	0.0993209	0.19706	-5.445
BST1	Q10588	0.298933	16.051	1.69876	0.102708	0.20249	-5.45182
NIT2	Q9NQR4	0.36552	15.4055	1.70981	0.100616	0.198995	-5.45734
PDLIM1	O00151	-0.242798	18.5932	-1.70263	0.101971	0.201356	-5.46431
PDIA4	P13667	0.632616	16.8359	1.69703	0.10304	0.202824	-5.47038
RSL1D1	O76021	0.286587	15.3921	1.68967	0.104458	0.204968	-5.47063
CSE1L	P55060	-0.244549	15.9996	-1.65923	0.110499	0.214341	-5.47268
DDX21	Q9NR30	0.349449	15.3257	1.68798	0.104785	0.205286	-5.47756
HARS1	P12081	-0.22778	16.7896	-1.67983	0.106378	0.207755	-5.48954
NTN4	Q9HB63	-0.364162	15.7737	-1.6832	0.105717	0.206787	-5.4973
RUVBL1	Q9Y265	-0.484733	15.2269	-1.66848	0.108633	0.211825	-5.51318
ITGA2	P17301	0.280188	16.3749	1.65868	0.110611	0.214341	-5.51639
HLA-A	P04439	-0.38641	17.481	-1.65352	0.111666	0.215714	-5.52292
DKK3	Q9UBP4	-1.22175	17.0513	-1.66693	0.108943	0.212042	-5.52381
PLEC	Q15149	-0.134998	18.2258	-1.66623	0.109084	0.212042	-5.52488
CLIC4	Q9Y696	-0.203535	17.9614	-1.63876	0.114725	0.220206	-5.52914
PRSS23	O95084	-0.563079	16.3791	-1.65502	0.111359	0.215455	-5.53793
PSMA2	P25787	0.264995	17.9087	1.64559	0.113301	0.218534	-5.54345
CLEC14A	Q86T13	-0.435583	17.2064	-1.64232	0.11398	0.219505	-5.5459
RAB5C	P51148	-0.187964	15.9899	-1.61661	0.119451	0.227927	-5.54709
RPS2	P15880	-0.237704	16.0976	-1.63479	0.11556	0.22118	-5.5558
TPP2	P29144	0.197721	15.817	1.63985	0.114497	0.22016	-5.561
TWF2	Q6IBS0	-0.270963	16.6303	-1.63805	0.114875	0.220206	-5.56105
PUF60	Q9UHX1	-0.243132	15.701	-1.62855	0.116883	0.223368	-5.56817
GANAB	Q14697	-0.304826	15.9036	-1.61311	0.120212	0.229028	-5.59168
EHD4	Q9H223	0.245935	16.3503	1.58473	0.126535	0.239245	-5.59491
PABPC1	P11940	-0.178926	17.6006	-1.59367	0.124515	0.236142	-5.60544
NDUFAB1	O14561	-0.665324	15.3541	-1.59925	0.123266	0.234488	-5.62434
AKR1C3	P42330	-0.273049	17.8412	-1.55355	0.133798	0.251073	-5.62508
UFC1	Q9Y3C8	-0.43378	16.4682	-1.59767	0.123619	0.234801	-5.6259
FNBP1L	Q5T0N5	0.223957	15.5203	1.57158	0.129558	0.244219	-5.63668
CRIM1	Q9NZV1	0.234251	16.5521	1.55044	0.134543	0.252076	-5.63669
NUCB1	Q02818	-0.879839	17.6082	-1.58851	0.125677	0.237984	-5.64193
HNRNPA2B1	P22626	-0.29472	18.7382	-1.57556	0.128638	0.242852	-5.65892
GARS1	P41250	-0.156965	17.0554	-1.53442	0.138422	0.257424	-5.66138
RAB1A	P62820	-0.367803	16.3476	-1.56544	0.13099	0.246546	-5.6705
GOSR2	O14653	-0.324884	16.2181	-1.56168	0.131873	0.247834	-5.67098
CORO1B	Q9BR76	-0.23928	16.3611	-1.51095	0.144274	0.266319	-5.68746
GYG1	P46976	-0.374573	16.2879	-1.54878	0.13494	0.252076	-5.68762
QSOX1	O00391	-0.335401	17.77	-1.54759	0.135225	0.252232	-5.69117
ILF3	Q12906	-0.319695	18.4534	-1.54939	0.134794	0.252076	-5.69155
CTNNB1	P35222	0.165964	15.1794	1.50904	0.144758	0.266817	-5.70385
DDT	P30046	-0.585368	17.8499	-1.54011	0.137033	0.255222	-5.70524
SRI	P30626	-0.299854	16.5963	-1.53086	0.139296	0.258664	-5.70856
TUBB6	Q9BUF5	0.291283	16.0387	1.51715	0.142708	0.26382	-5.71428
ADA	P00813	0.34185	16.5604	1.52853	0.139872	0.25931	-5.71482
PSME2	Q9UL46	-0.515138	16.015	-1.52777	0.140061	0.25931	-5.73029
ERH	P84090	-0.308671	17.9625	-1.49634	0.148016	0.27082	-5.74479
NME1	P15531	-0.363855	18.828	-1.50601	0.145531	0.26745	-5.74769
CTSH	P09668	-0.134152	14.9646	-1.48473	0.151046	0.27475	-5.74908
ANXA6	P08133	0.179742	15.713	1.5019	0.146583	0.268591	-5.74971
PTPN12	Q05209	0.322918	15.7411	1.50762	0.145119	0.267088	-5.75237
VAT1	Q99536	-0.256926	17.1077	-1.49124	0.149341	0.272046	-5.7531
ABHD10	Q9NUJ1	0.378341	14.3875	1.50276	0.146362	0.268582	-5.75949
RPL6	Q02878	0.291085	15.8342	1.49421	0.148569	0.271071	-5.76638
SCP2	P22307	-0.549782	15.0408	-1.49413	0.148589	0.271071	-5.778
FAM120A	Q9NZB2	0.261279	15.0727	1.45969	0.157755	0.284873	-5.78058
PRNP	P04156	0.42907	16.3892	1.48139	0.151928	0.275951	-5.7845
UBAP2L	Q14157	0.312029	14.495	1.45419	0.15926	0.286281	-5.78835
ARPP19	P56211	0.316619	15.3052	1.47567	0.153447	0.278304	-5.79467
PA2G4	Q9UQ80	-0.244902	17.1556	-1.45613	0.158728	0.285802	-5.79661
EIF4A1	P60842	-0.332205	16.8798	-1.45265	0.159683	0.286281	-5.80132
HSPA5	P11021	0.371871	17.9026	1.46275	0.156924	0.283784	-5.80435
SBSN	Q6UWP8	0.346731	14.8077	1.46519	0.156263	0.282999	-5.80563
RPS21	P63220	-0.192526	17.2759	-1.45853	0.158073	0.285034	-5.80853
DARS1	P14868	-0.228627	15.0012	-1.43667	0.164131	0.291708	-5.81216
CRKL	P46109	-0.187239	17.0425	-1.4531	0.159559	0.286281	-5.8136
STX12	Q86Y82	-0.168346	16.2365	-1.44374	0.162153	0.289046	-5.81666
WASHC2A	Q641Q2	0.180837	15.423	1.39841	0.175187	0.303592	-5.82487
PSMD4	P55036	0.189565	15.9675	1.45003	0.160405	0.286851	-5.82669
TIMP2	P16035	-0.532078	18.2064	-1.44938	0.160587	0.286851	-5.82876
LSM14A	Q8ND56	0.261545	15.1262	1.449	0.160692	0.286851	-5.83008
GBE1	Q04446	-0.318056	17.7492	-1.43507	0.164583	0.291708	-5.84594
HSPG2	P98160	-1.07922	19.9001	-1.44077	0.162981	0.290106	-5.85149
MAP4	P27816	0.235954	18.3639	1.41913	0.16913	0.296811	-5.85362
CNN3	Q15417	-0.207567	16.9069	-1.42464	0.167546	0.296537	-5.85554
APP	P05067	0.728999	17.5787	1.43547	0.164471	0.291708	-5.85913
ENAH	Q8N8S7	-0.157755	18.8166	-1.40616	0.172901	0.301632	-5.85981
ENO1	P06733	0.11788	22.0353	1.40838	0.172251	0.301069	-5.86092
KHSRP	Q92945	0.260549	16.9662	1.41927	0.169089	0.296811	-5.86294
PARK7	Q99497	0.234926	19.5067	1.42095	0.168604	0.296811	-5.86509
MYL6	P60660	-0.187184	19.0945	-1.37576	0.182006	0.313231	-5.86521
SKP1	P63208	-0.348501	15.3732	-1.41977	0.168944	0.296811	-5.86528
STMN1	P16949	-0.169699	19.3066	-1.42086	0.168631	0.296811	-5.86722
DPP9	Q86TI2	0.172101	15.6359	1.40177	0.174194	0.302292	-5.87054
ACTG1	P63261	-0.334004	21.8784	-1.4225	0.16816	0.296811	-5.87294
CCT3	P49368	-0.154352	16.9723	-1.38606	0.178878	0.309129	-5.87945
LIMA1	Q9UHB6	0.449981	15.7095	1.41382	0.170664	0.299083	-5.88484
NECTIN2	Q92692	-0.224194	15.8189	-1.40827	0.172281	0.301069	-5.88847
PGAM1	P18669	-0.228522	19.8339	-1.40552	0.173088	0.301632	-5.89384
NARS1	O43776	0.163905	16.7782	1.3863	0.178807	0.309129	-5.89837
AFDN	P55196	0.311433	15.9245	1.4033	0.173742	0.301928	-5.90097
RPL9	P32969	0.455496	16.1895	1.40337	0.17372	0.301928	-5.90175
AP2B1	P63010	0.179308	17.1503	1.37583	0.181982	0.313231	-5.90782
PGM3	O95394	-0.235355	16.0726	-1.373	0.182849	0.314055	-5.90911
COPS3	Q9UNS2	-0.236187	15.5137	-1.36614	0.184964	0.316574	-5.91371
NRDC	O43847	0.362553	15.1573	1.36958	0.1839	0.315185	-5.92372
MMP1	P03956	-0.369617	17.3919	-1.38504	0.179186	0.309233	-5.92668
H4C9	P62805	-0.442919	19.0706	-1.37255	0.182989	0.314055	-5.92735
CSTB	P04080	0.334364	18.4347	1.35511	0.188402	0.321134	-5.94257
YBX1	P67809	0.419769	16.1253	1.35817	0.187443	0.319937	-5.95279
LMNB2	Q03252	-0.334081	17.2045	-1.36055	0.1867	0.319105	-5.95875
RPS8	P62241	-0.273369	15.7666	-1.32551	0.197879	0.333735	-5.96107
PLAU	P00749	0.225554	14.4971	1.3365	0.194317	0.329414	-5.96733
DDX1	Q92499	-0.347425	16.3121	-1.35143	0.189561	0.322668	-5.97019
NIPSNAP3A	Q9UFN0	-0.203285	16.7753	-1.33304	0.195435	0.330858	-5.97723
PSMD10	O75832	0.16821	14.7337	1.32533	0.197938	0.333735	-5.97805
SH3GL1	Q99961	0.201392	15.8521	1.29231	0.208947	0.348693	-5.98266
MARS1	P56192	0.278976	15.7071	1.3407	0.192971	0.327758	-5.98439
VAPB	O95292	0.360541	16.42	1.34037	0.193077	0.327758	-5.98445
SSB	P05455	-0.205278	16.7671	-1.29947	0.206519	0.345863	-5.99969
PPP1CA	P62136	-0.413424	16.308	-1.32597	0.197728	0.333735	-6.00321
LRRFIP2	Q9Y608	0.24088	15.1967	1.30096	0.206017	0.345487	-6.00761
WFS1	O76024	-0.209404	15.8362	-1.30344	0.205185	0.345021	-6.01427
FLNB	O75369	0.0863945	19.5757	1.19486	0.244186	0.392446	-6.01705
TMOD3	Q9NYL9	0.254454	16.7653	1.305	0.204661	0.344606	-6.01934
ACLY	P53396	-0.260196	16.417	-1.29119	0.209328	0.348693	-6.02151
EIF4H	Q15056	0.215003	16.0976	1.2768	0.214276	0.354565	-6.03308
HEXA	P06865	0.232868	17.6692	1.30199	0.20567	0.345371	-6.03346
LMAN2	Q12907	-0.140104	16.0911	-1.28278	0.212211	0.352553	-6.0346
FBN1	P35555	-0.754651	16.1161	-1.29799	0.207019	0.346236	-6.03846
UAP1	Q16222	0.315339	15.5175	1.29162	0.209182	0.348693	-6.0464
TXNDC5	Q8NBS9	-0.584744	18.4002	-1.2837	0.211892	0.352493	-6.05621
GGH	Q92820	-0.183966	17.6076	-1.27939	0.213381	0.353555	-6.05733
EMD	P50402	0.324819	15.7917	1.27563	0.214686	0.354772	-6.05835
KYAT3	Q6YP21	0.253027	15.8096	1.28063	0.212953	0.353314	-6.06001
OTUB1	Q96FW1	-0.160526	15.9487	-1.20898	0.23882	0.386454	-6.06885
COL5A2	P05997	0.332582	16.7563	1.25791	0.220913	0.364097	-6.07114
PDCD6IP	Q8WUM4	-0.111668	16.5617	-1.21832	0.235322	0.382283	-6.07122
EEA1	Q15075	-0.0923011	16.9298	-1.24944	0.223934	0.368513	-6.0736
MAT2A	P31153	-0.108812	16.6612	-1.25907	0.220499	0.363896	-6.07497
ESAM	Q96AP7	0.181146	16.4566	1.24824	0.224368	0.368513	-6.07777
TXN2	Q99757	0.263567	15.2007	1.22141	0.234172	0.380911	-6.08274
API5	Q9BZZ5	-0.315024	15.3266	-1.24793	0.224479	0.368513	-6.09087
CD9	P21926	-0.295939	17.5646	-1.23556	0.22896	0.374717	-6.09103
OPTN	Q96CV9	0.170319	15.5715	1.23995	0.227363	0.372755	-6.09366
PSMB6	P28072	0.206467	17.9462	1.23407	0.229505	0.374788	-6.09647
AK1	P00568	-0.193282	16.8617	-1.23501	0.229161	0.374717	-6.1128
ACAA2	P42765	0.256353	15.9517	1.2219	0.23399	0.380911	-6.1177
FKBP5	Q13451	0.294358	15.8791	1.21698	0.235819	0.382592	-6.11936
HDGFL2	Q7Z4V5	0.245231	16.5449	1.21033	0.238313	0.386135	-6.12497
GNPDA1	P46926	0.270616	16.7904	1.22565	0.2326	0.379345	-6.12657
SRRM2	Q9UQ35	0.200643	15.383	1.19942	0.242445	0.391811	-6.1293
HNRNPM	P52272	0.186924	19.3162	1.19653	0.243548	0.392446	-6.13701
VPS26A	O75436	0.134042	16.0693	1.19819	0.242913	0.39206	-6.1394
PCNP	Q8WW12	0.228767	17.338	1.18697	0.247225	0.394421	-6.14597
PPIA	P62937	0.196364	22.2272	1.17898	0.250329	0.398352	-6.14615
ME2	P23368	-0.1693	15.0687	-1.16728	0.254928	0.403609	-6.14637
GFUS	Q13630	-0.159814	15.4722	-1.19156	0.245454	0.392601	-6.14721
SF3B3	Q15393	-0.200713	15.5239	-1.18872	0.246551	0.39385	-6.14861
CRAT	P43155	-0.207125	14.8012	-1.19263	0.245042	0.392446	-6.15637
PPP1R7	Q15435	-0.542391	15.3572	-1.19411	0.244474	0.392446	-6.16359
VAMP3	Q15836	0.333763	16.8485	1.19355	0.244689	0.392446	-6.16424
COL6A1	P12109	-0.415295	15.4089	-1.19282	0.244969	0.392446	-6.16509
EPRS1	P07814	0.0845044	16.6872	1.14039	0.265734	0.416484	-6.17097
MMRN2	Q9H8L6	-0.179748	16.1256	-1.18258	0.248928	0.396629	-6.17243
RPL12	P30050	-0.314108	16.6968	-1.17676	0.251197	0.398716	-6.17463
EIF2S1	P05198	-0.21842	16.3416	-1.16782	0.254714	0.403609	-6.17758
CLTC	Q00610	0.163014	18.0023	1.16042	0.257654	0.40689	-6.179
HNRNPA3	P51991	-0.156974	17.1305	-1.13194	0.269199	0.419802	-6.17969
ADH5	P11766	0.273608	16.4128	1.17748	0.250915	0.398716	-6.18278
THOP1	P52888	0.110039	16.2891	1.11201	0.277501	0.429523	-6.18442
SWAP70	Q9UH65	-0.209957	16.3881	-1.14964	0.261982	0.412159	-6.18994
TMSB4X	P62328	-0.224902	23.0851	-1.14225	0.264977	0.416345	-6.19483
REXO2	Q9Y3B8	-0.106407	16.0467	-1.10041	0.282416	0.433897	-6.19666
FKBP4	Q02790	0.168394	16.4894	1.13845	0.266526	0.416811	-6.19732
PGLS	O95336	-0.267055	17.7742	-1.16157	0.257197	0.406684	-6.19859
ADPRS	Q9NX46	-0.129977	16.3131	-1.14069	0.265613	0.416484	-6.20088
AAMDC	Q9H7C9	-0.340925	16.8397	-1.15682	0.259092	0.40842	-6.20627
SOD1	P00441	0.281134	20.7242	1.15636	0.259278	0.40842	-6.2068
SERF2	P84101	0.2349	16.2683	1.12413	0.272429	0.423712	-6.22314
CBR1	P16152	0.251349	17.4895	1.13824	0.266612	0.416811	-6.22687
GAPDH	P04406	0.209883	22.2571	1.11742	0.27523	0.426621	-6.22809
TMPO	P42167	0.299225	18.0496	1.13396	0.268368	0.419031	-6.23184
BLVRB	P30043	0.371702	15.754	1.12584	0.271719	0.423202	-6.23573
DDX39B	Q13838	-0.375199	17.5243	-1.12342	0.272727	0.423712	-6.23765
IQGAP1	P46940	-0.13047	17.256	-1.10126	0.282054	0.433897	-6.24453
NRP2	O60462	-0.33887	15.8482	-1.11729	0.275284	0.426621	-6.24635
PSMD1	Q99460	0.210322	15.5584	1.10232	0.2816	0.433897	-6.2495
SHPK	Q9UHJ6	0.262573	15.6781	1.08324	0.289806	0.442246	-6.25514
TXNRD1	Q16881	0.151386	19.9657	1.08098	0.290791	0.442246	-6.25565
DDX3X	O00571	0.22723	14.7533	1.10289	0.28136	0.433897	-6.25599
THBS1	P07996	-0.862224	20.9023	-1.11035	0.2782	0.430071	-6.25777
FSCN1	Q16658	0.230251	19.5706	1.1011	0.282122	0.433897	-6.25887
CTNNA1	P35221	0.123894	16.4473	1.07289	0.294328	0.444162	-6.26091
CPOX	P36551	-0.153366	16.2025	-1.09602	0.284291	0.43624	-6.26183
KPNA1	P52294	0.151768	15.0966	1.0828	0.289999	0.442246	-6.26199
SUMO2	P61956	0.153906	19.3466	1.05545	0.302065	0.450746	-6.2623
ADSL	P30566	-0.171659	15.2902	-1.0804	0.291045	0.442246	-6.26648
EIF3L	Q9Y262	-0.229065	15.1443	-1.08355	0.289671	0.442246	-6.26694
PSMD13	Q9UNM6	-0.134756	15.4739	-1.08226	0.290236	0.442246	-6.27228
RPL7A	P62424	0.211934	15.2471	1.07222	0.294625	0.444162	-6.27385
COTL1	Q14019	-0.217977	17.9713	-1.08113	0.290727	0.442246	-6.27739
OVCA2	Q8WZ82	-0.181595	15.8985	-1.09037	0.286723	0.439431	-6.27933
EIF3F	O00303	-0.109304	15.0895	-1.0204	0.318039	0.467429	-6.28403
SFPQ	P23246	-0.171166	16.8098	-1.06203	0.299131	0.447977	-6.28612
ITIH4	Q14624	-0.18259	14.9549	-1.07065	0.295314	0.444398	-6.28666
DYNC1H1	Q14204	-0.176867	15.9713	-1.06659	0.297106	0.446555	-6.28689
NSFL1C	Q9UNZ2	0.207153	16.6566	1.07344	0.294088	0.444162	-6.28972
TJP1	Q07157	0.119902	15.6972	1.04745	0.305659	0.454476	-6.28974
CD55	P08174	0.500408	16.3761	1.07654	0.292728	0.444162	-6.29404
DHX9	Q08211	-0.112234	15.607	-1.04425	0.307105	0.456081	-6.29642
SPARC	P09486	-0.919368	20.4526	-1.07359	0.294021	0.444162	-6.29716
MARCKS	P29966	0.349241	18.5368	1.07267	0.294427	0.444162	-6.29813
ETF1	P62495	-0.373744	15.4858	-1.07182	0.294801	0.444162	-6.29903
UBE2K	P61086	-0.150639	16.5935	-1.0382	0.309852	0.459067	-6.30152
RCC2	Q9P258	0.149123	16.6182	1.05178	0.30371	0.452659	-6.30272
IGFBP7	Q16270	-0.237162	20.1091	-1.06327	0.29858	0.447977	-6.30541
PNP	P00491	0.25265	19.044	1.05844	0.300727	0.449287	-6.30632
UCHL3	P15374	-0.26269	16.0498	-1.06278	0.298796	0.447977	-6.30636
TUBA1A	Q71U36	-0.230288	18.5851	-1.05954	0.300238	0.449095	-6.3119
PSMB3	P49720	-0.198918	17.7494	-1.0485	0.305186	0.454315	-6.31374
MAN2B2	Q9Y2E5	0.207755	15.4525	1.03445	0.311566	0.461059	-6.3158
ANXA5	P08758	-0.204826	16.7815	-1.03168	0.312836	0.461841	-6.31803
RPL17	P18621	0.149945	15.985	1.01001	0.322888	0.471651	-6.32772
C11orf68	Q9H3H3	-0.15091	15.2771	-1.03317	0.312153	0.461379	-6.32789
EZR	P15311	0.11135	17.1019	1.01133	0.322266	0.471295	-6.32814
OXCT1	P55809	-0.166414	16.0206	-1.02285	0.316905	0.466741	-6.32923
ANP32A	P39687	-0.606651	16.7361	-1.03885	0.309556	0.459067	-6.32986
E9PAV3	E9PAV3	0.222709	16.8301	1.02653	0.315202	0.464784	-6.33659
CTSC	P53634	0.15604	17.3619	1.01596	0.320104	0.468683	-6.34112
IDE	P14735	-0.097572	15.352	-0.985513	0.334517	0.485225	-6.34175
PITPNA	Q00169	-0.194842	16.3795	-0.977059	0.338597	0.488866	-6.34491
SUPT5H	O00267	0.27202	15.5452	1.01773	0.319278	0.468023	-6.34698
ARSB	P15848	0.319997	14.727	1.02022	0.318122	0.467429	-6.3486
AKR1A1	P14550	0.364062	18.3309	1.01925	0.318573	0.46754	-6.35318
ADAM9	Q13443	-0.392261	16.0607	-1.00736	0.324133	0.472916	-6.35683
TUBB4B	P68371	-0.239594	17.1061	-0.995347	0.329814	0.479865	-6.36032
AKR1B1	P15121	0.244872	18.9855	1.00487	0.325302	0.474066	-6.36756
PTPRF	P10586	-0.100339	15.8523	-0.94553	0.354111	0.499994	-6.36865
SIRPA	P78324	-0.190579	16.1031	-0.978043	0.33812	0.488745	-6.37102
H1-5	P16401	0.196829	18.5091	0.963313	0.345303	0.494272	-6.37638
CRIP2	P52943	-0.136204	17.8179	-0.946772	0.353491	0.499994	-6.37708
ABCF1	Q8NE71	0.397473	14.9957	0.994848	0.330051	0.479865	-6.37747
ACO2	Q99798	0.157348	16.365	0.98698	0.333812	0.484767	-6.37878
SEC13	P55735	-0.109432	15.3466	-0.970212	0.341926	0.491801	-6.38056
CLTB	P09497	0.191091	16.3318	0.978312	0.33799	0.488745	-6.38177
PDIA6	Q15084	-0.30279	16.5212	-0.970183	0.34194	0.491801	-6.38501
AP1G1	O43747	-0.107635	15.3099	-0.968018	0.342997	0.491801	-6.38656
ACTR2	P61160	-0.157981	17.5014	-0.982944	0.335753	0.486452	-6.38806
CCT4	P50991	-0.0986137	16.9871	-0.921281	0.366364	0.511608	-6.38852
RANBP3	Q9H6Z4	0.255661	14.7715	0.969445	0.3423	0.491801	-6.39079
BAG3	O95817	0.162581	16.0287	0.951627	0.351075	0.499356	-6.3949
MAPRE1	Q15691	-0.137701	17.2473	-0.945426	0.354164	0.499994	-6.3995
CCN2	P29279	-0.564777	20.5811	-0.971395	0.341349	0.491801	-6.40031
KPNB1	Q14974	-0.153057	18.0031	-0.946512	0.353621	0.499994	-6.4017
PPM1F	P49593	-0.443197	15.9355	-0.968677	0.342675	0.491801	-6.40293
PGK1	P00558	0.197508	20.4471	0.958113	0.347863	0.495924	-6.40451
UTRN	P46939	-0.166191	16.0378	-0.941143	0.356308	0.502217	-6.40771
TUBA4A	P68366	-0.339005	16.8693	-0.962402	0.34575	0.494272	-6.40779
GRB2	P62993	0.188754	16.0087	0.962076	0.345911	0.494272	-6.40925
ATP6V1G1	O75348	-0.141442	15.3747	-0.936287	0.358749	0.504516	-6.40966
TARDBP	Q13148	-0.424915	16.3062	-0.960333	0.346769	0.49493	-6.41091
CCN1	O00622	-0.342995	17.5427	-0.946013	0.35387	0.499994	-6.41498
C11orf54	Q9H0W9	-0.287655	16.5416	-0.954443	0.349678	0.497941	-6.41651
PLS3	P13797	-0.165234	19.2785	-0.950825	0.351473	0.499356	-6.41993
SNAP23	O00161	0.22084	15.6142	0.945094	0.354329	0.499994	-6.42173
PGP	A6NDG6	0.136325	16.4558	0.920691	0.366666	0.511608	-6.42322
PTX3	P26022	-0.842901	18.0381	-0.940057	0.356853	0.502416	-6.43004
ALAD	P13716	0.127055	15.1019	0.908842	0.372758	0.517212	-6.43005
PSMB4	P28070	0.18819	19.6433	0.922405	0.36579	0.511608	-6.432
MACROH2A1	O75367	-0.108113	15.0072	-0.922113	0.36594	0.511608	-6.43337
SLTM	Q9NWH9	0.146163	15.5444	0.912419	0.370912	0.516376	-6.4339
CD44	P16070	0.195139	17.5502	0.919818	0.367113	0.511658	-6.4347
EIF3CL	B5ME19	0.153554	16.3335	0.922283	0.365853	0.511608	-6.43501
CAVIN1	Q6NZI2	-0.124538	17.2416	-0.904711	0.374898	0.519603	-6.43783
ISG15	P05161	0.205744	15.1185	0.897487	0.378659	0.523069	-6.43837
HSP90AB1	P08238	-0.273454	18.4632	-0.910187	0.372063	0.516858	-6.4426
POSTN	Q15063	0.403483	15.6393	0.925872	0.364023	0.511356	-6.44321
SEC24C	P53992	-0.0896298	15.8947	-0.891368	0.381863	0.525167	-6.44514
PSMD14	O00487	0.175274	14.7414	0.903309	0.375626	0.520033	-6.44518
STAM	Q92783	0.149657	16.7768	0.923708	0.365126	0.511608	-6.4452
EIF3A	Q14152	0.0916114	16.5584	0.874542	0.390767	0.53505	-6.44951
EFNA1	P20827	-0.110784	15.6107	-0.893228	0.380887	0.524404	-6.45031
CDH5	P33151	0.123603	19.5554	0.880619	0.387536	0.532382	-6.45414
PSME3	P61289	0.141048	15.4794	0.893548	0.38072	0.524404	-6.45443
ST13	P50502	0.419253	17.3014	0.910139	0.372088	0.516858	-6.45752
PCNA	P12004	0.228014	16.1032	0.894041	0.380461	0.524404	-6.45769
IPO7	O95373	-0.127887	15.8269	-0.86395	0.396441	0.540054	-6.46275
SAE1	Q9UBE0	-0.0865155	14.9855	-0.863676	0.396588	0.540054	-6.46294
PPIF	P30405	0.276104	15.5998	0.900259	0.377212	0.52165	-6.4665
PPP1R14B	Q96C90	0.180612	14.9166	0.860238	0.398441	0.541393	-6.47683
DTD1	Q8TEA8	0.178235	15.7919	0.877442	0.389223	0.533536	-6.4798
CLSTN1	O94985	-0.426594	16.7164	-0.877423	0.389233	0.533536	-6.48641
TXNL1	O43396	-0.206631	15.445	-0.864967	0.395893	0.540054	-6.4905
NUCKS1	Q9H1E3	0.324552	16.1775	0.869031	0.393713	0.538492	-6.49407
PEAR1	Q5VY43	0.190845	15.3395	0.865435	0.395642	0.540054	-6.49719
MDH1	P40925	0.150915	19.3542	0.83387	0.412839	0.559128	-6.50011
NASP	P49321	-0.150868	16.4304	-0.851396	0.403233	0.547308	-6.50041
NAXE	Q8NCW5	0.2229	17.2512	0.861067	0.397994	0.541376	-6.50096
BOLA2	Q9H3K6	0.12612	16.7281	0.831993	0.413876	0.559924	-6.50231
GLS	O94925	-0.149147	18.2538	-0.847204	0.405518	0.54981	-6.51281
MANF	P55145	0.130935	16.9968	0.823021	0.418858	0.565435	-6.51718
MTHFD1	P11586	-0.180262	17.8141	-0.780907	0.442736	0.588499	-6.5228
F11R	Q9Y624	-0.185284	16.5019	-0.814085	0.423856	0.570329	-6.52495
FSTL1	Q12841	-0.40368	18.379	-0.830554	0.414673	0.560393	-6.5268
LAMP1	P11279	0.140337	17.9095	0.712709	0.483117	0.619943	-6.52847
CHORDC1	Q9UHD1	0.216301	15.5474	0.809262	0.426569	0.572442	-6.52913
TPP1	O14773	-0.38494	16.1878	-0.820839	0.420074	0.566464	-6.53025
APEX1	P27695	0.0926731	18.1979	0.781186	0.442575	0.588499	-6.5332
SRGN	P10124	0.575392	16.7371	0.808732	0.426867	0.572442	-6.53401
PLBD2	Q8NHP8	0.190406	17.1116	0.808028	0.427264	0.572442	-6.53837
PDS5A	Q29RF7	0.221383	15.0445	0.815808	0.422889	0.569643	-6.53897
NPLOC4	Q8TAT6	-0.0763264	15.008	-0.739712	0.466878	0.604082	-6.53994
SORD	Q00796	-0.189114	17.2255	-0.811723	0.425183	0.571497	-6.5417
CASP14	P31944	0.174979	15.6872	0.772104	0.44783	0.592058	-6.54494
VAPA	Q9P0L0	-0.132297	17.7885	-0.778765	0.443972	0.588499	-6.54496
CALM1	P0DP23	0.231767	19.84	0.771031	0.448453	0.592058	-6.55096
TCEA1	P23193	0.0957618	15.4174	0.768944	0.449667	0.592268	-6.55135
CAPN2	P17655	0.114546	16.8125	0.723086	0.476839	0.614417	-6.5524
RAB11B	Q15907	-0.173897	17.0979	-0.792604	0.436022	0.582922	-6.55361
PSMB1	P20618	-0.133606	17.7686	-0.792932	0.435834	0.582922	-6.55671
GCSH	P23434	-0.164541	15.8959	-0.751889	0.459662	0.600985	-6.55866
NQO2	P16083	-0.209938	15.875	-0.784242	0.440815	0.588068	-6.56146
KIF5B	P33176	0.135332	15.8456	0.7876	0.438887	0.586123	-6.56167
ADI1	Q9BV57	-0.0760333	16.6319	-0.704522	0.488105	0.624414	-6.56428
CAVIN2	O95810	-0.11864	17.6833	-0.761866	0.453799	0.596662	-6.56471
SF1	Q15637	0.14762	16.3142	0.770035	0.449033	0.592058	-6.56514
HMGA1	P17096	-0.248067	19.516	-0.779633	0.443471	0.588499	-6.56544
AP2A2	O94973	0.0740517	16.0734	0.779567	0.443509	0.588499	-6.56589
CCDC124	Q96CT7	-0.142408	15.9464	-0.781648	0.442309	0.588499	-6.56637
SERPINE1	P05121	-0.109673	20.6056	-0.747516	0.462246	0.603097	-6.56654
UBFD1	O14562	0.0844593	16.2688	0.710345	0.484555	0.621147	-6.56669
YBX3	P16989	0.115981	16.188	0.742381	0.465291	0.604082	-6.56754
COPG1	Q9Y678	-0.22993	16.4091	-0.758631	0.455695	0.59831	-6.56765
FAM107B	Q9H098	0.095635	15.9128	0.734469	0.470006	0.606867	-6.56973
SF3A1	Q15459	0.105328	16.1873	0.737527	0.46818	0.605138	-6.5706
LMNB1	P20700	-0.205876	17.2924	-0.774662	0.446346	0.591018	-6.57183
COPS4	Q9BT78	-0.125645	15.5688	-0.748424	0.461709	0.603028	-6.57222
RAB2A	P61019	-0.144551	15.5772	-0.770315	0.44887	0.592058	-6.5737
WDR82	Q6UXN9	0.0921705	14.9562	0.692548	0.495452	0.628649	-6.57507
PEA15	Q15121	-0.232644	16.8837	-0.742932	0.464964	0.604082	-6.57914
RPLP2	P05387	-0.197276	17.8364	-0.753181	0.4589	0.600619	-6.58184
GDI1	P31150	0.120838	17.3812	0.761589	0.453961	0.596662	-6.58194
FDPS	P14324	-0.191277	17.7371	-0.753868	0.458495	0.600619	-6.58296
TSNAX	Q99598	-0.113817	16.1162	-0.701877	0.489723	0.625841	-6.5833
CUL4B	Q13620	-0.0861393	15.611	-0.699881	0.490945	0.625975	-6.58371
VTI1B	Q9UEU0	0.140511	15.1013	0.754884	0.457897	0.600568	-6.58478
PUDP	Q08623	-0.0999767	16.421	-0.744479	0.464045	0.604082	-6.58704
FLOT2	Q14254	0.203167	16.1385	0.732297	0.471305	0.607916	-6.59138
PSMC6	P62333	-0.1529	15.277	-0.740468	0.466428	0.604082	-6.59177
NOP56	O00567	0.114347	15.1899	0.714749	0.481879	0.618991	-6.5935
CMPK1	P30085	0.0895912	16.1136	0.684444	0.500461	0.632428	-6.59353
ARHGDIA	P52565	-0.0979932	19.1967	-0.740839	0.466208	0.604082	-6.59488
YWHAE	P62258	0.176095	20.6235	0.742799	0.465042	0.604082	-6.59536
AP2M1	Q96CW1	-0.123517	15.703	-0.718227	0.479772	0.617558	-6.59709
EDN1	P05305	-0.202747	16.825	-0.740577	0.466363	0.604082	-6.59784
MRC2	Q9UBG0	0.104948	15.8025	0.691219	0.496272	0.628695	-6.6045
CIAPIN1	Q6FI81	0.103261	15.6387	0.690853	0.496498	0.628695	-6.61252
SDF4	Q9BRK5	-0.417144	16.4527	-0.716798	0.480637	0.618033	-6.61532
HNRNPU	Q00839	0.154801	17.4334	0.698462	0.491815	0.625975	-6.61559
PSMC4	P43686	0.0821774	16.0107	0.642808	0.526637	0.658825	-6.61679
TPM1	P09493	0.157386	16.3213	0.708012	0.485975	0.622328	-6.62164
SDHA	P31040	0.0987934	16.088	0.67868	0.50404	0.636306	-6.62165
CS	O75390	0.226825	18.1452	0.700398	0.490629	0.625975	-6.62515
UBA2	Q9UBT2	-0.0847794	15.6428	-0.615236	0.544374	0.676261	-6.62573
HPRT1	P00492	-0.165898	17.0506	-0.685041	0.500091	0.632428	-6.62755
NCL	P19338	-0.159844	17.8508	-0.695558	0.493599	0.627576	-6.62783
GUK1	Q16774	0.165278	15.3783	0.698426	0.491838	0.625975	-6.62791
AHCY	P23526	-0.0771991	17.4477	-0.664003	0.513219	0.646835	-6.62879
TARS1	P26639	0.0666898	16.725	0.693961	0.494582	0.628185	-6.63075
MYL12A	O14950	0.148589	17.0362	0.659674	0.515945	0.648052	-6.63449
CCT8	P50990	-0.0766305	17.2589	-0.607219	0.54959	0.679725	-6.63933
HSPA1A	P0DMV8	-0.0868917	17.0151	-0.663686	0.513419	0.646835	-6.64022
CIRBP	Q14011	-0.113175	15.6765	-0.612732	0.546	0.677606	-6.6431
TBCB	Q99426	-0.0505051	15.4254	-0.559792	0.580975	0.70281	-6.65048
EIF4G1	Q04637	0.129828	15.6156	0.652463	0.520502	0.653117	-6.65054
LOXL2	Q9Y4K0	-0.447235	16.9319	-0.662594	0.514106	0.647046	-6.65312
MAVS	Q7Z434	-0.0739087	15.0642	-0.602385	0.552748	0.682581	-6.65396
SVIL	O95425	0.0994481	14.6733	0.525429	0.60426	0.721176	-6.65464
RAB7A	P51149	0.190975	16.9771	0.659764	0.515888	0.648052	-6.65502
CTBS	Q01459	0.0689548	15.587	0.56618	0.576696	0.701037	-6.6573
YWHAH	Q04917	-0.174994	18.2086	-0.650685	0.521629	0.653873	-6.65842
PSMD9	O00233	0.0772564	16.3794	0.623384	0.5391	0.672033	-6.65923
HSPA9	P38646	-0.125418	17.3863	-0.647876	0.523412	0.655448	-6.65993
NPM1	P06748	-0.155401	17.0637	-0.616822	0.543345	0.675657	-6.66228
RPS11	P62280	0.0978623	15.5077	0.625842	0.537514	0.671085	-6.66345
DYNC1I2	Q13409	-0.0912237	17.9413	-0.584333	0.564623	0.691418	-6.66463
USO1	O60763	0.0601363	15.6077	0.622993	0.539352	0.672033	-6.66509
NPC2	P61916	-0.116395	18.6132	-0.620531	0.540944	0.673343	-6.6658
ACTB	P60709	0.154268	21.2812	0.537259	0.596194	0.713989	-6.66815
DUT	P33316	-0.154582	15.6668	-0.634789	0.531763	0.66457	-6.67141
EEF1B2	P24534	-0.152372	17.5311	-0.59428	0.558063	0.687897	-6.67241
PCBD1	P61457	0.0870478	16.4628	0.565048	0.577453	0.701273	-6.67414
PSMC1	P62191	0.0410006	15.0877	0.421568	0.677213	0.777702	-6.67615
MINPP1	Q9UNW1	0.139939	14.9894	0.611558	0.546764	0.677878	-6.67621
TKT	P29401	0.0844699	20.8272	0.584607	0.564442	0.691418	-6.67896
KRT7	P08729	0.134517	17.4134	0.59263	0.559149	0.687897	-6.67911
CTSZ	Q9UBR2	-0.07106	17.2314	-0.583953	0.564874	0.691418	-6.68036
TPM3	P06753	0.0911958	19.1336	0.582885	0.565581	0.691574	-6.6806
PLOD3	O60568	-0.343117	15.5376	-0.60676	0.54989	0.679725	-6.68095
HMOX1	P09601	-0.155625	16.2042	-0.609362	0.548193	0.678975	-6.68248
RUVBL2	Q9Y230	-0.0952651	15.2842	-0.589959	0.560908	0.689242	-6.68354
AHSA1	O95433	0.0872852	16.0684	0.573503	0.57181	0.697138	-6.6862
EDF1	O60869	-0.100334	16.2734	-0.593947	0.558283	0.687897	-6.68641
ARHGDIB	P52566	-0.0671241	18.187	-0.573768	0.571634	0.697138	-6.68797
SERBP1	Q8NC51	-0.0740447	17.1019	-0.566777	0.576296	0.701037	-6.69677
ACYP1	P07311	-0.140907	16.3626	-0.592459	0.559261	0.687897	-6.69778
SEC14L2	O76054	0.165796	15.1725	0.569811	0.574271	0.699454	-6.69858
CNPY2	Q9Y2B0	-0.23257	14.8778	-0.583917	0.564899	0.691418	-6.69914
ATP6V1A	P38606	-0.0697925	16.5819	-0.491443	0.62772	0.743479	-6.69922
HMGB3	O15347	0.205904	15.9467	0.580366	0.567251	0.692935	-6.70037
MYH9	P35579	-0.049253	19.4451	-0.485318	0.631993	0.747828	-6.70118
MIF	P14174	0.157255	20.8961	0.550772	0.587044	0.707405	-6.70484
MYOF	Q9NZM1	-0.0615185	16.0741	-0.450064	0.656832	0.766786	-6.70686
TTC1	Q99614	0.0881884	14.7583	0.53678	0.596519	0.713989	-6.70708
GPX4	P36969	0.0623135	15.6662	0.558783	0.581652	0.702947	-6.70846
RTCB	Q9Y3I0	-0.119537	15.4412	-0.552703	0.585742	0.706519	-6.71119
SNRPD2	P62316	-0.120308	15.5635	-0.540647	0.593893	0.712214	-6.71272
PREP	P48147	-0.0502609	15.9147	-0.546521	0.589915	0.709492	-6.71309
HMGB1	P09429	-0.127377	18.7502	-0.52674	0.603364	0.720797	-6.71392
MDH2	P40926	0.16144	19.7185	0.562875	0.578908	0.701672	-6.71426
SF3B1	O75533	0.0935323	16.085	0.549346	0.588005	0.707879	-6.71468
HIBCH	Q6NVY1	-0.114494	16.6871	-0.562903	0.578889	0.701672	-6.71515
DLD	P09622	0.098214	17.457	0.554572	0.584483	0.705684	-6.71567
ARFGAP3	Q9NP61	0.162223	16.1157	0.541947	0.593011	0.712141	-6.71572
QARS1	P47897	0.104291	16.0948	0.560995	0.580167	0.702516	-6.71625
YWHAZ	P63104	-0.0838571	20.5374	-0.483131	0.633521	0.748215	-6.71854
KTN1	Q86UP2	-0.0455804	16.2644	-0.493251	0.626462	0.742694	-6.71997
PLXND1	Q9Y4D7	-0.0544604	15.4324	-0.507205	0.616788	0.734019	-6.72009
DNAJC8	O75937	0.0656115	15.7179	0.41561	0.681506	0.781193	-6.72657
KHDRBS1	Q07666	0.0822811	16.4327	0.443483	0.661515	0.768465	-6.72661
FN1	P02751	0.357239	18.7803	0.541579	0.593261	0.712141	-6.72715
AP1M1	Q9BXS5	-0.067302	15.616	-0.494333	0.625709	0.742508	-6.73023
HIBADH	P31937	-0.0411849	16.5774	-0.303568	0.764157	0.842601	-6.73111
HGS	O14964	0.0403849	15.4299	0.434524	0.667914	0.772721	-6.73202
CAND1	Q86VP6	0.0673424	17.4133	0.392586	0.698202	0.798128	-6.73261
PLOD1	Q02809	-0.281753	16.0771	-0.528491	0.602167	0.720058	-6.73429
IPO5	O00410	-0.0616792	16.939	-0.447753	0.658476	0.766786	-6.73799
UBE2V1	Q13404	-0.124371	16.0312	-0.483442	0.633303	0.748215	-6.74132
EIF2A	Q9BY44	0.113142	16.3005	0.507608	0.616509	0.734019	-6.74132
CARS1	P49589	0.0504166	16.3473	0.495833	0.624666	0.741977	-6.74243
GSTO1	P78417	0.0639139	19.7816	0.4414	0.663001	0.768465	-6.74378
DDAH1	O94760	-0.0962067	18.1216	-0.507517	0.616572	0.734019	-6.74537
CAPNS1	P04632	-0.0810034	16.0355	-0.471921	0.641382	0.756066	-6.7457
ATOX1	O00244	-0.15922	17.6539	-0.498491	0.622821	0.740492	-6.74664
ERP29	P30040	0.0818386	16.4903	0.463092	0.647604	0.760522	-6.74764
HMGN2	P05204	0.0838714	18.1277	0.419426	0.678755	0.778755	-6.74908
AK2	P54819	-0.075394	17.5836	-0.449319	0.657362	0.766786	-6.7507
GNAI2	P04899	-0.0598539	15.5173	-0.463396	0.647389	0.760522	-6.75128
GLB1	P16278	0.0471416	17.6586	0.35234	0.727757	0.816997	-6.7513
NMT1	P30419	0.0447357	15.8849	0.385534	0.703347	0.801069	-6.75171
C1QBP	Q07021	0.104674	16.2615	0.463835	0.647079	0.760522	-6.75298
MVP	Q14764	-0.110572	17.5295	-0.45945	0.650178	0.762109	-6.75423
MEMO1	Q9Y316	-0.119762	16.0218	-0.444238	0.660978	0.768465	-6.7545
BPHL	Q86WA6	0.0969907	15.3782	0.451278	0.65597	0.766786	-6.75498
VCL	P18206	-0.0816688	18.3943	-0.46528	0.646059	0.760522	-6.75674
BCLAF1	Q9NYF8	-0.0803535	16.4378	-0.426819	0.673437	0.776947	-6.75706
PTPN11	Q06124	-0.00345006	15.7189	-0.0449381	0.96454	0.980275	-6.75745
AGRN	O00468	-0.264668	15.9813	-0.475345	0.638976	0.753944	-6.76152
KRT19	P08727	-0.11832	16.7237	-0.456027	0.652601	0.76423	-6.7617
LDHA	P00338	-0.0800849	20.2422	-0.441964	0.662598	0.768465	-6.76234
HNRNPL	P14866	-0.0164469	16.8796	-0.176799	0.861197	0.913989	-6.76536
GIMAP4	Q9NUV9	0.06507	15.2341	0.449836	0.656994	0.766786	-6.76611
AFP	P02771	0.183497	16.8599	0.422592	0.676476	0.777675	-6.76737
EHD1	Q9H4M9	0.0897973	16.2479	0.422674	0.676417	0.777675	-6.76748
YWHAG	P61981	-0.0958061	18.9971	-0.439877	0.664088	0.769009	-6.76853
PSMC5	P62195	-0.0893312	15.1423	-0.426827	0.673431	0.776947	-6.76902
CD59	P13987	0.330205	19.5976	0.45965	0.650037	0.762109	-6.76902
APRT	P07741	0.0947747	15.3458	0.448064	0.658254	0.766786	-6.7697
USP14	P54578	-0.0471107	17.5625	-0.371314	0.713766	0.808502	-6.77166
GLUD1	P00367	-0.0657804	16.1781	-0.373491	0.712167	0.807455	-6.77306
ADAM10	O14672	-0.0437319	15.8464	-0.35345	0.726936	0.816997	-6.77308
RO60	P10155	0.0473766	17.3034	0.36119	0.721218	0.814722	-6.77322
PSAP	P07602	-0.064564	21.0238	-0.381588	0.706232	0.803562	-6.7743
ACO1	P21399	0.110551	16.3243	0.442392	0.662293	0.768465	-6.77497
TBL1XR1	Q9BZK7	-0.0728545	15.6939	-0.396555	0.695312	0.795554	-6.77561
NIBAN2	Q96TA1	-0.053501	16.1091	-0.422468	0.676564	0.777675	-6.77569
PPP2R2A	P63151	0.0710045	15.487	0.423994	0.675467	0.777675	-6.77701
TALDO1	P37837	0.0550687	19.9868	0.396936	0.695034	0.795554	-6.77991
HSP90AA1	P07900	-0.144498	19.4622	-0.427546	0.672915	0.776947	-6.78215
PTPRB	P23467	-0.0777185	15.2735	-0.386213	0.702851	0.801069	-6.7825
PRMT1	Q99873	0.0320186	16.8535	0.277992	0.783475	0.857363	-6.78456
H1-2	P16403	0.0772678	17.5739	0.307204	0.761422	0.8417	-6.78732
Q9HB07	Q9HB07	0.0532843	16.9021	0.387118	0.702189	0.801069	-6.7887
CYRIB	Q9NUQ9	-0.0731093	16.3655	-0.369655	0.714985	0.809148	-6.78891
PITRM1	Q5JRX3	0.0384685	15.9669	0.316301	0.754596	0.837991	-6.79006
SH3BGRL	O75368	0.103973	18.6181	0.379781	0.707555	0.803659	-6.7904
IPO9	Q96P70	0.0156277	15.4908	0.115146	0.909318	0.944175	-6.7906
TPR	P12270	0.00540649	15.2407	0.0435142	0.965663	0.980616	-6.79203
ARSA	P15289	-0.0586937	16.9009	-0.380778	0.706825	0.803562	-6.79492
LTBP2	Q14767	0.100749	16.2872	0.327178	0.74646	0.830437	-6.79617
TRIM28	Q13263	-0.0414429	16.8929	-0.277647	0.783737	0.857363	-6.79793
HDGF	P51858	0.12643	17.0309	0.385815	0.703141	0.801069	-6.79806
SERPINB8	P50452	-0.0437339	16.0247	-0.331702	0.743086	0.828162	-6.79821
MRPL12	P52815	-0.0785035	15.6307	-0.373455	0.712193	0.807455	-6.79827
UBE2V2	Q15819	-0.0800113	17.2981	-0.336291	0.739667	0.825514	-6.79885
RNASET2	O00584	-0.0521355	15.7706	-0.366408	0.717373	0.811114	-6.79987
ACIN1	Q9UKV3	-0.00104914	15.3804	-0.00889588	0.992978	0.996176	-6.8004
GPI	P06744	0.101246	20.0699	0.35742	0.724001	0.816997	-6.80112
NME2	P22392	-0.0580234	20.1841	-0.305553	0.762664	0.8417	-6.80312
PFN1	P07737	-0.0329809	21.8273	-0.247134	0.806974	0.877597	-6.80435
CAV1	Q03135	0.127388	17.8835	0.343422	0.734367	0.822861	-6.80461
GOT2	P00505	0.0518438	18.5885	0.294931	0.770664	0.848275	-6.80475
TSN	Q15631	-0.0344743	16.5611	-0.225389	0.823646	0.885133	-6.8057
TNPO1	Q92973	-0.0255886	15.4864	-0.191658	0.849674	0.90635	-6.80575
GMPR2	Q9P2T1	0.0322912	15.7992	0.246885	0.807164	0.877597	-6.80669
P02668	P02668	0.13408	15.4275	0.352252	0.727822	0.816997	-6.80712
RPS4X	P62701	0.0192211	15.2833	0.154715	0.878381	0.924377	-6.80734
TTYH3	Q9C0H2	-0.0318378	15.7635	-0.198538	0.84435	0.903056	-6.80772
CTSL	P07711	0.024981	16.1182	0.149982	0.882072	0.926697	-6.8079
GLRX3	O76003	0.0573704	15.8449	0.308381	0.760538	0.841676	-6.80811
BIN1	O00499	-0.0295394	15.2263	-0.229665	0.82036	0.884995	-6.80834
TEK	Q02763	-0.0740161	15.8935	-0.356129	0.724955	0.816997	-6.80862
FKBP1A	P62942	0.0774645	20.9625	0.342462	0.73508	0.82292	-6.80974
ESYT1	Q9BSJ8	-0.0662895	16.7672	-0.345704	0.732674	0.821703	-6.80982
VPS29	Q9UBQ0	0.0308825	16.1711	0.242222	0.810732	0.878709	-6.80987
IDH1	O75874	-0.0330455	17.2213	-0.280666	0.781448	0.856363	-6.81027
COPS2	P61201	0.0153996	15.1651	0.124168	0.902249	0.941543	-6.81106
PSMD6	Q15008	-0.100799	15.6275	-0.337691	0.738626	0.825406	-6.81115
ARCN1	P48444	-0.0645017	17.2124	-0.35258	0.72758	0.816997	-6.81131
ENG	P17813	0.0837439	16.0155	0.355501	0.725419	0.816997	-6.81252
PRKAR1A	P10644	0.0349079	16.8182	0.233181	0.817662	0.883776	-6.81295
FASN	P49327	0.0187854	15.9803	0.175884	0.861908	0.913989	-6.81472
SERPINC1	P01008	-0.0656775	16.21	-0.306071	0.762274	0.8417	-6.81538
LGMN	Q99538	-0.128582	15.4365	-0.339916	0.736971	0.824297	-6.81593
PGD	P52209	0.0916503	18.9886	0.33578	0.740048	0.825514	-6.81668
TMSB10	P63313	-0.130196	22.0436	-0.320469	0.751475	0.83527	-6.81697
PFDN1	O60925	0.0324458	16.121	0.225282	0.823728	0.885133	-6.8179
AIMP1	Q12904	0.00891661	17.4618	0.06306	0.950258	0.971031	-6.81886
LYPLA1	O75608	0.0807893	16.2332	0.302155	0.76522	0.843027	-6.82118
P02662	P02662	-0.0775225	15.996	-0.207421	0.837487	0.897256	-6.82131
TPI1	P60174	0.0639935	21.5143	0.330486	0.743992	0.828431	-6.82133
HDLBP	Q00341	0.0340176	15.3901	0.241862	0.811008	0.878709	-6.82298
TUBB	P07437	-0.0829894	18.0346	-0.308278	0.760615	0.841676	-6.82453
APIP	Q96GX9	-0.0328327	15.3792	-0.311872	0.757917	0.84093	-6.82546
RAD23B	P54727	-0.044294	18.6431	-0.264148	0.793993	0.86706	-6.82613
DAG1	Q14118	-0.0162658	16.8269	-0.134196	0.894402	0.935705	-6.82663
ACE	P12821	0.0207879	17.2567	0.225305	0.82371	0.885133	-6.82692
PSMC3	P17980	-0.0121519	15.6205	-0.101806	0.919784	0.949555	-6.82696
DDAH2	O95865	-0.0679062	18.4124	-0.309824	0.759454	0.841676	-6.82813
ICAM1	P05362	-0.0564066	15.1543	-0.255586	0.800518	0.87342	-6.82827
RPL10A	P62906	-0.0875112	17.6825	-0.234286	0.816814	0.883776	-6.82978
GPS1	Q13098	-0.0314009	14.9628	-0.187114	0.853195	0.908616	-6.82996
EIF3B	P55884	-0.00858479	16.4536	-0.0842495	0.933579	0.957465	-6.83049
IRF2BP2	Q7Z5L9	0.0320331	15.1658	0.215242	0.831456	0.891762	-6.83303
RAC1	P63000	-0.0300596	16.2539	-0.195864	0.846418	0.904492	-6.83337
NAP1L1	P55209	-0.019436	16.0695	-0.0882979	0.930396	0.956496	-6.83337
IMPA1	P29218	0.0400664	16.521	0.281599	0.780742	0.856342	-6.83426
AHNAK	Q09666	-0.0336518	19.6849	-0.248672	0.805798	0.877597	-6.83447
HOMER3	Q9NSC5	0.0124907	15.1916	0.119524	0.905887	0.94297	-6.83523
SPOCK1	Q08629	0.229347	16.251	0.285474	0.777808	0.855383	-6.83558
RPS19	P39019	0.111839	15.1959	0.283528	0.779282	0.856248	-6.83615
BCAT2	O15382	-0.0611592	16.1768	-0.282514	0.780049	0.856336	-6.83644
RBBP9	O75884	0.0424467	15.9609	0.214999	0.831643	0.891762	-6.83654
STAU1	O95793	0.0472947	15.527	0.230448	0.819759	0.884995	-6.83682
LUC7L2	Q9Y383	-0.0402488	14.8431	-0.18612	0.853965	0.90866	-6.83773
CNDP2	Q96KP4	-0.00565711	17.6694	-0.0604331	0.952327	0.971031	-6.83795
RBMX	P38159	-0.0491617	17.943	-0.274931	0.785798	0.858863	-6.83801
SDCBP	O00560	-0.0298646	17.3399	-0.156247	0.877187	0.923901	-6.83803
PFDN2	Q9UHV9	-0.000312115	15.8041	-0.00232918	0.998161	0.999709	-6.83836
RALA	P11233	0.00776597	15.976	0.0769578	0.939315	0.960909	-6.83971
PGM2	Q96G03	-0.0374858	17.5186	-0.202422	0.841348	0.900618	-6.84017
EEF1D	P29692	0.010316	16.8886	0.0851398	0.932879	0.957465	-6.84174
UBE2I	P63279	-0.0558008	18.0398	-0.252995	0.802495	0.874811	-6.84205
PTPA	Q15257	0.0515882	17.1166	0.232984	0.817812	0.883776	-6.84289
SNRNP200	O75643	0.0143917	15.7844	0.0831909	0.934412	0.957465	-6.84318
SND1	Q7KZF4	-0.0158684	16.2524	-0.117536	0.907445	0.943016	-6.84418
GNPDA2	Q8TDQ7	0.0484439	15.1785	0.244846	0.808723	0.878526	-6.84507
TRIOBP	Q9H2D6	0.0201896	15.741	0.169933	0.866533	0.916553	-6.84698
UBE2D3	P61077	-0.0461065	17.5049	-0.243212	0.809974	0.878709	-6.84707
FUBP1	Q96AE4	0.0307512	16.3688	0.170231	0.866301	0.916553	-6.84733
DCPS	Q96C86	-0.00964523	15.5355	-0.101742	0.919834	0.949555	-6.84802
HMGB2	P26583	-0.0951264	16.8908	-0.227472	0.822045	0.885133	-6.84809
HNRNPH1	P31943	0.0466181	16.3396	0.224876	0.82404	0.885133	-6.84811
HMGN4	O00479	-0.0081379	14.4372	-0.0391321	0.969119	0.981355	-6.84839
HMOX2	P30519	0.0236637	15.6734	0.13101	0.896894	0.93674	-6.8513
CLTA	P09496	0.0388412	16.0249	0.193015	0.848623	0.906071	-6.85157
ABI3BP	Q7Z7G0	-0.0432249	14.8223	-0.13167	0.896378	0.93674	-6.85225
ARMT1	Q9H993	-0.0336155	15.6159	-0.152884	0.879808	0.925098	-6.85351
RDX	P35241	0.0167569	17.8771	0.167587	0.868357	0.916926	-6.85389
RPL4	P36578	-0.0286088	15.3754	-0.157153	0.876481	0.923901	-6.85401
CALU	O43852	0.0484441	17.5409	0.167952	0.868074	0.916926	-6.85431
DNMBP	Q6XZF7	-0.0593055	15.2139	-0.181993	0.857166	0.911287	-6.85724
ELAVL1	Q15717	-0.0217416	17.2603	-0.136582	0.892537	0.934707	-6.85728
ESM1	Q9NQ30	0.108478	15.9815	0.190799	0.850339	0.90635	-6.85748
PYGB	P11216	0.0142238	16.1485	0.113266	0.910792	0.944918	-6.85781
HNRNPF	P52597	-0.0392597	16.5973	-0.177786	0.860431	0.913978	-6.8585
RHOA	P61586	-0.0032157	15.7594	-0.0266902	0.978935	0.985517	-6.85867
SUPT16H	Q9Y5B9	8.77992e-05	16.0129	0.0003687	0.999709	0.999709	-6.85926
ALDH16A1	Q8IZ83	0.0102099	16.2782	0.0607607	0.952069	0.971031	-6.85961
STK24	Q9Y6E0	-0.0647732	15.0146	-0.156923	0.87666	0.923901	-6.86092
RAD23A	P54725	0.0110089	15.7403	0.104699	0.917513	0.949519	-6.86097
IGFBP4	P22692	-0.0471404	17.7531	-0.136376	0.892698	0.934707	-6.86101
CTSA	P10619	0.00898203	18.0824	0.0614987	0.951488	0.971031	-6.86137
ANXA2	P07355	-0.0284796	20.3854	-0.102357	0.919351	0.949555	-6.86155
PPIB	P23284	-6.99582e-05	18.6742	-0.000457476	0.999639	0.999709	-6.86192
UFD1	Q92890	-0.0294096	16.7118	-0.136473	0.892622	0.934707	-6.86222
HIP1R	O75146	-0.0189424	15.701	-0.171019	0.865688	0.916553	-6.86248
PSMD12	O00232	0.0170042	15.3575	0.0838941	0.933859	0.957465	-6.86259
FKBP2	P26885	0.010021	15.5204	0.0491587	0.961213	0.978489	-6.86276
C1QTNF5	Q9BXJ0	0.0334641	18.2582	0.121735	0.904155	0.942742	-6.86295
ALCAM	Q13740	0.0367468	17.471	0.11827	0.906869	0.943016	-6.86322
FAF1	Q9UNN5	0.00597752	15.6225	0.0212338	0.98324	0.98863	-6.86452
TFRC	P02786	0.0400523	16.6184	0.105528	0.916862	0.949519	-6.86511
DLST	P36957	0.0118864	17.3764	0.0385969	0.969541	0.981355	-6.86524
BCAP31	P51572	-0.0245887	16.733	-0.0926755	0.926955	0.953746	-6.8653
TPD52L2	O43399	-0.00696533	17.0426	-0.0416459	0.967137	0.981313	-6.86699
MYDGF	Q969H8	0.0372668	17.7549	0.138024	0.89141	0.934707	-6.86773
SET	Q01105	0.00164675	17.3919	0.0035248	0.997218	0.999624	-6.86789
NUMA1	Q14980	-0.00340635	15.5541	-0.0294013	0.976795	0.984698	-6.86826
ABHD14B	Q96IU4	-0.0206825	16.5026	-0.0811295	0.936033	0.958338	-6.86832
MPI	P34949	0.0105688	15.7606	0.0546578	0.956878	0.974873	-6.86878
TGM2	P21980	0.00313497	18.1359	0.0111268	0.991217	0.995211	-6.86905
PDLIM5	Q96HC4	0.0262298	17.509	0.112219	0.911613	0.944983	-6.86989
TINAGL1	Q9GZM7	-0.0563101	16.5664	-0.120682	0.90498	0.942813	-6.87005
YWHAB	P31946	-0.0147621	18.1112	-0.0481055	0.962043	0.978535	-6.87044
HK1	P19367	0.0289694	16.5946	0.0967875	0.923725	0.952159	-6.87052
FTH1	P02794	0.0147029	15.9978	0.034259	0.972963	0.983989	-6.87146
YWHAQ	P27348	0.0231506	17.7343	0.0965844	0.923884	0.952159	-6.87275
SERPINH1	P50454	0.0129284	16.5014	0.0396209	0.968734	0.981355	-6.87287
SPART	Q8N0X7	0.0258077	15.0471	0.0930381	0.92667	0.953746	-6.8731
HSP90B1	P14625	0.00960155	17.1961	0.0300672	0.97627	0.984698	-6.87381
PSMD5	Q16401	-0.00589253	16.5814	-0.033208	0.973792	0.983989	-6.87491
NUCB2	P80303	0.0156674	14.7897	0.0322956	0.974512	0.983989	-6.87541
CACYBP	Q9HB71	0.00439768	16.8732	0.0204362	0.98387	0.98863	-6.87716
PDIA3	P30101	0.00772872	18.888	0.0263666	0.97919	0.985517	-6.8772

## Sheet: DEPs
Gene.name	Name.of.protein	logFC	AveExpr	P.Value	adj.P.Val
ALB	P02768	2.32681	18.4491	2.35287e-05	0.000357521
PTK7	Q13308	1.90707	16.698	2.32068e-08	3.21285e-06
RCN3	Q96D15	1.83094	15.5726	4.55736e-07	2.10092e-05
P01859	P01859	1.82283	16.3982	1.57341e-08	2.45059e-06
ACP5	P13686	1.73454	16.9094	2.4273e-10	1.00814e-07
KRT16	P08779	1.67332	16.1375	7.15355e-05	0.000817736
KRT17	Q04695	1.66914	15.8964	3.38341e-06	9.36827e-05
RNASE1	P07998	1.64586	16.9028	2.06329e-07	1.22422e-05
P01834	P01834	1.63666	16.7348	0.00284677	0.0145801
KRT6A	P02538	1.62654	16.7572	0.00116726	0.00742046
KRT14	P02533	1.56215	17.9003	1.72085e-06	5.95605e-05
DSC1	Q08554	1.54147	16.0764	3.31228e-05	0.000453528
TF	P02787	1.53514	16.164	3.56954e-05	0.000478242
LTF	P02788	1.53389	18.9983	6.86048e-06	0.000160062
SMARCC2	Q8TAQ2	1.50853	16.5743	3.05406e-06	8.64855e-05
P01857	P01857	1.49951	17.093	0.000246311	0.00213127
ARG1	P05089	1.46132	16.3169	1.5594e-05	0.00026257
KRT5	P13647	1.45926	17.8739	2.93442e-05	0.00042604
KRT2	P35908	1.39349	18.6134	2.48067e-06	7.55299e-05
KPRP	Q5T749	1.38574	15.3824	5.165e-07	2.1452e-05
KRT10	P13645	1.35767	19.7881	6.15671e-07	2.4746e-05
IGLL5	B9A064	1.33818	15.9621	0.00267521	0.0141242
KRT9	P35527	1.32677	18.8208	3.18762e-05	0.000446267
DSP	P15924	1.2388	15.5536	2.94057e-05	0.00042604
KRT1	P04264	1.21433	20.9656	4.22322e-06	0.000108611
LXN	Q9BS40	1.20963	15.8087	8.50184e-06	0.000173661
APOA1	P02647	1.20209	16.8731	0.00148987	0.00895427
C3	P01024	1.2018	16.3665	0.00509276	0.0215836
EFNB1	P98172	1.1869	17.2449	0.00123554	0.00772225
CFH	P08603	1.16724	16.3736	0.00557652	0.022906
AHNAK2	Q8IVF2	1.15885	17.2892	2.70441e-07	1.40419e-05
FLG2	Q5D862	1.1527	14.4438	0.00207327	0.0117959
ZNF185	O15231	1.13348	16.7775	2.80058e-05	0.00041542
GC	P02774	1.1268	16.8226	0.000489727	0.00372073
NUDT14	O95848	1.08191	15.4756	3.35166e-07	1.60745e-05
CMBL	Q96DG6	1.08066	15.4482	3.97391e-05	0.000526754
NES	P48681	1.07996	17.9277	2.87469e-09	6.29982e-07
CAPRIN1	Q14444	1.0659	15.8112	1.31033e-05	0.00023339
DSG1	Q02413	1.06532	15.5918	0.00149477	0.00895427
ATP5F1A	P25705	1.06	15.9919	3.25068e-05	0.000450039
PLD3	Q8IV08	1.00704	16.5035	1.86606e-06	6.28407e-05
STOM	P27105	1.00634	16.5522	0.000442161	0.00342194
ATP2B4	P23634	1.00394	15.433	0.00118204	0.00747624
PCMT1	P22061	-1.0001	16.8042	0.000189059	0.00174494
SERPINB1	P30740	-1.00956	16.9709	0.000143618	0.00142023
EFEMP1	Q12805	-1.01507	20.3143	0.0025557	0.0137259
KCTD12	Q96CX2	-1.01991	17.2332	3.03362e-09	6.29982e-07
PTGR1	Q14914	-1.02956	17.8053	8.16143e-06	0.000169486
PRKAR2A	P13861	-1.03955	15.9394	1.55979e-06	5.55287e-05
ALDH2	P05091	-1.04146	15.9352	6.4065e-08	5.06536e-06
SSBP1	Q04837	-1.06222	16.2934	0.00470395	0.020718
CD109	Q6YHK3	-1.13605	17.0165	3.35424e-07	1.60745e-05
MAPK1	P28482	-1.14413	16.3027	3.52991e-06	9.56146e-05
ADM	P35318	-1.16016	16.2174	2.03434e-06	6.67048e-05
TXNDC12	O95881	-1.16747	16.6088	0.00140477	0.00853825
DSTN	P60981	-1.17784	17.4018	4.73962e-08	4.5917e-06
ANP32B	Q92688	-1.21293	16.9221	0.0011119	0.00714141
LGALS1	P09382	-1.23503	20.5134	3.69009e-08	4.17987e-06
CAPG	P40121	-1.2726	16.6533	7.12412e-06	0.000160062
VWF	P04275	-1.2947	20.2519	5.27007e-08	4.69036e-06
NAMPT	P43490	-1.42002	17.1094	9.52605e-11	1.00814e-07
NQO1	P15559	-1.43032	16.7684	4.7907e-08	4.5917e-06
FABP4	P15090	-2.20521	19.8455	2.16774e-10	1.00814e-07
MMRN1	Q13201	-2.40623	18.6373	1.0627e-08	1.89161e-06
CLU	P10909	-2.61117	18.1382	9.8541e-06	0.000194892
