# Supplementary material for: Proteomic Profiling of Endothelial Cell Secretomes After Exposure to Calciprotein Particles Reveals Downregulation of Basement Membrane Assembly and Increased Release of Soluble CD59
Source: Int J Mol Sci. 2024 Oct 23;25(21):11382. doi: 10.3390/ijms252111382 (PMC11546392; doi:10.3390/ijms252111382)
Supplement: Supplementary file 1 [file ijms-25-11382-s001.zip › Datafile S17 (unique proteins).xlsx]

## Sheet: HCAEC (DPBS+MPP vs CPP-P+CPP-S)
Gene name	Protein	UNIPROT	Peptides	Area HCAEC CPP-P 2	Area HCAEC CPP-P 4	Area HCAEC CPP-P 6	Area HCAEC CPP-S 2	Area HCAEC CPP-S 4	Area HCAEC CPP-S 6	Area DPBS 2	Area HCAEC DPBS 4	Area HCAEC MPP 2	Area HCAEC MPP 6	Count HCAEC CPP-P 2	Count HCAEC CPP-P 4	Count HCAEC CPP-P 6	Count HCAEC CPP-S 2	Count HCAEC CPP-S 4	Count HCAEC CPP-S 6	Count HCAEC DPBS 2	Count HCAEC DPBS 4	Count HCAEC MPP 2	Count HCAEC MPP 6
AGRN	O00468	AGRIN_HUMAN	39							123012	128743	140947	140965	2	2	2			2	8	36	21	16
PLOD3	O60568	PLOD3_HUMAN	27							89411.1	87712.2	184341	195178	2		2		3		13	12	9	9
NUCB2	P80303	NUCB2_HUMAN	13							109419	54042.4	74313.6	64741.6							11	11	5	4
NTN4	Q9HB63	NET4_HUMAN	14							93745.1	58722.9	52818.9	51497.4	1				1		10	7	4	1
MINPP1	Q9UNW1	MINP1_HUMAN	9							71657.1	35079.1	62477.3	57618.2							4	2	5	6
CNPY2	Q9Y2B0	CNPY2_HUMAN	11							45597.2	70132.4	67147.6	77274.2							8	7	2	2

## Sheet: HITAEC (DPBS+MPP vs CPP-P+CPP-S
Gene name	Protein	UNIPROT	Area HCAEC MPP 6	Area HITAEC CPP-P 2	Area HITAEC CPP-P 4	Area HITAEC CPP-P 6	Area HITAEC CPP-S 2	Area HITAEC CPP-S 4	Area HITAEC CPP-S 6	Area HITAEC DPBS 2	Area HITAEC DPBS 4	Area HITAEC DPBS 6	Area HITAEC MPP 2	Area HITAEC MPP 4	Area HITAEC MPP 6	Count HITAEC CPP-P 2	Count HITAEC CPP-P 4	Count HITAEC CPP-P 6	Count HITAEC CPP-S 2	Count HITAEC CPP-S 4	Count HITAEC CPP-S 6	Count HITAEC DPBS 2	Count HITAEC DPBS 4	Count HITAEC DPBS 6	Count HITAEC MPP 2	Count HITAEC MPP 4	Count HITAEC MPP 6

## Sheet: HCAEC (CPP-P+CPP-S vs DPBS+MPP)
Gene name	Protein	UNIPROT	Peptides	Area HCAEC CPP-P 2	Area HCAEC CPP-P 4	Area HCAEC CPP-P 6	Area HCAEC CPP-S 2	Area HCAEC CPP-S 4	Area HCAEC CPP-S 6	Area DPBS 2	Area HCAEC DPBS 4	Area HCAEC MPP 2	Area HCAEC MPP 6	Count HCAEC CPP-P 2	Count HCAEC CPP-P 4	Count HCAEC CPP-P 6	Count HCAEC CPP-S 2	Count HCAEC CPP-S 4	Count HCAEC CPP-S 6	Count HCAEC DPBS 2	Count HCAEC DPBS 4	Count HCAEC MPP 2	Count HCAEC MPP 6
UFM1	P61960	UFM1_HUMAN	3	211492	104898	125811	120229	103926	204520					12	4	9	7	3	10		2	3	1
UBXN1	Q04323	UBXN1_HUMAN	4	622135	499084	378536	931212	407101	498786							2	10	8	17	5	2	1
CIRBP	Q14011	CIRBP_HUMAN	5	56313.9	37526.3	21342.2	92963.6	71827.8	81147.5					1	1	1	2	6	5		1
DNMBP	Q6XZF7	DNMBP_HUMAN	6	42769	56994.4	63747.2	20383.7	63533.9	62076.7					2	1	5	2	1	1	2	1	2	1
GNPDA2	Q8TDQ7	GNPI2_HUMAN	12	30293.9	39148.7	43351.3	46793.9	50131.1	55562.5					8	2	8	6	7	4	2			2
OVCA2	Q8WZ82	OVCA2_HUMAN	4	38357	43828.2	48413.4	66321.9	79067.9	72140.5					1		3	6	4	5			2	1
DDX21	Q9NR30	DDX21_HUMAN	7	53826.7	100982	54022.6	67493.4	55901.9	56946.2					9	6	18	8	3	5	1	2
VTI1B	Q9UEU0	VTI1B_HUMAN	4	35695.5	51590.5	38759.3	41999	50667.7	50892.9					1	2	1	2	2	1		1	1	1

## Sheet: HITAEC (CPP-P+CPP-S vs DPBS+MPP
Gene name	Protein	UNIPROT	Peptides	Area HITAEC CPP-P 2	Area HITAEC CPP-P 4	Area HITAEC CPP-P 6	Area HITAEC CPP-S 2	Area HITAEC CPP-S 4	Area HITAEC CPP-S 6	Area HITAEC DPBS 2	Area HITAEC DPBS 4	Area HITAEC DPBS 6	Area HITAEC MPP 2	Area HITAEC MPP 4	Area HITAEC MPP 6	Count HITAEC CPP-P 2	Count HITAEC CPP-P 4	Count HITAEC CPP-P 6	Count HITAEC CPP-S 2	Count HITAEC CPP-S 4	Count HITAEC CPP-S 6	Count HITAEC DPBS 2	Count HITAEC DPBS 4	Count HITAEC DPBS 6	Count HITAEC MPP 2	Count HITAEC MPP 4	Count HITAEC MPP 6
PZP	P20742	PZP_HUMAN	6	131035	145425	92979.2	136076	83908.1	113393							3	5	2	6	2	3	1	3	5	5	3	7

## Sheet: HCAEC vs HITAEC (DPBS + MPP)
Gene name	Protein	UNIPROT	Peptides	Area DPBS 2	Area HCAEC DPBS 4	Area HCAEC MPP 2	Area HCAEC MPP 6	Area HITAEC DPBS 2	Area HITAEC DPBS 4	Area HITAEC DPBS 6	Area HITAEC MPP 2	Area HITAEC MPP 4	Area HITAEC MPP 6	Count HCAEC DPBS 2	Count HCAEC DPBS 4	Count HCAEC MPP 2	Count HCAEC MPP 6	Count HITAEC DPBS 2	Count HITAEC DPBS 4	Count HITAEC DPBS 6	Count HITAEC MPP 2	Count HITAEC MPP 4	Count HITAEC MPP 6
PZP	P20742	PZP_HUMAN	6	164428	129288	89191.2	93955.7							7	4	3	3	1	3	5	5	3	7
