# Supplementary material for: Proteomic Profiling of Endothelial Cell Secretomes After Exposure to Calciprotein Particles Reveals Downregulation of Basement Membrane Assembly and Increased Release of Soluble CD59
Source: Int J Mol Sci. 2024 Oct 23;25(21):11382. doi: 10.3390/ijms252111382 (PMC11546392; doi:10.3390/ijms252111382)
Supplement: Supplementary file 1 [file ijms-25-11382-s001.zip › Datafile S2 (HCAEC CPP-P vs MPP).xlsx]

## Sheet: Raw
Gene.name	Name.of.protein	Number.of.protein	logFC	AveExpr	P.Value	adj.P.Val
FN1	P02751	FINC_HUMAN	-3.36842	18.8976	1.03752e-09	9.9394e-07
CCN2	P29279	CCN2_HUMAN	-2.46311	20.2132	3.75678e-08	1.22806e-05
PLOD1	Q02809	PLOD1_HUMAN	-1.95719	15.9298	5.19214e-08	1.22806e-05
SPARC	P09486	SPRC_HUMAN	-3.41911	19.9187	6.29858e-08	1.22806e-05
MMP2	P08253	MMP2_HUMAN	-1.60211	18.1344	7.42974e-08	1.22806e-05
EHD2	Q9NZN4	EHD2_HUMAN	-2.19406	16.1733	7.69143e-08	1.22806e-05
COPG1	Q9Y678	COPG1_HUMAN	-1.38251	16.2959	1.99682e-07	2.55229e-05
DKK3	Q9UBP4	DKK3_HUMAN	-3.16446	16.3735	2.13135e-07	2.55229e-05
VIM	P08670	VIME_HUMAN	-1.89273	21.8209	3.13348e-07	3.33542e-05
TXNDC5	Q8NBS9	TXND5_HUMAN	-1.61956	18.0291	4.31045e-07	3.75401e-05
H1-2	P16403	H12_HUMAN	2.13913	17.5855	4.24515e-07	3.75401e-05
CHORDC1	Q9UHD1	CHRD1_HUMAN	1.28505	15.6727	4.99722e-07	3.80735e-05
PLOD2	O00469	PLOD2_HUMAN	-1.63122	16.0416	5.16655e-07	3.80735e-05
CD59	P13987	CD59_HUMAN	2.406	19.7042	7.57934e-07	4.96749e-05
LAMC1	P11047	LAMC1_HUMAN	-2.00927	17.6277	8.24575e-07	4.96749e-05
HRNR	Q86YZ3	HORN_HUMAN	1.64085	16.2762	8.75085e-07	4.96749e-05
IGFBP4	P22692	IBP4_HUMAN	-2.27954	17.6737	9.23688e-07	4.96749e-05
LTBP2	Q14767	LTBP2_HUMAN	-2.08364	16.4281	9.33348e-07	4.96749e-05
CRIM1	Q9NZV1	CRIM1_HUMAN	-1.52045	16.6811	1.04659e-06	5.27704e-05
TINAGL1	Q9GZM7	TINAL_HUMAN	-1.71401	16.5262	1.16189e-06	5.35801e-05
ADAM9	Q13443	ADAM9_HUMAN	-2.14856	15.8876	1.23044e-06	5.35801e-05
POSTN	Q15063	POSTN_HUMAN	-1.70156	15.9216	1.22116e-06	5.35801e-05
GBE1	Q04446	GLGB_HUMAN	1.12112	17.492	1.43942e-06	5.97371e-05
EFEMP1	Q12805	FBLN3_HUMAN	-2.18418	19.6773	1.51807e-06	5.97371e-05
CLSTN1	O94985	CSTN1_HUMAN	-2.43174	16.4797	1.5589e-06	5.97371e-05
P02769	P02769	ALBU_BOVIN	-1.12515	22.993	1.73697e-06	6.40006e-05
FSTL1	Q12841	FSTL1_HUMAN	-2.62383	18.095	1.97444e-06	7.00561e-05
SORD	Q00796	DHSO_HUMAN	0.998065	17.0707	2.4808e-06	8.1952e-05
JPT1	Q9UK76	JUPI1_HUMAN	1.00652	17.2305	2.4705e-06	8.1952e-05
RPS27A	P62979	RS27A_HUMAN	1.689	20.0528	3.0029e-06	9.58926e-05
ALCAM	Q13740	CD166_HUMAN	1.22983	17.4263	3.42021e-06	9.92896e-05
ANXA5	P08758	ANXA5_HUMAN	1.41983	16.6396	3.37025e-06	9.92896e-05
DDT	P30046	DOPD_HUMAN	1.52384	17.5086	3.35522e-06	9.92896e-05
TPP1	O14773	TPP1_HUMAN	-1.45995	15.9953	3.5821e-06	0.000100931
DLD	P09622	DLDH_HUMAN	0.829299	17.4572	4.93874e-06	0.000133039
ESM1	Q9NQ30	ESM1_HUMAN	-2.09923	16.0561	5.04562e-06	0.000133039
ST13	P50502	F10A1_HUMAN	-1.53286	17.4798	5.13825e-06	0.000133039
MARCKS	P29966	MARCS_HUMAN	1.14511	18.7275	6.21314e-06	0.000143699
RPS8	P62241	RS8_HUMAN	-1.16365	15.64	6.18376e-06	0.000143699
THBS1	P07996	TSP1_HUMAN	-3.37093	20.4214	6.06652e-06	0.000143699
NUCB1	Q02818	NUCB1_HUMAN	-2.12215	17.1057	6.46913e-06	0.000143699
HMGN2	P05204	HMGN2_HUMAN	1.73551	18.2143	6.74993e-06	0.000143699
PPP2R2A	P63151	2ABA_HUMAN	-0.737957	15.5662	6.40011e-06	0.000143699
ENG	P17813	EGLN_HUMAN	0.97192	16.0721	6.71777e-06	0.000143699
COL6A1	P12109	CO6A1_HUMAN	-1.14433	15.2336	6.70559e-06	0.000143699
PGD	P52209	6PGD_HUMAN	1.14109	18.974	8.47031e-06	0.000172198
APP	P05067	A4_HUMAN	-1.15342	17.9283	8.09083e-06	0.0001685
CD9	P21926	CD9_HUMAN	1.82067	17.3203	8.6279e-06	0.000172198
ANP32A	P39687	AN32A_HUMAN	-1.91681	16.4183	9.41974e-06	0.000180507
TMSB10	P63313	TYB10_HUMAN	1.8484	21.9669	9.42101e-06	0.000180507
COL5A2	P05997	CO5A2_HUMAN	-1.51666	16.9463	1.04086e-05	0.000195114
LMNA	P02545	LMNA_HUMAN	-1.27626	18.918	1.05907e-05	0.000195114
TFRC	P02786	TFR1_HUMAN	1.7265	16.6837	1.1122e-05	0.000201036
SHPK	Q9UHJ6	SHPK_HUMAN	2.06896	15.7644	1.13987e-05	0.000202222
COPB2	P35606	COPB2_HUMAN	0.731448	16.9494	1.21888e-05	0.000208515
CBX3	Q13185	CBX3_HUMAN	-1.59099	16.4535	1.1843e-05	0.000206283
HSPG2	P98160	PGBM_HUMAN	-2.96319	19.2464	1.25695e-05	0.000211255
CLIC1	O00299	CLIC1_HUMAN	-1.59517	17.7821	1.31855e-05	0.000217788
MYL6	P60660	MYL6_HUMAN	-1.3248	18.975	1.38772e-05	0.000225329
P20742	P20742	PZP_HUMAN	1.11777	17.1129	1.54641e-05	0.000246909
SWAP70	Q9UH65	SWP70_HUMAN	-0.811568	16.2945	1.62238e-05	0.000254794
YWHAB	P31946	1433B_HUMAN	-0.770048	18.0221	1.68503e-05	0.000256758
PTPRK	Q15262	PTPRK_HUMAN	1.49955	16.109	1.68849e-05	0.000256758
KPRP	Q5T749	KPRP_HUMAN	1.92512	16.2493	1.76626e-05	0.000264388
MMP1	P03956	MMP1_HUMAN	-0.795173	17.1424	1.93996e-05	0.000273306
CCN1	O00622	CCN1_HUMAN	-1.71819	17.2742	1.83444e-05	0.000268546
SRSF1	Q07955	SRSF1_HUMAN	-1.7057	16.2851	1.86147e-05	0.000268546
HNRNPD	Q14103	HNRPD_HUMAN	-1.00389	18.1952	1.87814e-05	0.000268546
MRC2	Q9UBG0	MRC2_HUMAN	-1.06121	15.871	2.016e-05	0.000279902
SNX1	Q13596	SNX1_HUMAN	1.65361	16.0555	2.06087e-05	0.000282045
TGM2	P21980	TGM2_HUMAN	-1.02415	18.099	2.13136e-05	0.000287584
RPL5	P46777	RL5_HUMAN	-1.17968	16.1455	2.17354e-05	0.000289202
PSMB1	P20618	PSB1_HUMAN	0.84783	17.6338	2.24313e-05	0.000294372
EMD	P50402	EMD_HUMAN	0.964309	15.9896	2.33637e-05	0.000302466
CD55	P08174	DAF_HUMAN	1.28017	16.7755	2.67812e-05	0.000342086
RBMX	P38159	RBMX_HUMAN	0.625169	17.8639	2.71929e-05	0.000342774
GSN	P06396	GELS_HUMAN	-0.92293	18.1575	2.97018e-05	0.000369537
NID1	P14543	NID1_HUMAN	-1.162	16.1096	3.01875e-05	0.000370765
CIAPIN1	Q6FI81	CPIN1_HUMAN	0.937207	15.7874	3.21715e-05	0.000385378
CAST	P20810	ICAL_HUMAN	0.988169	17.8752	3.22109e-05	0.000385378
PDIA4	P13667	PDIA4_HUMAN	-1.18953	17.1803	3.29408e-05	0.000385378
OTUB1	Q96FW1	OTUB1_HUMAN	-1.39128	15.9583	3.30273e-05	0.000385378
GBA1	P04062	GBA1_HUMAN	-1.5638	16.0324	3.50367e-05	0.000385806
PFAS	O15067	PUR4_HUMAN	0.724867	16.9732	3.45956e-05	0.000385378
MEMO1	Q9Y316	MEMO1_HUMAN	1.59004	15.9121	3.39302e-05	0.000385378
ITGA2	P17301	ITA2_HUMAN	0.921582	16.5068	3.41271e-05	0.000385378
RPL6	Q02878	RL6_HUMAN	0.81907	16.0638	3.91238e-05	0.000407398
TIMP2	P16035	TIMP2_HUMAN	-1.92096	17.9005	3.43716e-05	0.000385378
GCSH	P23434	GCSH_HUMAN	-1.57662	15.7589	3.65291e-05	0.000392632
HIBCH	Q6NVY1	HIBCH_HUMAN	0.605732	16.605	3.63473e-05	0.000392632
ESYT1	Q9BSJ8	ESYT1_HUMAN	0.887541	16.686	3.68861e-05	0.000392632
PPM1G	O15355	PPM1G_HUMAN	1.49311	16.1917	3.81984e-05	0.000402133
ADA	P00813	ADA_HUMAN	0.670564	16.6887	4.29138e-05	0.000432752
AAMDC	Q9H7C9	AAMDC_HUMAN	1.32459	16.6376	4.08821e-05	0.000418846
UCHL3	P15374	UCHL3_HUMAN	-1.07972	15.9379	4.10977e-05	0.000418846
FSCN1	Q16658	FSCN1_HUMAN	0.63346	19.6213	4.54514e-05	0.000448891
DDX1	Q92499	DDX1_HUMAN	-0.968374	16.1324	4.4518e-05	0.000444252
DDAH1	O94760	DDAH1_HUMAN	0.748296	18.0149	4.7291e-05	0.000462294
AGA	P20933	ASPG_HUMAN	0.891779	15.0986	5.19721e-05	0.000493161
CTSC	P53634	CATC_HUMAN	0.864635	17.3624	4.8614e-05	0.000470427
P01834	P01834	IGKC_HUMAN	2.4264	17.6099	5.93674e-05	0.000541657
PNPO	Q9NVS9	PNPO_HUMAN	-1.77898	15.6037	5.19929e-05	0.000493161
NSFL1C	Q9UNZ2	NSF1C_HUMAN	0.731533	16.7249	5.42688e-05	0.000509701
CUL4B	Q13620	CUL4B_HUMAN	0.61741	15.6099	5.70931e-05	0.000525915
C3	P01024	CO3_HUMAN	-1.38343	17.0078	6.23871e-05	0.000563838
STIP1	P31948	STIP1_HUMAN	-0.984881	17.5507	5.68019e-05	0.000525915
LAMA4	Q16363	LAMA4_HUMAN	-1.68828	17.2508	6.35571e-05	0.000569044
SH3BGRL	O75368	SH3L1_HUMAN	1.1971	18.5852	6.72249e-05	0.000594664
AKAP12	Q02952	AKA12_HUMAN	1.2717	17.0089	6.8627e-05	0.000597679
PEBP1	P30086	PEBP1_HUMAN	0.625103	19.8687	6.76601e-05	0.000594664
ALDH9A1	P49189	AL9A1_HUMAN	0.561028	16.2328	7.23314e-05	0.000618692
IGFBP7	Q16270	IBP7_HUMAN	-0.936506	19.9216	7.43238e-05	0.000625281
UAP1	Q16222	UAP1_HUMAN	0.788344	15.8281	7.17692e-05	0.000618692
VWF	P04275	VWF_HUMAN	-2.08738	19.5869	7.44072e-05	0.000625281
NAGLU	P54802	ANAG_HUMAN	0.658654	16.6888	7.81484e-05	0.000634459
CST3	P01034	CYTC_HUMAN	-1.21638	18.2807	7.59637e-05	0.000628931
TKT	P29401	TKT_HUMAN	0.739719	20.7505	7.61545e-05	0.000628931
PDIA3	P30101	PDIA3_HUMAN	-0.79754	18.845	7.71915e-05	0.000632046
RAB7A	P51149	RAB7A_HUMAN	0.640907	17.0679	8.99964e-05	0.000718471
CLU	P10909	CLUS_HUMAN	-1.64038	16.7254	9.23365e-05	0.000725069
SRI	P30626	SORCN_HUMAN	-0.577149	16.4148	9.19939e-05	0.000725069
PCDH1	Q08174	PCDH1_HUMAN	-1.21354	16.5778	8.96558e-05	0.000718471
BST1	Q10588	BST1_HUMAN	1.15623	16.1864	9.51873e-05	0.000735398
HSPA1A	P0DMV8	HS71A_HUMAN	-0.598964	16.9231	9.84122e-05	0.000748245
IGLL5	B9A064	IGLL5_HUMAN	2.08843	16.6665	9.48796e-05	0.000735398
CAPZA2	P47755	CAZA2_HUMAN	-1.01444	15.9931	0.000108329	0.000790369
NQO2	P16083	NQO2_HUMAN	1.01858	15.7744	9.60912e-05	0.000736443
ARCN1	P48444	COPD_HUMAN	-0.761752	17.1292	9.9754e-05	0.000752475
MARCKSL1	P49006	MRP_HUMAN	0.665293	17.4142	0.000101906	0.000756791
ACYP1	P07311	ACYP1_HUMAN	0.938472	16.2898	0.000101189	0.000756791
PPP3CA	Q08209	PP2BA_HUMAN	1.28221	18.3506	0.000119402	0.000853638
PDLIM5	Q96HC4	PDLI5_HUMAN	1.09821	17.4658	0.000105606	0.000778232
CYTL1	Q9NRR1	CYTL1_HUMAN	-1.62445	15.524	0.000108903	0.000790369
CAVIN2	O95810	CAVN2_HUMAN	0.817422	17.5924	0.000121256	0.000860465
KRT1	P04264	K2C1_HUMAN	0.994134	21.5627	0.000116444	0.000838746
DBI	P07108	ACBP_HUMAN	1.13153	19.0121	0.000123757	0.000865393
MMP14	P50281	MMP14_HUMAN	0.943101	17.2009	0.000123511	0.000865393
LAMB1	P07942	LAMB1_HUMAN	-1.79451	17.7506	0.000126501	0.000878174
AKR1A1	P14550	AK1A1_HUMAN	0.941021	18.4869	0.000129523	0.000892684
LMNB2	Q03252	LMNB2_HUMAN	-0.698127	16.9801	0.000145973	0.000991788
RPS12	P25398	RS12_HUMAN	-0.958617	16.8033	0.000141764	0.000970072
SEPTIN9	Q9UHD8	SEPT9_HUMAN	0.65159	16.7152	0.000156367	0.0010331
PARP1	P09874	PARP1_HUMAN	-0.832986	16.3127	0.000154542	0.00102814
ANP32B	Q92688	AN32B_HUMAN	-1.52317	16.2737	0.000151684	0.00102333
OXCT1	P55809	SCOT1_HUMAN	0.729179	15.9558	0.000153704	0.00102814
P01859	P01859	IGHG2_HUMAN	1.54281	17.3103	0.000160871	0.00105558
PTX3	P26022	PTX3_HUMAN	-3.24079	17.5566	0.000173201	0.00112875
CTSZ	Q9UBR2	CATZ_HUMAN	-0.601324	17.1138	0.000179309	0.00116066
HEXA	P06865	HEXA_HUMAN	0.594054	17.7336	0.000187166	0.00119537
REXO2	Q9Y3B8	ORN_HUMAN	-0.612108	15.9881	0.000211846	0.00131785
SOD1	P00441	SODC_HUMAN	1.05201	20.7852	0.000184041	0.0011833
EIF6	P56537	IF6_HUMAN	-0.700637	17.3154	0.000188517	0.00119602
MAN2B1	O00754	MA2B1_HUMAN	0.675187	17.2099	0.000208116	0.00130593
CORO1B	Q9BR76	COR1B_HUMAN	-1.41986	16.2293	0.000208567	0.00130593
HNRNPH1	P31943	HNRH1_HUMAN	0.866977	16.3325	0.000233121	0.00142248
CAPZB	P47756	CAPZB_HUMAN	-0.944197	17.1518	0.000226717	0.00140126
ICAM1	P05362	ICAM1_HUMAN	-0.889441	15.1362	0.000263792	0.00157953
CS	O75390	CISY_HUMAN	1.398	18.2229	0.000232069	0.00142248
ADH5	P11766	ADHX_HUMAN	1.02178	16.5806	0.00024375	0.00147793
STMN1	P16949	STMN1_HUMAN	0.54862	19.1598	0.000264588	0.00157953
B2M	P61769	B2MG_HUMAN	-0.778069	19.9746	0.000266414	0.00157953
HPRT1	P00492	HPRT_HUMAN	0.581758	16.8982	0.000267103	0.00157953
PCNP	Q8WW12	PCNP_HUMAN	1.23515	17.4501	0.000276594	0.00161125
PPP1CA	P62136	PP1A_HUMAN	-0.913531	16.0735	0.000292728	0.00167924
FHL2	Q14192	FHL2_HUMAN	-1.28622	15.2315	0.000276993	0.00161125
LMNB1	P20700	LMNB1_HUMAN	-0.599323	17.1297	0.000277512	0.00161125
UBE2I	P63279	UBC9_HUMAN	0.919657	17.9587	0.000282577	0.00163078
LAMA5	O15230	LAMA5_HUMAN	-0.767781	16.5375	0.000310306	0.00176948
MAP1B	P46821	MAP1B_HUMAN	0.939613	17.4955	0.000317838	0.00179111
FAH	P16930	FAAA_HUMAN	0.595071	16.2145	0.00031767	0.00179111
HNRNPF	P52597	HNRPF_HUMAN	0.66733	16.5521	0.000326429	0.00182876
CCDC25	Q86WR0	CCD25_HUMAN	0.525279	15.6529	0.000356542	0.00197438
TIMP1	P01033	TIMP1_HUMAN	-1.02559	17.8837	0.000381015	0.00207394
BASP1	P80723	BASP1_HUMAN	0.976624	19.4583	0.000358843	0.0019757
MSN	P26038	MOES_HUMAN	-0.681944	19.2449	0.000355446	0.00197438
NAXE	Q8NCW5	NNRE_HUMAN	1.01364	17.3137	0.000386291	0.00207903
TPM4	P67936	TPM4_HUMAN	-1.14146	19.7106	0.000379399	0.00207394
CAV1	Q03135	CAV1_HUMAN	2.34554	17.9011	0.00038448	0.00207903
ACP1	P24666	PPAC_HUMAN	1.47373	17.0856	0.000392641	0.0021014
HSPB1	P04792	HSPB1_HUMAN	0.678755	18.3236	0.000400742	0.0021094
PGM3	O95394	AGM1_HUMAN	0.480333	15.9634	0.00042497	0.00219801
ERH	P84090	ERH_HUMAN	-1.14398	17.7076	0.000396753	0.0021094
LYPLA1	O75608	LYPA1_HUMAN	-0.629648	16.229	0.000399402	0.0021094
DPP3	Q9NY33	DPP3_HUMAN	0.932051	17.8181	0.000404249	0.00211623
MANF	P55145	MANF_HUMAN	-0.504839	17.0258	0.000424079	0.00219801
HNRNPR	O43390	HNRPR_HUMAN	-0.778523	15.8978	0.000426753	0.00219801
EIF3CL	B5ME19	EIFCL_HUMAN	-0.558683	16.4166	0.00048922	0.002441
GPI	P06744	G6PI_HUMAN	1.42476	20.0245	0.000437717	0.00223386
P01857	P01857	IGHG1_HUMAN	2.31299	17.7145	0.000438377	0.00223386
CAT	P04040	CATA_HUMAN	0.699254	16.593	0.000449864	0.00227461
SERPINB8	P50452	SPB8_HUMAN	-0.823371	16.0283	0.000451124	0.00227461
SOD2	P04179	SODM_HUMAN	1.28081	16.5348	0.000495334	0.00245871
COL4A2	P08572	CO4A2_HUMAN	-1.05159	16.2513	0.000479076	0.0024029
G6PD	P11413	G6PD_HUMAN	-1.20424	16.2532	0.000506537	0.00250135
CD44	P16070	CD44_HUMAN	0.876524	17.5844	0.000540674	0.00262927
PXN	P49023	PAXI_HUMAN	0.980133	15.8161	0.000539457	0.00262927
RPA1	P27694	RFA1_HUMAN	-0.465755	14.9257	0.000525341	0.00258091
AHNAK2	Q8IVF2	AHNK2_HUMAN	-1.51705	17.9262	0.000544687	0.0026354
SEMA6B	Q9H3T3	SEM6B_HUMAN	-0.826052	16.0954	0.000549007	0.00264296
MAN2B2	Q9Y2E5	MA2B2_HUMAN	0.597313	15.6062	0.000570142	0.00273098
VAMP3	Q15836	VAMP3_HUMAN	0.814363	17.0237	0.000575899	0.00274483
DCTN2	Q13561	DCTN2_HUMAN	0.868306	15.5406	0.00098944	0.00409205
SEC31A	O94979	SC31A_HUMAN	-0.514141	15.077	0.000629678	0.00294259
EIF5B	O60841	IF2P_HUMAN	0.961419	15.7977	0.000832421	0.00366657
RPL10A	P62906	RL10A_HUMAN	0.731179	17.6324	0.000610489	0.00289529
YWHAZ	P63104	1433Z_HUMAN	-0.9255	20.4411	0.000619194	0.00291507
RPS3	P23396	RS3_HUMAN	-0.479328	16.3792	0.000620745	0.00291507
HSP90AB1	P08238	HS90B_HUMAN	-0.959425	18.2962	0.000642504	0.00298796
ANXA1	P04083	ANXA1_HUMAN	0.843511	16.9869	0.00069333	0.00316291
C11orf54	Q9H0W9	CK054_HUMAN	1.27763	16.3712	0.000649729	0.00300696
BGN	P21810	PGS1_HUMAN	-2.34281	16.191	0.00065439	0.00301397
FKBP4	Q02790	FKBP4_HUMAN	-0.771557	16.5661	0.000659098	0.00302113
FKBP2	P26885	FKBP2_HUMAN	-0.532367	15.5482	0.000819967	0.00365362
ANXA2	P07355	ANXA2_HUMAN	1.10375	20.256	0.000708616	0.00321732
PSAP	P07602	SAP_HUMAN	-0.926598	20.8848	0.000764849	0.00345625
CTSL	P07711	CATL1_HUMAN	-1.13831	16.1641	0.000774687	0.00346799
KRT5	P13647	K2C5_HUMAN	1.9458	18.5959	0.000771187	0.00346799
TPT1	P13693	TCTP_HUMAN	-0.591878	18.5097	0.000856759	0.00372716
GALNS	P34059	GALNS_HUMAN	0.598049	16.7814	0.000828754	0.00366657
PRKAR1A	P10644	KAP0_HUMAN	0.531309	16.7608	0.000834354	0.00366657
SET	Q01105	SET_HUMAN	-1.11248	17.3953	0.000841279	0.00368011
SCARF1	Q14162	SREC_HUMAN	0.639519	15.586	0.00103049	0.00421885
NCK1	P16333	NCK1_HUMAN	0.479565	16.0754	0.000859815	0.00372716
SND1	Q7KZF4	SND1_HUMAN	-0.651815	16.2287	0.000908584	0.00386855
BLMH	Q13867	BLMH_HUMAN	0.779227	18.5509	0.000890103	0.00382385
ELOC	Q15369	ELOC_HUMAN	-0.506315	16.303	0.000879324	0.00379456
RCC2	Q9P258	RCC2_HUMAN	0.520711	16.6859	0.000965011	0.00401948
EFNB1	P98172	EFNB1_HUMAN	1.20995	17.8445	0.000903059	0.00386219
ARSA	P15289	ARSA_HUMAN	-0.42945	16.826	0.000963939	0.00401948
ITIH4	Q14624	ITIH4_HUMAN	-0.630501	14.8809	0.000921955	0.00390649
ACAA2	P42765	THIM_HUMAN	0.784914	16.0763	0.000926261	0.00390649
TXNDC17	Q9BRA2	TXD17_HUMAN	0.980729	19.2025	0.000929729	0.00390649
AFDN	P55196	AFAD_HUMAN	0.744322	16.146	0.000990976	0.00409205
CALU	O43852	CALU_HUMAN	-0.505162	17.5519	0.00103672	0.0042263
HMGB3	O15347	HMGB3_HUMAN	0.7109	16.1197	0.00102641	0.00421885
MDH1	P40925	MDHC_HUMAN	0.493655	19.3385	0.00106085	0.00427013
CLIC4	Q9Y696	CLIC4_HUMAN	-0.697753	17.7549	0.00109095	0.00436123
RBBP4	Q09028	RBBP4_HUMAN	-0.568515	18.0456	0.00105145	0.00426449
YWHAG	P61981	1433G_HUMAN	-0.750136	18.887	0.00105499	0.00426449
PITPNB	P48739	PIPNB_HUMAN	-1.33017	15.9056	0.00109258	0.00436123
AHSG	P02765	FETUA_HUMAN	-1.34268	19.2372	0.00113927	0.00451
WDR1	O75083	WDR1_HUMAN	0.854677	20.2415	0.00111714	0.00444077
HSPA5	P11021	BIP_HUMAN	-1.08524	18.0477	0.0011736	0.00462678
RANBP2	P49792	RBP2_HUMAN	0.440301	16.1562	0.00118022	0.00463382
RPLP2	P05387	RLA2_HUMAN	-0.986854	17.6325	0.00121999	0.00471271
FXR1	P51114	FXR1_HUMAN	1.13757	15.7324	0.0012018	0.00469929
ARHGDIA	P52565	GDIR1_HUMAN	-0.642469	19.0934	0.00121116	0.00470699
EHD1	Q9H4M9	EHD1_HUMAN	-0.726433	16.6284	0.0012136	0.00470699
VPS29	Q9UBQ0	VPS29_HUMAN	0.392018	16.1899	0.00130476	0.00499985
HNRNPAB	Q99729	ROAA_HUMAN	-0.690997	16.4785	0.00138499	0.00526517
CALD1	Q05682	CALD1_HUMAN	0.893991	18.2497	0.0012832	0.00493695
CTBS	Q01459	DIAC_HUMAN	0.812128	15.6486	0.00156265	0.00580239
PNP	P00491	PNPH_HUMAN	0.620907	19.1189	0.00134372	0.00512862
TXNRD2	Q9NNW7	TRXR2_HUMAN	0.823051	15.803	0.00143338	0.00540623
HDGF	P51858	HDGF_HUMAN	-1.19344	17.0746	0.00142256	0.00538661
COX6B1	P14854	CX6B1_HUMAN	-0.430114	16.9346	0.0015103	0.00562983
QSOX1	O00391	QSOX1_HUMAN	-1.06967	17.5413	0.00147886	0.00555589
ITGA5	P08648	ITA5_HUMAN	0.804415	16.9064	0.00150573	0.00562983
ZNF185	O15231	ZN185_HUMAN	1.09745	17.4097	0.00158987	0.00588068
PTPN11	Q06124	PTN11_HUMAN	-0.388521	15.7465	0.00172855	0.00624888
ITIH2	P19823	ITIH2_HUMAN	-0.783598	16.6456	0.00163443	0.00602226
ANPEP	P15144	AMPN_HUMAN	0.438256	20.288	0.00172758	0.00624888
FKBP1A	P62942	FKB1A_HUMAN	0.940304	20.8667	0.00165995	0.00609285
JUP	P14923	PLAK_HUMAN	1.37689	16.2113	0.00166759	0.00609751
AKR1C3	P42330	AK1C3_HUMAN	1.18951	17.5892	0.00168317	0.00613109
IQGAP1	P46940	IQGA1_HUMAN	-0.527693	17.1136	0.00175884	0.00628718
C1QBP	Q07021	C1QBP_HUMAN	0.830991	16.2753	0.0017493	0.00628718
RPE	Q96AT9	RPE_HUMAN	0.91892	15.3128	0.00175232	0.00628718
RAC1	P63000	RAC1_HUMAN	-0.732995	16.2702	0.00176761	0.00629506
COPS4	Q9BT78	CSN4_HUMAN	-0.48035	15.5417	0.00186222	0.00653482
DTD1	Q8TEA8	DTD1_HUMAN	0.543957	15.9718	0.00183146	0.00649297
HCLS1	P14317	HCLS1_HUMAN	1.36685	17.337	0.00184251	0.00649297
P4HB	P07237	PDIA1_HUMAN	-0.583973	18.4887	0.00184352	0.00649297
TNKS1BP1	Q9C0C2	TB182_HUMAN	0.808965	15.9258	0.00190359	0.00662909
EIF4H	Q15056	IF4H_HUMAN	1.06689	16.1824	0.00190528	0.00662909
STOM	P27105	STOM_HUMAN	1.00784	17.0509	0.00190984	0.00662909
CRYL1	Q9Y2S2	CRYL1_HUMAN	-0.393694	15.4995	0.00227677	0.00752118
RCN1	Q15293	RCN1_HUMAN	-0.43532	18.1464	0.00201536	0.00689543
HLA-C	P10321	HLAC_HUMAN	-0.416266	15.7864	0.00200699	0.0068914
HSP90B1	P14625	ENPL_HUMAN	-1.17371	17.1747	0.00196924	0.00681057
GOT1	P17174	AATC_HUMAN	1.08735	17.3114	0.00198877	0.0068534
PAFAH1B1	P43034	LIS1_HUMAN	0.428532	17.5087	0.00203781	0.00694739
SERPINB1	P30740	ILEU_HUMAN	0.468551	16.4028	0.00233278	0.00761726
GOT2	P00505	AATM_HUMAN	0.970245	18.6086	0.00212224	0.00720315
GYG1	P46976	GLYG_HUMAN	-0.616175	16.096	0.00212786	0.00720315
GPX4	P36969	GPX4_HUMAN	-0.379178	15.7297	0.00232287	0.00761726
PLBD2	Q8NHP8	PLBL2_HUMAN	0.849677	17.1827	0.00217001	0.00731997
MMRN1	Q13201	MMRN1_HUMAN	-1.08909	17.2711	0.00219147	0.00736641
PGM2	Q96G03	PGM2_HUMAN	0.662152	17.4514	0.00220588	0.00738892
CLTB	P09497	CLCB_HUMAN	-0.733436	16.4633	0.00224918	0.00750771
PGM1	P36871	PGM1_HUMAN	0.468259	16.7174	0.00225875	0.00751347
LRRC59	Q96AG4	LRC59_HUMAN	0.902146	16.2296	0.00226664	0.00751365
MT2A	P02795	MT2_HUMAN	0.814539	21.348	0.00232931	0.00761726
NRCAM	Q92823	NRCAM_HUMAN	0.456195	16.9848	0.00233765	0.00761726
EIF2A	Q9BY44	EIF2A_HUMAN	0.614555	16.3539	0.00235545	0.00764924
SCRN2	Q96FV2	SCRN2_HUMAN	-0.472975	15.5605	0.00241676	0.00782181
SYNCRIP	O60506	HNRPQ_HUMAN	-0.818501	17.2965	0.00243091	0.00784112
CEP170	Q5SW79	CE170_HUMAN	0.682338	16.5327	0.00263358	0.00843804
PGAM1	P18669	PGAM1_HUMAN	0.539574	19.638	0.00263175	0.00843804
G3BP1	Q13283	G3BP1_HUMAN	-0.842839	16.1839	0.00270352	0.00860814
GRN	P28799	GRN_HUMAN	-0.664791	19.7188	0.00270771	0.00860814
SPTAN1	Q13813	SPTN1_HUMAN	-0.802917	17.7169	0.00271363	0.00860814
PCNA	P12004	PCNA_HUMAN	-0.917333	16.212	0.00282798	0.00894126
DDAH2	O95865	DDAH2_HUMAN	0.701776	18.3299	0.00286147	0.00898822
CXCL1	P09341	GROA_HUMAN	-0.346017	15.7866	0.00289761	0.00904204
PYGL	P06737	PYGL_HUMAN	0.450621	16.5516	0.00286159	0.00898822
NPC2	P61916	NPC2_HUMAN	0.703515	18.4918	0.00288602	0.00903533
RNPEP	Q9H4A4	AMPB_HUMAN	0.405921	18.0384	0.00295438	0.00918928
CAPZA1	P52907	CAZA1_HUMAN	-1.01553	17.5384	0.00299403	0.00928247
TUBB4B	P68371	TBB4B_HUMAN	-0.727335	16.96	0.00329535	0.00986544
DUT	P33316	DUT_HUMAN	0.713506	15.6285	0.00303324	0.00937369
DYNC1LI2	O43237	DC1L2_HUMAN	0.758744	16.3411	0.00318499	0.00977956
DNASE2	O00115	DNS2A_HUMAN	0.622575	18.1184	0.00322583	0.00979772
PGK1	P00558	PGK1_HUMAN	0.908828	20.4607	0.00316193	0.00973997
FLNA	P21333	FLNA_HUMAN	-0.563825	19.5906	0.00323182	0.00979772
SFPQ	P23246	SFPQ_HUMAN	0.626969	16.7014	0.00319753	0.00978668
SUMF2	Q8NBJ7	SUMF2_HUMAN	0.616663	17.1644	0.00322063	0.00979772
C1QTNF5	Q9BXJ0	C1QT5_HUMAN	-1.30818	18.1996	0.00325047	0.00979969
EIF4A2	Q14240	IF4A2_HUMAN	-1.29349	14.9383	0.00325292	0.00979969
TP53I3	Q53FA7	QORX_HUMAN	0.793755	17.621	0.00326621	0.00980888
SDCBP	O00560	SDCB1_HUMAN	0.98415	17.2866	0.00331009	0.0098787
PPIL1	Q9Y3C6	PPIL1_HUMAN	0.611401	16.8554	0.00334046	0.00993718
PFN2	P35080	PROF2_HUMAN	-0.744668	16.8952	0.00335043	0.00993718
MAP1S	Q66K74	MAP1S_HUMAN	0.646304	14.6767	0.00379544	0.0109519
PAWR	Q96IZ0	PAWR_HUMAN	-0.542114	15.7708	0.00369866	0.0107342
TCERG1	O14776	TCRG1_HUMAN	0.375583	14.9161	0.00364831	0.0106557
TEK	Q02763	TIE2_HUMAN	0.560594	15.9092	0.00350908	0.0103756
PSMA3	P25788	PSA3_HUMAN	0.302497	18.4944	0.00353971	0.010434
LDHB	P07195	LDHB_HUMAN	0.375681	20.2455	0.00388123	0.0110661
ATP1A1	P05023	AT1A1_HUMAN	1.35244	16.4676	0.00361996	0.0106274
GLOD4	Q9HC38	GLOD4_HUMAN	0.450047	18.7369	0.00362752	0.0106274
CSTB	P04080	CYTB_HUMAN	0.680094	18.5605	0.00367705	0.010707
PDIA6	Q15084	PDIA6_HUMAN	-1.15982	16.3949	0.0037088	0.0107342
YBX3	P16989	YBOX3_HUMAN	0.530345	16.2621	0.00415479	0.0117067
VAPB	O95292	VAPB_HUMAN	0.835916	16.6243	0.00381545	0.0109766
PSMA7	O14818	PSA7_HUMAN	0.393819	18.1056	0.00384235	0.0110144
USP5	P45974	UBP5_HUMAN	-0.718891	15.1837	0.00396461	0.0112703
AK1	P00568	KAD1_HUMAN	-0.470447	16.7303	0.00385159	0.0110144
EIF3I	Q13347	EIF3I_HUMAN	0.430537	15.6881	0.00410733	0.0116071
RPL4	P36578	RL4_HUMAN	0.407602	15.4049	0.00524337	0.0140704
EZR	P15311	EZRI_HUMAN	0.500475	17.0951	0.00405736	0.0114999
PALM2AKAP2	Q9Y2D5	PLAK2_HUMAN	0.636482	16.0612	0.00427898	0.0119749
HSPA8	P11142	HSP7C_HUMAN	-0.862311	19.1157	0.00428553	0.0119749
AP2A1	O95782	AP2A1_HUMAN	-0.589839	17.7086	0.00428745	0.0119749
HMGB2	P26583	HMGB2_HUMAN	-0.802729	16.7968	0.00435317	0.0121231
ACTA1	P68133	ACTS_HUMAN	1.38132	18.0351	0.00484127	0.0132892
PSMA1	P25786	PSA1_HUMAN	0.462923	18.474	0.00459324	0.0127546
NARS1	O43776	SYNC_HUMAN	0.71722	16.7741	0.0061103	0.0158207
PCBP2	Q15366	PCBP2_HUMAN	-0.560845	16.3745	0.00463216	0.0128255
CORO1C	Q9ULV4	COR1C_HUMAN	-0.405394	17.388	0.00468646	0.0129384
DYNC1I2	Q13409	DC1I2_HUMAN	0.878498	17.7453	0.0047701	0.0131315
ROBO4	Q8WZ75	ROBO4_HUMAN	-0.457367	16.0605	0.00506332	0.0138268
APEH	P13798	ACPH_HUMAN	0.431725	16.975	0.00506599	0.0138268
ADSS2	P30520	PURA2_HUMAN	0.431244	17.4132	0.00509112	0.013831
RHOA	P61586	RHOA_HUMAN	-0.327475	15.7615	0.00509639	0.013831
PAICS	P22234	PUR6_HUMAN	0.415495	16.3955	0.00523664	0.0140704
MYOF	Q9NZM1	MYOF_HUMAN	0.925813	16.0914	0.00517956	0.014017
NEDD8	Q15843	NEDD8_HUMAN	0.770951	17.9304	0.00531977	0.0142356
ARPP19	P56211	ARP19_HUMAN	0.921384	15.5503	0.0052268	0.0140704
MTPN	P58546	MTPN_HUMAN	-0.586819	18.7364	0.0054082	0.0144319
CTNNA1	P35221	CTNA1_HUMAN	-0.515482	16.5065	0.00575437	0.0151447
CDC37	Q16543	CDC37_HUMAN	0.485196	17.5384	0.00568768	0.0150105
H1-5	P16401	H15_HUMAN	0.457459	18.6019	0.00586902	0.0153202
MCAM	P43121	MUC18_HUMAN	0.629921	20.0166	0.00565812	0.0150105
ILF2	Q12905	ILF2_HUMAN	-0.578212	17.3156	0.00567281	0.0150105
TPI1	P60174	TPIS_HUMAN	0.63031	21.4717	0.00568551	0.0150105
TGOLN2	O43493	TGON2_HUMAN	0.657787	15.5871	0.0058347	0.0153039
JPT2	Q9H910	JUPI2_HUMAN	0.6227	16.8116	0.00601499	0.0156586
ARPC5	O15511	ARPC5_HUMAN	-0.532786	16.1008	0.00663327	0.0168944
GDI1	P31150	GDIA_HUMAN	0.306016	17.383	0.00658847	0.0168764
CTTN	Q14247	SRC8_HUMAN	1.08416	17.3137	0.00584678	0.0153039
HMOX1	P09601	HMOX1_HUMAN	0.556633	16.1406	0.00608031	0.0157857
NUCKS1	Q9H1E3	NUCKS_HUMAN	-0.893086	16.3446	0.00619357	0.0159501
CCL14	Q16627	CCL14_HUMAN	0.401429	17.405	0.00625476	0.0160645
PPP5C	P53041	PPP5_HUMAN	-0.66255	16.3741	0.00616952	0.015931
ENO1	P06733	ENOA_HUMAN	0.270848	22.1194	0.00703215	0.0174982
HMOX2	P30519	HMOX2_HUMAN	0.528109	15.7427	0.00686655	0.0172598
CLEC14A	Q86T13	CLC14_HUMAN	0.429652	16.9219	0.00662145	0.0168944
HSP90AA1	P07900	HS90A_HUMAN	-0.925391	19.3363	0.00664842	0.0168944
ESD	P10768	ESTD_HUMAN	0.569716	16.755	0.00672875	0.017022
SRRM2	Q9UQ35	SRRM2_HUMAN	1.03232	15.6122	0.00673419	0.017022
TBCA	O75347	TBCA_HUMAN	-0.641972	17.8134	0.00679225	0.0171236
KCTD12	Q96CX2	KCD12_HUMAN	-0.506724	16.6692	0.00718381	0.0176464
HNRNPA1	P09651	ROA1_HUMAN	0.32158	19.232	0.00688975	0.0172598
PGP	A6NDG6	PGP_HUMAN	0.455283	16.5127	0.00690033	0.0172598
AHNAK	Q09666	AHNK_HUMAN	0.370263	19.5996	0.00694532	0.0173271
HAGH	Q16775	GLO2_HUMAN	0.732878	16.6836	0.00706023	0.0175225
TIE1	P35590	TIE1_HUMAN	-0.452064	16.9793	0.00710863	0.0175517
YWHAQ	P27348	1433T_HUMAN	-0.589587	17.6813	0.00708851	0.0175473
BCLAF1	Q9NYF8	BCLF1_HUMAN	1.13228	16.4296	0.00715707	0.0176259
PLS3	P13797	PLST_HUMAN	0.515122	19.1362	0.00732673	0.0179514
GRB2	P62993	GRB2_HUMAN	-0.448616	16.1212	0.00747625	0.018271
PSMB5	P28074	PSB5_HUMAN	0.305705	18.6684	0.00880762	0.0210428
DPP7	Q9UHL4	DPP2_HUMAN	0.863776	17.0245	0.00767579	0.018711
TPM1	P09493	TPM1_HUMAN	-0.564936	16.4096	0.00799344	0.0194358
TLN1	Q9Y490	TLN1_HUMAN	-0.780771	17.0773	0.00806978	0.0195718
BSG	P35613	BASI_HUMAN	0.583182	16.9422	0.00811819	0.0196395
GORASP2	Q9H8Y8	GORS2_HUMAN	0.928813	17.703	0.00822012	0.019798
PA2G4	Q9UQ80	PA2G4_HUMAN	-0.818884	17.0242	0.00822505	0.019798
CFH	P08603	CFAH_HUMAN	-1.38368	16.9737	0.00877033	0.0210428
RAB5C	P51148	RAB5C_HUMAN	-0.294963	15.8811	0.0088081	0.0210428
ERP29	P30040	ERP29_HUMAN	-0.478831	16.5197	0.00935798	0.0221357
MYH10	P35580	MYH10_HUMAN	-0.374476	15.6585	0.00906691	0.0215536
TUBB6	Q9BUF5	TBB6_HUMAN	-0.385304	16.2531	0.0106333	0.0244286
ACO2	Q99798	ACON_HUMAN	0.541964	16.4279	0.00899594	0.0214381
DYNLRB1	Q9NP97	DLRB1_HUMAN	0.340003	16.969	0.0100282	0.0232615
SERBP1	Q8NC51	SERB1_HUMAN	0.613196	17.0306	0.00917378	0.0217537
PSMD11	O00231	PSD11_HUMAN	-0.636336	19.9214	0.00944755	0.0222377
SPTBN1	Q01082	SPTB2_HUMAN	-0.572895	17.4679	0.00940195	0.0221849
BCAT2	O15382	BCAT2_HUMAN	0.729669	16.149	0.00963099	0.0226139
WDR5	P61964	WDR5_HUMAN	-0.582836	16.2924	0.0099289	0.0230871
TARS1	P26639	SYTC_HUMAN	0.38608	16.7263	0.00975642	0.0228524
YWHAH	Q04917	1433F_HUMAN	-0.616652	18.0099	0.00986762	0.0230565
RNH1	P13489	RINI_HUMAN	-0.461281	17.2236	0.00990217	0.023081
PSMB7	Q99436	PSB7_HUMAN	0.389425	17.8823	0.0100788	0.0233225
GAPDH	P04406	G3P_HUMAN	0.888704	22.3983	0.0103441	0.0238788
RNASE1	P07998	RNAS1_HUMAN	-0.589348	17.7527	0.0104033	0.0239576
QDPR	P09417	DHPR_HUMAN	0.481915	16.3231	0.0108448	0.0248548
DHX15	O43143	DHX15_HUMAN	-0.440294	15.5904	0.0113026	0.0257195
HEXB	P07686	HEXB_HUMAN	0.381357	18.7205	0.0111781	0.0255576
E9PAV3	E9PAV3	NACAM_HUMAN	-0.559271	16.9188	0.0112839	0.0257195
TUBB	P07437	TBB5_HUMAN	-0.52743	17.9386	0.0132286	0.0294036
SNRNP200	O75643	U520_HUMAN	-0.535848	15.7568	0.0121615	0.027543
FABP4	P15090	FABP4_HUMAN	1.00159	18.594	0.0118556	0.0269139
HADH	Q16836	HCDH_HUMAN	0.352132	15.9407	0.0128262	0.0286628
NCL	P19338	NUCL_HUMAN	-0.38094	17.7024	0.0123196	0.0277724
SH3BGRL3	Q9H299	SH3L3_HUMAN	0.79671	20.2463	0.0123207	0.0277724
UGP2	Q16851	UGPA_HUMAN	-0.522687	15.8108	0.0144689	0.0318648
CAPNS1	P04632	CPNS1_HUMAN	-0.740565	16.0258	0.0126012	0.028338
FAHD1	Q6P587	FAHD1_HUMAN	1.11506	17.5433	0.0127902	0.0286628
TBL1XR1	Q9BZK7	TBL1R_HUMAN	0.823475	15.7343	0.0128354	0.0286628
FHL1	Q13642	FHL1_HUMAN	-0.610605	17.2157	0.0130951	0.0291747
RPSA	P08865	RSSA_HUMAN	-0.599802	16.6964	0.014891	0.0323483
TXNL1	O43396	TXNL1_HUMAN	-0.674302	15.3146	0.0135683	0.0300891
LXN	Q9BS40	LXN_HUMAN	0.278529	16.5134	0.0152531	0.0329852
PSMD12	O00232	PSD12_HUMAN	-0.642402	15.4011	0.0142172	0.0314552
LTF	P02788	TRFL_HUMAN	0.966264	19.8409	0.0146545	0.0321331
SGSH	P51688	SPHM_HUMAN	0.842872	17.7578	0.0144277	0.0318474
VASP	P50552	VASP_HUMAN	0.26487	16.2444	0.0146578	0.0321331
RTN4	Q9NQC3	RTN4_HUMAN	0.669308	18.0354	0.0147095	0.0321728
NASP	P49321	NASP_HUMAN	-0.457174	16.3431	0.0148498	0.032342
PCBP1	Q15365	PCBP1_HUMAN	-0.847806	16.6645	0.0148544	0.032342
VPS26A	O75436	VP26A_HUMAN	-0.441261	16.155	0.0150565	0.0326338
SEPTIN2	Q15019	SEPT2_HUMAN	0.473604	15.7014	0.0155444	0.033464
COL4A1	P02462	CO4A1_HUMAN	-0.477188	16.519	0.0154163	0.0332631
PCDH10	Q9P2E7	PCD10_HUMAN	-0.970188	17.0999	0.0164279	0.0349791
GNPDA1	P46926	GNPI1_HUMAN	0.341716	16.8988	0.017351	0.0364522
TMPO	P42167	LAP2B_HUMAN	0.450873	18.1819	0.0161044	0.0345146
DSG1	Q02413	DSG1_HUMAN	1.11595	16.2036	0.0192136	0.0396162
CDH2	P19022	CADH2_HUMAN	0.41141	16.5653	0.0169739	0.0358963
CLTC	Q00610	CLH1_HUMAN	0.632542	18.0525	0.0160829	0.0345146
COPS3	Q9UNS2	CSN3_HUMAN	-0.534176	15.3359	0.0167718	0.0356261
PRCP	P42785	PCP_HUMAN	0.30432	19.1699	0.0163048	0.0348662
PABPN1	Q86U42	PABP2_HUMAN	-0.463852	15.837	0.0181414	0.0378638
TUBA1A	Q71U36	TBA1A_HUMAN	-0.473254	18.4078	0.0183264	0.0381668
NUTF2	P61970	NTF2_HUMAN	0.764501	18.541	0.0164307	0.0349791
LGALS9	O00182	LEG9_HUMAN	0.769377	15.6927	0.0170124	0.0358984
CYCS	P99999	CYC_HUMAN	0.729097	20.1128	0.0169038	0.0358271
PPIB	P23284	PPIB_HUMAN	-0.421262	18.6083	0.0178189	0.0372718
TPD52L2	O43399	TPD54_HUMAN	-0.319358	17.0189	0.0175457	0.0367808
MYL12A	O14950	ML12B_HUMAN	-0.831458	17.0646	0.017169	0.0361492
DDX39B	Q13838	DX39B_HUMAN	-0.524675	17.2981	0.0189792	0.0393128
ERAP2	Q6P179	ERAP2_HUMAN	-0.480872	15.9721	0.0189866	0.0393128
KRT10	P13645	K1C10_HUMAN	1.30942	20.3683	0.0189998	0.0393128
GSR	P00390	GSHR_HUMAN	0.388974	17.5704	0.0194108	0.0398191
LUC7L2	Q9Y383	LC7L2_HUMAN	-0.334411	14.9071	0.0192291	0.0396162
SERPINB6	P35237	SPB6_HUMAN	0.389445	18.7142	0.0200529	0.0408737
NONO	Q15233	NONO_HUMAN	0.724549	15.8418	0.0193732	0.0398191
RARS1	P54136	SYRC_HUMAN	0.383919	16.6661	0.0196811	0.0402874
KRT14	P02533	K1C14_HUMAN	2.04952	18.6888	0.0200195	0.0408737
HNRNPK	P61978	HNRPK_HUMAN	0.398248	18.4812	0.0204146	0.0413471
CACYBP	Q9HB71	CYBP_HUMAN	-0.564655	16.843	0.0202502	0.0411883
EIF4A1	P60842	IF4A1_HUMAN	-1.04232	16.7498	0.0203267	0.0412564
EPHB2	P29323	EPHB2_HUMAN	0.339132	15.7815	0.0214737	0.043309
SF3B1	O75533	SF3B1_HUMAN	0.330046	16.1609	0.0235761	0.0466651
RANBP1	P43487	RANG_HUMAN	-0.445375	17.3594	0.0211012	0.0426477
VAT1	Q99536	VAT1_HUMAN	-0.5895	16.9966	0.0217177	0.0437092
H4C9	P62805	H4_HUMAN	-1.22799	18.7192	0.0218055	0.0437939
AP2A2	O94973	AP2A2_HUMAN	-0.256731	16.1221	0.0240865	0.0473816
ALDOA	P04075	ALDOA_HUMAN	0.386105	19.9128	0.0219987	0.0440895
ILF3	Q12906	ILF3_HUMAN	-0.788742	18.2249	0.0223344	0.0446687
ACTN4	O43707	ACTN4_HUMAN	0.246335	18.9165	0.0238344	0.0469822
CTNNB1	P35222	CTNB1_HUMAN	-0.351829	15.3052	0.022389	0.0446846
PIN4	Q9Y237	PIN4_HUMAN	0.330394	15.8429	0.0228082	0.0454266
HIP1R	O75146	HIP1R_HUMAN	0.309243	15.7371	0.0231349	0.0459819
EEF1G	P26641	EF1G_HUMAN	0.415119	18.4896	0.0235232	0.0466567
LGALS3	P17931	LEG3_HUMAN	0.67349	16.5947	0.0238262	0.0469822
ACTG1	P63261	ACTG_HUMAN	-0.654015	21.6423	0.0252165	0.0495028
UBE2N	P61088	UBE2N_HUMAN	-0.445747	16.623	0.0256101	0.0500704
AP2B1	P63010	AP2B1_HUMAN	-0.325414	17.2455	0.0260153	0.0506558
S100A6	P06703	S10A6_HUMAN	0.325901	15.3622	0.026124	0.0507643
CNBP	P62633	CNBP_HUMAN	-0.515813	15.3387	0.0255394	0.0500343
CMBL	Q96DG6	CMBL_HUMAN	0.436676	16.1946	0.0259169	0.050567
ABHD14B	Q96IU4	ABHEB_HUMAN	0.681978	16.4817	0.0264484	0.0512907
TMSB4X	P62328	TYB4_HUMAN	0.944727	22.8661	0.999992	0.999992
TRIP10	Q15642	CIP4_HUMAN	-0.55193	15.6041	0.029256	0.0558312
DPYSL3	Q14195	DPYL3_HUMAN	-0.42784	16.2688	0.0278356	0.0538718
A0A0B4J2D5	A0A0B4J2D5	GAL3B_HUMAN	0.88328	15.9009	0.0282577	0.0545784
SF3A1	Q15459	SF3A1_HUMAN	0.666901	16.2511	0.0285073	0.0549154
ECM1	Q16610	ECM1_HUMAN	-0.516162	15.5915	0.0285847	0.0549154
F11R	Q9Y624	JAM1_HUMAN	0.581982	16.4253	0.0286041	0.0549154
NIT2	Q9NQR4	NIT2_HUMAN	0.326351	15.68	0.0291503	0.0558312
TWF2	Q6IBS0	TWF2_HUMAN	0.302405	16.474	0.0292072	0.0558312
SRP9	P49458	SRP09_HUMAN	-0.2953	16.0977	0.0313737	0.059635
EHD4	Q9H223	EHD4_HUMAN	-0.497251	16.4764	0.0303159	0.0577388
FTH1	P02794	FRIH_HUMAN	0.768198	16.0206	0.0339101	0.0636978
MACF1	Q9UPN3	MACF1_HUMAN	-0.272709	16.2223	0.0319585	0.0606262
EEF2	P13639	EF2_HUMAN	-0.610094	17.7803	0.0323045	0.0611615
MAP4	P27816	MAP4_HUMAN	0.645393	18.4114	0.032391	0.0612044
GNS	P15586	GNS_HUMAN	0.32489	19.6853	0.0346691	0.0648691
PSME1	Q06323	PSME1_HUMAN	-0.639248	16.1247	0.0327968	0.061849
COL18A1	P39060	COIA1_HUMAN	-0.550156	16.5908	0.0335877	0.0632161
HIBADH	P31937	3HIDH_HUMAN	-0.522364	16.4649	0.0344585	0.0646012
FNBP1L	Q5T0N5	FBP1L_HUMAN	0.550751	15.6797	0.0347963	0.0649803
EDF1	O60869	EDF1_HUMAN	0.417324	16.2218	0.0357073	0.0665518
GLB1	P16278	BGAL_HUMAN	0.232701	17.5851	0.0359797	0.0668082
LDHA	P00338	LDHA_HUMAN	0.637934	20.1197	0.0359844	0.0668082
PSMB6	P28072	PSB6_HUMAN	0.405491	17.9872	0.036317	0.0672953
RACK1	P63244	RACK1_HUMAN	0.515674	18.4656	0.0376762	0.0696792
KHSRP	Q92945	FUBP2_HUMAN	0.746185	17.1017	0.0386998	0.0714344
ACOT7	O00154	BACH_HUMAN	-0.596852	15.3256	0.0388251	0.0715278
PRDX6	P30041	PRDX6_HUMAN	-0.381734	17.8508	0.0407632	0.0746675
SEC23A	Q15436	SC23A_HUMAN	-0.25281	16.8956	0.0394515	0.0725422
CCT8	P50990	TCPQ_HUMAN	-0.335538	17.149	0.0405917	0.0744958
PSMC3	P17980	PRS6A_HUMAN	-0.471325	15.6595	0.0414882	0.0758506
FDPS	P14324	FPPS_HUMAN	0.504724	17.5631	0.041692	0.076078
TF	P02787	TRFE_HUMAN	1.53288	16.8739	0.0419526	0.076408
TMOD3	Q9NYL9	TMOD3_HUMAN	0.251842	16.8878	0.0425774	0.0773987
KRT16	P08779	K1C16_HUMAN	1.07198	17.1323	0.0444644	0.0802202
ACLY	P53396	ACLY_HUMAN	-0.445039	16.3269	0.0431624	0.0783137
XRCC6	P12956	XRCC6_HUMAN	0.359884	16.487	0.0436803	0.0791034
SIRPA	P78324	SHPS1_HUMAN	0.920795	15.9747	0.043985	0.0795051
ENO2	P09104	ENOG_HUMAN	0.286544	16.5048	0.0464195	0.0834331
SORBS2	O94875	SRBS2_HUMAN	0.378758	17.5754	0.0452929	0.0815613
ABCF1	Q8NE71	ABCF1_HUMAN	-0.418414	15.3085	0.0523315	0.0924973
IMPA1	P29218	IMPA1_HUMAN	-0.323603	16.5344	0.0468409	0.0840329
S100A10	P60903	S10AA_HUMAN	0.462896	17.2146	0.0472242	0.0845622
PRDX3	P30048	PRDX3_HUMAN	0.557197	16.9814	0.0479535	0.0855484
YWHAE	P62258	1433E_HUMAN	-0.394455	20.6281	0.0477241	0.085298
UBE2L3	P68036	UB2L3_HUMAN	-0.475336	17.7906	0.0492501	0.0876982
THRAP3	Q9Y2W1	TR150_HUMAN	0.764544	16.6121	0.0502436	0.0893012
RO60	P10155	RO60_HUMAN	-0.300025	17.2353	0.0525791	0.0925157
SUB1	P53999	TCP4_HUMAN	0.409393	17.3261	0.051494	0.0911854
STX7	O15400	STX7_HUMAN	-0.425135	17.0825	0.0513951	0.0911787
RAN	P62826	RAN_HUMAN	-0.282163	17.4657	0.0548664	0.0959161
TBCB	Q99426	TBCB_HUMAN	0.307919	15.3786	0.105632	0.165895
PFDN2	Q9UHV9	PFD2_HUMAN	-0.333771	15.7939	0.0573056	0.0991775
NANS	Q9NR45	SIAS_HUMAN	-0.482679	15.8112	0.0524593	0.0925157
TCOF1	Q13428	TCOF_HUMAN	0.662485	16.1411	0.0526316	0.0925157
FH	P07954	FUMH_HUMAN	0.379959	17.2508	0.0530578	0.093094
S100A13	Q99584	S10AD_HUMAN	0.294838	19.3229	0.0544285	0.0953246
LRRFIP1	Q32MZ4	LRRF1_HUMAN	0.365976	16.4228	0.0573532	0.0991775
USO1	O60763	USO1_HUMAN	0.179116	15.7103	0.0599495	0.102191
CAPN2	P17655	CAN2_HUMAN	-0.514647	16.8643	0.0560191	0.0977495
ELAVL1	Q15717	ELAV1_HUMAN	0.294632	17.1967	0.0561192	0.0977495
KTN1	Q86UP2	KTN1_HUMAN	0.303498	16.2269	0.0573264	0.0991775
HSPA9	P38646	GRP75_HUMAN	-0.494551	17.2592	0.0566419	0.0984809
SCRN1	Q12765	SCRN1_HUMAN	-0.200774	16.4551	0.0578775	0.0998286
TP53BP1	Q12888	TP53B_HUMAN	0.367925	17.1979	0.0579381	0.0998286
SERPINH1	P50454	SERPH_HUMAN	-0.599392	16.5106	0.0581732	0.100054
HNRNPA2B1	P22626	ROA2_HUMAN	-0.324948	18.5274	0.0583812	0.100232
PRNP	P04156	PRIO_HUMAN	0.385113	16.6849	0.0590661	0.101226
NUMA1	Q14980	NUMA1_HUMAN	0.305981	15.5949	0.0595378	0.101852
EIF4B	P23588	IF4B_HUMAN	0.53539	17.2796	0.0598136	0.102142
NAMPT	P43490	NAMPT_HUMAN	-0.760442	16.3628	0.0619904	0.105483
TXNDC12	O95881	TXD12_HUMAN	0.698304	15.9957	0.0625642	0.10627
FLNC	Q14315	FLNC_HUMAN	-0.249284	18.7722	0.0657818	0.110949
SNCA	P37840	SYUA_HUMAN	0.575143	15.5098	0.0634118	0.107519
TAGLN	Q01995	TAGL_HUMAN	-0.874596	15.8011	0.0939662	0.151293
SERPINB9	P50453	SPB9_HUMAN	-0.320924	18.229	0.0639746	0.108282
MIF	P14174	MIF_HUMAN	0.610892	20.8275	0.0652341	0.110219
TJP2	Q9UDY2	ZO2_HUMAN	0.213137	16.0774	0.070355	0.118039
XPO1	O14980	XPO1_HUMAN	-0.65854	15.5736	0.0683902	0.115146
GGH	Q92820	GGH_HUMAN	0.483121	17.4489	0.0687274	0.11551
RNASET2	O00584	RNT2_HUMAN	0.466476	15.7666	0.0721042	0.120762
KRT6A	P02538	K2C6A_HUMAN	3.12174	17.5637	0.0727245	0.121588
PPT1	P50897	PPT1_HUMAN	-0.294431	16.554	0.073039	0.121901
APLP2	Q06481	APLP2_HUMAN	-0.287683	16.2179	0.0872484	0.141668
DNPEP	Q9ULA0	DNPEP_HUMAN	0.64302	15.925	0.0745967	0.124285
SF3B2	Q13435	SF3B2_HUMAN	0.333724	17.0247	0.0754395	0.125471
ARPC2	O15144	ARPC2_HUMAN	0.490287	17.2104	0.0766075	0.127192
APEX1	P27695	APEX1_HUMAN	0.356353	18.2016	0.0773344	0.128177
ASL	P04424	ARLY_HUMAN	0.401881	16.3985	0.0774713	0.128182
PPP1R12A	O14974	MYPT1_HUMAN	0.455145	15.8684	0.0784436	0.129567
ITGB1	P05556	ITB1_HUMAN	0.476987	17.0541	0.0788533	0.13002
ALB	P02768	ALBU_HUMAN	1.66425	19.6102	0.0800676	0.131795
DHX9	Q08211	DHX9_HUMAN	-0.219926	15.5877	0.0856717	0.140057
NPEPL1	Q8NDH3	PEPL1_HUMAN	0.436055	16.4307	0.0810598	0.133199
AP2M1	Q96CW1	AP2M1_HUMAN	-0.480339	15.6231	0.0838462	0.137542
PSAT1	Q9Y617	SERC_HUMAN	0.355057	16.5195	0.0850498	0.139278
SH3KBP1	Q96B97	SH3K1_HUMAN	0.300554	15.4181	0.0858661	0.140125
PGF	P49763	PLGF_HUMAN	-0.95115	16.6964	0.0860058	0.140125
DBN1	Q16643	DREB_HUMAN	0.216691	17.4801	0.116947	0.18041
RPS28	P62857	RS28_HUMAN	-0.696597	17.9666	0.0869067	0.141352
GSTO1	P78417	GSTO1_HUMAN	0.332591	19.7498	0.0880005	0.142647
SAFB	Q15424	SAFB1_HUMAN	0.278008	16.1204	0.0985191	0.15678
HMGN1	P05114	HMGN1_HUMAN	0.923071	16.3224	0.0912214	0.147618
HMGB1	P09429	HMGB1_HUMAN	-0.220287	18.669	0.0918887	0.148448
KRT9	P35527	K1C9_HUMAN	1.04689	19.4466	0.0924874	0.149163
GRPEL1	Q9HAV7	GRPE1_HUMAN	0.279626	15.8488	0.0942738	0.151534
PSMB8	P28062	PSB8_HUMAN	0.229522	16.1114	0.0952761	0.152889
CCDC124	Q96CT7	CC124_HUMAN	0.490546	15.8955	0.0960963	0.153947
CTSD	P07339	CATD_HUMAN	-0.559902	17.1341	0.0968967	0.15497
PVR	P15151	PVR_HUMAN	-0.338958	16.3017	0.0971795	0.155153
TALDO1	P37837	TALDO_HUMAN	0.208305	19.9368	0.0973351	0.155153
RPS21	P63220	RS21_HUMAN	-0.27786	17.1164	0.105506	0.165895
PPIA	P62937	PPIA_HUMAN	0.329993	22.3236	0.0987575	0.156898
VCL	P18206	VINC_HUMAN	-0.285012	18.2831	0.101621	0.160914
ACTR2	P61160	ARP2_HUMAN	-0.488695	17.3547	0.101089	0.160337
EIF5A	P63241	IF5A1_HUMAN	-0.396372	18.3254	0.101838	0.160991
GLO1	Q04760	LGUL_HUMAN	0.350409	17.39	0.106554	0.167069
DAG1	Q14118	DAG1_HUMAN	0.367037	16.7986	0.103375	0.163153
RCN3	Q96D15	RCN3_HUMAN	-0.325226	16.5497	0.104751	0.165052
GMPR2	Q9P2T1	GMPR2_HUMAN	-0.149413	15.8665	0.137722	0.206475
ADI1	Q9BV57	MTND_HUMAN	0.24469	16.5781	0.119674	0.183232
NRP1	O14786	NRP1_HUMAN	0.220265	16.5411	0.107952	0.168984
LYPLA2	O95372	LYPA2_HUMAN	-0.500913	14.8376	0.109712	0.171459
NHERF2	Q15599	NHRF2_HUMAN	-0.193065	15.5658	0.121929	0.18616
PTPA	Q15257	PTPA_HUMAN	0.517708	17.0842	0.110319	0.172127
GALNT2	Q10471	GALT2_HUMAN	0.449587	15.771	0.181019	0.257294
H3C1	P68431	H31_HUMAN	-0.181087	18.0092	0.116829	0.18041
BLVRA	P53004	BIEA_HUMAN	-0.28254	16.2495	0.113976	0.176681
SUPT16H	Q9Y5B9	SP16H_HUMAN	-0.317328	16.0084	0.113046	0.175524
PSMA2	P25787	PSA2_HUMAN	0.443445	17.9704	0.111145	0.173133
RPS9	P46781	RS9_HUMAN	-0.447246	15.4295	0.111999	0.17418
PSMD10	O75832	PSD10_HUMAN	-0.385713	14.9385	0.115619	0.178938
GLUD1	P00367	DHE3_HUMAN	0.460143	16.2669	0.117209	0.180524
TUBA4A	P68366	TBA4A_HUMAN	-0.724854	16.6689	0.119149	0.183217
UFD1	Q92890	UFD1_HUMAN	0.303461	16.6567	0.119536	0.183232
CDV3	Q9UKY7	CDV3_HUMAN	0.378836	16.5135	0.119732	0.183232
IDH1	O75874	IDHC_HUMAN	0.255579	17.1213	0.122034	0.18616
UBE2D3	P61077	UB2D3_HUMAN	0.307466	17.4313	0.12253	0.186619
PREP	P48147	PPCE_HUMAN	-0.147569	15.9105	0.13514	0.20356
PML	P29590	PML_HUMAN	0.491861	16.5538	0.126024	0.191637
ECHS1	P30084	ECHM_HUMAN	0.255577	15.8959	0.128612	0.195262
TXNRD1	Q16881	TRXR1_HUMAN	0.593677	19.9825	0.130758	0.198206
CDH13	P55290	CAD13_HUMAN	0.179689	17.6978	0.142308	0.212023
PHPT1	Q9NRX4	PHP14_HUMAN	0.395742	18.3718	0.13218	0.200045
TSN	Q15631	TSN_HUMAN	0.369753	16.5873	0.133518	0.201752
LANCL1	O43813	LANC1_HUMAN	0.20332	16.277	0.133789	0.201842
PRDX1	Q06830	PRDX1_HUMAN	-0.23755	18.9998	0.173175	0.247985
CTSH	P09668	CATH_HUMAN	0.303584	14.9005	0.135739	0.204141
GANAB	Q14697	GANAB_HUMAN	-0.178071	15.7847	0.142288	0.212023
PSMD5	Q16401	PSMD5_HUMAN	-0.249538	16.5554	0.137505	0.206473
NUDC	Q9Y266	NUDC_HUMAN	0.15118	17.2234	0.159684	0.231433
CD109	Q6YHK3	CD109_HUMAN	0.285707	16.3838	0.139947	0.209483
NES	P48681	NEST_HUMAN	0.383044	18.4654	0.141225	0.211066
ACTN1	P12814	ACTN1_HUMAN	-0.269576	20.1347	0.1458	0.21689
IGF2R	P11717	MPRI_HUMAN	-0.282952	16.5165	0.149523	0.22098
PECAM1	P16284	PECA1_HUMAN	0.32472	18.2566	0.146681	0.21786
PFDN4	Q9NQP4	PFD4_HUMAN	0.20947	15.7885	0.157605	0.229707
PITPNA	Q00169	PIPNA_HUMAN	-0.717386	16.2477	0.14797	0.219435
NIBAN2	Q96TA1	NIBA2_HUMAN	0.182235	16.0823	0.169605	0.2436
DDX17	Q92841	DDX17_HUMAN	-0.378197	16.0002	0.149454	0.22098
DYNLL1	P63167	DYL1_HUMAN	-0.422422	16.5785	0.149704	0.22098
RAB11B	Q15907	RB11B_HUMAN	-0.321565	16.9694	0.150549	0.221887
NRDC	O43847	NRDC_HUMAN	-0.391602	15.391	0.151297	0.222423
EFNB2	P52799	EFNB2_HUMAN	0.328786	15.4239	0.151393	0.222423
PSMD2	Q13200	PSMD2_HUMAN	-0.397795	16.0813	0.15161	0.222423
SEPTIN7	Q16181	SEPT7_HUMAN	0.467456	15.5966	0.153777	0.225258
RPLP0	P05388	RLA0_HUMAN	-0.509554	16.8034	0.154584	0.226094
SERPINE1	P05121	PAI1_HUMAN	-0.204685	20.5152	0.158014	0.229707
FKBP3	Q00688	FKBP3_HUMAN	0.266112	16.8851	0.155328	0.226836
NMT1	P30419	NMT1_HUMAN	-0.304471	15.9239	0.157916	0.229707
CAPN1	P07384	CAN1_HUMAN	-0.331548	16.1614	0.162324	0.234904
PROCR	Q9UNN8	EPCR_HUMAN	-0.339404	20.2384	0.15909	0.230922
ATOX1	O00244	ATOX1_HUMAN	0.299462	17.5227	0.168244	0.242008
CMPK1	P30085	KCY_HUMAN	-0.661231	16.2069	0.166196	0.239797
HARS1	P12081	HARS1_HUMAN	0.306021	16.6524	0.166206	0.239797
UBA1	P22314	UBA1_HUMAN	-0.437722	17.1185	0.16806	0.242008
FASN	P49327	FAS_HUMAN	-0.396136	16.0225	0.170959	0.245178
ICAM2	P13598	ICAM2_HUMAN	-0.255266	19.7817	0.174403	0.24937
AIMP1	Q12904	AIMP1_HUMAN	-0.318189	17.3984	0.18307	0.259824
HDGFL2	Q7Z4V5	HDGR2_HUMAN	-0.355682	16.7078	0.180061	0.256405
PDLIM1	O00151	PDLI1_HUMAN	0.184152	18.4111	0.17864	0.255048
PARK7	Q99497	PARK7_HUMAN	0.149745	19.5501	0.198301	0.275322
UBE2V2	Q15819	UB2V2_HUMAN	-0.185882	17.2321	0.183588	0.259887
HYPK	Q9NX55	HYPK_HUMAN	0.528438	16.5441	0.180126	0.256405
PTPRM	P28827	PTPRM_HUMAN	0.293219	16.7349	0.184835	0.260017
CAPG	P40121	CAPG_HUMAN	-0.321382	15.9237	0.183657	0.259887
HSPD1	P10809	CH60_HUMAN	0.170639	16.4114	0.184121	0.260017
CFL2	Q9Y281	COF2_HUMAN	0.384743	17.2965	0.18449	0.260017
PSMB3	P49720	PSB3_HUMAN	0.331418	17.5669	0.184725	0.260017
CPPED1	Q9BRF8	CPPED_HUMAN	-0.162297	18.2086	0.199526	0.276622
FLNB	O75369	FLNB_HUMAN	-0.256438	19.5494	0.187481	0.263353
CRK	P46108	CRK_HUMAN	-0.246611	17.2971	0.188717	0.264701
AKR1B1	P15121	ALDR_HUMAN	0.651621	19.0733	0.189395	0.265264
HEBP1	Q9NRV9	HEBP1_HUMAN	-0.337875	15.7836	0.191357	0.267621
ABRACL	Q9P1F3	ABRAL_HUMAN	-0.270197	17.0916	0.194508	0.271527
DNAJB4	Q9UDY4	DNJB4_HUMAN	0.211157	16.9777	0.194957	0.271527
LGALS1	P09382	LEG1_HUMAN	-0.446733	19.7871	0.195025	0.271527
CPOX	P36551	HEM6_HUMAN	0.187817	16.1252	0.195284	0.271527
ACTR3	P61158	ARP3_HUMAN	-0.148466	17.7068	0.215281	0.294762
EEF1B2	P24534	EF1B_HUMAN	-0.690063	17.3644	0.200219	0.277182
PSMD1	Q99460	PSMD1_HUMAN	-0.482596	15.7115	0.201837	0.279019
SLTM	Q9NWH9	SLTM_HUMAN	0.293148	15.715	0.2025	0.279532
DLST	P36957	ODO2_HUMAN	-0.213762	17.3841	0.205589	0.2831
BCAP31	P51572	BAP31_HUMAN	0.796004	16.6618	0.205676	0.2831
NUDT14	O95848	NUD14_HUMAN	-0.212201	16.2095	0.208663	0.286799
FUBP1	Q96AE4	FUBP1_HUMAN	-0.13676	16.3708	0.214576	0.294504
ALDH2	P05091	ALDH2_HUMAN	0.102432	15.3115	0.218239	0.29825
EPRS1	P07814	SYEP_HUMAN	0.160056	16.7051	0.284607	0.36451
CCT4	P50991	TCPD_HUMAN	-0.258036	16.9318	0.215379	0.294762
TPM3	P06753	TPM3_HUMAN	0.268765	19.1349	0.219071	0.298651
PYGB	P11216	PYGB_HUMAN	0.325591	16.1762	0.219156	0.298651
HNRNPL	P14866	HNRPL_HUMAN	-0.204009	16.7793	0.221061	0.300818
CFL1	P23528	COF1_HUMAN	0.178606	20.7642	0.223453	0.303643
P00761	P00761	TRYP_PIG	-0.27724	20.5904	0.225808	0.306409
PLEC	Q15149	PLEC_HUMAN	-0.122758	18.0892	0.22786	0.308756
UROD	P06132	DCUP_HUMAN	0.230901	16.2908	0.228743	0.3092
AFP	P02771	FETA_HUMAN	0.395467	16.9551	0.228834	0.3092
ENAH	Q8N8S7	ENAH_HUMAN	0.139019	18.8093	0.284429	0.36451
BANF1	O75531	BAF_HUMAN	-0.199875	16.2846	0.235351	0.316931
PLD3	Q8IV08	PLD3_HUMAN	-0.278162	17.0568	0.235567	0.316931
LAP3	P28838	AMPL_HUMAN	0.113287	17.7234	0.23575	0.316931
CDH5	P33151	CADH5_HUMAN	0.100614	19.5466	0.236121	0.316931
THOP1	P52888	THOP1_HUMAN	0.187281	16.3294	0.23621	0.316931
DCTN1	Q14203	DCTN1_HUMAN	0.502733	15.3836	0.237631	0.318392
ANXA6	P08133	ANXA6_HUMAN	0.162802	15.8344	0.238664	0.31933
PSMD4	P55036	PSMD4_HUMAN	-0.180623	16.0924	0.243299	0.324624
HSPH1	Q92598	HS105_HUMAN	-0.153226	16.3658	0.241769	0.323032
SUMO1	P63165	SUMO1_HUMAN	-0.546412	17.1966	0.24478	0.326147
SSBP1	Q04837	SSBP_HUMAN	0.106202	15.654	0.283186	0.364151
TMSB15A	P0CG34	TB15A_HUMAN	0.180683	16.2755	0.260915	0.34147
OLA1	Q9NTK5	OLA1_HUMAN	-0.182673	15.6114	0.246198	0.32758
USP14	P54578	UBP14_HUMAN	-0.231846	17.4512	0.249488	0.331497
EEF1D	P29692	EF1D_HUMAN	-0.26641	16.8036	0.258099	0.338711
HNRNPC	P07910	HNRPC_HUMAN	-0.149406	18.1508	0.250655	0.332587
BPNT1	O95861	BPNT1_HUMAN	-0.116582	16.639	0.324928	0.404963
AXL	P30530	UFO_HUMAN	-0.216577	16.8596	0.263035	0.343307
KRT2	P35908	K22E_HUMAN	0.70292	19.2457	0.251316	0.333003
MAT2A	P31153	METK2_HUMAN	-0.126941	16.5831	0.25249	0.334096
TAGLN2	P37802	TAGL2_HUMAN	-0.277216	19.7223	0.253803	0.33537
HLA-B	P01889	HLAB_HUMAN	0.331175	16.9892	0.255332	0.336727
WARS1	P23381	SYWC_HUMAN	-0.246254	17.1057	0.255533	0.336727
MYDGF	Q969H8	MYDGF_HUMAN	-0.348115	17.7136	0.257051	0.338139
SSB	P05455	LA_HUMAN	-0.199264	16.5906	0.25731	0.338139
CAPRIN1	Q14444	CAPR1_HUMAN	-0.259503	16.3244	0.258574	0.338869
SIAE	Q9HAT2	SIAE_HUMAN	-0.223064	17.1214	0.262044	0.342481
IPO7	O95373	IPO7_HUMAN	-0.159295	15.7783	0.298738	0.38108
CLEC3B	P05452	TETN_HUMAN	0.111822	15.5945	0.321171	0.401149
U2AF2	P26368	U2AF2_HUMAN	-0.166895	15.7545	0.338848	0.418441
BOLA2	Q9H3K6	BOLA2_HUMAN	0.261111	16.7884	0.27174	0.35381
CTSB	P07858	CATB_HUMAN	-0.112095	19.7489	0.271821	0.35381
PPP1R2	P41236	IPP2_HUMAN	0.241491	15.0333	0.278968	0.360652
EEF1A1	P68104	EF1A1_HUMAN	0.334025	18.2116	0.301531	0.383371
UCHL1	P09936	UCHL1_HUMAN	-0.227162	17.5706	0.275944	0.35869
PDLIM7	Q9NR12	PDLI7_HUMAN	0.114808	17.1579	0.276727	0.358775
CCT6A	P40227	TCPZ_HUMAN	0.341718	16.2248	0.276978	0.358775
NHERF1	O14745	NHRF1_HUMAN	-0.295991	15.6954	0.277133	0.358775
DNAJC8	O75937	DNJC8_HUMAN	-0.47996	15.7867	0.280592	0.361786
PPIE	Q9UNP9	PPIE_HUMAN	-0.215107	15.4043	0.279336	0.360652
RRBP1	Q9P2E9	RRBP1_HUMAN	0.18214	17.4381	0.282546	0.363815
COTL1	Q14019	COTL1_HUMAN	0.320486	17.7669	0.284371	0.36451
NLN	Q9BYT8	NEUL_HUMAN	-0.145003	17.1401	0.287381	0.367571
ADSL	P30566	PUR8_HUMAN	-0.0893428	15.2617	0.293077	0.374358
COPA	P53621	COPA_HUMAN	-0.233387	16.1186	0.300577	0.382916
AHCY	P23526	SAHH_HUMAN	-0.137755	17.351	0.301814	0.383371
PCBD1	P61457	PHS_HUMAN	0.361746	16.4301	0.304922	0.385885
TIGAR	Q9NQ88	TIGAR_HUMAN	-0.15727	15.8595	0.302135	0.383371
HEBP2	Q9Y5Z4	HEBP2_HUMAN	0.16893	18.1184	0.304079	0.385328
PTBP1	P26599	PTBP1_HUMAN	-0.152027	17.992	0.334191	0.414709
CAND1	Q86VP6	CAND1_HUMAN	-0.178711	17.3838	0.306608	0.387508
RPL12	P30050	RL12_HUMAN	0.217084	16.5364	0.318834	0.398751
RPS11	P62280	RS11_HUMAN	0.230251	15.6073	0.307262	0.387822
EPHB4	P54760	EPHB4_HUMAN	0.317316	15.437	0.308198	0.388492
RUVBL2	Q9Y230	RUVB2_HUMAN	-0.175252	15.2658	0.308888	0.38885
AHSA1	O95433	AHSA1_HUMAN	-0.267542	16.0928	0.309808	0.389496
GARS1	P41250	GARS_HUMAN	0.194909	16.9614	0.328943	0.409256
COPE	O14579	COPE_HUMAN	-0.263504	15.6357	0.311434	0.391027
MAPK1	P28482	MK01_HUMAN	0.319412	15.5627	0.316062	0.396319
GSTP1	P09211	GSTP1_HUMAN	0.125215	20.173	0.367903	0.448411
GSS	P48637	GSHB_HUMAN	0.274725	16.9011	0.317451	0.39754
TNPO1	Q92973	TNPO1_HUMAN	-0.34059	15.5631	0.325069	0.404963
RPS3A	P61247	RS3A_HUMAN	0.166501	17.2745	0.351342	0.430968
HBA1	P69905	HBA_HUMAN	-1.07681	17.4258	0.336224	0.416153
MIX23	Q4VC31	MIX23_HUMAN	0.0888875	15.7229	0.351119	0.430968
PRPF19	Q9UMS4	PRP19_HUMAN	0.19491	15.9719	0.330594	0.410777
EIF4G1	Q04637	IF4G1_HUMAN	0.141866	15.7086	0.356807	0.435996
RPS27L	Q71UM5	RS27L_HUMAN	0.183999	16.2434	0.335761	0.416118
HNRNPH3	P31942	HNRH3_HUMAN	0.264387	15.5217	0.338946	0.418441
TJP1	Q07157	ZO1_HUMAN	0.256507	15.8071	0.344027	0.424167
PSMB2	P49721	PSB2_HUMAN	0.143347	17.9959	0.344719	0.424474
PTMA	P06454	PTMA_HUMAN	-0.331749	19.6749	0.346722	0.426392
DSTN	P60981	DEST_HUMAN	-0.0895288	16.7297	0.515489	0.591423
TRIM28	Q13263	TIF1B_HUMAN	0.201502	16.8327	0.35236	0.431524
EEA1	Q15075	EEA1_HUMAN	0.0979406	16.8307	0.352696	0.431524
PGLS	O95336	6PGL_HUMAN	0.12447	17.5652	0.357581	0.436385
H2BC5	P62807	H2B1C_HUMAN	0.317596	17.4473	0.374256	0.455575
SUMO2	P61956	SUMO2_HUMAN	-0.213339	19.2856	0.388676	0.471929
BLVRB	P30043	BLVRB_HUMAN	0.16931	15.9806	0.377696	0.459179
AK3	Q9UIJ7	KAD3_HUMAN	-0.200767	15.4984	0.398651	0.481812
TRIM25	Q14258	TRI25_HUMAN	-0.0763932	15.1872	0.563354	0.637071
ALDH1A1	P00352	AL1A1_HUMAN	0.284241	17.8328	0.390625	0.473695
SEPHS1	P49903	SPS1_HUMAN	-0.287405	15.1001	0.398555	0.481812
PPIL3	Q9H2H8	PPIL3_HUMAN	0.206532	15.9056	0.398828	0.481812
FAM3C	Q92520	FAM3C_HUMAN	-0.123738	16.3669	0.423695	0.506741
TWF1	Q12792	TWF1_HUMAN	-0.213882	15.7346	0.40727	0.490774
HGS	O14964	HGS_HUMAN	-0.126716	15.4461	0.40684	0.490774
CALM1	P0DP23	CALM1_HUMAN	-0.184823	19.9183	0.417252	0.49966
A2M	P01023	A2MG_HUMAN	0.428032	18.5704	0.40904	0.492287
CRIP2	P52943	CRIP2_HUMAN	-0.184741	17.6172	0.449118	0.531836
ARHGDIB	P52566	GDIR2_HUMAN	-0.0962695	18.0817	0.522484	0.598731
PRKCSH	P14314	GLU2B_HUMAN	-0.158307	16.8996	0.413106	0.496557
NAGA	P17050	NAGAB_HUMAN	0.158045	16.7287	0.414711	0.497861
VAPA	Q9P0L0	VAPA_HUMAN	0.159392	17.6316	0.416408	0.499272
BUB3	O43684	BUB3_HUMAN	0.0538635	15.4603	0.583642	0.653188
PSMA5	P28066	PSA5_HUMAN	0.141623	18.6426	0.428192	0.511481
PSMD3	O43242	PSMD3_HUMAN	-0.0845865	15.6032	0.533731	0.609433
TCP1	P17987	TCPA_HUMAN	-0.0603701	16.5028	0.760577	0.80423
S100A16	Q96FQ6	S10AG_HUMAN	-0.0904104	16.5179	0.431489	0.514778
RAD23B	P54727	RD23B_HUMAN	0.158048	18.5497	0.458372	0.540124
KPNB1	Q14974	IMB1_HUMAN	0.184839	17.9031	0.435027	0.518353
KRT7	P08729	K2C7_HUMAN	-0.0954816	17.3839	0.511937	0.589466
GNB2	P62879	GBB2_HUMAN	-0.164756	15.1316	0.477248	0.558247
UBE2V1	Q13404	UB2V1_HUMAN	-0.142405	15.9464	0.441803	0.525773
PPP2R1A	P30153	2AAA_HUMAN	-0.286207	16.7073	0.442497	0.525945
RDX	P35241	RADI_HUMAN	0.153091	17.8283	0.444794	0.52802
CKAP5	Q14008	CKAP5_HUMAN	-0.0668006	15.4894	0.56388	0.637071
RAI14	Q9P0K7	RAI14_HUMAN	0.213093	16.5986	0.447586	0.530677
AP1B1	Q10567	AP1B1_HUMAN	-0.0843262	16.0202	0.48981	0.569464
COPB1	P53618	COPB_HUMAN	-0.148068	15.5522	0.45313	0.535924
GAA	P10253	LYAG_HUMAN	0.110216	18.418	0.454507	0.53689
PFKP	Q01813	PFKAP_HUMAN	0.191615	16.0192	0.497763	0.575914
NPM1	P06748	NPM_HUMAN	-0.224775	16.9296	0.457961	0.540124
ME1	P48163	MAOX_HUMAN	0.231959	15.6401	0.460863	0.542391
ELOB	Q15370	ELOB_HUMAN	0.0569975	15.6572	0.74448	0.792457
ARPC4	P59998	ARPC4_HUMAN	0.172345	17.5602	0.480202	0.561016
CYRIB	Q9NUQ9	CYRIB_HUMAN	0.24206	16.3376	0.464898	0.546469
LMAN2	Q12907	LMAN2_HUMAN	-0.0585855	16.018	0.747285	0.79456
DYNC1H1	Q14204	DYHC1_HUMAN	0.176414	15.9202	0.469758	0.551505
ITGB3	P05106	ITB3_HUMAN	0.121017	15.1925	0.475319	0.55735
CCT5	P48643	TCPE_HUMAN	-0.224959	16.2142	0.475957	0.557416
H2AC20	Q16777	H2A2C_HUMAN	-0.339914	17.4173	0.481194	0.561491
IFI16	Q16666	IF16_HUMAN	-0.131226	16.7356	0.482789	0.562667
PPP2CA	P67775	PP2AA_HUMAN	-0.205949	16.2057	0.484134	0.563549
EIF3J	O75822	EIF3J_HUMAN	0.138544	16.2738	0.499761	0.577528
PFDN1	O60925	PFD1_HUMAN	0.11377	16.0462	0.495425	0.574597
HSPA4	P34932	HSP74_HUMAN	-0.111157	17.324	0.491144	0.570322
SF1	Q15637	SF01_HUMAN	0.340128	16.4026	0.496562	0.57522
RANGAP1	P46060	RAGP1_HUMAN	-0.156048	15.9389	0.508907	0.586682
KDR	P35968	VGFR2_HUMAN	-0.017385	16.5614	0.919221	0.93882
TXN	P10599	THIO_HUMAN	0.153702	19.4602	0.508257	0.586639
MMRN2	Q9H8L6	MMRN2_HUMAN	0.108125	16.042	0.513888	0.590931
CRKL	P46109	CRKL_HUMAN	0.13714	16.9154	0.547619	0.621587
CBR1	P16152	CBR1_HUMAN	0.119216	17.5848	0.514443	0.590931
ESAM	Q96AP7	ESAM_HUMAN	-0.0853077	16.5592	0.583258	0.653188
HNRNPU	Q00839	HNRPU_HUMAN	-0.0618656	17.4477	0.557197	0.63171
HNRNPM	P52272	HNRPM_HUMAN	8.68638e-07	19.5172	0.999992	0.999992
PSMA4	P25789	PSA4_HUMAN	-0.198073	18.306	0.527523	0.603409
TRIOBP	Q9H2D6	TARA_HUMAN	0.060565	15.7695	0.543779	0.618694
PSMD9	O00233	PSMD9_HUMAN	-0.115796	16.3879	0.527826	0.603409
PRDX2	P32119	PRDX2_HUMAN	0.0515613	16.4348	0.817694	0.851469
GGCT	O75223	GGCT_HUMAN	0.14219	17.7652	0.53494	0.610087
PDCD6IP	Q8WUM4	PDC6I_HUMAN	0.130698	16.4716	0.538853	0.613818
CALR	P27797	CALR_HUMAN	0.166735	18.2879	0.545681	0.620122
CAP1	Q01518	CAP1_HUMAN	-0.0441812	18.2415	0.698171	0.759192
ALDOC	P09972	ALDOC_HUMAN	0.21718	18.8829	0.579161	0.651982
CTSA	P10619	PPGB_HUMAN	0.232302	18.0348	0.563921	0.637071
ACP5	P13686	PPA5_HUMAN	-0.142332	17.8097	0.572172	0.645631
WDR82	Q6UXN9	WDR82_HUMAN	0.083865	15.0809	0.575478	0.648597
ATRN	O75882	ATRN_HUMAN	0.158498	15.998	0.581452	0.652623
VPS35	Q96QK1	VPS35_HUMAN	-0.128918	15.2119	0.581549	0.652623
LAMP1	P11279	LAMP1_HUMAN	-0.413585	17.9533	0.581774	0.652623
TPP2	P29144	TPP2_HUMAN	0.0440518	15.9632	0.759066	0.80352
HDDC3	Q8N4P3	MESH1_HUMAN	0.120944	15.952	0.589147	0.65858
CNDP2	Q96KP4	CNDP2_HUMAN	0.0672736	17.5979	0.659497	0.726205
P02662	P02662	CASA1_BOVIN	-0.556429	16.2786	0.607786	0.674691
CCT3	P49368	TCPG_HUMAN	-0.136476	16.8792	0.600332	0.670301
RPS2	P15880	RS2_HUMAN	-0.185974	16.004	0.60107	0.670343
SEC22B	O75396	SC22B_HUMAN	-0.0792586	15.7381	0.602668	0.670772
LASP1	Q14847	LASP1_HUMAN	0.105761	17.9137	0.602865	0.670772
HMGA1	P17096	HMGA1_HUMAN	0.201012	19.324	0.603554	0.670772
S100A11	P31949	S10AB_HUMAN	-0.111649	17.3434	0.61046	0.676876
ATP5F1A	P25705	ATPA_HUMAN	-0.121436	16.6038	0.611844	0.677626
PEPD	P12955	PEPD_HUMAN	-0.0376185	19.4726	0.701066	0.761475
FABP5	Q01469	FABP5_HUMAN	0.00329046	20.6362	0.977036	0.983194
APIP	Q96GX9	MTNB_HUMAN	-0.046821	15.3948	0.68276	0.746254
CCT2	P78371	TCPB_HUMAN	0.116297	16.3038	0.631155	0.698206
ARPC1B	O15143	ARC1B_HUMAN	-0.169242	17.1517	0.634913	0.701553
VCP	P55072	TERA_HUMAN	-0.068604	19.1745	0.669944	0.736862
STX12	Q86Y82	STX12_HUMAN	-0.0503763	16.1272	0.770273	0.812689
MDH2	P40926	MDHM_HUMAN	0.0726926	19.7454	0.659445	0.726205
PRDX5	P30044	PRDX5_HUMAN	-0.0648637	17.2063	0.91172	0.934148
CCT7	Q99832	TCPH_HUMAN	-0.116508	16.1258	0.659169	0.726205
TAX1BP3	O14907	TX1B3_HUMAN	0.0684077	16.0259	0.67722	0.743158
PFN1	P07737	PROF1_HUMAN	-0.0669111	21.7829	0.675026	0.7416
RPLP1	P05386	RLA1_HUMAN	0.0185144	17.1545	0.907357	0.93167
HSPE1	P61604	CH10_HUMAN	-0.12342	18.5906	0.67853	0.743744
KHDRBS1	Q07666	KHDR1_HUMAN	0.166238	16.4651	0.681946	0.746254
BCAT1	P54687	BCAT1_HUMAN	0.0922176	16.8978	0.683692	0.746254
CAVIN1	Q6NZI2	CAVN1_HUMAN	0.133941	17.1096	0.684148	0.746254
CARS1	P49589	SYCC_HUMAN	-0.0404938	16.3889	0.684715	0.746254
LTA4H	P09960	LKHA4_HUMAN	-0.0402352	19.0561	0.695231	0.756853
ARPC3	O15145	ARPC3_HUMAN	-0.0883516	17.2887	0.704046	0.763846
GIMAP4	Q9NUV9	GIMA4_HUMAN	0.00659676	15.3143	0.948776	0.961604
MAPRE1	Q15691	MARE1_HUMAN	0.140781	17.1159	0.708292	0.767584
WFS1	O76024	WFS1_HUMAN	-0.0469792	15.721	0.787334	0.828748
LAMP2	P13473	LAMP2_HUMAN	0.0912685	17.985	0.710337	0.768929
GNB1	P62873	GBB1_HUMAN	-0.0441673	16.1859	0.713919	0.771935
ACTB	P60709	ACTB_HUMAN	0.0911194	21.2618	0.844453	0.873635
ACE	P12821	ACE_HUMAN	-0.0531381	17.1981	0.716545	0.773901
NME2	P22392	NDKB_HUMAN	-0.0593523	20.1582	0.718439	0.775072
CUTA	O60888	CUTA_HUMAN	0.0812782	17.4078	0.735598	0.787722
PLAUR	Q03405	UPAR_HUMAN	0.0638223	16.0533	0.720828	0.776271
DPYSL2	Q16555	DPYL2_HUMAN	-0.0489704	17.7522	0.721171	0.776271
AP3D1	O14617	AP3D1_HUMAN	-0.119804	15.6091	0.727987	0.782729
PDCD5	O14737	PDCD5_HUMAN	-0.0632241	17.6555	0.73084	0.784915
FLRT2	O43155	FLRT2_HUMAN	-0.0502238	16.0032	0.732807	0.786146
ALYREF	Q86V81	THOC4_HUMAN	0.00350562	18.4424	0.965241	0.97337
SEC24C	P53992	SC24C_HUMAN	-0.0310175	15.9035	0.735919	0.787722
EIF3A	Q14152	EIF3A_HUMAN	0.0591004	16.6032	0.750078	0.795764
ALAD	P13716	HEM2_HUMAN	-0.0706949	15.3286	0.739538	0.790162
SEPTIN11	Q9NVA2	SEP11_HUMAN	-0.0306819	15.7777	0.740586	0.790162
TCEA1	P23193	TCEA1_HUMAN	0.0670757	15.4923	0.740674	0.790162
PSMA6	P60900	PSA6_HUMAN	-0.0326603	19.0224	0.744157	0.792457
EIF3B	P55884	EIF3B_HUMAN	-0.0445861	16.4266	0.749254	0.795764
APOA1	P02647	APOA1_HUMAN	0.040083	17.3943	0.889989	0.916784
MYH9	P35579	MYH9_HUMAN	-0.0344459	19.3539	0.755495	0.800624
ATP6V1A	P38606	VATA_HUMAN	-0.0541164	16.55	0.762972	0.805873
BTD	P43251	BTD_HUMAN	-0.0332999	15.8414	0.832576	0.863744
HBB	P68871	HBB_HUMAN	-0.414071	19.1218	0.788089	0.828748
GLRX	P35754	GLRX1_HUMAN	0.0614444	17.0466	0.77748	0.81939
ADPRS	Q9NX46	ADPRS_HUMAN	-0.0112003	16.2702	0.934144	0.952031
DBNL	Q9UJU6	DBNL_HUMAN	0.0519999	16.5407	0.789441	0.829259
IPO5	O00410	IPO5_HUMAN	0.065261	16.885	0.796428	0.835683
ATP5F1B	P06576	ATPB_HUMAN	-0.016958	16.0913	0.937298	0.952208
EIF3G	O75821	EIF3G_HUMAN	0.0263829	16.5219	0.849853	0.878273
PRMT1	Q99873	ANM1_HUMAN	0.0214149	16.8319	0.886614	0.914291
NQO1	P15559	NQO1_HUMAN	-0.0242633	15.9905	0.80592	0.844396
NPLOC4	Q8TAT6	NPL4_HUMAN	0.066526	15.0182	0.806495	0.844396
DDB1	Q16531	DDB1_HUMAN	0.0286661	17.4917	0.807852	0.844893
ENOPH1	Q9UHY7	ENOPH_HUMAN	-0.0709163	16.2974	0.810411	0.846646
AIFM1	O95831	AIFM1_HUMAN	-0.0386788	16.4293	0.812963	0.848386
ZYX	Q15942	ZYX_HUMAN	-0.046567	16.7436	0.815735	0.850353
CLTA	P09496	CLCA_HUMAN	0.0800173	16.0513	0.822397	0.855435
KARS1	Q15046	SYK_HUMAN	0.00575864	16.3045	0.941864	0.955833
PABPC1	P11940	PABP1_HUMAN	0.0495689	17.4165	0.831327	0.863744
NPEPPS	P55786	PSA_HUMAN	0.0510922	19.057	0.833089	0.863744
Q9HB07	Q9HB07	MYG1_HUMAN	0.0441207	16.8888	0.840716	0.870709
PSMC2	P35998	PRS7_HUMAN	0.0271959	16.7728	0.911167	0.934148
GDI2	P50395	GDIB_HUMAN	0.0192566	19.2544	0.905748	0.931016
PKM	P14618	KPYM_HUMAN	0.0390173	19.1259	0.873576	0.901816
HNRNPA3	P51991	ROA3_HUMAN	-0.0323948	17.0373	0.891173	0.917018
HP	P00738	HPT_HUMAN	0.0733043	19.6595	0.912827	0.934283
PTGR1	Q14914	PTGR1_HUMAN	0.0134836	17.224	0.956933	0.968049
PSMB4	P28070	PSB4_HUMAN	0.0501505	19.6607	0.91618	0.936714
PCMT1	P22061	PIMT_HUMAN	0.0340336	16.2367	0.922759	0.941431
XRCC5	P13010	XRCC5_HUMAN	-0.0144058	16.2475	0.936125	0.952208
GNG12	Q9UBI6	GBG12_HUMAN	-0.0157312	15.3711	0.936647	0.952208
DPP9	Q86TI2	DPP9_HUMAN	0.00842108	15.7406	0.949559	0.961604
PITRM1	Q5JRX3	PREP_HUMAN	-0.00946168	16.0301	0.960816	0.970952
PTK7	Q13308	PTK7_HUMAN	-0.0107481	17.7257	0.964483	0.97337
AK2	P54819	KAD2_HUMAN	0.00512011	17.4602	0.971212	0.978361
NME1	P15531	NDKA_HUMAN	-0.00986436	18.6248	0.982567	0.987722
KRT18	P05783	K1C18_HUMAN	-0.00418065	16.1294	0.986205	0.989767
CSRP1	P21291	CSRP1_HUMAN	0.00633541	18.1672	0.986668	0.989767
NAP1L4	Q99733	NP1L4_HUMAN	-0.00153252	17.4443	0.994856	0.996937

## Sheet: DEPs
Gene.name	Name.of.protein	Number.of.protein	logFC	AveExpr	P.Value	adj.P.Val
P01834	P01834	IGKC_HUMAN	2.4264	17.6099	5.93674e-05	0.000541657
CD59	P13987	CD59_HUMAN	2.406	19.7042	7.57934e-07	4.96749e-05
CAV1	Q03135	CAV1_HUMAN	2.34554	17.9011	0.00038448	0.00207903
P01857	P01857	IGHG1_HUMAN	2.31299	17.7145	0.000438377	0.00223386
H1-2	P16403	H12_HUMAN	2.13913	17.5855	4.24515e-07	3.75401e-05
IGLL5	B9A064	IGLL5_HUMAN	2.08843	16.6665	9.48796e-05	0.000735398
SHPK	Q9UHJ6	SHPK_HUMAN	2.06896	15.7644	1.13987e-05	0.000202222
KRT14	P02533	K1C14_HUMAN	2.04952	18.6888	0.0200195	0.0408737
KRT5	P13647	K2C5_HUMAN	1.9458	18.5959	0.000771187	0.00346799
KPRP	Q5T749	KPRP_HUMAN	1.92512	16.2493	1.76626e-05	0.000264388
TMSB10	P63313	TYB10_HUMAN	1.8484	21.9669	9.42101e-06	0.000180507
CD9	P21926	CD9_HUMAN	1.82067	17.3203	8.6279e-06	0.000172198
HMGN2	P05204	HMGN2_HUMAN	1.73551	18.2143	6.74993e-06	0.000143699
TFRC	P02786	TFR1_HUMAN	1.7265	16.6837	1.1122e-05	0.000201036
RPS27A	P62979	RS27A_HUMAN	1.689	20.0528	3.0029e-06	9.58926e-05
SNX1	Q13596	SNX1_HUMAN	1.65361	16.0555	2.06087e-05	0.000282045
HRNR	Q86YZ3	HORN_HUMAN	1.64085	16.2762	8.75085e-07	4.96749e-05
MEMO1	Q9Y316	MEMO1_HUMAN	1.59004	15.9121	3.39302e-05	0.000385378
P01859	P01859	IGHG2_HUMAN	1.54281	17.3103	0.000160871	0.00105558
DDT	P30046	DOPD_HUMAN	1.52384	17.5086	3.35522e-06	9.92896e-05
PTPRK	Q15262	PTPRK_HUMAN	1.49955	16.109	1.68849e-05	0.000256758
PPM1G	O15355	PPM1G_HUMAN	1.49311	16.1917	3.81984e-05	0.000402133
ACP1	P24666	PPAC_HUMAN	1.47373	17.0856	0.000392641	0.0021014
GPI	P06744	G6PI_HUMAN	1.42476	20.0245	0.000437717	0.00223386
ANXA5	P08758	ANXA5_HUMAN	1.41983	16.6396	3.37025e-06	9.92896e-05
CS	O75390	CISY_HUMAN	1.398	18.2229	0.000232069	0.00142248
ACTA1	P68133	ACTS_HUMAN	1.38132	18.0351	0.00484127	0.0132892
JUP	P14923	PLAK_HUMAN	1.37689	16.2113	0.00166759	0.00609751
HCLS1	P14317	HCLS1_HUMAN	1.36685	17.337	0.00184251	0.00649297
ATP1A1	P05023	AT1A1_HUMAN	1.35244	16.4676	0.00361996	0.0106274
AAMDC	Q9H7C9	AAMDC_HUMAN	1.32459	16.6376	4.08821e-05	0.000418846
KRT10	P13645	K1C10_HUMAN	1.30942	20.3683	0.0189998	0.0393128
CHORDC1	Q9UHD1	CHRD1_HUMAN	1.28505	15.6727	4.99722e-07	3.80735e-05
PPP3CA	Q08209	PP2BA_HUMAN	1.28221	18.3506	0.000119402	0.000853638
SOD2	P04179	SODM_HUMAN	1.28081	16.5348	0.000495334	0.00245871
CD55	P08174	DAF_HUMAN	1.28017	16.7755	2.67812e-05	0.000342086
C11orf54	Q9H0W9	CK054_HUMAN	1.27763	16.3712	0.000649729	0.00300696
AKAP12	Q02952	AKA12_HUMAN	1.2717	17.0089	6.8627e-05	0.000597679
PCNP	Q8WW12	PCNP_HUMAN	1.23515	17.4501	0.000276594	0.00161125
ALCAM	Q13740	CD166_HUMAN	1.22983	17.4263	3.42021e-06	9.92896e-05
EFNB1	P98172	EFNB1_HUMAN	1.20995	17.8445	0.000903059	0.00386219
SH3BGRL	O75368	SH3L1_HUMAN	1.1971	18.5852	6.72249e-05	0.000594664
AKR1C3	P42330	AK1C3_HUMAN	1.18951	17.5892	0.00168317	0.00613109
BST1	Q10588	BST1_HUMAN	1.15623	16.1864	9.51873e-05	0.000735398
MARCKS	P29966	MARCS_HUMAN	1.14511	18.7275	6.21314e-06	0.000143699
PGD	P52209	6PGD_HUMAN	1.14109	18.974	8.47031e-06	0.000172198
FXR1	P51114	FXR1_HUMAN	1.13757	15.7324	0.0012018	0.00469929
BCLAF1	Q9NYF8	BCLF1_HUMAN	1.13228	16.4296	0.00715707	0.0176259
DBI	P07108	ACBP_HUMAN	1.13153	19.0121	0.000123757	0.000865393
GBE1	Q04446	GLGB_HUMAN	1.12112	17.492	1.43942e-06	5.97371e-05
P20742	P20742	PZP_HUMAN	1.11777	17.1129	1.54641e-05	0.000246909
DSG1	Q02413	DSG1_HUMAN	1.11595	16.2036	0.0192136	0.0396162
FAHD1	Q6P587	FAHD1_HUMAN	1.11506	17.5433	0.0127902	0.0286628
ANXA2	P07355	ANXA2_HUMAN	1.10375	20.256	0.000708616	0.00321732
PDLIM5	Q96HC4	PDLI5_HUMAN	1.09821	17.4658	0.000105606	0.000778232
ZNF185	O15231	ZN185_HUMAN	1.09745	17.4097	0.00158987	0.00588068
GOT1	P17174	AATC_HUMAN	1.08735	17.3114	0.00198877	0.0068534
CTTN	Q14247	SRC8_HUMAN	1.08416	17.3137	0.00584678	0.0153039
EIF4H	Q15056	IF4H_HUMAN	1.06689	16.1824	0.00190528	0.00662909
SOD1	P00441	SODC_HUMAN	1.05201	20.7852	0.000184041	0.0011833
SRRM2	Q9UQ35	SRRM2_HUMAN	1.03232	15.6122	0.00673419	0.017022
ADH5	P11766	ADHX_HUMAN	1.02178	16.5806	0.00024375	0.00147793
NQO2	P16083	NQO2_HUMAN	1.01858	15.7744	9.60912e-05	0.000736443
NAXE	Q8NCW5	NNRE_HUMAN	1.01364	17.3137	0.000386291	0.00207903
STOM	P27105	STOM_HUMAN	1.00784	17.0509	0.00190984	0.00662909
JPT1	Q9UK76	JUPI1_HUMAN	1.00652	17.2305	2.4705e-06	8.1952e-05
FABP4	P15090	FABP4_HUMAN	1.00159	18.594	0.0118556	0.0269139
HNRNPD	Q14103	HNRPD_HUMAN	-1.00389	18.1952	1.87814e-05	0.000268546
CAPZA2	P47755	CAZA2_HUMAN	-1.01444	15.9931	0.000108329	0.000790369
CAPZA1	P52907	CAZA1_HUMAN	-1.01553	17.5384	0.00299403	0.00928247
TGM2	P21980	TGM2_HUMAN	-1.02415	18.099	2.13136e-05	0.000287584
TIMP1	P01033	TIMP1_HUMAN	-1.02559	17.8837	0.000381015	0.00207394
EIF4A1	P60842	IF4A1_HUMAN	-1.04232	16.7498	0.0203267	0.0412564
COL4A2	P08572	CO4A2_HUMAN	-1.05159	16.2513	0.000479076	0.0024029
MRC2	Q9UBG0	MRC2_HUMAN	-1.06121	15.871	2.016e-05	0.000279902
QSOX1	O00391	QSOX1_HUMAN	-1.06967	17.5413	0.00147886	0.00555589
UCHL3	P15374	UCHL3_HUMAN	-1.07972	15.9379	4.10977e-05	0.000418846
HSPA5	P11021	BIP_HUMAN	-1.08524	18.0477	0.0011736	0.00462678
MMRN1	Q13201	MMRN1_HUMAN	-1.08909	17.2711	0.00219147	0.00736641
SET	Q01105	SET_HUMAN	-1.11248	17.3953	0.000841279	0.00368011
P02769	P02769	ALBU_BOVIN	-1.12515	22.993	1.73697e-06	6.40006e-05
CTSL	P07711	CATL1_HUMAN	-1.13831	16.1641	0.000774687	0.00346799
TPM4	P67936	TPM4_HUMAN	-1.14146	19.7106	0.000379399	0.00207394
ERH	P84090	ERH_HUMAN	-1.14398	17.7076	0.000396753	0.0021094
COL6A1	P12109	CO6A1_HUMAN	-1.14433	15.2336	6.70559e-06	0.000143699
APP	P05067	A4_HUMAN	-1.15342	17.9283	8.09083e-06	0.0001685
PDIA6	Q15084	PDIA6_HUMAN	-1.15982	16.3949	0.0037088	0.0107342
NID1	P14543	NID1_HUMAN	-1.162	16.1096	3.01875e-05	0.000370765
RPS8	P62241	RS8_HUMAN	-1.16365	15.64	6.18376e-06	0.000143699
HSP90B1	P14625	ENPL_HUMAN	-1.17371	17.1747	0.00196924	0.00681057
RPL5	P46777	RL5_HUMAN	-1.17968	16.1455	2.17354e-05	0.000289202
PDIA4	P13667	PDIA4_HUMAN	-1.18953	17.1803	3.29408e-05	0.000385378
HDGF	P51858	HDGF_HUMAN	-1.19344	17.0746	0.00142256	0.00538661
G6PD	P11413	G6PD_HUMAN	-1.20424	16.2532	0.000506537	0.00250135
PCDH1	Q08174	PCDH1_HUMAN	-1.21354	16.5778	8.96558e-05	0.000718471
CST3	P01034	CYTC_HUMAN	-1.21638	18.2807	7.59637e-05	0.000628931
H4C9	P62805	H4_HUMAN	-1.22799	18.7192	0.0218055	0.0437939
LMNA	P02545	LMNA_HUMAN	-1.27626	18.918	1.05907e-05	0.000195114
FHL2	Q14192	FHL2_HUMAN	-1.28622	15.2315	0.000276993	0.00161125
EIF4A2	Q14240	IF4A2_HUMAN	-1.29349	14.9383	0.00325292	0.00979969
C1QTNF5	Q9BXJ0	C1QT5_HUMAN	-1.30818	18.1996	0.00325047	0.00979969
MYL6	P60660	MYL6_HUMAN	-1.3248	18.975	1.38772e-05	0.000225329
PITPNB	P48739	PIPNB_HUMAN	-1.33017	15.9056	0.00109258	0.00436123
AHSG	P02765	FETUA_HUMAN	-1.34268	19.2372	0.00113927	0.00451
COPG1	Q9Y678	COPG1_HUMAN	-1.38251	16.2959	1.99682e-07	2.55229e-05
C3	P01024	CO3_HUMAN	-1.38343	17.0078	6.23871e-05	0.000563838
CFH	P08603	CFAH_HUMAN	-1.38368	16.9737	0.00877033	0.0210428
OTUB1	Q96FW1	OTUB1_HUMAN	-1.39128	15.9583	3.30273e-05	0.000385378
CORO1B	Q9BR76	COR1B_HUMAN	-1.41986	16.2293	0.000208567	0.00130593
TPP1	O14773	TPP1_HUMAN	-1.45995	15.9953	3.5821e-06	0.000100931
COL5A2	P05997	CO5A2_HUMAN	-1.51666	16.9463	1.04086e-05	0.000195114
AHNAK2	Q8IVF2	AHNK2_HUMAN	-1.51705	17.9262	0.000544687	0.0026354
CRIM1	Q9NZV1	CRIM1_HUMAN	-1.52045	16.6811	1.04659e-06	5.27704e-05
ANP32B	Q92688	AN32B_HUMAN	-1.52317	16.2737	0.000151684	0.00102333
ST13	P50502	F10A1_HUMAN	-1.53286	17.4798	5.13825e-06	0.000133039
GBA1	P04062	GBA1_HUMAN	-1.5638	16.0324	3.50367e-05	0.000385806
GCSH	P23434	GCSH_HUMAN	-1.57662	15.7589	3.65291e-05	0.000392632
CBX3	Q13185	CBX3_HUMAN	-1.59099	16.4535	1.1843e-05	0.000206283
CLIC1	O00299	CLIC1_HUMAN	-1.59517	17.7821	1.31855e-05	0.000217788
MMP2	P08253	MMP2_HUMAN	-1.60211	18.1344	7.42974e-08	1.22806e-05
TXNDC5	Q8NBS9	TXND5_HUMAN	-1.61956	18.0291	4.31045e-07	3.75401e-05
CYTL1	Q9NRR1	CYTL1_HUMAN	-1.62445	15.524	0.000108903	0.000790369
PLOD2	O00469	PLOD2_HUMAN	-1.63122	16.0416	5.16655e-07	3.80735e-05
CLU	P10909	CLUS_HUMAN	-1.64038	16.7254	9.23365e-05	0.000725069
LAMA4	Q16363	LAMA4_HUMAN	-1.68828	17.2508	6.35571e-05	0.000569044
POSTN	Q15063	POSTN_HUMAN	-1.70156	15.9216	1.22116e-06	5.35801e-05
SRSF1	Q07955	SRSF1_HUMAN	-1.7057	16.2851	1.86147e-05	0.000268546
TINAGL1	Q9GZM7	TINAL_HUMAN	-1.71401	16.5262	1.16189e-06	5.35801e-05
CCN1	O00622	CCN1_HUMAN	-1.71819	17.2742	1.83444e-05	0.000268546
PNPO	Q9NVS9	PNPO_HUMAN	-1.77898	15.6037	5.19929e-05	0.000493161
LAMB1	P07942	LAMB1_HUMAN	-1.79451	17.7506	0.000126501	0.000878174
VIM	P08670	VIME_HUMAN	-1.89273	21.8209	3.13348e-07	3.33542e-05
ANP32A	P39687	AN32A_HUMAN	-1.91681	16.4183	9.41974e-06	0.000180507
TIMP2	P16035	TIMP2_HUMAN	-1.92096	17.9005	3.43716e-05	0.000385378
PLOD1	Q02809	PLOD1_HUMAN	-1.95719	15.9298	5.19214e-08	1.22806e-05
LAMC1	P11047	LAMC1_HUMAN	-2.00927	17.6277	8.24575e-07	4.96749e-05
LTBP2	Q14767	LTBP2_HUMAN	-2.08364	16.4281	9.33348e-07	4.96749e-05
VWF	P04275	VWF_HUMAN	-2.08738	19.5869	7.44072e-05	0.000625281
ESM1	Q9NQ30	ESM1_HUMAN	-2.09923	16.0561	5.04562e-06	0.000133039
NUCB1	Q02818	NUCB1_HUMAN	-2.12215	17.1057	6.46913e-06	0.000143699
ADAM9	Q13443	ADAM9_HUMAN	-2.14856	15.8876	1.23044e-06	5.35801e-05
EFEMP1	Q12805	FBLN3_HUMAN	-2.18418	19.6773	1.51807e-06	5.97371e-05
EHD2	Q9NZN4	EHD2_HUMAN	-2.19406	16.1733	7.69143e-08	1.22806e-05
IGFBP4	P22692	IBP4_HUMAN	-2.27954	17.6737	9.23688e-07	4.96749e-05
BGN	P21810	PGS1_HUMAN	-2.34281	16.191	0.00065439	0.00301397
CLSTN1	O94985	CSTN1_HUMAN	-2.43174	16.4797	1.5589e-06	5.97371e-05
CCN2	P29279	CCN2_HUMAN	-2.46311	20.2132	3.75678e-08	1.22806e-05
FSTL1	Q12841	FSTL1_HUMAN	-2.62383	18.095	1.97444e-06	7.00561e-05
HSPG2	P98160	PGBM_HUMAN	-2.96319	19.2464	1.25695e-05	0.000211255
DKK3	Q9UBP4	DKK3_HUMAN	-3.16446	16.3735	2.13135e-07	2.55229e-05
PTX3	P26022	PTX3_HUMAN	-3.24079	17.5566	0.000173201	0.00112875
FN1	P02751	FINC_HUMAN	-3.36842	18.8976	1.03752e-09	9.9394e-07
THBS1	P07996	TSP1_HUMAN	-3.37093	20.4214	6.06652e-06	0.000143699
SPARC	P09486	SPRC_HUMAN	-3.41911	19.9187	6.29858e-08	1.22806e-05
