# Supplementary material for: Proteomic Profiling of Endothelial Cell Secretomes After Exposure to Calciprotein Particles Reveals Downregulation of Basement Membrane Assembly and Increased Release of Soluble CD59
Source: Int J Mol Sci. 2024 Oct 23;25(21):11382. doi: 10.3390/ijms252111382 (PMC11546392; doi:10.3390/ijms252111382)
Supplement: Supplementary file 1 [file ijms-25-11382-s001.zip › Datafile S3 (HCAEC CPP-S vs DPBS).xlsx]

## Sheet: Raw
Gene.name	Name.of.protein	Number.of.protein	logFC	AveExpr	P.Value	adj.P.Val
COPG1	Q9Y678	COPG1_HUMAN	-1.94103	16.2959	1.24808e-08	1.19566e-05
RPL10A	P62906	RL10A_HUMAN	-2.68498	17.6324	5.95e-08	1.77398e-05
ADA	P00813	ADA_HUMAN	1.35173	16.6887	7.46482e-08	1.77398e-05
SPARC	P09486	SPRC_HUMAN	-3.36136	19.9187	8.94016e-08	1.77398e-05
CALU	O43852	CALU_HUMAN	-1.74676	17.5519	9.25875e-08	1.77398e-05
TXNDC5	Q8NBS9	TXND5_HUMAN	-1.78759	18.0291	1.26671e-07	1.79582e-05
PLOD1	Q02809	PLOD1_HUMAN	-1.78623	15.9298	1.3515e-07	1.79582e-05
TPP1	O14773	TPP1_HUMAN	-2.39408	15.9953	1.49964e-07	1.79582e-05
ALCAM	Q13740	CD166_HUMAN	1.63259	17.4263	2.24317e-07	2.18239e-05
CD59	P13987	CD59_HUMAN	2.74066	19.7042	2.27807e-07	2.18239e-05
MMP1	P03956	MMP1_HUMAN	1.09418	17.1424	4.11657e-07	3.30387e-05
RCN1	Q15293	RCN1_HUMAN	-1.34642	18.1464	4.13846e-07	3.30387e-05
P4HB	P07237	PDIA1_HUMAN	-2.1827	18.4887	5.15618e-07	3.79971e-05
BPNT1	O95861	BPNT1_HUMAN	1.23567	16.639	6.70134e-07	4.58563e-05
MDH1	P40925	MDHC_HUMAN	1.27711	19.3385	8.3949e-07	5.36154e-05
PSMB5	P28074	PSB5_HUMAN	1.05168	18.6684	9.02628e-07	5.40448e-05
PGM3	O95394	AGM1_HUMAN	1.22021	15.9634	1.12551e-06	6.34259e-05
NQO1	P15559	NQO1_HUMAN	-1.32278	15.9905	1.36835e-06	7.07679e-05
DKK3	Q9UBP4	DKK3_HUMAN	-2.53668	16.3735	1.42152e-06	7.07679e-05
GLOD4	Q9HC38	GLOD4_HUMAN	1.5357	18.7369	1.50094e-06	7.07679e-05
ILF2	Q12905	ILF2_HUMAN	-2.00384	17.3156	1.57908e-06	7.07679e-05
MARCKSL1	P49006	MRP_HUMAN	1.23387	17.4142	1.66447e-06	7.07679e-05
SET	Q01105	SET_HUMAN	-2.67807	17.3953	1.70131e-06	7.07679e-05
PEPD	P12955	PEPD_HUMAN	1.19459	19.4726	1.77289e-06	7.07679e-05
TUBB6	Q9BUF5	TBB6_HUMAN	-1.24788	16.2531	2.36818e-06	8.77579e-05
PSAT1	Q9Y617	SERC_HUMAN	2.42569	16.5195	2.43285e-06	8.77579e-05
TGM2	P21980	TGM2_HUMAN	-1.61019	18.099	2.63916e-06	8.77579e-05
PDIA3	P30101	PDIA3_HUMAN	-1.25996	18.845	2.53279e-06	8.77579e-05
COL6A1	P12109	CO6A1_HUMAN	-1.34432	15.2336	2.67733e-06	8.77579e-05
TINAGL1	Q9GZM7	TINAL_HUMAN	-1.64241	16.5262	2.74816e-06	8.77579e-05
H3C1	P68431	H31_HUMAN	-1.29602	18.0092	3.00818e-06	9.29624e-05
RBMX	P38159	RBMX_HUMAN	0.957701	17.8639	3.34539e-06	0.000100152
PDIA4	P13667	PDIA4_HUMAN	-2.10386	17.1803	3.56038e-06	0.000100179
SWAP70	Q9UH65	SWP70_HUMAN	-0.960224	16.2945	3.60229e-06	0.000100179
POSTN	Q15063	POSTN_HUMAN	-1.61979	15.9216	3.65998e-06	0.000100179
PLOD2	O00469	PLOD2_HUMAN	-1.2534	16.0416	3.97807e-06	0.000105861
TFRC	P02786	TFR1_HUMAN	2.01776	16.6837	4.11407e-06	0.000106521
CXCL1	P09341	GROA_HUMAN	0.976685	15.7866	4.50659e-06	0.000113614
SORD	Q00796	DHSO_HUMAN	0.860348	17.0707	4.65318e-06	0.000114301
GDI1	P31150	GDIA_HUMAN	0.784513	17.383	4.87003e-06	0.000116637
MARCKS	P29966	MARCS_HUMAN	1.14123	18.7275	5.50946e-06	0.000128223
DDAH1	O94760	DDAH1_HUMAN	0.945964	18.0149	5.66176e-06	0.000128223
DDX1	Q92499	DDX1_HUMAN	-1.25598	16.1324	5.75532e-06	0.000128223
SEC31A	O94979	SC31A_HUMAN	-0.953214	15.077	6.10114e-06	0.000132838
HSP90AB1	P08238	HS90B_HUMAN	-1.92959	18.2962	6.51362e-06	0.000138668
CALR	P27797	CALR_HUMAN	-2.74266	18.2879	6.79929e-06	0.000141603
PGD	P52209	6PGD_HUMAN	0.811269	18.974	7.59318e-06	0.000154772
UBE2V2	Q15819	UB2V2_HUMAN	1.24473	17.2321	7.78347e-06	0.000155345
NQO2	P16083	NQO2_HUMAN	1.41146	15.7744	8.72027e-06	0.00017049
FN1	P02751	FINC_HUMAN	-1.90557	18.8976	1.13321e-05	0.000198767
P02769	P02769	ALBU_BOVIN	-0.879595	22.993	1.14115e-05	0.000198767
DDX39B	Q13838	DX39B_HUMAN	-1.69049	17.2981	9.92868e-06	0.000190233
COPB2	P35606	COPB2_HUMAN	0.806898	16.9494	1.11129e-05	0.000198767
HNRNPU	Q00839	HNRPU_HUMAN	-0.984433	17.4477	1.12288e-05	0.000198767
GANAB	Q14697	GANAB_HUMAN	-1.00076	15.7847	1.11883e-05	0.000198767
SSBP1	Q04837	SSBP_HUMAN	-0.823025	15.654	1.34284e-05	0.000229721
CCN2	P29279	CCN2_HUMAN	-1.48252	20.2132	1.673e-05	0.00027165
SERPINB1	P30740	ILEU_HUMAN	0.908216	16.4028	1.48735e-05	0.00024998
MMP2	P08253	MMP2_HUMAN	-0.849139	18.1344	1.63049e-05	0.000269311
FAH	P16930	FAAA_HUMAN	1.43612	16.2145	1.99347e-05	0.000308024
PEBP1	P30086	PEBP1_HUMAN	1.15323	19.8687	2.12096e-05	0.000315759
HSPG2	P98160	PGBM_HUMAN	-3.0839	19.2464	1.7862e-05	0.000285196
TUBB	P07437	TBB5_HUMAN	-1.29746	17.9386	1.8286e-05	0.00028718
VIM	P08670	VIME_HUMAN	-1.18099	21.8209	2.06596e-05	0.000314157
ANP32A	P39687	AN32A_HUMAN	-2.34314	16.4183	2.43807e-05	0.000333667
PIN4	Q9Y237	PIN4_HUMAN	1.07117	15.8429	2.16869e-05	0.000315759
ACTA1	P68133	ACTS_HUMAN	-2.87593	18.0351	2.17538e-05	0.000315759
CHORDC1	Q9UHD1	CHRD1_HUMAN	1.5904	15.6727	3.03096e-05	0.00036845
PPP3CA	Q08209	PP2BA_HUMAN	1.43668	18.3506	2.37133e-05	0.000333667
SEPTIN2	Q15019	SEPT2_HUMAN	-1.30439	15.7014	2.37133e-05	0.000333667
HEXA	P06865	HEXA_HUMAN	0.758506	17.7336	2.43353e-05	0.000333667
RAN	P62826	RAN_HUMAN	-1.0113	17.4657	2.56248e-05	0.000345754
GYG1	P46976	GLYG_HUMAN	1.26417	16.096	2.85669e-05	0.00036845
GNS	P15586	GNS_HUMAN	1.0125	19.6853	2.84461e-05	0.00036845
EPHB2	P29323	EPHB2_HUMAN	0.970846	15.7815	2.86314e-05	0.00036845
RNPEP	Q9H4A4	AMPB_HUMAN	0.826999	18.0384	2.9238e-05	0.00036845
CAND1	Q86VP6	CAND1_HUMAN	-1.42402	17.3838	2.98076e-05	0.00036845
LTA4H	P09960	LKHA4_HUMAN	0.845256	19.0561	3.03812e-05	0.00036845
GNPDA1	P46926	GNPI1_HUMAN	0.854635	16.8988	3.03836e-05	0.00036845
DYNLRB1	Q9NP97	DLRB1_HUMAN	0.843377	16.969	3.40656e-05	0.000402899
MSN	P26038	MOES_HUMAN	-1.09051	19.2449	3.48257e-05	0.000406866
LDHB	P07195	LDHB_HUMAN	0.706774	20.2455	3.24553e-05	0.000388652
YWHAB	P31946	1433B_HUMAN	-0.714464	18.0221	4.00637e-05	0.000443342
NUCB1	Q02818	NUCB1_HUMAN	-1.62772	17.1057	3.58308e-05	0.000413565
NCL	P19338	NUCL_HUMAN	-0.962184	17.7024	3.67219e-05	0.000416991
CD55	P08174	DAF_HUMAN	1.16549	16.7755	3.69982e-05	0.000416991
SH3BGRL	O75368	SH3L1_HUMAN	1.70983	18.5852	4.65682e-05	0.000479702
PDLIM7	Q9NR12	PDLI7_HUMAN	0.836239	17.1579	4.15546e-05	0.000447295
TALDO1	P37837	TALDO_HUMAN	0.886841	19.9368	4.06162e-05	0.000443342
RPL4	P36578	RL4_HUMAN	0.628253	15.4049	4.07246e-05	0.000443342
RAB7A	P51149	RAB7A_HUMAN	0.736813	17.0679	4.51839e-05	0.000470502
PFAS	O15067	PUR4_HUMAN	1.1102	16.9732	5.64186e-05	0.000541495
SERPINB6	P35237	SPB6_HUMAN	1.04464	18.7142	4.50209e-05	0.000470502
PGLS	O95336	6PGL_HUMAN	1.00518	17.5652	4.44928e-05	0.000470502
BLVRB	P30043	BLVRB_HUMAN	1.40906	15.9806	4.93144e-05	0.000502587
HMGB1	P09429	HMGB1_HUMAN	-0.973489	18.669	5.37507e-05	0.000541495
DNASE2	O00115	DNS2A_HUMAN	1.48925	18.1184	6.2518e-05	0.000570402
DTD1	Q8TEA8	DTD1_HUMAN	0.989215	15.9718	5.58637e-05	0.000541495
PPP2R2A	P63151	2ABA_HUMAN	-0.624829	15.5662	5.87844e-05	0.000541495
CLEC14A	Q86T13	CLC14_HUMAN	1.22779	16.9219	6.86837e-05	0.000610905
AGA	P20933	ASPG_HUMAN	0.785408	15.0986	5.85069e-05	0.000541495
PGM1	P36871	PGM1_HUMAN	0.805072	16.7174	5.63795e-05	0.000541495
TRIM25	Q14258	TRI25_HUMAN	-0.747942	15.1872	5.65486e-05	0.000541495
IPO7	O95373	IPO7_HUMAN	-0.983858	15.7783	5.65563e-05	0.000541495
HEBP2	Q9Y5Z4	HEBP2_HUMAN	1.19229	18.1184	5.77656e-05	0.000541495
CD44	P16070	CD44_HUMAN	1.1381	17.5844	5.847e-05	0.000541495
NRCAM	Q92823	NRCAM_HUMAN	1.03885	16.9848	7.84026e-05	0.000647497
TMSB10	P63313	TYB10_HUMAN	1.90935	21.9669	7.92534e-05	0.000648712
COPS4	Q9BT78	CSN4_HUMAN	-0.89451	15.5417	7.3059e-05	0.000629118
CLSTN1	O94985	CSTN1_HUMAN	-1.47026	16.4797	6.75592e-05	0.000610582
CUL4B	Q13620	CUL4B_HUMAN	-0.593932	15.6099	6.88703e-05	0.000610905
PGM2	Q96G03	PGM2_HUMAN	1.21749	17.4514	7.1616e-05	0.000623953
TMOD3	Q9NYL9	TMOD3_HUMAN	0.868117	16.8878	7.78794e-05	0.000647497
S100A10	P60903	S10AA_HUMAN	1.46128	17.2146	7.16439e-05	0.000623953
PPP1CA	P62136	PP1A_HUMAN	-1.03219	16.0735	7.35503e-05	0.000629118
JPT2	Q9H910	JUPI2_HUMAN	1.23642	16.8116	7.70881e-05	0.000647497
ALDH9A1	P49189	AL9A1_HUMAN	0.559867	16.2328	8.11689e-05	0.000653444
PPIA	P62937	PPIA_HUMAN	1.29343	22.3236	7.66125e-05	0.000647497
TGOLN2	O43493	TGON2_HUMAN	1.26484	15.5871	7.9904e-05	0.000648712
ADAM9	Q13443	ADAM9_HUMAN	-1.18855	15.8876	8.56176e-05	0.000683514
EHD2	Q9NZN4	EHD2_HUMAN	-1.22447	16.1733	0.000125925	0.000893601
ENO2	P09104	ENOG_HUMAN	0.832855	16.5048	9.60989e-05	0.000760849
THBS1	P07996	TSP1_HUMAN	-2.49326	20.4214	0.000103849	0.000801017
TXNDC17	Q9BRA2	TXD17_HUMAN	1.62607	19.2025	0.000113692	0.00084432
CDH13	P55290	CAD13_HUMAN	0.723612	17.6978	0.000100419	0.000788539
ACTN1	P12814	ACTN1_HUMAN	-1.22068	20.1347	0.000104295	0.000801017
NRDC	O43847	NRDC_HUMAN	-1.75027	15.391	0.000105353	0.000801017
NID1	P14543	NID1_HUMAN	-0.909816	16.1096	0.000104639	0.000801017
CDH2	P19022	CADH2_HUMAN	0.905691	16.5653	0.000107096	0.000807858
BGN	P21810	PGS1_HUMAN	-3.04597	16.191	0.000109675	0.000820851
HEXB	P07686	HEXB_HUMAN	0.80619	18.7205	0.000114618	0.000844643
CCDC25	Q86WR0	CCD25_HUMAN	0.652961	15.6529	0.000125705	0.000893601
CAPZA2	P47755	CAZA2_HUMAN	-1.13984	15.9931	0.000145982	0.000998936
PDIA6	Q15084	PDIA6_HUMAN	-1.98718	16.3949	0.000116329	0.000844888
HSPA5	P11021	BIP_HUMAN	-1.5332	18.0477	0.000116415	0.000844888
HMGB2	P26583	HMGB2_HUMAN	-1.41399	16.7968	0.000125435	0.000893601
TUBA1A	Q71U36	TBA1A_HUMAN	-1.01931	18.4078	0.000131292	0.000924834
HPRT1	P00492	HPRT_HUMAN	1.13454	16.8982	0.000195969	0.00122705
SRI	P30626	SORCN_HUMAN	0.582208	16.4148	0.000147868	0.00100466
PGP	A6NDG6	PGP_HUMAN	0.903676	16.5127	0.000141344	0.000987076
LXN	Q9BS40	LXN_HUMAN	0.685298	16.5134	0.000162021	0.00107046
CAP1	Q01518	CAP1_HUMAN	0.654122	18.2415	0.000142188	0.000987076
XRCC5	P13010	XRCC5_HUMAN	-1.16455	16.2475	0.000144064	0.000992905
ATOX1	O00244	ATOX1_HUMAN	1.2833	17.5227	0.000149891	0.00101124
GBE1	Q04446	GLGB_HUMAN	0.63217	17.492	0.000166562	0.00108548
PTX3	P26022	PTX3_HUMAN	-3.27912	17.5566	0.000159585	0.00106274
FSTL1	Q12841	FSTL1_HUMAN	-1.45098	18.095	0.000159744	0.00106274
RPSA	P08865	RSSA_HUMAN	-1.13206	16.6964	0.000164433	0.00107895
RPLP1	P05386	RLA1_HUMAN	-0.996962	17.1545	0.000182573	0.00117386
ENG	P17813	EGLN_HUMAN	0.612897	16.0721	0.000177028	0.0011459
ACTN4	O43707	ACTN4_HUMAN	-0.599425	18.9165	0.000197878	0.00123095
SEC23A	Q15436	SC23A_HUMAN	-0.689146	16.8956	0.00019208	0.00121295
ERAP2	Q6P179	ERAP2_HUMAN	-1.05755	15.9721	0.00019057	0.00121295
RPS27A	P62979	RS27A_HUMAN	0.868206	20.0528	0.000192451	0.00121295
CDC37	Q16543	CDC37_HUMAN	-0.929823	17.5384	0.000221401	0.00133397
GSN	P06396	GELS_HUMAN	-0.649557	18.1575	0.000205155	0.00125987
DUT	P33316	DUT_HUMAN	1.07258	15.6285	0.000204122	0.00125987
SCARF1	Q14162	SREC_HUMAN	0.646605	15.586	0.000214436	0.00130847
HNRNPR	O43390	HNRPR_HUMAN	-0.973448	15.8978	0.000239619	0.00141701
ACYP1	P07311	ACYP1_HUMAN	0.881683	16.2898	0.000225285	0.00134889
GSTP1	P09211	GSTP1_HUMAN	0.73694	20.173	0.00021705	0.00131604
THOP1	P52888	THOP1_HUMAN	1.00358	16.3294	0.000255163	0.00149053
NSFL1C	Q9UNZ2	NSF1C_HUMAN	0.832347	16.7249	0.000314015	0.00163493
EFEMP1	Q12805	FBLN3_HUMAN	-1.03483	19.6773	0.000237499	0.00141319
ANXA2	P07355	ANXA2_HUMAN	1.50821	20.256	0.000272555	0.0015417
ST13	P50502	F10A1_HUMAN	-1.17581	17.4798	0.000298796	0.00159026
AAMDC	Q9H7C9	AAMDC_HUMAN	0.987021	16.6376	0.000248353	0.00145965
PRNP	P04156	PRIO_HUMAN	1.07798	16.6849	0.000258827	0.00150276
PAFAH1B1	P43034	LIS1_HUMAN	0.631995	17.5087	0.000283081	0.00155857
MIX23	Q4VC31	MIX23_HUMAN	0.546309	15.7229	0.000272587	0.0015417
HAGH	Q16775	GLO2_HUMAN	1.24962	16.6836	0.000261754	0.0015106
APEH	P13798	ACPH_HUMAN	0.824866	16.975	0.000306171	0.00162051
PARK7	Q99497	PARK7_HUMAN	0.802381	19.5501	0.000352944	0.00176104
PNP	P00491	PNPH_HUMAN	1.05761	19.1189	0.000356737	0.00176818
HSP90B1	P14625	ENPL_HUMAN	-1.5952	17.1747	0.00027354	0.0015417
ERP29	P30040	ERP29_HUMAN	-0.791322	16.5197	0.00027358	0.0015417
COPB1	P53618	COPB_HUMAN	-1.14217	15.5522	0.000277319	0.00155363
MMP14	P50281	MMP14_HUMAN	0.867919	17.2009	0.000291085	0.00157548
GRB2	P62993	GRB2_HUMAN	0.753421	16.1212	0.000281782	0.00155857
HSP90AA1	P07900	HS90A_HUMAN	-1.5517	19.3363	0.000282671	0.00155857
GIMAP4	Q9NUV9	GIMA4_HUMAN	-0.555062	15.3143	0.000285534	0.00156186
TPM4	P67936	TPM4_HUMAN	-1.19415	19.7106	0.00028694	0.00156186
UBE2I	P63279	UBC9_HUMAN	0.937599	17.9587	0.00029283	0.00157602
S100A13	Q99584	S10AD_HUMAN	0.932658	19.3229	0.000337252	0.00173703
HSPA1A	P0DMV8	HS71A_HUMAN	-0.465598	16.9231	0.000298276	0.00159026
VCL	P18206	VINC_HUMAN	0.981051	18.2831	0.000320298	0.00165863
RCN3	Q96D15	RCN3_HUMAN	-1.12459	16.5497	0.0003131	0.00163493
UBE2V1	Q13404	UB2V1_HUMAN	1.35355	15.9464	0.000380289	0.00183582
NASP	P49321	NASP_HUMAN	-0.888682	16.3431	0.000308125	0.00162189
HSPB1	P04792	HSPB1_HUMAN	1.16071	18.3236	0.000479593	0.00219833
CBX3	Q13185	CBX3_HUMAN	-1.21689	16.4535	0.000370371	0.00181028
MYH9	P35579	MYH9_HUMAN	-0.665831	19.3539	0.000348478	0.00175543
ACLY	P53396	ACLY_HUMAN	-1.11773	16.3269	0.000348822	0.00175543
RPE	Q96AT9	RPE_HUMAN	1.18443	15.3128	0.000343668	0.00175384
IGFBP7	Q16270	IBP7_HUMAN	-0.717033	19.9216	0.000344177	0.00175384
LMNA	P02545	LMNA_HUMAN	-1.07327	18.918	0.000453834	0.00211991
MAP1B	P46821	MAP1B_HUMAN	1.01606	17.4955	0.000381344	0.00183582
PRPF19	Q9UMS4	PRP19_HUMAN	-1.10614	15.9719	0.000349987	0.00175543
ICAM1	P05362	ICAM1_HUMAN	0.750488	15.1362	0.000369429	0.00181028
BASP1	P80723	BASP1_HUMAN	0.950727	19.4583	0.000358065	0.00176818
GAA	P10253	LYAG_HUMAN	0.813626	18.418	0.000381266	0.00183582
U2AF2	P26368	U2AF2_HUMAN	-0.914293	15.7545	0.000461875	0.00213757
LAMC1	P11047	LAMC1_HUMAN	-0.962003	17.6277	0.00046418	0.00213791
CLIC1	O00299	CLIC1_HUMAN	-0.933701	17.7821	0.000422933	0.00201735
RAC1	P63000	RAC1_HUMAN	-0.917182	16.2702	0.000423264	0.00201735
NCK1	P16333	NCK1_HUMAN	0.533632	16.0754	0.000428023	0.00202437
PSMD12	O00232	PSD12_HUMAN	-1.17929	15.4011	0.000429608	0.00202437
ESM1	Q9NQ30	ESM1_HUMAN	-1.12708	16.0561	0.000431077	0.00202437
RANBP2	P49792	RBP2_HUMAN	0.616037	16.1562	0.000537052	0.00240419
ACTG1	P63261	ACTG_HUMAN	-1.27384	21.6423	0.000455848	0.00211991
CAT	P04040	CATA_HUMAN	0.717605	16.593	0.000499257	0.00227756
MMRN1	Q13201	MMRN1_HUMAN	-1.44805	17.2711	0.000528266	0.00238716
TBCB	Q99426	TBCB_HUMAN	0.462103	15.3786	0.000515849	0.0023421
CCT8	P50990	TCPQ_HUMAN	-0.818575	17.149	0.000552886	0.00244085
ADI1	Q9BV57	MTND_HUMAN	0.697382	16.5781	0.000532474	0.00239488
AHCY	P23526	SAHH_HUMAN	0.686921	17.351	0.000542702	0.00241818
SUMO2	P61956	SUMO2_HUMAN	1.56595	19.2856	0.000667313	0.00285395
MAP1S	Q66K74	MAP1S_HUMAN	0.784955	14.6767	0.000546573	0.00242415
ENAH	Q8N8S7	ENAH_HUMAN	0.556789	18.8093	0.000559363	0.00245812
DDT	P30046	DOPD_HUMAN	0.95676	17.5086	0.00073785	0.00308673
B2M	P61769	B2MG_HUMAN	-0.753839	19.9746	0.000640562	0.00277674
IGFBP4	P22692	IBP4_HUMAN	-0.924441	17.6737	0.000601489	0.00263117
HMOX2	P30519	HMOX2_HUMAN	0.79888	15.7427	0.000632236	0.0027531
DPP3	Q9NY33	DPP3_HUMAN	0.903773	17.8181	0.000663632	0.00285094
NIT2	Q9NQR4	NIT2_HUMAN	0.660566	15.68	0.000648554	0.00279871
TIMP2	P16035	TIMP2_HUMAN	-1.50476	17.9005	0.000787071	0.00319498
TUBB4B	P68371	TBB4B_HUMAN	-1.09898	16.96	0.00085297	0.00336274
AKR1A1	P14550	AK1A1_HUMAN	0.977139	18.4869	0.000870444	0.00339845
EFNB1	P98172	EFNB1_HUMAN	1.26861	17.8445	0.000677387	0.00288416
UAP1	Q16222	UAP1_HUMAN	0.594384	15.8281	0.000706417	0.00299446
RPA1	P27694	RFA1_HUMAN	-0.634757	14.9257	0.000936513	0.00356024
VAPA	Q9P0L0	VAPA_HUMAN	0.979481	17.6316	0.000722508	0.00304918
CBR1	P16152	CBR1_HUMAN	0.924577	17.5848	0.000732462	0.00307763
LTBP2	Q14767	LTBP2_HUMAN	-0.884198	16.4281	0.000773501	0.00317953
EIF5A	P63241	IF5A1_HUMAN	-1.20516	18.3254	0.000782706	0.00319078
ROBO4	Q8WZ75	ROBO4_HUMAN	0.624541	16.0605	0.000756042	0.00313545
HNRNPD	Q14103	HNRPD_HUMAN	-0.592527	18.1952	0.000755173	0.00313545
SEPTIN11	Q9NVA2	SEP11_HUMAN	-0.498016	15.7777	0.000801978	0.00322813
NAGA	P17050	NAGAB_HUMAN	1.04786	16.7287	0.000831168	0.00331775
PSMD3	O43242	PSMD3_HUMAN	-0.588518	15.6032	0.000771613	0.00317953
GGCT	O75223	GGCT_HUMAN	1.14189	17.7652	0.000776629	0.00317953
PSMA1	P25786	PSA1_HUMAN	0.608874	18.474	0.000792035	0.00320156
SOD1	P00441	SODC_HUMAN	0.866962	20.7852	0.000841499	0.00334505
KCTD12	Q96CX2	KCD12_HUMAN	-0.692711	16.6692	0.000826751	0.00331392
EIF4A2	Q14240	IF4A2_HUMAN	-1.61287	14.9383	0.000850537	0.00336274
BST1	Q10588	BST1_HUMAN	0.786365	16.1864	0.00086168	0.00338315
TEK	Q02763	TIE2_HUMAN	0.70352	15.9092	0.00087267	0.00339845
CALM1	P0DP23	CALM1_HUMAN	-1.45109	19.9183	0.00114882	0.00413747
CAPZA1	P52907	CAZA1_HUMAN	-1.23631	17.5384	0.000877586	0.00340375
PSMD2	Q13200	PSMD2_HUMAN	-1.28715	16.0813	0.000894898	0.0034569
C1QBP	Q07021	C1QBP_HUMAN	-0.955807	16.2753	0.000920589	0.00351364
TPD52L2	O43399	TPD54_HUMAN	0.544343	17.0189	0.000951692	0.00360364
QSOX1	O00391	QSOX1_HUMAN	-1.15468	17.5413	0.00091894	0.00351364
CLU	P10909	CLUS_HUMAN	-1.101	16.7254	0.000919064	0.00351364
CAST	P20810	ICAL_HUMAN	0.608101	17.8752	0.000974516	0.00367554
PARP1	P09874	PARP1_HUMAN	-0.617642	16.3127	0.000986922	0.00369325
TPI1	P60174	TPIS_HUMAN	0.849544	21.4717	0.000980892	0.00368508
NEDD8	Q15843	NEDD8_HUMAN	1.01781	17.9304	0.00100978	0.0037495
TXNDC12	O95881	TXD12_HUMAN	-1.62139	15.9957	0.000991568	0.00369619
MIF	P14174	MIF_HUMAN	1.6057	20.8275	0.00114225	0.00412934
RHOA	P61586	RHOA_HUMAN	-0.487871	15.7615	0.0011733	0.00420984
DDAH2	O95865	DDAH2_HUMAN	0.830316	18.3299	0.00108495	0.00399764
MYL6	P60660	MYL6_HUMAN	-0.677711	18.975	0.00106706	0.00394688
ITIH2	P19823	ITIH2_HUMAN	-0.835531	16.6456	0.00110421	0.00405299
FXR1	P51114	FXR1_HUMAN	1.15114	15.7324	0.00111577	0.00407979
CTBS	Q01459	DIAC_HUMAN	0.692477	15.6486	0.00112428	0.0040953
GORASP2	Q9H8Y8	GORS2_HUMAN	1.31213	17.703	0.00113286	0.0041109
MANF	P55145	MANF_HUMAN	-0.542603	17.0258	0.00144856	0.00485217
DYNC1I2	Q13409	DC1I2_HUMAN	1.49922	17.7453	0.00156582	0.00511966
PYGL	P06737	PYGL_HUMAN	0.521649	16.5516	0.00118264	0.00422748
APP	P05067	A4_HUMAN	-0.635833	17.9283	0.00136085	0.00467272
PFN1	P07737	PROF1_HUMAN	0.74734	21.7829	0.00120236	0.00428203
TIMP1	P01033	TIMP1_HUMAN	-0.846834	17.8837	0.00132784	0.0045923
ANXA5	P08758	ANXA5_HUMAN	0.593794	16.6396	0.00123344	0.00436318
PDLIM5	Q96HC4	PDLI5_HUMAN	0.760166	17.4658	0.00123806	0.00436318
RPS3	P23396	RS3_HUMAN	-0.429992	16.3792	0.00124134	0.00436318
AIMP1	Q12904	AIMP1_HUMAN	1.01252	17.3984	0.00124716	0.00436318
CCT4	P50991	TCPD_HUMAN	-0.927141	16.9318	0.00124792	0.00436318
CMBL	Q96DG6	CMBL_HUMAN	0.820636	16.1946	0.00132779	0.0045923
IQGAP1	P46940	IQGA1_HUMAN	-0.575029	17.1136	0.00136022	0.00467272
SUPT16H	Q9Y5B9	SP16H_HUMAN	-0.912414	16.0084	0.00139272	0.00473131
PA2G4	Q9UQ80	PA2G4_HUMAN	-1.13129	17.0242	0.00130322	0.00453994
PRKCSH	P14314	GLU2B_HUMAN	-1.04213	16.8996	0.00153709	0.00506023
HRNR	Q86YZ3	HORN_HUMAN	1.21858	16.2762	0.00245745	0.00726617
YBX3	P16989	YBOX3_HUMAN	0.635162	16.2621	0.00143482	0.00482301
VASP	P50552	VASP_HUMAN	0.43406	16.2444	0.00140748	0.00476455
ACTB	P60709	ACTB_HUMAN	2.68789	21.2618	0.00175234	0.00563337
CYTL1	Q9NRR1	CYTL1_HUMAN	-1.12173	15.524	0.00138505	0.00472197
SND1	Q7KZF4	SND1_HUMAN	-0.577912	16.2287	0.00138486	0.00472197
AKAP12	Q02952	AKA12_HUMAN	0.780453	17.0089	0.00143178	0.00482301
RPL6	Q02878	RL6_HUMAN	0.416468	16.0638	0.00154427	0.00506648
ESYT1	Q9BSJ8	ESYT1_HUMAN	0.516072	16.686	0.00147593	0.00492662
ABHD14B	Q96IU4	ABHEB_HUMAN	1.18313	16.4817	0.00148575	0.00494219
UCHL3	P15374	UCHL3_HUMAN	-0.612088	15.9379	0.00150669	0.0049945
TKT	P29401	TKT_HUMAN	0.572416	20.7505	0.00183322	0.00583464
SSB	P05455	LA_HUMAN	-0.792421	16.5906	0.00157964	0.00514727
G6PD	P11413	G6PD_HUMAN	-1.0126	16.2532	0.0015291	0.0050513
BUB3	O43684	BUB3_HUMAN	-0.418931	15.4603	0.00182736	0.00583464
PTPRK	Q15262	PTPRK_HUMAN	0.773025	16.109	0.00161541	0.00524598
GBA1	P04062	GBA1_HUMAN	-0.830675	16.0324	0.00162729	0.00526671
CRYL1	Q9Y2S2	CRYL1_HUMAN	-0.38126	15.4995	0.00184662	0.00584835
RAB5C	P51148	RAB5C_HUMAN	0.414878	15.8811	0.00187113	0.0058772
RAB11B	Q15907	RB11B_HUMAN	0.928179	16.9694	0.00171625	0.00553592
SUMF2	Q8NBJ7	SUMF2_HUMAN	0.701767	17.1644	0.00176089	0.00564191
ADSL	P30566	PUR8_HUMAN	-0.660987	15.2617	0.00311315	0.00856672
PCNA	P12004	PCNA_HUMAN	-1.01717	16.212	0.00184974	0.00584835
ADPRS	Q9NX46	ADPRS_HUMAN	0.593529	16.2702	0.0018864	0.00588655
EEF1G	P26641	EF1G_HUMAN	0.692784	18.4896	0.0018595	0.00585987
FH	P07954	FUMH_HUMAN	0.769923	17.2508	0.00187776	0.00587875
KDR	P35968	VGFR2_HUMAN	0.61892	16.5614	0.00203631	0.00627262
YWHAG	P61981	1433G_HUMAN	-0.681306	18.887	0.00190986	0.00594042
PSMD11	O00231	PSD11_HUMAN	-0.903918	19.9214	0.00208103	0.00638983
DPYSL3	Q14195	DPYL3_HUMAN	-1.09607	16.2688	0.00287254	0.00809382
ANPEP	P15144	AMPN_HUMAN	0.454638	20.288	0.00214476	0.00656449
KRT7	P08729	K2C7_HUMAN	0.868486	17.3839	0.00300517	0.00834478
PGK1	P00558	PGK1_HUMAN	0.983673	20.4607	0.00198521	0.00615481
DHX15	O43143	DHX15_HUMAN	-0.582459	15.5904	0.00202966	0.00627231
SNRNP200	O75643	U520_HUMAN	-0.684001	15.7568	0.0021679	0.00661417
EEF1A1	P68104	EF1A1_HUMAN	-1.23154	18.2116	0.00218504	0.0066453
AFP	P02771	FETA_HUMAN	1.66878	16.9551	0.00274137	0.00791035
GNB1	P62873	GBB1_HUMAN	-0.652563	16.1859	0.0028258	0.0080541
FSCN1	Q16658	FSCN1_HUMAN	0.756674	19.6213	0.0048602	0.0122852
VAT1	Q99536	VAT1_HUMAN	-0.953555	16.9966	0.00237445	0.00713081
NUTF2	P61970	NTF2_HUMAN	1.3647	18.541	0.00283739	0.0080541
DBI	P07108	ACBP_HUMAN	0.732769	19.0121	0.00245214	0.00726617
XRCC6	P12956	XRCC6_HUMAN	-0.689646	16.487	0.00244905	0.00726617
SYNCRIP	O60506	HNRPQ_HUMAN	-0.823832	17.2965	0.00233941	0.00709228
PSMB8	P28062	PSB8_HUMAN	0.529132	16.1114	0.00234953	0.00710047
EIF4A1	P60842	IF4A1_HUMAN	-1.57629	16.7498	0.0023586	0.00710546
FDPS	P14324	FPPS_HUMAN	0.96709	17.5631	0.00254168	0.00746911
CAPG	P40121	CAPG_HUMAN	0.958272	15.9237	0.00240511	0.0072003
MAN2B1	O00754	MA2B1_HUMAN	0.563153	17.2099	0.00295805	0.00823782
ALDOA	P04075	ALDOA_HUMAN	0.589569	19.9128	0.00244335	0.00726617
FLNA	P21333	FLNA_HUMAN	-0.634143	19.5906	0.0026847	0.00779376
VWF	P04275	VWF_HUMAN	-1.22295	19.5869	0.00252504	0.00744305
MMRN2	Q9H8L6	MMRN2_HUMAN	0.679132	16.042	0.00256086	0.00750246
WDR1	O75083	WDR1_HUMAN	0.812499	20.2415	0.00282288	0.0080541
VAMP3	Q15836	VAMP3_HUMAN	0.651163	17.0237	0.00267879	0.00779376
EIF2A	Q9BY44	EIF2A_HUMAN	0.733981	16.3539	0.0031881	0.00872629
VAPB	O95292	VAPB_HUMAN	0.891207	16.6243	0.00263967	0.00770978
ELAVL1	Q15717	ELAV1_HUMAN	0.561891	17.1967	0.00271252	0.00785072
RPS8	P62241	RS8_HUMAN	-0.440061	15.64	0.00275295	0.00791991
SERPINH1	P50454	SERPH_HUMAN	-1.15064	16.5106	0.00277264	0.00795265
COPE	O14579	COPE_HUMAN	-1.04406	15.6357	0.00284164	0.0080541
ACAA2	P42765	THIM_HUMAN	0.708252	16.0763	0.00305014	0.00844517
CEP170	Q5SW79	CE170_HUMAN	0.642205	16.5327	0.0028631	0.00809101
YWHAE	P62258	1433E_HUMAN	-0.710376	20.6281	0.00290891	0.00817225
EDF1	O60869	EDF1_HUMAN	0.696574	16.2218	0.00292878	0.00818175
CCT7	Q99832	TCPH_HUMAN	-1.06642	16.1258	0.00292937	0.00818175
PSMA7	O14818	PSA7_HUMAN	0.586788	18.1056	0.00434016	0.0112679
ALYREF	Q86V81	THOC4_HUMAN	-0.324546	18.4424	0.00326384	0.00890816
HMGB3	O15347	HMGB3_HUMAN	-0.681349	16.1197	0.00358694	0.00962545
AP2M1	Q96CW1	AP2M1_HUMAN	-1.0115	15.6231	0.00310672	0.00856672
SHPK	Q9UHJ6	SHPK_HUMAN	0.905843	15.7644	0.00312086	0.00856672
CTSB	P07858	CATB_HUMAN	-0.420936	19.7489	0.00336301	0.00915272
CIAPIN1	Q6FI81	CPIN1_HUMAN	0.424208	15.7874	0.00348872	0.00944123
APOA1	P02647	APOA1_HUMAN	1.08885	17.3943	0.00344525	0.00935001
ANP32B	Q92688	AN32B_HUMAN	-1.31021	16.2737	0.00493989	0.0124537
TRIOBP	Q9H2D6	TARA_HUMAN	0.381264	15.7695	0.00350341	0.00945427
QDPR	P09417	DHPR_HUMAN	0.603734	16.3231	0.00357303	0.00961506
PSMB7	Q99436	PSB7_HUMAN	0.673392	17.8823	0.00505181	0.0126692
RPS28	P62857	RS28_HUMAN	1.89113	17.9666	0.0046927	0.0120076
G3BP1	Q13283	G3BP1_HUMAN	-0.801776	16.1839	0.00360505	0.00964704
C11orf54	Q9H0W9	CK054_HUMAN	0.987746	16.3712	0.00381085	0.0101693
AHNAK	Q09666	AHNK_HUMAN	0.437222	19.5996	0.00397707	0.0105249
ARPC3	O15145	ARPC3_HUMAN	-0.910106	17.2887	0.00393711	0.0104771
RO60	P10155	RO60_HUMAN	-0.536624	17.2353	0.00421279	0.0110269
PDLIM1	O00151	PDLI1_HUMAN	0.490364	18.4111	0.00395897	0.0105061
LAMA4	Q16363	LAMA4_HUMAN	-0.889916	17.2508	0.00408554	0.0107822
PLAUR	Q03405	UPAR_HUMAN	0.681125	16.0533	0.00410279	0.010798
HMOX1	P09601	HMOX1_HUMAN	0.584302	16.1406	0.00412902	0.0108373
SERPINE1	P05121	PAI1_HUMAN	-0.77305	20.5152	0.00632976	0.0153517
CLEC3B	P05452	TETN_HUMAN	0.358725	15.5945	0.00424344	0.0110769
PRMT1	Q99873	ANM1_HUMAN	-0.604019	16.8319	0.00467629	0.0120076
VPS35	Q96QK1	VPS35_HUMAN	-0.879799	15.2119	0.00429468	0.0111802
RAD23B	P54727	RD23B_HUMAN	0.766243	18.5497	0.00447903	0.0115971
STIP1	P31948	STIP1_HUMAN	-0.511201	17.5507	0.00460347	0.0118871
CTNNA1	P35221	CTNA1_HUMAN	-0.523689	16.5065	0.00470028	0.0120076
ATRN	O75882	ATRN_HUMAN	1.0729	15.998	0.00469125	0.0120076
UBE2D3	P61077	UB2D3_HUMAN	0.685502	17.4313	0.00477966	0.0121495
SCRN1	Q12765	SCRN1_HUMAN	-0.468821	16.4551	0.00649322	0.0156688
DCTN2	Q13561	DCTN2_HUMAN	-0.337006	15.5406	0.00478116	0.0121495
COTL1	Q14019	COTL1_HUMAN	1.07346	17.7669	0.00480134	0.0121685
SEC24C	P53992	SC24C_HUMAN	-0.552772	15.9035	0.00791619	0.018414
ARPC4	P59998	ARPC4_HUMAN	-0.867793	17.5602	0.00497625	0.0125125
PABPN1	Q86U42	PABP2_HUMAN	-0.559575	15.837	0.00531193	0.0131835
PCNP	Q8WW12	PCNP_HUMAN	0.747184	17.4501	0.00517985	0.0129564
RPLP2	P05387	RLA2_HUMAN	-0.758808	17.6325	0.00528599	0.0131532
PLS3	P13797	PLST_HUMAN	0.54054	19.1362	0.00526162	0.0131266
NPC2	P61916	NPC2_HUMAN	0.735126	18.4918	0.0062457	0.0151862
NPM1	P06748	NPM_HUMAN	-1.13036	16.9296	0.00588136	0.0144842
FAM3C	Q92520	FAM3C_HUMAN	0.525695	16.3669	0.00567029	0.0140365
ESAM	Q96AP7	ESAM_HUMAN	0.51706	16.5592	0.00574337	0.0141808
KPNB1	Q14974	IMB1_HUMAN	-0.841523	17.9031	0.00589706	0.0144856
EIF3CL	B5ME19	EIFCL_HUMAN	-0.462486	16.4166	0.0087268	0.0199529
PPIL1	Q9Y3C6	PPIL1_HUMAN	0.56154	16.8554	0.00603502	0.0147866
CD9	P21926	CD9_HUMAN	-0.668295	17.3203	0.00610399	0.0149174
LUC7L2	Q9Y383	LC7L2_HUMAN	-0.447477	14.9071	0.00635476	0.0153734
SH3BGRL3	Q9H299	SH3L3_HUMAN	1.03572	20.2463	0.006864	0.0163575
MAP4	P27816	MAP4_HUMAN	1.00163	18.4114	0.00673651	0.016215
YWHAQ	P27348	1433T_HUMAN	-0.604333	17.6813	0.00621882	0.0151594
PSAP	P07602	SAP_HUMAN	-0.660048	20.8848	0.00682932	0.0163562
HNRNPF	P52597	HNRPF_HUMAN	0.428711	16.5521	0.00685905	0.0163575
PAWR	Q96IZ0	PAWR_HUMAN	0.462769	15.7708	0.00679905	0.0163245
AKR1C3	P42330	AK1C3_HUMAN	0.936525	17.5892	0.00702003	0.0166878
CCL14	Q16627	CCL14_HUMAN	-0.398451	17.405	0.00747377	0.0177225
EIF3B	P55884	EIF3B_HUMAN	-0.511825	16.4266	0.00783452	0.0183958
ASL	P04424	ARLY_HUMAN	0.737163	16.3985	0.00782341	0.0183958
AFDN	P55196	AFAD_HUMAN	0.521132	16.146	0.0079095	0.018414
EFNB2	P52799	EFNB2_HUMAN	0.728943	15.4239	0.00774883	0.0183272
DNAJB4	Q9UDY4	DNJB4_HUMAN	-0.54285	16.9777	0.00804282	0.0186562
S100A6	P06703	S10A6_HUMAN	0.408233	15.3622	0.00776705	0.0183272
DBNL	Q9UJU6	DBNL_HUMAN	0.658683	16.5407	0.0079142	0.018414
TPM3	P06753	TPM3_HUMAN	-0.705748	19.1349	0.00791919	0.018414
PSMD5	Q16401	PSMD5_HUMAN	-0.542758	16.5554	0.00825492	0.0190559
S100A11	P31949	S10AB_HUMAN	0.733908	17.3434	0.00807931	0.0186956
MT2A	P02795	MT2_HUMAN	0.701536	21.348	0.00892374	0.0203546
S100A16	Q96FQ6	S10AG_HUMAN	0.393922	16.5179	0.0086038	0.0198135
LMNB2	Q03252	LMNB2_HUMAN	-0.458496	16.9801	0.0125337	0.0265454
DDX17	Q92841	DDX17_HUMAN	-0.816065	16.0002	0.00866582	0.0199029
PTK7	Q13308	PTK7_HUMAN	0.803657	17.7257	0.00868415	0.0199029
YWHAZ	P63104	1433Z_HUMAN	-0.620408	20.4411	0.00931571	0.0210482
CORO1B	Q9BR76	COR1B_HUMAN	-0.779987	16.2293	0.00921914	0.0208793
UFD1	Q92890	UFD1_HUMAN	0.594532	16.6567	0.00902443	0.0205188
HNRNPH3	P31942	HNRH3_HUMAN	0.886588	15.5217	0.00903853	0.0205188
PCDH10	Q9P2E7	PCD10_HUMAN	-1.23259	17.0999	0.0117659	0.0256175
CDV3	Q9UKY7	CDV3_HUMAN	0.732227	16.5135	0.0096945	0.0218525
CCT2	P78371	TCPB_HUMAN	-0.782713	16.3038	0.00973786	0.0218988
PRDX2	P32119	PRDX2_HUMAN	-0.611546	16.4348	0.0101315	0.0226688
TP53I3	Q53FA7	QORX_HUMAN	0.865919	17.621	0.0135907	0.0281207
PSMB3	P49720	PSB3_HUMAN	0.766017	17.5669	0.00984624	0.0220906
ANXA6	P08133	ANXA6_HUMAN	-0.43683	15.8344	0.0101513	0.0226688
PFKP	Q01813	PFKAP_HUMAN	-0.849746	16.0192	0.0102127	0.0227529
DLD	P09622	DLDH_HUMAN	-0.279111	17.4572	0.0123484	0.0264056
YWHAH	Q04917	1433F_HUMAN	-0.608659	18.0099	0.0105326	0.0234112
TPT1	P13693	TCTP_HUMAN	0.370769	18.5097	0.0112236	0.0248318
P01834	P01834	IGKC_HUMAN	0.895071	17.6099	0.011309	0.0249059
RPL12	P30050	RL12_HUMAN	-0.768543	16.5364	0.0129589	0.0272849
OXCT1	P55809	SCOT1_HUMAN	0.414651	15.9558	0.0125522	0.0265454
TJP2	Q9UDY2	ZO2_HUMAN	0.324373	16.0774	0.0112932	0.0249059
RPS11	P62280	RS11_HUMAN	-0.693612	15.6073	0.0109095	0.0241928
CAVIN2	O95810	CAVN2_HUMAN	0.404215	17.5924	0.0124707	0.0265262
FKBP4	Q02790	FKBP4_HUMAN	-0.499412	16.5661	0.0119171	0.025888
CTSZ	Q9UBR2	CATZ_HUMAN	-0.331365	17.1138	0.0123856	0.0264262
TAX1BP3	O14907	TX1B3_HUMAN	0.512863	16.0259	0.0113899	0.0249751
NLN	Q9BYT8	NEUL_HUMAN	0.42595	17.1401	0.0116877	0.0255053
IMPA1	P29218	IMPA1_HUMAN	0.449643	16.5344	0.0113926	0.0249751
HIP1R	O75146	HIP1R_HUMAN	0.359531	15.7371	0.0115236	0.0252045
IGF2R	P11717	MPRI_HUMAN	0.602136	16.5165	0.0124878	0.0265262
PRKAR1A	P10644	KAP0_HUMAN	0.545423	16.7608	0.019991	0.0386117
ATP6V1A	P38606	VATA_HUMAN	-0.566295	16.55	0.0121216	0.0260955
PPIL3	Q9H2H8	PPIL3_HUMAN	0.747044	15.9056	0.011957	0.0259158
HYPK	Q9NX55	HYPK_HUMAN	1.15939	16.5441	0.0120217	0.0259974
CFH	P08603	CFAH_HUMAN	-1.23401	16.9737	0.012109	0.0260955
GOT1	P17174	AATC_HUMAN	0.862667	17.3114	0.013575	0.0281207
DYNC1H1	Q14204	DYHC1_HUMAN	-0.745407	15.9202	0.0122727	0.0263616
P01859	P01859	IGHG2_HUMAN	0.750935	17.3103	0.0123129	0.0263887
ARPP19	P56211	ARP19_HUMAN	0.775888	15.5503	0.0126634	0.0267214
ARCN1	P48444	COPD_HUMAN	-0.359007	17.1292	0.0134112	0.0279912
EMD	P50402	EMD_HUMAN	0.432674	15.9896	0.0167766	0.0333444
NUCKS1	Q9H1E3	NUCKS_HUMAN	-0.754232	16.3446	0.0130577	0.0274327
LRRC59	Q96AG4	LRC59_HUMAN	0.650609	16.2296	0.0131874	0.0276444
F11R	Q9Y624	JAM1_HUMAN	0.690434	16.4253	0.0133137	0.0278483
UBE2L3	P68036	UB2L3_HUMAN	0.638838	17.7906	0.0134477	0.0280062
C1QTNF5	Q9BXJ0	C1QT5_HUMAN	-0.997736	18.1996	0.0135574	0.0281207
COPS3	Q9UNS2	CSN3_HUMAN	-0.58763	15.3359	0.0157282	0.0317883
ICAM2	P13598	ICAM2_HUMAN	0.644171	19.7817	0.0174637	0.0344243
CLTB	P09497	CLCB_HUMAN	0.509279	16.4633	0.0142091	0.029337
PROCR	Q9UNN8	EPCR_HUMAN	0.828295	20.2384	0.018051	0.0354361
PSMA5	P28066	PSA5_HUMAN	0.559584	18.6426	0.0154651	0.0315002
AP2B1	P63010	AP2B1_HUMAN	0.363975	17.2455	0.0151777	0.0310026
PRDX1	Q06830	PRDX1_HUMAN	-0.391886	18.9998	0.0147368	0.030361
PHPT1	Q9NRX4	PHP14_HUMAN	0.728436	18.3718	0.0148124	0.0304512
PPIB	P23284	PPIB_HUMAN	-0.414138	18.6083	0.014852	0.0304674
FHL2	Q14192	FHL2_HUMAN	-0.649266	15.2315	0.0150797	0.0308682
PSMB1	P20618	PSB1_HUMAN	0.321177	17.6338	0.0166024	0.0330667
MAPK1	P28482	MK01_HUMAN	-0.907866	15.5627	0.0155224	0.0315002
IGLL5	B9A064	IGLL5_HUMAN	0.898353	16.6665	0.0155226	0.0315002
RPL5	P46777	RL5_HUMAN	-0.47831	16.1455	0.0183618	0.035826
PTPRM	P28827	PTPRM_HUMAN	0.611948	16.7349	0.0155528	0.0315002
ZNF185	O15231	ZN185_HUMAN	0.708787	17.4097	0.0160986	0.0324683
TNKS1BP1	Q9C0C2	TB182_HUMAN	0.52812	15.9258	0.0162194	0.0326432
HMGN2	P05204	HMGN2_HUMAN	0.462482	18.2143	0.0162609	0.0326582
ARHGDIA	P52565	GDIR1_HUMAN	-0.39938	19.0934	0.0163582	0.0327848
XPO1	O14980	XPO1_HUMAN	-0.944557	15.5736	0.0164474	0.0328949
PSMB2	P49721	PSB2_HUMAN	0.589903	17.9959	0.0238539	0.044116
H4C9	P62805	H4_HUMAN	-1.37578	18.7192	0.0176142	0.0346497
UBE2N	P61088	UBE2N_HUMAN	0.463689	16.623	0.0165679	0.0330667
SCRN2	Q96FV2	SCRN2_HUMAN	0.408856	15.5605	0.0216933	0.0412345
GLO1	Q04760	LGUL_HUMAN	0.687049	17.39	0.0214119	0.0408617
SERPINB8	P50452	SPB8_HUMAN	-0.436078	16.0283	0.0168981	0.0335163
RNH1	P13489	RINI_HUMAN	-0.41162	17.2236	0.0171494	0.0339444
ITGB3	P05106	ITB3_HUMAN	0.481819	15.1925	0.0172811	0.0341347
PCBP2	Q15366	PCBP2_HUMAN	-0.504228	16.3745	0.0208449	0.0399388
LYPLA1	O75608	LYPA1_HUMAN	0.540508	16.229	0.0316435	0.056138
VCP	P55072	TERA_HUMAN	-0.457325	19.1745	0.0181774	0.0356114
GALNS	P34059	GALNS_HUMAN	0.432512	16.7814	0.0241235	0.0444429
MAT2A	P31153	METK2_HUMAN	0.303504	16.5831	0.0182328	0.035647
DAG1	Q14118	DAG1_HUMAN	0.602149	16.7986	0.0187928	0.0365182
TXNL1	O43396	TXNL1_HUMAN	-0.63019	15.3146	0.0185916	0.0362006
PSMC3	P17980	PRS6A_HUMAN	-0.594688	15.6595	0.0199552	0.0386117
ITGA5	P08648	ITA5_HUMAN	0.512123	16.9064	0.0197484	0.0382976
COPA	P53621	COPA_HUMAN	-0.735851	16.1186	0.0237993	0.0441
LMNB1	P20700	LMNB1_HUMAN	-0.433598	17.1297	0.0317612	0.0561388
NAXE	Q8NCW5	NNRE_HUMAN	0.549905	17.3137	0.02288	0.0427272
HNRNPA2B1	P22626	ROA2_HUMAN	0.430168	18.5274	0.0205184	0.0394711
ECM1	Q16610	ECM1_HUMAN	-0.558305	15.5915	0.0203947	0.0393121
GPI	P06744	G6PI_HUMAN	0.772369	20.0245	0.022324	0.042212
GDI2	P50395	GDIB_HUMAN	0.446714	19.2544	0.0207577	0.0398515
WFS1	O76024	WFS1_HUMAN	-0.461853	15.721	0.0210329	0.0402187
GMPR2	Q9P2T1	GMPR2_HUMAN	-0.51163	15.8665	0.0651087	0.103611
CTNNB1	P35222	CTNB1_HUMAN	-0.367986	15.3052	0.0223398	0.042212
SEPTIN9	Q9UHD8	SEPT9_HUMAN	0.242072	16.7152	0.0216611	0.0412345
MACF1	Q9UPN3	MACF1_HUMAN	-0.30669	16.2223	0.0227824	0.0427114
USO1	O60763	USO1_HUMAN	0.224324	15.7103	0.0231422	0.043049
BLMH	Q13867	BLMH_HUMAN	0.420651	18.5509	0.0220368	0.0418045
DHX9	Q08211	DHX9_HUMAN	-0.399911	15.5877	0.0317333	0.0561388
PITRM1	Q5JRX3	PREP_HUMAN	-0.524904	16.0301	0.0224436	0.0423247
FKBP1A	P62942	FKB1A_HUMAN	0.572887	20.8667	0.0225354	0.0423597
RRBP1	Q9P2E9	RRBP1_HUMAN	0.44439	17.4381	0.0225506	0.0423597
PNPO	Q9NVS9	PNPO_HUMAN	-0.64584	15.6037	0.0228749	0.0427272
MCAM	P43121	MUC18_HUMAN	0.472695	20.0166	0.0229916	0.042852
PCBP1	Q15365	PCBP1_HUMAN	-0.769132	16.6645	0.0236025	0.0438201
GLUD1	P00367	DHE3_HUMAN	0.727922	16.2669	0.024052	0.0443965
NPEPL1	Q8NDH3	PEPL1_HUMAN	-0.811293	16.4307	0.0343685	0.0604128
USP5	P45974	UBP5_HUMAN	-0.528893	15.1837	0.0268501	0.0485328
PVR	P15151	PVR_HUMAN	0.500848	16.3017	0.0242283	0.0445409
PSME1	Q06323	PSME1_HUMAN	-0.687202	16.1247	0.0242697	0.0445409
H1-2	P16403	H12_HUMAN	0.417948	17.5855	0.0262226	0.0474882
PSMA6	P60900	PSA6_HUMAN	0.297618	19.0224	0.0286436	0.0512907
CCT3	P49368	TCPG_HUMAN	-0.687	16.8792	0.0249039	0.0456176
TLN1	Q9Y490	TLN1_HUMAN	-0.613717	17.0773	0.0251441	0.0459696
DYNC1LI2	O43237	DC1L2_HUMAN	0.490363	16.3411	0.0253544	0.0462657
SIRPA	P78324	SHPS1_HUMAN	1.05458	15.9747	0.0255742	0.0465781
GLRX	P35754	GLRX1_HUMAN	0.571765	17.0466	0.0258994	0.0470808
LANCL1	O43813	LANC1_HUMAN	0.456689	16.277	0.038672	0.0669942
TUBA4A	P68366	TBA4A_HUMAN	-1.12933	16.6689	0.02612	0.0473919
EEA1	Q15075	EEA1_HUMAN	-0.274008	16.8307	0.0272899	0.0491424
PFDN1	O60925	PFD1_HUMAN	0.439233	16.0462	0.0281783	0.0505521
ARSA	P15289	ARSA_HUMAN	0.219361	16.826	0.028037	0.050393
TMSB15A	P0CG34	TB15A_HUMAN	0.382513	16.2755	0.0272045	0.0490808
AP2A1	O95782	AP2A1_HUMAN	-0.440378	17.7086	0.0303122	0.0541774
KARS1	Q15046	SYK_HUMAN	0.228038	16.3045	0.0322409	0.0568818
GPX4	P36969	GPX4_HUMAN	-0.29492	15.7297	0.0415178	0.0707724
TMSB4X	P62328	TYB4_HUMAN	2.73646	22.8661	0.999996	0.999996
LAMP2	P13473	LAMP2_HUMAN	0.7881	17.985	0.0404613	0.0694658
RPS21	P63220	RS21_HUMAN	0.37924	17.1164	0.031523	0.0560279
PSMA2	P25787	PSA2_HUMAN	0.646468	17.9704	0.0309371	0.0551913
ACP1	P24666	PPAC_HUMAN	0.652733	17.0856	0.0313063	0.0557462
TIGAR	Q9NQ88	TIGAR_HUMAN	0.431476	15.8595	0.0404129	0.0694658
TAGLN	Q01995	TAGL_HUMAN	-0.806823	15.8011	0.0329606	0.0580445
IDH1	O75874	IDHC_HUMAN	0.473053	17.1213	0.0461859	0.0777612
DNAJC8	O75937	DNJC8_HUMAN	-1.04552	15.7867	0.0349527	0.0613273
MDH2	P40926	MDHM_HUMAN	0.396154	19.7454	0.0355565	0.0622727
E9PAV3	E9PAV3	NACAM_HUMAN	-0.429122	16.9188	0.0364446	0.0637115
ITGB1	P05556	ITB1_HUMAN	0.593504	17.0541	0.0365151	0.0637185
CCT6A	P40227	TCPZ_HUMAN	-0.731885	16.2248	0.0367307	0.0639782
CLTC	Q00610	CLH1_HUMAN	-0.540062	18.0525	0.038969	0.0673869
IPO5	O00410	IPO5_HUMAN	-0.609193	16.885	0.0371422	0.0645775
RANBP1	P43487	RANG_HUMAN	0.3878	17.3594	0.0375272	0.0651287
EIF3G	O75821	EIF3G_HUMAN	0.364929	16.5219	0.0430996	0.0729495
JUP	P14923	PLAK_HUMAN	-0.816943	16.2113	0.0430098	0.0729264
FHL1	Q13642	FHL1_HUMAN	0.489578	17.2157	0.0409652	0.0700798
SERPINB9	P50453	SPB9_HUMAN	0.380675	18.229	0.0411799	0.0703214
KPRP	Q5T749	KPRP_HUMAN	0.497225	16.2493	0.0403525	0.0694658
PCBD1	P61457	PHS_HUMAN	0.798232	16.4301	0.0403605	0.0694658
TPM1	P09493	TPM1_HUMAN	-0.376925	16.4096	0.040911	0.0700798
ACTR3	P61158	ARP3_HUMAN	-0.254383	17.7068	0.0418346	0.0711857
CAPN2	P17655	CAN2_HUMAN	-0.655364	16.8643	0.0517482	0.0859182
AK3	Q9UIJ7	KAD3_HUMAN	-0.528088	15.4984	0.0424302	0.0720711
MEMO1	Q9Y316	MEMO1_HUMAN	0.565258	15.9121	0.0541562	0.0891437
REXO2	Q9Y3B8	ORN_HUMAN	0.200985	15.9881	0.0463233	0.0778556
BLVRA	P53004	BIEA_HUMAN	0.384981	16.2495	0.0455926	0.0768973
PPT1	P50897	PPT1_HUMAN	-0.396052	16.554	0.0539434	0.0889463
UBA1	P22314	UBA1_HUMAN	-0.712646	17.1185	0.0464969	0.0780106
CPPED1	Q9BRF8	CPPED_HUMAN	0.313709	18.2086	0.057653	0.0939313
GCSH	P23434	GCSH_HUMAN	-0.432808	15.7589	0.045151	0.0762869
NME2	P22392	NDKB_HUMAN	-0.58173	20.1582	0.0861486	0.131
NAP1L4	Q99733	NP1L4_HUMAN	0.537709	17.4443	0.0474555	0.0794797
PGF	P49763	PLGF_HUMAN	-1.14417	16.6964	0.0493104	0.0822985
STOM	P27105	STOM_HUMAN	-0.517253	17.0509	0.0490667	0.0820348
PXN	P49023	PAXI_HUMAN	0.410693	15.8161	0.0523999	0.0866996
LAMB1	P07942	LAMB1_HUMAN	-0.607556	17.7506	0.0495964	0.0826319
PGAM1	P18669	PGAM1_HUMAN	0.370712	19.638	0.0763751	0.11936
CFL2	Q9Y281	COF2_HUMAN	0.663472	17.2965	0.0572819	0.0936451
ALDOC	P09972	ALDOC_HUMAN	0.841062	18.8829	0.0515344	0.0857118
SDCBP	O00560	SDCB1_HUMAN	-0.551777	17.2866	0.0522166	0.0865458
SRSF1	Q07955	SRSF1_HUMAN	-0.492257	16.2851	0.0626205	0.100486
EEF2	P13639	EF2_HUMAN	-0.535099	17.7803	0.0532194	0.0879038
TCP1	P17987	TCPA_HUMAN	-0.348974	16.5028	0.0613251	0.099239
DPP7	Q9UHL4	DPP2_HUMAN	0.61966	17.0245	0.0623707	0.100254
APLP2	Q06481	APLP2_HUMAN	-0.285913	16.2179	0.0546098	0.0897363
EHD1	Q9H4M9	EHD1_HUMAN	-0.511686	16.6284	0.10072	0.148675
EIF6	P56537	IF6_HUMAN	-0.259276	17.3154	0.0621424	0.100055
LRRFIP1	Q32MZ4	LRRF1_HUMAN	0.374753	16.4228	0.0589117	0.095819
PRCP	P42785	PCP_HUMAN	0.229866	19.1699	0.0574524	0.0937639
ITGA2	P17301	ITA2_HUMAN	0.253197	16.5068	0.0565385	0.0925879
RPS3A	P61247	RS3A_HUMAN	0.353852	17.2745	0.0561557	0.0921184
PALM2AKAP2	Q9Y2D5	PLAK2_HUMAN	0.382749	16.0612	0.0637751	0.102168
GSR	P00390	GSHR_HUMAN	0.306162	17.5704	0.0618272	0.0997145
HGS	O14964	HGS_HUMAN	-0.34096	15.4461	0.064609	0.102987
EIF4G1	Q04637	IF4G1_HUMAN	-0.315699	15.7086	0.0618136	0.0997145
PECAM1	P16284	PECA1_HUMAN	0.443174	18.2566	0.0594068	0.0964605
CAV1	Q03135	CAV1_HUMAN	0.895188	17.9011	0.0602678	0.0976929
GSS	P48637	GSHB_HUMAN	0.572816	16.9011	0.0638819	0.102168
NHERF2	Q15599	NHRF2_HUMAN	0.266302	15.5658	0.0844745	0.129069
TAGLN2	P37802	TAGL2_HUMAN	0.482989	19.7223	0.0642648	0.102609
BSG	P35613	BASI_HUMAN	0.367683	16.9422	0.0675861	0.106844
ATP1A1	P05023	AT1A1_HUMAN	0.712143	16.4676	0.0656393	0.104283
COL4A1	P02462	CO4A1_HUMAN	0.329853	16.519	0.0671979	0.106566
PSMD10	O75832	PSD10_HUMAN	-0.462122	14.9385	0.0672989	0.106566
LAMA5	O15230	LAMA5_HUMAN	-0.313017	16.5375	0.0857552	0.130739
HCLS1	P14317	HCLS1_HUMAN	0.632486	17.337	0.0687565	0.108515
RCC2	Q9P258	RCC2_HUMAN	0.206301	16.6859	0.0778265	0.121323
PSMA4	P25789	PSA4_HUMAN	0.624243	18.306	0.0705444	0.111119
HDDC3	Q8N4P3	MESH1_HUMAN	0.447279	15.952	0.0706381	0.111119
SFPQ	P23246	SFPQ_HUMAN	-0.314824	16.7014	0.0714398	0.112196
H2BC5	P62807	H2B1C_HUMAN	-0.759407	17.4473	0.0813959	0.12577
PSMB6	P28072	PSB6_HUMAN	0.394629	17.9872	0.0932556	0.138941
SH3KBP1	Q96B97	SH3K1_HUMAN	0.315902	15.4181	0.0734996	0.115242
AP1B1	Q10567	AP1B1_HUMAN	0.244176	16.0202	0.0831289	0.127624
EPHB4	P54760	EPHB4_HUMAN	0.598308	15.437	0.0739741	0.115796
CYCS	P99999	CYC_HUMAN	0.51015	20.1128	0.0778848	0.121323
TXN	P10599	THIO_HUMAN	-0.468003	19.4602	0.0838547	0.128327
PPP2R1A	P30153	2AAA_HUMAN	-0.711536	16.7073	0.0790713	0.122971
CFL1	P23528	COF1_HUMAN	0.271209	20.7642	0.079781	0.123874
ZYX	Q15942	ZYX_HUMAN	-0.386449	16.7436	0.0802165	0.124349
TSN	Q15631	TSN_HUMAN	-0.460702	16.5873	0.086285	0.131
FLNB	O75369	FLNB_HUMAN	-0.354802	19.5494	0.0810467	0.125432
HSPA8	P11142	HSP7C_HUMAN	-0.452058	19.1157	0.0858401	0.130739
LGALS9	O00182	LEG9_HUMAN	0.494824	15.6927	0.0819537	0.126428
TXNRD2	Q9NNW7	TRXR2_HUMAN	0.321215	15.803	0.0833194	0.127712
DSTN	P60981	DEST_HUMAN	0.198922	16.7297	0.0831232	0.127624
FASN	P49327	FAS_HUMAN	-0.52118	16.0225	0.0830042	0.127624
PTMA	P06454	PTMA_HUMAN	0.826569	19.6749	0.125409	0.179584
HNRNPA3	P51991	ROA3_HUMAN	-0.470473	17.0373	0.0918783	0.137102
AP2A2	O94973	AP2A2_HUMAN	-0.168527	16.1221	0.0911113	0.136474
LASP1	Q14847	LASP1_HUMAN	0.449865	17.9137	0.114539	0.167269
PFDN2	Q9UHV9	PFD2_HUMAN	-0.286129	15.7939	0.097395	0.144434
CAVIN1	Q6NZI2	CAVN1_HUMAN	-0.615193	17.1096	0.0881466	0.13356
CST3	P01034	CYTC_HUMAN	-0.328785	18.2807	0.0910723	0.136474
GNB2	P62879	GBB2_HUMAN	-0.406353	15.1316	0.0883516	0.13356
CCT5	P48643	TCPE_HUMAN	-0.582605	16.2142	0.0883894	0.13356
THRAP3	Q9Y2W1	TR150_HUMAN	0.643922	16.6121	0.0885689	0.13362
EZR	P15311	EZRI_HUMAN	0.254283	17.0951	0.0942371	0.139968
VPS29	Q9UBQ0	VPS29_HUMAN	0.150757	16.1899	0.0941424	0.139968
TPP2	P29144	TPP2_HUMAN	0.236642	15.9632	0.0902223	0.135901
MYOF	Q9NZM1	MYOF_HUMAN	-0.468641	16.0914	0.0910123	0.136474
NPLOC4	Q8TAT6	NPL4_HUMAN	-0.503479	15.0182	0.0911726	0.136474
DPYSL2	Q16555	DPYL2_HUMAN	-0.253199	17.7522	0.0918307	0.137102
ENO1	P06733	ENOA_HUMAN	-0.227638	22.1194	0.400766	0.475165
MAN2B2	Q9Y2E5	MA2B2_HUMAN	0.305551	15.6062	0.195817	0.264476
KRT1	P04264	K2C1_HUMAN	0.400064	21.5627	0.20874	0.278127
RBBP4	Q09028	RBBP4_HUMAN	-0.267896	18.0456	0.144865	0.202896
NES	P48681	NEST_HUMAN	0.437175	18.4654	0.0993457	0.14709
COX6B1	P14854	CX6B1_HUMAN	-0.162037	16.9346	0.0994928	0.14709
ADH5	P11766	ADHX_HUMAN	0.301434	16.5806	0.101583	0.149718
RUVBL2	Q9Y230	RUVB2_HUMAN	-0.342545	15.2658	0.126177	0.180414
PCDH1	Q08174	PCDH1_HUMAN	-0.310215	16.5778	0.103042	0.151635
PPP1R2	P41236	IPP2_HUMAN	0.371724	15.0333	0.105656	0.155243
LTF	P02788	TRFL_HUMAN	0.588849	19.8409	0.120523	0.174287
PPP1R12A	O14974	MYPT1_HUMAN	0.408014	15.8684	0.108324	0.15892
PTGR1	Q14914	PTGR1_HUMAN	-0.441437	17.224	0.112157	0.16404
SEC22B	O75396	SC22B_HUMAN	0.262695	15.7381	0.109804	0.160844
HMGA1	P17096	HMGA1_HUMAN	-0.705736	19.324	0.122993	0.176653
AK1	P00568	KAD1_HUMAN	0.231535	16.7303	0.131531	0.186125
ME1	P48163	MAOX_HUMAN	0.534133	15.6401	0.120203	0.174287
SNCA	P37840	SYUA_HUMAN	0.469322	15.5098	0.117108	0.17076
SORBS2	O94875	SRBS2_HUMAN	0.300069	17.5754	0.132905	0.187792
CMPK1	P30085	KCY_HUMAN	-0.767249	16.2069	0.120419	0.174287
KRT2	P35908	K22E_HUMAN	0.991728	19.2457	0.11898	0.173227
HSPA9	P38646	GRP75_HUMAN	-0.387006	17.2592	0.119931	0.174287
SRP9	P49458	SRP09_HUMAN	0.195496	16.0977	0.129246	0.18409
ATP5F1A	P25705	ATPA_HUMAN	0.398959	16.6038	0.120618	0.174287
WDR82	Q6UXN9	WDR82_HUMAN	-0.303916	15.0809	0.179078	0.245783
HP	P00738	HPT_HUMAN	-1.12326	19.6595	0.121183	0.174839
MTPN	P58546	MTPN_HUMAN	0.269942	18.7364	0.121662	0.175267
UCHL1	P09936	UCHL1_HUMAN	-0.335158	17.5706	0.122537	0.176262
ACOT7	O00154	BACH_HUMAN	-0.416158	15.3256	0.124808	0.178992
PRDX6	P30041	PRDX6_HUMAN	-0.265303	17.8508	0.129871	0.18432
GAPDH	P04406	G3P_HUMAN	0.494927	22.3983	0.149089	0.208203
MYL12A	O14950	ML12B_HUMAN	-0.475587	17.0646	0.129285	0.18409
NUMA1	Q14980	NUMA1_HUMAN	-0.237442	15.5949	0.130537	0.184991
AP3D1	O14617	AP3D1_HUMAN	0.561422	15.6091	0.129412	0.18409
PSMD1	Q99460	PSMD1_HUMAN	-0.586263	15.7115	0.129516	0.18409
ELOC	Q15369	ELOC_HUMAN	0.16616	16.303	0.13612	0.192052
APIP	Q96GX9	MTNB_HUMAN	0.180041	15.3948	0.143459	0.201515
ILF3	Q12906	ILF3_HUMAN	-0.470102	18.2249	0.151299	0.210675
SIAE	Q9HAT2	SIAE_HUMAN	0.297141	17.1214	0.142916	0.201117
RPS9	P46781	RS9_HUMAN	-0.406957	15.4295	0.142966	0.201117
HBB	P68871	HBB_HUMAN	-2.39603	19.1218	0.143853	0.201774
FKBP3	Q00688	FKBP3_HUMAN	0.292253	16.8851	0.17079	0.236441
ITIH4	Q14624	ITIH4_HUMAN	-0.235596	14.8809	0.216687	0.286287
PAICS	P22234	PUR6_HUMAN	-0.173837	16.3955	0.153563	0.213517
ARPC2	O15144	ARPC2_HUMAN	-0.385848	17.2104	0.148676	0.20793
EHD4	Q9H223	EHD4_HUMAN	-0.30193	16.4764	0.14996	0.209115
LGALS1	P09382	LEG1_HUMAN	0.496458	19.7871	0.15461	0.214662
OTUB1	Q96FW1	OTUB1_HUMAN	-0.298747	15.9583	0.210637	0.279875
RPS27L	Q71UM5	RS27L_HUMAN	-0.289845	16.2434	0.175687	0.242169
HIBADH	P31937	3HIDH_HUMAN	-0.332434	16.4649	0.177798	0.244377
CYRIB	Q9NUQ9	CYRIB_HUMAN	0.480984	16.3376	0.165495	0.229441
CAPZB	P47756	CAPZB_HUMAN	-0.252355	17.1518	0.215167	0.28471
EIF3I	Q13347	EIF3I_HUMAN	0.190111	15.6881	0.307945	0.385636
JPT1	Q9UK76	JUPI1_HUMAN	0.155187	17.2305	0.28319	0.35981
RNASE1	P07998	RNAS1_HUMAN	-0.275433	17.7527	0.181991	0.248712
PSMD4	P55036	PSMD4_HUMAN	0.212669	16.0924	0.172586	0.238582
CSTB	P04080	CYTB_HUMAN	0.30279	18.5605	0.341028	0.41824
HIBCH	Q6NVY1	HIBCH_HUMAN	0.122916	16.605	0.499237	0.572092
NAMPT	P43490	NAMPT_HUMAN	-0.525147	16.3628	0.173185	0.239065
CRIP2	P52943	CRIP2_HUMAN	0.342858	17.6172	0.196287	0.264476
HNRNPAB	Q99729	ROAA_HUMAN	0.195591	16.4785	0.180915	0.247595
PTPN11	Q06124	PTN11_HUMAN	0.121661	15.7465	0.186693	0.25405
HDGFL2	Q7Z4V5	HDGR2_HUMAN	-0.349443	16.7078	0.17774	0.244377
RNASET2	O00584	RNT2_HUMAN	0.32297	15.7666	0.179479	0.245981
VPS26A	O75436	VP26A_HUMAN	-0.213678	16.155	0.185183	0.252476
HLA-C	P10321	HLAC_HUMAN	0.131519	15.7864	0.192269	0.260528
OLA1	Q9NTK5	OLA1_HUMAN	0.211548	15.6114	0.185272	0.252476
COL18A1	P39060	COIA1_HUMAN	0.311157	16.5908	0.188876	0.256458
ERH	P84090	ERH_HUMAN	-0.302361	17.7076	0.220496	0.290076
RAI14	Q9P0K7	RAI14_HUMAN	-0.382842	16.5986	0.188997	0.256458
LDHA	P00338	LDHA_HUMAN	0.373305	20.1197	0.211783	0.281009
ADSS2	P30520	PURA2_HUMAN	0.163652	17.4132	0.203935	0.272676
KRT10	P13645	K1C10_HUMAN	0.634238	20.3683	0.194631	0.263357
CLTA	P09496	CLCA_HUMAN	-0.488784	16.0513	0.196794	0.264787
DPP9	Q86TI2	DPP9_HUMAN	0.181705	15.7406	0.196263	0.264476
A2M	P01023	A2MG_HUMAN	0.687716	18.5704	0.198925	0.267065
LMAN2	Q12907	LMAN2_HUMAN	0.190657	16.018	0.199044	0.267065
TNPO1	Q92973	TNPO1_HUMAN	-0.497085	15.5631	0.266386	0.341631
RTN4	Q9NQC3	RTN4_HUMAN	0.302433	18.0354	0.200281	0.268349
NIBAN2	Q96TA1	NIBA2_HUMAN	-0.148156	16.0823	0.20408	0.272676
FABP5	Q01469	FABP5_HUMAN	-0.13683	20.6362	0.222591	0.292112
MAPRE1	Q15691	MARE1_HUMAN	0.500983	17.1159	0.204574	0.272956
SEMA6B	Q9H3T3	SEM6B_HUMAN	0.210524	16.0954	0.216957	0.286287
SAFB	Q15424	SAFB1_HUMAN	-0.19283	16.1204	0.225536	0.295572
EIF4H	Q15056	IF4H_HUMAN	-0.326292	16.1824	0.214214	0.283841
CCDC124	Q96CT7	CC124_HUMAN	0.354444	15.8955	0.210521	0.279875
COL4A2	P08572	CO4A2_HUMAN	0.249431	16.2513	0.219967	0.28986
SERBP1	Q8NC51	SERB1_HUMAN	0.237799	17.0306	0.220736	0.290076
TWF1	Q12792	TWF1_HUMAN	-0.328296	15.7346	0.237196	0.309162
TRIP10	Q15642	CIP4_HUMAN	-0.274672	15.6041	0.279527	0.3561
EPRS1	P07814	SYEP_HUMAN	0.14793	16.7051	0.241294	0.313649
SF3B2	Q13435	SF3B2_HUMAN	0.215763	17.0247	0.22839	0.298904
KTN1	Q86UP2	KTN1_HUMAN	0.180803	16.2269	0.241137	0.313649
CDH5	P33151	CADH5_HUMAN	0.0619199	19.5466	0.735146	0.783392
SUMO1	P63165	SUMO1_HUMAN	0.571249	17.1966	0.232444	0.303794
USP14	P54578	UBP14_HUMAN	0.261639	17.4512	0.33407	0.412954
AK2	P54819	KAD2_HUMAN	0.192054	17.4602	0.364153	0.440664
ANXA1	P04083	ANXA1_HUMAN	0.18752	16.9869	0.237125	0.309162
TBL1XR1	Q9BZK7	TBL1R_HUMAN	0.331212	15.7343	0.243396	0.315525
BCLAF1	Q9NYF8	BCLF1_HUMAN	0.400326	16.4296	0.242581	0.314895
BCAT1	P54687	BCAT1_HUMAN	-0.282574	16.8978	0.282194	0.35902
HNRNPA1	P09651	ROA1_HUMAN	0.108984	19.232	0.486698	0.56221
CPOX	P36551	HEM6_HUMAN	-0.165445	16.1252	0.248484	0.321333
GRN	P28799	GRN_HUMAN	-0.194586	19.7188	0.248547	0.321333
GSTO1	P78417	GSTO1_HUMAN	0.220274	19.7498	0.398315	0.472845
EIF5B	O60841	IF2P_HUMAN	0.149032	15.7977	0.253287	0.32702
ARPC1B	O15143	ARC1B_HUMAN	-0.42073	17.1517	0.254476	0.328113
H1-5	P16401	H15_HUMAN	0.145679	18.6019	0.268487	0.343405
ACE	P12821	ACE_HUMAN	0.172568	17.1981	0.265442	0.340877
PRDX3	P30048	PRDX3_HUMAN	0.286533	16.9814	0.259491	0.33413
HSPD1	P10809	CH60_HUMAN	-0.147624	16.4114	0.331969	0.411418
AXL	P30530	UFO_HUMAN	0.209133	16.8596	0.261632	0.336434
CTTN	Q14247	SRC8_HUMAN	0.356855	17.3137	0.277496	0.353983
PTBP1	P26599	PTBP1_HUMAN	0.16957	17.992	0.302704	0.380066
ALAD	P13716	HEM2_HUMAN	-0.250601	15.3286	0.290398	0.36702
GALNT2	Q10471	GALT2_HUMAN	0.229793	15.771	0.267003	0.341963
NRP1	O14786	NRP1_HUMAN	-0.134051	16.5411	0.508349	0.580938
LAP3	P28838	AMPL_HUMAN	-0.100964	17.7234	0.467511	0.54486
HBA1	P69905	HBA_HUMAN	-1.20802	17.4258	0.273914	0.34988
BANF1	O75531	BAF_HUMAN	0.184047	16.2846	0.290074	0.36702
CRK	P46108	CRK_HUMAN	0.201705	17.2971	0.34073	0.41824
TF	P02787	TRFE_HUMAN	0.725733	16.8739	0.286171	0.363116
NMT1	P30419	NMT1_HUMAN	-0.222996	15.9239	0.287159	0.363887
CARS1	P49589	SYCC_HUMAN	-0.10835	16.3889	0.299967	0.378116
PLEC	Q15149	PLEC_HUMAN	0.105065	18.0892	0.297558	0.375573
ACTR2	P61160	ARP2_HUMAN	-0.29442	17.3547	0.300903	0.378798
CTSD	P07339	CATD_HUMAN	-0.332386	17.1341	0.318372	0.396104
GRPEL1	Q9HAV7	GRPE1_HUMAN	-0.164072	15.8488	0.315844	0.393635
CUTA	O60888	CUTA_HUMAN	0.254443	17.4078	0.301491	0.37904
GGH	Q92820	GGH_HUMAN	-0.252104	17.4489	0.305267	0.382782
PSMB4	P28070	PSB4_HUMAN	0.500701	19.6607	0.309492	0.387068
FLRT2	O43155	FLRT2_HUMAN	0.153661	16.0032	0.310657	0.388018
MYH10	P35580	MYH10_HUMAN	0.0778449	15.6585	0.674953	0.733945
LGALS3	P17931	LEG3_HUMAN	0.258144	16.5947	0.315977	0.393635
Q9HB07	Q9HB07	MYG1_HUMAN	0.22721	16.8888	0.367026	0.442278
DNPEP	Q9ULA0	DNPEP_HUMAN	0.332244	15.925	0.384676	0.458767
STX12	Q86Y82	STX12_HUMAN	0.163855	16.1272	0.320215	0.39788
TMPO	P42167	LAP2B_HUMAN	0.155382	18.1819	0.337586	0.416762
SPTBN1	Q01082	SPTB2_HUMAN	-0.179001	17.4679	0.326026	0.404577
FUBP1	Q96AE4	FUBP1_HUMAN	-0.104648	16.3708	0.346752	0.42371
HARS1	P12081	HARS1_HUMAN	0.212138	16.6524	0.365227	0.440664
ALDH2	P05091	ALDH2_HUMAN	-0.0762753	15.3115	0.412693	0.487497
SNX1	Q13596	SNX1_HUMAN	0.196934	16.0555	0.375744	0.450516
PITPNA	Q00169	PIPNA_HUMAN	-0.462455	16.2477	0.332457	0.411491
HSPH1	Q92598	HS105_HUMAN	0.123703	16.3658	0.371594	0.446659
CCN1	O00622	CCN1_HUMAN	0.196241	17.2742	0.339632	0.41824
PDCD6IP	Q8WUM4	PDC6I_HUMAN	-0.203804	16.4716	0.403098	0.47734
HSPE1	P61604	CH10_HUMAN	0.29084	18.5906	0.340359	0.41824
MYDGF	Q969H8	MYDGF_HUMAN	-0.289149	17.7136	0.344538	0.421542
AIFM1	O95831	AIFM1_HUMAN	0.160109	16.4293	0.340806	0.41824
ABCF1	Q8NE71	ABCF1_HUMAN	-0.162591	15.3085	0.341402	0.41824
HNRNPM	P52272	HNRPM_HUMAN	-0.0660608	19.5172	0.471787	0.54851
TCOF1	Q13428	TCOF_HUMAN	0.29048	16.1411	0.348927	0.425824
TWF2	Q6IBS0	TWF2_HUMAN	0.0949265	16.474	0.56336	0.63494
SEPTIN7	Q16181	SEPT7_HUMAN	-0.29352	15.5966	0.351815	0.428802
FAHD1	Q6P587	FAHD1_HUMAN	0.344514	17.5433	0.354709	0.43178
STX7	O15400	STX7_HUMAN	0.182432	17.0825	0.355723	0.432466
EIF3J	O75822	EIF3J_HUMAN	-0.188031	16.2738	0.358296	0.435041
ACP5	P13686	PPA5_HUMAN	-0.233875	17.8097	0.362552	0.439652
TIE1	P35590	TIE1_HUMAN	0.0142854	16.9793	0.94631	0.953275
APEX1	P27695	APEX1_HUMAN	0.16931	18.2016	0.364596	0.440664
RDX	P35241	RADI_HUMAN	-0.182973	17.8283	0.364831	0.440664
BOLA2	Q9H3K6	BOLA2_HUMAN	-0.204387	16.7884	0.446026	0.523002
TP53BP1	Q12888	TP53B_HUMAN	-0.15886	17.1979	0.373582	0.448485
CTSL	P07711	CATL1_HUMAN	-0.201077	16.1641	0.371117	0.446646
RPS2	P15880	RS2_HUMAN	-0.317759	16.004	0.379439	0.454378
SPTAN1	Q13813	SPTN1_HUMAN	-0.174581	17.7169	0.392528	0.466553
TJP1	Q07157	ZO1_HUMAN	0.235966	15.8071	0.381997	0.456871
RACK1	P63244	RACK1_HUMAN	0.186946	18.4656	0.38329	0.457845
NPEPPS	P55786	PSA_HUMAN	0.215534	19.057	0.38502	0.458767
HNRNPC	P07910	HNRPC_HUMAN	-0.0820526	18.1508	0.632786	0.70001
PPIE	Q9UNP9	PPIE_HUMAN	0.165857	15.4043	0.436571	0.513172
DDB1	Q16531	DDB1_HUMAN	0.103532	17.4917	0.390268	0.464443
P01857	P01857	IGHG1_HUMAN	0.357624	17.7145	0.414204	0.488679
HADH	Q16836	HCDH_HUMAN	-0.0901977	15.9407	0.461359	0.538586
GLB1	P16278	BGAL_HUMAN	0.0428518	17.5851	0.754465	0.802195
ESD	P10768	ESTD_HUMAN	0.138612	16.755	0.405466	0.479551
UROD	P06132	DCUP_HUMAN	0.14636	16.2908	0.485224	0.562086
CAPNS1	P04632	CPNS1_HUMAN	-0.198442	16.0258	0.438267	0.514534
A0A0B4J2D5	A0A0B4J2D5	GAL3B_HUMAN	0.283756	15.9009	0.426205	0.502219
RARS1	P54136	SYRC_HUMAN	-0.0932276	16.6661	0.584718	0.657465
AHNAK2	Q8IVF2	AHNK2_HUMAN	0.222055	17.9262	0.487092	0.56221
C3	P01024	CO3_HUMAN	-0.13275	17.0078	0.449068	0.525283
HDGF	P51858	HDGF_HUMAN	-0.201818	17.0746	0.484159	0.561531
SF1	Q15637	SF01_HUMAN	0.396433	16.4026	0.430494	0.50665
TCEA1	P23193	TCEA1_HUMAN	0.158306	15.4923	0.448496	0.525256
TCERG1	O14776	TCRG1_HUMAN	0.0672782	14.9161	0.4946	0.568137
NAGLU	P54802	ANAG_HUMAN	-0.0662184	16.6888	0.486842	0.56221
PSMA3	P25788	PSA3_HUMAN	-0.0101679	18.4944	0.924111	0.939808
AHSA1	O95433	AHSA1_HUMAN	0.180003	16.0928	0.522975	0.592911
LAMP1	P11279	LAMP1_HUMAN	0.543209	17.9533	0.493539	0.567599
SOD2	P04179	SODM_HUMAN	0.0980662	16.5348	0.73002	0.780316
HSPA4	P34932	HSP74_HUMAN	-0.0945709	17.324	0.622194	0.690686
DYNLL1	P63167	DYL1_HUMAN	-0.205189	16.5785	0.461565	0.538586
PML	P29590	PML_HUMAN	0.219014	16.5538	0.469247	0.54622
NUDC	Q9Y266	NUDC_HUMAN	-0.0603013	17.2234	0.533493	0.604121
SRRM2	Q9UQ35	SRRM2_HUMAN	0.214448	15.6122	0.47497	0.551541
CKAP5	Q14008	CKAP5_HUMAN	-0.0642014	15.4894	0.562336	0.634532
UGP2	Q16851	UGPA_HUMAN	-0.10657	15.8108	0.488525	0.563186
RPLP0	P05388	RLA0_HUMAN	0.142889	16.8034	0.734316	0.78338
KRT9	P35527	K1C9_HUMAN	0.326226	19.4466	0.621711	0.690686
P00761	P00761	TRYP_PIG	-0.0531357	20.5904	0.852832	0.889992
LYPLA2	O95372	LYPA2_HUMAN	-0.200295	14.8376	0.48979	0.563965
KRT5	P13647	K2C5_HUMAN	0.0621429	18.5959	0.901001	0.924154
AHSG	P02765	FETUA_HUMAN	-0.185721	19.2372	0.50702	0.580317
PYGB	P11216	PYGB_HUMAN	0.173284	16.1762	0.49838	0.571794
ECHS1	P30084	ECHM_HUMAN	0.101778	15.8959	0.538368	0.608204
AKR1B1	P15121	ALDR_HUMAN	0.314195	19.0733	0.509088	0.580938
ARPC5	O15511	ARPC5_HUMAN	0.0877992	16.1008	0.509382	0.580938
FTH1	P02794	FRIH_HUMAN	0.188065	16.0206	0.517569	0.589573
CD109	Q6YHK3	CD109_HUMAN	0.0893856	16.3838	0.668066	0.728583
PDCD5	O14737	PDCD5_HUMAN	-0.119376	17.6555	0.52001	0.59165
CSRP1	P21291	CSRP1_HUMAN	0.24666	18.1672	0.520901	0.591961
CLIC4	Q9Y696	CLIC4_HUMAN	0.0886859	17.7549	0.521794	0.592273
FNBP1L	Q5T0N5	FBP1L_HUMAN	-0.111574	15.6797	0.662677	0.725537
PSMC2	P35998	PRS7_HUMAN	-0.150721	16.7728	0.535339	0.605496
GARS1	P41250	GARS_HUMAN	-0.0745392	16.9614	0.73063	0.780316
P20742	P20742	PZP_HUMAN	0.0543754	17.1129	0.659187	0.722552
STMN1	P16949	STMN1_HUMAN	0.0454258	19.1598	0.638363	0.703742
MRC2	Q9UBG0	MRC2_HUMAN	-0.0646462	15.871	0.596905	0.668031
FKBP2	P26885	FKBP2_HUMAN	-0.0325385	15.5482	0.741455	0.789238
KHSRP	Q92945	FUBP2_HUMAN	-0.171582	17.1017	0.594051	0.665615
ACO2	Q99798	ACON_HUMAN	-0.00203674	16.4279	0.991802	0.99292
HNRNPH1	P31943	HNRH1_HUMAN	0.00420746	16.3325	0.979902	0.986077
DBN1	Q16643	DREB_HUMAN	0.0538488	17.4801	0.575082	0.647389
NME1	P15531	NDKA_HUMAN	-0.224666	18.6248	0.637264	0.703742
PPM1G	O15355	PPM1G_HUMAN	0.0800259	16.1917	0.68836	0.74514
ELOB	Q15370	ELOB_HUMAN	0.0731495	15.6572	0.589829	0.662434
DLST	P36957	ODO2_HUMAN	-0.0867396	17.3841	0.591711	0.66377
CAPRIN1	Q14444	CAPR1_HUMAN	0.116861	16.3244	0.599067	0.669669
SF3B1	O75533	SF3B1_HUMAN	0.0576002	16.1609	0.599804	0.669712
PPP2CA	P67775	PP2AA_HUMAN	-0.15299	16.2057	0.600687	0.669916
BCAT2	O15382	BCAT2_HUMAN	-0.0771511	16.149	0.757142	0.803605
HLA-B	P01889	HLAB_HUMAN	-0.14603	16.9892	0.603944	0.672766
ABRACL	Q9P1F3	ABRAL_HUMAN	0.0332529	17.0916	0.884209	0.914765
CRKL	P46109	CRKL_HUMAN	0.107362	16.9154	0.629988	0.697721
ARHGDIB	P52566	GDIR2_HUMAN	-0.0641143	18.0817	0.618697	0.688399
PFDN4	Q9NQP4	PFD4_HUMAN	0.0127421	15.7885	0.932577	0.946408
DSG1	Q02413	DSG1_HUMAN	-0.145545	16.2036	0.664715	0.726938
PSMD9	O00233	PSMD9_HUMAN	0.0784232	16.3879	0.680681	0.738496
CACYBP	Q9HB71	CYBP_HUMAN	0.0925803	16.843	0.659196	0.722552
HNRNPK	P61978	HNRPK_HUMAN	0.0675535	18.4812	0.638334	0.703742
P02662	P02662	CASA1_BOVIN	0.516335	16.2786	0.629964	0.697721
RANGAP1	P46060	RAGP1_HUMAN	0.0880084	15.9389	0.718341	0.769766
COL5A2	P05997	CO5A2_HUMAN	0.0140493	16.9463	0.93762	0.948286
SUB1	P53999	TCP4_HUMAN	0.0718593	17.3261	0.706658	0.758945
SF3A1	Q15459	SF3A1_HUMAN	-0.112839	16.2511	0.668043	0.728583
CRIM1	Q9NZV1	CRIM1_HUMAN	0.0548376	16.6811	0.653478	0.719521
CAPN1	P07384	CAN1_HUMAN	-0.0980877	16.1614	0.654178	0.719521
HMGN1	P05114	HMGN1_HUMAN	0.221224	16.3224	0.6583	0.722552
CTSA	P10619	PPGB_HUMAN	0.171553	18.0348	0.668502	0.728583
ENOPH1	Q9UHY7	ENOPH_HUMAN	0.126479	16.2974	0.670008	0.729395
RPS12	P25398	RS12_HUMAN	-0.059339	16.8033	0.679106	0.737623
EIF3A	Q14152	EIF3A_HUMAN	0.0293644	16.6032	0.883845	0.914765
TRIM28	Q13263	TIF1B_HUMAN	0.0673457	16.8327	0.760563	0.805995
NARS1	O43776	SYNC_HUMAN	0.0600894	16.7741	0.682825	0.739985
PLBD2	Q8NHP8	PLBL2_HUMAN	0.0772571	17.1827	0.70071	0.753759
NANS	Q9NR45	SIAS_HUMAN	-0.0877739	15.8112	0.690585	0.746678
KHDRBS1	Q07666	KHDR1_HUMAN	0.161003	16.4651	0.69134	0.746678
TXNRD1	Q16881	TRXR1_HUMAN	-0.14373	19.9825	0.69463	0.749387
WARS1	P23381	SYWC_HUMAN	-0.0812587	17.1057	0.696909	0.751
NONO	Q15233	NONO_HUMAN	-0.0991898	15.8418	0.701043	0.753759
GNG12	Q9UBI6	GBG12_HUMAN	-0.0511117	15.3711	0.806251	0.847846
CNDP2	Q96KP4	CNDP2_HUMAN	-0.0432416	17.5979	0.7713	0.814669
PKM	P14618	KPYM_HUMAN	-0.0910454	19.1259	0.711414	0.763197
NUDT14	O95848	NUD14_HUMAN	-0.0418388	16.2095	0.800804	0.843971
EEF1B2	P24534	EF1B_HUMAN	-0.123678	17.3644	0.817468	0.85776
KRT16	P08779	K1C16_HUMAN	0.133312	17.1323	0.77354	0.816136
PFN2	P35080	PROF2_HUMAN	0.00334606	16.8952	0.986774	0.990911
SEPHS1	P49903	SPS1_HUMAN	-0.116463	15.1001	0.727282	0.778476
HNRNPL	P14866	HNRPL_HUMAN	-0.0250817	16.7793	0.880512	0.912912
CS	O75390	CISY_HUMAN	-0.0335663	18.2229	0.890198	0.916936
FLNC	Q14315	FLNC_HUMAN	-0.0230131	18.7722	0.847713	0.886582
WDR5	P61964	WDR5_HUMAN	-0.0543328	16.2924	0.757469	0.803605
BTD	P43251	BTD_HUMAN	0.0452523	15.8414	0.770363	0.814578
TBCA	O75347	TBCA_HUMAN	0.0551991	17.8134	0.764717	0.809501
CTSH	P09668	CATH_HUMAN	0.0261057	14.9005	0.894466	0.918434
IFI16	Q16666	IF16_HUMAN	0.0141589	16.7356	0.941317	0.950244
CORO1C	Q9ULV4	COR1C_HUMAN	-0.0231421	17.388	0.834653	0.873877
PABPC1	P11940	PABP1_HUMAN	0.0198167	17.4165	0.93464	0.946496
H2AC20	Q16777	H2A2C_HUMAN	-0.0380128	17.4173	0.938387	0.948286
SGSH	P51688	SPHM_HUMAN	0.0498699	17.7578	0.861709	0.896522
PREP	P48147	PPCE_HUMAN	-0.0213952	15.9105	0.803664	0.846055
GOT2	P00505	AATM_HUMAN	0.00238143	18.6086	0.991884	0.99292
PLD3	Q8IV08	PLD3_HUMAN	-0.0251495	17.0568	0.912897	0.931943
PTPA	Q15257	PTPA_HUMAN	0.0685422	17.0842	0.816819	0.85776
PRDX5	P30044	PRDX5_HUMAN	-0.11506	17.2063	0.826232	0.866007
SLTM	Q9NWH9	SLTM_HUMAN	0.0315745	15.715	0.886039	0.914802
TARS1	P26639	SYTC_HUMAN	-0.0222416	16.7263	0.851458	0.889528
BCAP31	P51572	BAP31_HUMAN	0.109383	16.6618	0.85472	0.890992
HEBP1	Q9NRV9	HEBP1_HUMAN	-0.0425715	15.7836	0.861897	0.896522
PCMT1	P22061	PIMT_HUMAN	0.059914	16.2367	0.864553	0.89831
CNBP	P62633	CNBP_HUMAN	-0.0318337	15.3387	0.870277	0.903278
PPP5C	P53041	PPP5_HUMAN	0.0267036	16.3741	0.886154	0.914802
ALB	P02768	ALBU_HUMAN	0.106002	19.6102	0.90206	0.92425
NHERF1	O14745	NHRF1_HUMAN	0.0244748	15.6954	0.926081	0.940812
ATP5F1B	P06576	ATPB_HUMAN	-0.0287688	16.0913	0.890009	0.916936
CTSC	P53634	CATC_HUMAN	0.0152826	17.3624	0.891497	0.916936
DCTN1	Q14203	DCTN1_HUMAN	-0.0552246	15.3836	0.89205	0.916936
ALDH1A1	P00352	AL1A1_HUMAN	0.0390586	17.8328	0.903869	0.925114
EEF1D	P29692	EF1D_HUMAN	-0.0260471	16.8036	0.905847	0.926149
FABP4	P15090	FABP4_HUMAN	0.0348026	18.594	0.91346	0.931943
PITPNB	P48739	PIPNB_HUMAN	0.0298578	15.9056	0.914551	0.932064
KRT18	P05783	K1C18_HUMAN	0.024908	16.1294	0.917977	0.934561
EIF4B	P23588	IF4B_HUMAN	0.0208687	17.2796	0.934181	0.946496
KRT6A	P02538	K2C6A_HUMAN	-0.109069	17.5637	0.94435	0.952302
KRT14	P02533	K1C14_HUMAN	-0.0131912	18.6888	0.985636	0.990807
CALD1	Q05682	CALD1_HUMAN	0.00270468	18.2497	0.98875	0.991856

## Sheet: DEPs
Gene.name	Name.of.protein	Number.of.protein	logFC	AveExpr	P.Value	adj.P.Val
CD59	P13987	CD59_HUMAN	2.74066	19.7042	2.27807e-07	2.18239e-05
ACTB	P60709	ACTB_HUMAN	2.68789	21.2618	0.00175234	0.00563337
PSAT1	Q9Y617	SERC_HUMAN	2.42569	16.5195	2.43285e-06	8.77579e-05
TFRC	P02786	TFR1_HUMAN	2.01776	16.6837	4.11407e-06	0.000106521
TMSB10	P63313	TYB10_HUMAN	1.90935	21.9669	7.92534e-05	0.000648712
RPS28	P62857	RS28_HUMAN	1.89113	17.9666	0.0046927	0.0120076
SH3BGRL	O75368	SH3L1_HUMAN	1.70983	18.5852	4.65682e-05	0.000479702
AFP	P02771	FETA_HUMAN	1.66878	16.9551	0.00274137	0.00791035
ALCAM	Q13740	CD166_HUMAN	1.63259	17.4263	2.24317e-07	2.18239e-05
TXNDC17	Q9BRA2	TXD17_HUMAN	1.62607	19.2025	0.000113692	0.00084432
MIF	P14174	MIF_HUMAN	1.6057	20.8275	0.00114225	0.00412934
CHORDC1	Q9UHD1	CHRD1_HUMAN	1.5904	15.6727	3.03096e-05	0.00036845
SUMO2	P61956	SUMO2_HUMAN	1.56595	19.2856	0.000667313	0.00285395
GLOD4	Q9HC38	GLOD4_HUMAN	1.5357	18.7369	1.50094e-06	7.07679e-05
ANXA2	P07355	ANXA2_HUMAN	1.50821	20.256	0.000272555	0.0015417
DYNC1I2	Q13409	DC1I2_HUMAN	1.49922	17.7453	0.00156582	0.00511966
DNASE2	O00115	DNS2A_HUMAN	1.48925	18.1184	6.2518e-05	0.000570402
S100A10	P60903	S10AA_HUMAN	1.46128	17.2146	7.16439e-05	0.000623953
PPP3CA	Q08209	PP2BA_HUMAN	1.43668	18.3506	2.37133e-05	0.000333667
FAH	P16930	FAAA_HUMAN	1.43612	16.2145	1.99347e-05	0.000308024
NQO2	P16083	NQO2_HUMAN	1.41146	15.7744	8.72027e-06	0.00017049
BLVRB	P30043	BLVRB_HUMAN	1.40906	15.9806	4.93144e-05	0.000502587
NUTF2	P61970	NTF2_HUMAN	1.3647	18.541	0.00283739	0.0080541
UBE2V1	Q13404	UB2V1_HUMAN	1.35355	15.9464	0.000380289	0.00183582
ADA	P00813	ADA_HUMAN	1.35173	16.6887	7.46482e-08	1.77398e-05
GORASP2	Q9H8Y8	GORS2_HUMAN	1.31213	17.703	0.00113286	0.0041109
PPIA	P62937	PPIA_HUMAN	1.29343	22.3236	7.66125e-05	0.000647497
ATOX1	O00244	ATOX1_HUMAN	1.2833	17.5227	0.000149891	0.00101124
MDH1	P40925	MDHC_HUMAN	1.27711	19.3385	8.3949e-07	5.36154e-05
EFNB1	P98172	EFNB1_HUMAN	1.26861	17.8445	0.000677387	0.00288416
TGOLN2	O43493	TGON2_HUMAN	1.26484	15.5871	7.9904e-05	0.000648712
GYG1	P46976	GLYG_HUMAN	1.26417	16.096	2.85669e-05	0.00036845
HAGH	Q16775	GLO2_HUMAN	1.24962	16.6836	0.000261754	0.0015106
UBE2V2	Q15819	UB2V2_HUMAN	1.24473	17.2321	7.78347e-06	0.000155345
JPT2	Q9H910	JUPI2_HUMAN	1.23642	16.8116	7.70881e-05	0.000647497
BPNT1	O95861	BPNT1_HUMAN	1.23567	16.639	6.70134e-07	4.58563e-05
MARCKSL1	P49006	MRP_HUMAN	1.23387	17.4142	1.66447e-06	7.07679e-05
CLEC14A	Q86T13	CLC14_HUMAN	1.22779	16.9219	6.86837e-05	0.000610905
PGM3	O95394	AGM1_HUMAN	1.22021	15.9634	1.12551e-06	6.34259e-05
HRNR	Q86YZ3	HORN_HUMAN	1.21858	16.2762	0.00245745	0.00726617
PGM2	Q96G03	PGM2_HUMAN	1.21749	17.4514	7.1616e-05	0.000623953
PEPD	P12955	PEPD_HUMAN	1.19459	19.4726	1.77289e-06	7.07679e-05
HEBP2	Q9Y5Z4	HEBP2_HUMAN	1.19229	18.1184	5.77656e-05	0.000541495
RPE	Q96AT9	RPE_HUMAN	1.18443	15.3128	0.000343668	0.00175384
ABHD14B	Q96IU4	ABHEB_HUMAN	1.18313	16.4817	0.00148575	0.00494219
CD55	P08174	DAF_HUMAN	1.16549	16.7755	3.69982e-05	0.000416991
HSPB1	P04792	HSPB1_HUMAN	1.16071	18.3236	0.000479593	0.00219833
HYPK	Q9NX55	HYPK_HUMAN	1.15939	16.5441	0.0120217	0.0259974
PEBP1	P30086	PEBP1_HUMAN	1.15323	19.8687	2.12096e-05	0.000315759
FXR1	P51114	FXR1_HUMAN	1.15114	15.7324	0.00111577	0.00407979
GGCT	O75223	GGCT_HUMAN	1.14189	17.7652	0.000776629	0.00317953
MARCKS	P29966	MARCS_HUMAN	1.14123	18.7275	5.50946e-06	0.000128223
CD44	P16070	CD44_HUMAN	1.1381	17.5844	5.847e-05	0.000541495
HPRT1	P00492	HPRT_HUMAN	1.13454	16.8982	0.000195969	0.00122705
PFAS	O15067	PUR4_HUMAN	1.1102	16.9732	5.64186e-05	0.000541495
MMP1	P03956	MMP1_HUMAN	1.09418	17.1424	4.11657e-07	3.30387e-05
APOA1	P02647	APOA1_HUMAN	1.08885	17.3943	0.00344525	0.00935001
PRNP	P04156	PRIO_HUMAN	1.07798	16.6849	0.000258827	0.00150276
COTL1	Q14019	COTL1_HUMAN	1.07346	17.7669	0.00480134	0.0121685
ATRN	O75882	ATRN_HUMAN	1.0729	15.998	0.00469125	0.0120076
DUT	P33316	DUT_HUMAN	1.07258	15.6285	0.000204122	0.00125987
PIN4	Q9Y237	PIN4_HUMAN	1.07117	15.8429	2.16869e-05	0.000315759
PNP	P00491	PNPH_HUMAN	1.05761	19.1189	0.000356737	0.00176818
SIRPA	P78324	SHPS1_HUMAN	1.05458	15.9747	0.0255742	0.0465781
PSMB5	P28074	PSB5_HUMAN	1.05168	18.6684	9.02628e-07	5.40448e-05
NAGA	P17050	NAGAB_HUMAN	1.04786	16.7287	0.000831168	0.00331775
SERPINB6	P35237	SPB6_HUMAN	1.04464	18.7142	4.50209e-05	0.000470502
NRCAM	Q92823	NRCAM_HUMAN	1.03885	16.9848	7.84026e-05	0.000647497
SH3BGRL3	Q9H299	SH3L3_HUMAN	1.03572	20.2463	0.006864	0.0163575
NEDD8	Q15843	NEDD8_HUMAN	1.01781	17.9304	0.00100978	0.0037495
MAP1B	P46821	MAP1B_HUMAN	1.01606	17.4955	0.000381344	0.00183582
AIMP1	Q12904	AIMP1_HUMAN	1.01252	17.3984	0.00124716	0.00436318
GNS	P15586	GNS_HUMAN	1.0125	19.6853	2.84461e-05	0.00036845
PGLS	O95336	6PGL_HUMAN	1.00518	17.5652	4.44928e-05	0.000470502
THOP1	P52888	THOP1_HUMAN	1.00358	16.3294	0.000255163	0.00149053
MAP4	P27816	MAP4_HUMAN	1.00163	18.4114	0.00673651	0.016215
GANAB	Q14697	GANAB_HUMAN	-1.00076	15.7847	1.11883e-05	0.000198767
RAN	P62826	RAN_HUMAN	-1.0113	17.4657	2.56248e-05	0.000345754
AP2M1	Q96CW1	AP2M1_HUMAN	-1.0115	15.6231	0.00310672	0.00856672
G6PD	P11413	G6PD_HUMAN	-1.0126	16.2532	0.0015291	0.0050513
PCNA	P12004	PCNA_HUMAN	-1.01717	16.212	0.00184974	0.00584835
TUBA1A	Q71U36	TBA1A_HUMAN	-1.01931	18.4078	0.000131292	0.000924834
PPP1CA	P62136	PP1A_HUMAN	-1.03219	16.0735	7.35503e-05	0.000629118
EFEMP1	Q12805	FBLN3_HUMAN	-1.03483	19.6773	0.000237499	0.00141319
PRKCSH	P14314	GLU2B_HUMAN	-1.04213	16.8996	0.00153709	0.00506023
COPE	O14579	COPE_HUMAN	-1.04406	15.6357	0.00284164	0.0080541
ERAP2	Q6P179	ERAP2_HUMAN	-1.05755	15.9721	0.00019057	0.00121295
CCT7	Q99832	TCPH_HUMAN	-1.06642	16.1258	0.00292937	0.00818175
LMNA	P02545	LMNA_HUMAN	-1.07327	18.918	0.000453834	0.00211991
MSN	P26038	MOES_HUMAN	-1.09051	19.2449	3.48257e-05	0.000406866
DPYSL3	Q14195	DPYL3_HUMAN	-1.09607	16.2688	0.00287254	0.00809382
TUBB4B	P68371	TBB4B_HUMAN	-1.09898	16.96	0.00085297	0.00336274
CLU	P10909	CLUS_HUMAN	-1.101	16.7254	0.000919064	0.00351364
PRPF19	Q9UMS4	PRP19_HUMAN	-1.10614	15.9719	0.000349987	0.00175543
ACLY	P53396	ACLY_HUMAN	-1.11773	16.3269	0.000348822	0.00175543
CYTL1	Q9NRR1	CYTL1_HUMAN	-1.12173	15.524	0.00138505	0.00472197
RCN3	Q96D15	RCN3_HUMAN	-1.12459	16.5497	0.0003131	0.00163493
ESM1	Q9NQ30	ESM1_HUMAN	-1.12708	16.0561	0.000431077	0.00202437
TUBA4A	P68366	TBA4A_HUMAN	-1.12933	16.6689	0.02612	0.0473919
NPM1	P06748	NPM_HUMAN	-1.13036	16.9296	0.00588136	0.0144842
PA2G4	Q9UQ80	PA2G4_HUMAN	-1.13129	17.0242	0.00130322	0.00453994
RPSA	P08865	RSSA_HUMAN	-1.13206	16.6964	0.000164433	0.00107895
CAPZA2	P47755	CAZA2_HUMAN	-1.13984	15.9931	0.000145982	0.000998936
COPB1	P53618	COPB_HUMAN	-1.14217	15.5522	0.000277319	0.00155363
SERPINH1	P50454	SERPH_HUMAN	-1.15064	16.5106	0.00277264	0.00795265
QSOX1	O00391	QSOX1_HUMAN	-1.15468	17.5413	0.00091894	0.00351364
XRCC5	P13010	XRCC5_HUMAN	-1.16455	16.2475	0.000144064	0.000992905
ST13	P50502	F10A1_HUMAN	-1.17581	17.4798	0.000298796	0.00159026
PSMD12	O00232	PSD12_HUMAN	-1.17929	15.4011	0.000429608	0.00202437
VIM	P08670	VIME_HUMAN	-1.18099	21.8209	2.06596e-05	0.000314157
ADAM9	Q13443	ADAM9_HUMAN	-1.18855	15.8876	8.56176e-05	0.000683514
TPM4	P67936	TPM4_HUMAN	-1.19415	19.7106	0.00028694	0.00156186
EIF5A	P63241	IF5A1_HUMAN	-1.20516	18.3254	0.000782706	0.00319078
CBX3	Q13185	CBX3_HUMAN	-1.21689	16.4535	0.000370371	0.00181028
ACTN1	P12814	ACTN1_HUMAN	-1.22068	20.1347	0.000104295	0.000801017
VWF	P04275	VWF_HUMAN	-1.22295	19.5869	0.00252504	0.00744305
EHD2	Q9NZN4	EHD2_HUMAN	-1.22447	16.1733	0.000125925	0.000893601
EEF1A1	P68104	EF1A1_HUMAN	-1.23154	18.2116	0.00218504	0.0066453
PCDH10	Q9P2E7	PCD10_HUMAN	-1.23259	17.0999	0.0117659	0.0256175
CFH	P08603	CFAH_HUMAN	-1.23401	16.9737	0.012109	0.0260955
CAPZA1	P52907	CAZA1_HUMAN	-1.23631	17.5384	0.000877586	0.00340375
TUBB6	Q9BUF5	TBB6_HUMAN	-1.24788	16.2531	2.36818e-06	8.77579e-05
PLOD2	O00469	PLOD2_HUMAN	-1.2534	16.0416	3.97807e-06	0.000105861
DDX1	Q92499	DDX1_HUMAN	-1.25598	16.1324	5.75532e-06	0.000128223
PDIA3	P30101	PDIA3_HUMAN	-1.25996	18.845	2.53279e-06	8.77579e-05
ACTG1	P63261	ACTG_HUMAN	-1.27384	21.6423	0.000455848	0.00211991
PSMD2	Q13200	PSMD2_HUMAN	-1.28715	16.0813	0.000894898	0.0034569
H3C1	P68431	H31_HUMAN	-1.29602	18.0092	3.00818e-06	9.29624e-05
TUBB	P07437	TBB5_HUMAN	-1.29746	17.9386	1.8286e-05	0.00028718
SEPTIN2	Q15019	SEPT2_HUMAN	-1.30439	15.7014	2.37133e-05	0.000333667
ANP32B	Q92688	AN32B_HUMAN	-1.31021	16.2737	0.00493989	0.0124537
NQO1	P15559	NQO1_HUMAN	-1.32278	15.9905	1.36835e-06	7.07679e-05
COL6A1	P12109	CO6A1_HUMAN	-1.34432	15.2336	2.67733e-06	8.77579e-05
RCN1	Q15293	RCN1_HUMAN	-1.34642	18.1464	4.13846e-07	3.30387e-05
H4C9	P62805	H4_HUMAN	-1.37578	18.7192	0.0176142	0.0346497
HMGB2	P26583	HMGB2_HUMAN	-1.41399	16.7968	0.000125435	0.000893601
CAND1	Q86VP6	CAND1_HUMAN	-1.42402	17.3838	2.98076e-05	0.00036845
MMRN1	Q13201	MMRN1_HUMAN	-1.44805	17.2711	0.000528266	0.00238716
FSTL1	Q12841	FSTL1_HUMAN	-1.45098	18.095	0.000159744	0.00106274
CALM1	P0DP23	CALM1_HUMAN	-1.45109	19.9183	0.00114882	0.00413747
CLSTN1	O94985	CSTN1_HUMAN	-1.47026	16.4797	6.75592e-05	0.000610582
CCN2	P29279	CCN2_HUMAN	-1.48252	20.2132	1.673e-05	0.00027165
TIMP2	P16035	TIMP2_HUMAN	-1.50476	17.9005	0.000787071	0.00319498
HSPA5	P11021	BIP_HUMAN	-1.5332	18.0477	0.000116415	0.000844888
HSP90AA1	P07900	HS90A_HUMAN	-1.5517	19.3363	0.000282671	0.00155857
EIF4A1	P60842	IF4A1_HUMAN	-1.57629	16.7498	0.0023586	0.00710546
HSP90B1	P14625	ENPL_HUMAN	-1.5952	17.1747	0.00027354	0.0015417
TGM2	P21980	TGM2_HUMAN	-1.61019	18.099	2.63916e-06	8.77579e-05
EIF4A2	Q14240	IF4A2_HUMAN	-1.61287	14.9383	0.000850537	0.00336274
POSTN	Q15063	POSTN_HUMAN	-1.61979	15.9216	3.65998e-06	0.000100179
TXNDC12	O95881	TXD12_HUMAN	-1.62139	15.9957	0.000991568	0.00369619
NUCB1	Q02818	NUCB1_HUMAN	-1.62772	17.1057	3.58308e-05	0.000413565
TINAGL1	Q9GZM7	TINAL_HUMAN	-1.64241	16.5262	2.74816e-06	8.77579e-05
DDX39B	Q13838	DX39B_HUMAN	-1.69049	17.2981	9.92868e-06	0.000190233
CALU	O43852	CALU_HUMAN	-1.74676	17.5519	9.25875e-08	1.77398e-05
NRDC	O43847	NRDC_HUMAN	-1.75027	15.391	0.000105353	0.000801017
PLOD1	Q02809	PLOD1_HUMAN	-1.78623	15.9298	1.3515e-07	1.79582e-05
TXNDC5	Q8NBS9	TXND5_HUMAN	-1.78759	18.0291	1.26671e-07	1.79582e-05
FN1	P02751	FINC_HUMAN	-1.90557	18.8976	1.13321e-05	0.000198767
HSP90AB1	P08238	HS90B_HUMAN	-1.92959	18.2962	6.51362e-06	0.000138668
COPG1	Q9Y678	COPG1_HUMAN	-1.94103	16.2959	1.24808e-08	1.19566e-05
PDIA6	Q15084	PDIA6_HUMAN	-1.98718	16.3949	0.000116329	0.000844888
ILF2	Q12905	ILF2_HUMAN	-2.00384	17.3156	1.57908e-06	7.07679e-05
PDIA4	P13667	PDIA4_HUMAN	-2.10386	17.1803	3.56038e-06	0.000100179
P4HB	P07237	PDIA1_HUMAN	-2.1827	18.4887	5.15618e-07	3.79971e-05
ANP32A	P39687	AN32A_HUMAN	-2.34314	16.4183	2.43807e-05	0.000333667
TPP1	O14773	TPP1_HUMAN	-2.39408	15.9953	1.49964e-07	1.79582e-05
THBS1	P07996	TSP1_HUMAN	-2.49326	20.4214	0.000103849	0.000801017
DKK3	Q9UBP4	DKK3_HUMAN	-2.53668	16.3735	1.42152e-06	7.07679e-05
SET	Q01105	SET_HUMAN	-2.67807	17.3953	1.70131e-06	7.07679e-05
RPL10A	P62906	RL10A_HUMAN	-2.68498	17.6324	5.95e-08	1.77398e-05
CALR	P27797	CALR_HUMAN	-2.74266	18.2879	6.79929e-06	0.000141603
ACTA1	P68133	ACTS_HUMAN	-2.87593	18.0351	2.17538e-05	0.000315759
BGN	P21810	PGS1_HUMAN	-3.04597	16.191	0.000109675	0.000820851
HSPG2	P98160	PGBM_HUMAN	-3.0839	19.2464	1.7862e-05	0.000285196
PTX3	P26022	PTX3_HUMAN	-3.27912	17.5566	0.000159585	0.00106274
SPARC	P09486	SPRC_HUMAN	-3.36136	19.9187	8.94016e-08	1.77398e-05
