# Supplementary material for: Proteomic Profiling of Endothelial Cell Secretomes After Exposure to Calciprotein Particles Reveals Downregulation of Basement Membrane Assembly and Increased Release of Soluble CD59
Source: Int J Mol Sci. 2024 Oct 23;25(21):11382. doi: 10.3390/ijms252111382 (PMC11546392; doi:10.3390/ijms252111382)
Supplement: Supplementary file 1 [file ijms-25-11382-s001.zip › Datafile S4 (HCAEC CPP-S vs MPP).xlsx]

## Sheet: Raw
Gene.name	Name.of.protein	Number.of.protein	logFC	AveExpr	P.Value	adj.P.Val
FN1	P02751	FINC_HUMAN	-3.0307	18.8976	2.69371e-09	2.58058e-06
EHD2	Q9NZN4	EHD2_HUMAN	-2.28662	16.1733	4.69316e-08	1.49868e-05
COPG1	Q9Y678	COPG1_HUMAN	-1.6486	16.2959	4.6096e-08	1.49868e-05
CCN2	P29279	CCN2_HUMAN	-1.99846	20.2132	9.43138e-08	2.17364e-05
SPARC	P09486	SPRC_HUMAN	-3.26208	19.9187	1.13447e-07	2.17364e-05
CD59	P13987	CD59_HUMAN	2.85456	19.7042	1.65071e-07	2.63563e-05
SORD	Q00796	DHSO_HUMAN	1.21725	17.0707	3.13172e-07	4.28598e-05
LTBP2	Q14767	LTBP2_HUMAN	-2.35064	16.4281	3.62636e-07	4.34257e-05
PLOD1	Q02809	PLOD1_HUMAN	-1.52998	15.9298	4.59009e-07	4.41971e-05
DKK3	Q9UBP4	DKK3_HUMAN	-2.86915	16.3735	4.61347e-07	4.41971e-05
ST13	P50502	F10A1_HUMAN	-2.04386	17.4798	5.52924e-07	4.81547e-05
VIM	P08670	VIME_HUMAN	-1.60594	21.8209	6.7982e-07	5.03523e-05
LMNA	P02545	LMNA_HUMAN	-1.80865	18.918	7.24004e-07	5.03523e-05
MMP2	P08253	MMP2_HUMAN	-1.25816	18.1344	8.01302e-07	5.03523e-05
JPT1	Q9UK76	JUPI1_HUMAN	1.14569	17.2305	9.03915e-07	5.03523e-05
GBE1	Q04446	GLGB_HUMAN	1.26359	17.492	9.49811e-07	5.03523e-05
TFRC	P02786	TFR1_HUMAN	2.42034	16.6837	1.00764e-06	5.03523e-05
SSBP1	Q04837	SSBP_HUMAN	-1.14877	15.654	1.04314e-06	5.03523e-05
CHORDC1	Q9UHD1	CHRD1_HUMAN	1.32801	15.6727	1.06661e-06	5.03523e-05
PFAS	O15067	PUR4_HUMAN	1.08792	16.9732	1.09454e-06	5.03523e-05
DDT	P30046	DOPD_HUMAN	1.75925	17.5086	1.10376e-06	5.03523e-05
TXNDC5	Q8NBS9	TXND5_HUMAN	-1.31446	18.0291	1.41917e-06	5.83597e-05
POSTN	Q15063	POSTN_HUMAN	-1.6687	15.9216	1.42111e-06	5.83597e-05
MARCKSL1	P49006	MRP_HUMAN	1.2519	17.4142	1.48727e-06	5.83597e-05
YWHAB	P31946	1433B_HUMAN	-1.09009	18.0221	1.64479e-06	5.83597e-05
ADAM9	Q13443	ADAM9_HUMAN	-2.08119	15.8876	1.57606e-06	5.83597e-05
HRNR	Q86YZ3	HORN_HUMAN	1.59909	16.2762	1.62806e-06	5.83597e-05
RPS27A	P62979	RS27A_HUMAN	1.63782	20.0528	1.75131e-06	5.88283e-05
CD55	P08174	DAF_HUMAN	1.7402	16.7755	1.78765e-06	5.88283e-05
TINAGL1	Q9GZM7	TINAL_HUMAN	-1.72968	16.5262	1.84222e-06	5.88283e-05
DDAH1	O94760	DDAH1_HUMAN	1.0777	18.0149	2.08025e-06	6.42864e-05
HPRT1	P00492	HPRT_HUMAN	1.09782	16.8982	2.63022e-06	7.87422e-05
MARCKS	P29966	MARCS_HUMAN	1.24919	18.7275	2.75546e-06	7.99918e-05
RBMX	P38159	RBMX_HUMAN	0.861257	17.8639	3.06617e-06	8.63939e-05
ADA	P00813	ADA_HUMAN	0.836469	16.6887	3.21912e-06	8.81119e-05
P4HB	P07237	PDIA1_HUMAN	-1.45892	18.4887	3.89396e-06	0.000100822
PLOD2	O00469	PLOD2_HUMAN	-1.25745	16.0416	3.88093e-06	0.000100822
ANP32A	P39687	AN32A_HUMAN	-2.13722	16.4183	4.11516e-06	0.000102936
ENG	P17813	EGLN_HUMAN	1.02006	16.0721	4.19052e-06	0.000102936
PGD	P52209	6PGD_HUMAN	1.22943	18.974	4.80386e-06	0.000110415
ALCAM	Q13740	CD166_HUMAN	1.11367	17.4263	4.41799e-06	0.000105811
PGM3	O95394	AGM1_HUMAN	1.0038	15.9634	5.0773e-06	0.000113118
RPS8	P62241	RS8_HUMAN	-1.10117	15.64	4.84072e-06	0.000110415
TPP1	O14773	TPP1_HUMAN	-1.51612	15.9953	5.28533e-06	0.000115076
COPB2	P35606	COPB2_HUMAN	0.882136	16.9494	5.65582e-06	0.000117789
PDIA4	P13667	PDIA4_HUMAN	-1.59899	17.1803	5.53469e-06	0.000117789
CLSTN1	O94985	CSTN1_HUMAN	-2.04467	16.4797	5.83864e-06	0.000119009
LAMC1	P11047	LAMC1_HUMAN	-1.52398	17.6277	6.02768e-06	0.000120302
LMNB2	Q03252	LMNB2_HUMAN	-0.947874	16.9801	6.23735e-06	0.000121947
SERPINB1	P30740	ILEU_HUMAN	1.01214	16.4028	6.5674e-06	0.000122132
LMNB1	P20700	LMNB1_HUMAN	-1.00798	17.1297	6.37029e-06	0.000122055
THBS1	P07996	TSP1_HUMAN	-3.33185	20.4214	6.62929e-06	0.000122132
PPP2R2A	P63151	2ABA_HUMAN	-0.819946	15.5662	7.83716e-06	0.000136509
FSCN1	Q16658	FSCN1_HUMAN	0.724937	19.6213	7.29856e-06	0.000131925
GSN	P06396	GELS_HUMAN	-1.02041	18.1575	7.65377e-06	0.000135784
COL6A1	P12109	CO6A1_HUMAN	-1.15901	15.2336	8.31678e-06	0.00013978
TMSB10	P63313	TYB10_HUMAN	1.88683	21.9669	8.06308e-06	0.000137936
CBX3	Q13185	CBX3_HUMAN	-1.65275	16.4535	8.92399e-06	0.0001474
CALU	O43852	CALU_HUMAN	-0.966314	17.5519	9.30065e-06	0.000151017
P02769	P02769	ALBU_BOVIN	-0.879595	22.993	1.14115e-05	0.000173527
DDX1	Q92499	DDX1_HUMAN	-1.16684	16.1324	1.00572e-05	0.00016058
CAPZA2	P47755	CAZA2_HUMAN	-1.17463	15.9931	1.06821e-05	0.00016593
AKR1A1	P14550	AK1A1_HUMAN	1.32322	18.4869	1.07387e-05	0.00016593
CAST	P20810	ICAL_HUMAN	1.07072	17.8752	1.29003e-05	0.000193101
CRYL1	Q9Y2S2	CRYL1_HUMAN	-0.770612	15.4995	1.46411e-05	0.000210424
SHPK	Q9UHJ6	SHPK_HUMAN	2.01445	15.7644	1.39294e-05	0.000205298
SRSF1	Q07955	SRSF1_HUMAN	-1.75816	16.2851	1.47165e-05	0.000210424
EMD	P50402	EMD_HUMAN	0.984948	15.9896	1.51328e-05	0.000212711
SH3BGRL	O75368	SH3L1_HUMAN	1.43598	18.5852	1.537e-05	0.000212711
PTPRK	Q15262	PTPRK_HUMAN	1.51627	16.109	1.55425e-05	0.000212711
HSPG2	P98160	PGBM_HUMAN	-2.86786	19.2464	1.60585e-05	0.000216677
MEMO1	Q9Y316	MEMO1_HUMAN	1.7517	15.9121	1.65656e-05	0.000219773
NQO2	P16083	NQO2_HUMAN	1.29408	15.7744	1.67468e-05	0.000219773
NUCB1	Q02818	NUCB1_HUMAN	-1.79773	17.1057	1.71843e-05	0.000222467
MYL6	P60660	MYL6_HUMAN	-1.22039	18.975	1.78653e-05	0.0002282
FAH	P16930	FAAA_HUMAN	0.923103	16.2145	1.86555e-05	0.000232362
RPL5	P46777	RL5_HUMAN	-1.204	16.1455	1.86763e-05	0.000232362
RBBP4	Q09028	RBBP4_HUMAN	-1.16663	18.0456	2.07433e-05	0.000239423
RPA1	P27694	RFA1_HUMAN	-0.740963	14.9257	1.98254e-05	0.000239423
UAP1	Q16222	UAP1_HUMAN	0.984813	15.8281	2.05329e-05	0.000239423
FSTL1	Q12841	FSTL1_HUMAN	-1.93581	18.095	1.99173e-05	0.000239423
PEBP1	P30086	PEBP1_HUMAN	0.739669	19.8687	2.02497e-05	0.000239423
UCHL3	P15374	UCHL3_HUMAN	-1.14507	15.9379	2.03227e-05	0.000239423
NID1	P14543	NID1_HUMAN	-1.13364	16.1096	2.11655e-05	0.000241387
HEXA	P06865	HEXA_HUMAN	0.77146	17.7336	2.14648e-05	0.000241921
EFEMP1	Q12805	FBLN3_HUMAN	-1.44322	19.6773	2.19353e-05	0.000244349
H1-2	P16403	H12_HUMAN	1.32104	17.5855	2.39514e-05	0.00026374
IGFBP4	P22692	IBP4_HUMAN	-1.44218	17.6737	2.49474e-05	0.000271587
ESYT1	Q9BSJ8	ESYT1_HUMAN	0.931709	16.686	2.58043e-05	0.000277758
PNP	P00491	PNPH_HUMAN	1.06674	19.1189	2.70827e-05	0.000285348
IGFBP7	Q16270	IBP7_HUMAN	-1.02632	19.9216	2.71051e-05	0.000285348
GDI1	P31150	GDIA_HUMAN	0.621803	17.383	2.79436e-05	0.000290978
HSPB1	P04792	HSPB1_HUMAN	0.948231	18.3236	2.97552e-05	0.000304697
AKAP12	Q02952	AKA12_HUMAN	1.37438	17.0089	2.98972e-05	0.000304697
TGM2	P21980	TGM2_HUMAN	-1.06454	18.099	3.37606e-05	0.000336903
ESM1	Q9NQ30	ESM1_HUMAN	-1.63133	16.0561	3.19811e-05	0.000322505
IGLL5	B9A064	IGLL5_HUMAN	2.39368	16.6665	3.54073e-05	0.000349693
NCL	P19338	NUCL_HUMAN	-0.955947	17.7024	3.85121e-05	0.000376476
HSPA5	P11021	BIP_HUMAN	-1.77125	18.0477	4.12742e-05	0.000399401
P01834	P01834	IGKC_HUMAN	2.59363	17.6099	4.96577e-05	0.000457424
ANXA5	P08758	ANXA5_HUMAN	0.970884	16.6396	4.31769e-05	0.000413635
YWHAZ	P63104	1433Z_HUMAN	-1.34189	20.4411	4.71849e-05	0.00044338
PDIA3	P30101	PDIA3_HUMAN	-0.853765	18.845	4.72075e-05	0.00044338
MSN	P26038	MOES_HUMAN	-0.907725	19.2449	4.77911e-05	0.000444504
RAB7A	P51149	RAB7A_HUMAN	0.716348	17.0679	5.54358e-05	0.000501014
COL5A2	P05997	CO5A2_HUMAN	-1.18792	16.9463	5.06331e-05	0.000461967
CRIM1	Q9NZV1	CRIM1_HUMAN	-0.894256	16.6811	5.76851e-05	0.00051647
ACYP1	P07311	ACYP1_HUMAN	1.0625	16.2898	6.04306e-05	0.000535692
FKBP2	P26885	FKBP2_HUMAN	-0.712654	15.5482	6.47714e-05	0.000555674
RCN1	Q15293	RCN1_HUMAN	-0.698082	18.1464	6.09503e-05	0.000535692
ALDH9A1	P49189	AL9A1_HUMAN	0.576956	16.2328	6.54168e-05	0.000555674
SNX1	Q13596	SNX1_HUMAN	1.47507	16.0555	6.44078e-05	0.000555674
BST1	Q10588	BST1_HUMAN	1.21203	16.1864	6.5544e-05	0.000555674
ARCN1	P48444	COPD_HUMAN	-0.842908	17.1292	7.08802e-05	0.00058037
GNPDA1	P46926	GNPI1_HUMAN	0.763324	16.8988	6.91379e-05	0.000576269
CLU	P10909	CLUS_HUMAN	-1.60977	16.7254	6.91763e-05	0.000576269
RNASE1	P07998	RNAS1_HUMAN	-1.31406	17.7527	7.0724e-05	0.00058037
EPHB2	P29323	EPHB2_HUMAN	0.855306	15.7815	7.20031e-05	0.000584567
HNRNPR	O43390	HNRPR_HUMAN	-0.999722	15.8978	7.54363e-05	0.000607294
TIMP2	P16035	TIMP2_HUMAN	-1.71593	17.9005	7.79138e-05	0.000622012
DPP3	Q9NY33	DPP3_HUMAN	1.17789	17.8181	7.98065e-05	0.000631856
PYGL	P06737	PYGL_HUMAN	0.776136	16.5516	8.12873e-05	0.000638305
PIN4	Q9Y237	PIN4_HUMAN	0.88665	15.8429	8.59815e-05	0.000668804
PPP3CA	Q08209	PP2BA_HUMAN	1.20097	18.3506	8.73448e-05	0.000668804
CST3	P01034	CYTC_HUMAN	-1.19221	18.2807	8.7683e-05	0.000668804
NAXE	Q8NCW5	NNRE_HUMAN	1.22449	17.3137	8.79638e-05	0.000668804
AFP	P02771	FETA_HUMAN	2.29912	16.9551	9.36846e-05	0.000703549
LUC7L2	Q9Y383	LC7L2_HUMAN	-0.871149	14.9071	9.41953e-05	0.000703549
AAMDC	Q9H7C9	AAMDC_HUMAN	1.13311	16.6376	9.47367e-05	0.000703549
P01859	P01859	IGHG2_HUMAN	1.65488	17.3103	9.81994e-05	0.000719497
CLIC1	O00299	CLIC1_HUMAN	-1.15362	17.7821	9.83864e-05	0.000719497
DYNLRB1	Q9NP97	DLRB1_HUMAN	0.715839	16.969	0.000111112	0.000782686
DBI	P07108	ACBP_HUMAN	1.1795	19.0121	0.000109052	0.000778892
ITGA2	P17301	ITA2_HUMAN	0.796946	16.5068	0.00010474	0.000760159
TKT	P29401	TKT_HUMAN	0.706049	20.7505	0.000106134	0.000764481
ALYREF	Q86V81	THOC4_HUMAN	-0.545607	18.4424	0.000113539	0.000793944
YWHAG	P61981	1433G_HUMAN	-1.05066	18.887	0.00010976	0.000778892
EIF6	P56537	IF6_HUMAN	-0.810538	17.3154	0.000133421	0.000912558
YWHAQ	P27348	1433T_HUMAN	-1.1192	17.6813	0.000130314	0.00090464
TXNDC17	Q9BRA2	TXD17_HUMAN	1.3119	19.2025	0.00013187	0.000908863
ANXA2	P07355	ANXA2_HUMAN	1.41158	20.256	0.000134312	0.000912558
DUT	P33316	DUT_HUMAN	1.13242	15.6285	0.000139909	0.000943892
GPI	P06744	G6PI_HUMAN	1.67754	20.0245	0.000143332	0.000960227
ACP1	P24666	PPAC_HUMAN	1.66959	17.0856	0.00014764	0.000982218
MAN2B2	Q9Y2E5	MA2B2_HUMAN	0.722195	15.6062	0.00015751	0.00104065
PGM1	P36871	PGM1_HUMAN	0.695425	16.7174	0.000159637	0.00104748
GBA1	P04062	GBA1_HUMAN	-1.17828	16.0324	0.000164003	0.00106881
UBE2I	P63279	UBC9_HUMAN	1.01393	17.9587	0.00017098	0.00110675
PTX3	P26022	PTX3_HUMAN	-3.24069	17.5566	0.000173239	0.00111385
TIMP1	P01033	TIMP1_HUMAN	-1.12939	17.8837	0.000197609	0.00124581
RPE	Q96AT9	RPE_HUMAN	1.29728	15.3128	0.000184455	0.00117805
SWAP70	Q9UH65	SWP70_HUMAN	-0.554104	16.2945	0.000204266	0.00125856
RPLP2	P05387	RLA2_HUMAN	-1.28327	17.6325	0.000198966	0.00124581
CTSC	P53634	CATC_HUMAN	0.693123	17.3624	0.000198	0.00124581
PCNA	P12004	PCNA_HUMAN	-1.42699	16.212	0.000204942	0.00125856
KPRP	Q5T749	KPRP_HUMAN	1.30082	16.2493	0.000200403	0.00124666
MAN2B1	O00754	MA2B1_HUMAN	0.735383	17.2099	0.000218536	0.00133349
SET	Q01105	SET_HUMAN	-1.38693	17.3953	0.000220279	0.00133562
OTUB1	Q96FW1	OTUB1_HUMAN	-1.06492	15.9583	0.00022193	0.00133716
CXCL1	P09341	GROA_HUMAN	0.573269	15.7866	0.000247217	0.00143345
PPP1CA	P62136	PP1A_HUMAN	-0.880019	16.0735	0.000225668	0.00134516
LRRC59	Q96AG4	LRC59_HUMAN	1.29079	16.2296	0.000226065	0.00134516
HNRNPU	Q00839	HNRPU_HUMAN	-0.644489	17.4477	0.000239771	0.00140921
BLMH	Q13867	BLMH_HUMAN	0.929388	18.5509	0.000232574	0.00137534
STIP1	P31948	STIP1_HUMAN	-0.818519	17.5507	0.000243741	0.00142381
BGN	P21810	PGS1_HUMAN	-2.70854	16.191	0.000248384	0.00143345
PNPO	Q9NVS9	PNPO_HUMAN	-1.41839	15.6037	0.000256928	0.00147387
P20742	P20742	PZP_HUMAN	0.71919	17.1129	0.00028501	0.00158993
TGOLN2	O43493	TGON2_HUMAN	1.06453	15.5871	0.000266851	0.00152168
AHNAK2	Q8IVF2	AHNK2_HUMAN	-1.68544	17.9262	0.000269118	0.00152554
HNRNPM	P52272	HNRPM_HUMAN	-0.520457	19.5172	0.000322056	0.00167276
EIF2A	Q9BY44	EIF2A_HUMAN	0.871534	16.3539	0.000280959	0.00158328
GLOD4	Q9HC38	GLOD4_HUMAN	0.67481	18.7369	0.000285457	0.00158993
COPS4	Q9BT78	CSN4_HUMAN	-0.606522	15.5417	0.000287126	0.00158998
GCSH	P23434	GCSH_HUMAN	-1.10516	15.7589	0.000290208	0.00159066
HNRNPD	Q14103	HNRPD_HUMAN	-0.684422	18.1952	0.000290569	0.00159066
CCDC25	Q86WR0	CCD25_HUMAN	0.570088	15.6529	0.000320882	0.00167276
YWHAH	Q04917	1433F_HUMAN	-1.10723	18.0099	0.000298642	0.00162556
FKBP4	Q02790	FKBP4_HUMAN	-0.923215	16.5661	0.00031739	0.00167276
NSFL1C	Q9UNZ2	NSF1C_HUMAN	0.609696	16.7249	0.000323028	0.00167276
C3	P01024	CO3_HUMAN	-0.995216	17.0078	0.000315962	0.00167276
NCK1	P16333	NCK1_HUMAN	0.56075	16.0754	0.000306777	0.00166041
SND1	Q7KZF4	SND1_HUMAN	-0.72724	16.2287	0.000311728	0.00167276
RNPEP	Q9H4A4	AMPB_HUMAN	0.590039	18.0384	0.00032014	0.00167276
KRT1	P04264	K2C1_HUMAN	0.861414	21.5627	0.000313829	0.00167276
HIBADH	P31937	3HIDH_HUMAN	-1.32621	16.4649	0.000344873	0.00173889
CAPZB	P47756	CAPZB_HUMAN	-0.895435	17.1518	0.000325395	0.00167413
MDH1	P40925	MDHC_HUMAN	0.570072	19.3385	0.000326787	0.00167413
PGM2	Q96G03	PGM2_HUMAN	0.96788	17.4514	0.000354078	0.00177595
PARP1	P09874	PARP1_HUMAN	-0.710332	16.3127	0.000331987	0.00169172
YWHAE	P62258	1433E_HUMAN	-0.999842	20.6281	0.000337682	0.00171164
HSP90AB1	P08238	HS90B_HUMAN	-1.1029	18.2962	0.000369599	0.00181577
DDAH2	O95865	DDAH2_HUMAN	0.96507	18.3299	0.000357357	0.00178306
RAC1	P63000	RAC1_HUMAN	-0.939391	16.2702	0.000360627	0.00179006
PGAM1	P18669	PGAM1_HUMAN	0.70467	19.638	0.000366923	0.00181192
MAP1B	P46821	MAP1B_HUMAN	0.904882	17.4955	0.000375627	0.00183597
AGA	P20933	ASPG_HUMAN	0.59496	15.0986	0.000405432	0.00195178
DTD1	Q8TEA8	DTD1_HUMAN	0.693146	15.9718	0.000389766	0.00189541
SERPINB6	P35237	SPB6_HUMAN	0.750539	18.7142	0.000392035	0.00189682
HMGB1	P09429	HMGB1_HUMAN	-0.716088	18.669	0.00045602	0.00217347
RPL4	P36578	RL4_HUMAN	0.545942	15.4049	0.000516351	0.002413
TPM4	P67936	TPM4_HUMAN	-1.11659	19.7106	0.000450626	0.0021585
FLNA	P21333	FLNA_HUMAN	-0.758344	19.5906	0.000470572	0.00223172
HSP90B1	P14625	ENPL_HUMAN	-1.46271	17.1747	0.000489645	0.00231074
TXNL1	O43396	TXNL1_HUMAN	-1.19627	15.3146	0.000500077	0.0023484
MMP14	P50281	MMP14_HUMAN	0.794039	17.2009	0.000527882	0.00244305
HNRNPA1	P09651	ROA1_HUMAN	0.531189	19.232	0.000535867	0.00246808
APEH	P13798	ACPH_HUMAN	0.688392	16.975	0.000565868	0.00254652
ADI1	Q9BV57	MTND_HUMAN	0.768184	16.5781	0.00056883	0.00254652
TP53I3	Q53FA7	QORX_HUMAN	1.06613	17.621	0.000527313	0.00244305
CDH2	P19022	CADH2_HUMAN	0.713972	16.5653	0.000545007	0.00248627
AKR1C3	P42330	AK1C3_HUMAN	1.42171	17.5892	0.000543598	0.00248627
RPS3	P23396	RS3_HUMAN	-0.48767	16.3792	0.00055446	0.0025174
LAMA5	O15230	LAMA5_HUMAN	-0.715383	16.5375	0.000571505	0.00254652
CYTL1	Q9NRR1	CYTL1_HUMAN	-1.28021	15.524	0.000571465	0.00254652
CIAPIN1	Q6FI81	CPIN1_HUMAN	0.565712	15.7874	0.00059609	0.00263159
PCDH1	Q08174	PCDH1_HUMAN	-0.916719	16.5778	0.000591352	0.00262275
SUMF2	Q8NBJ7	SUMF2_HUMAN	0.830833	17.1644	0.000607322	0.00265913
CUL4B	Q13620	CUL4B_HUMAN	0.430697	15.6099	0.000627946	0.00272882
ATOX1	O00244	ATOX1_HUMAN	1.04361	17.5227	0.000607881	0.00265913
CAT	P04040	CATA_HUMAN	0.69221	16.593	0.000632403	0.00272882
BUB3	O43684	BUB3_HUMAN	-0.554231	15.4603	0.000806283	0.0033151
PSMB1	P20618	PSB1_HUMAN	0.568669	17.6338	0.000671057	0.00286997
RAN	P62826	RAN_HUMAN	-0.639534	17.4657	0.000633464	0.00272882
WDR5	P61964	WDR5_HUMAN	-0.912916	16.2924	0.000635204	0.00272882
DCTN2	Q13561	DCTN2_HUMAN	0.857231	15.5406	0.00106204	0.00398906
REXO2	Q9Y3B8	ORN_HUMAN	-0.454614	15.9881	0.00068002	0.00289537
ANP32B	Q92688	AN32B_HUMAN	-1.20189	16.2737	0.000692527	0.00292239
BLVRB	P30043	BLVRB_HUMAN	0.960686	15.9806	0.000694279	0.00292239
FKBP1A	P62942	FKB1A_HUMAN	1.07974	20.8667	0.000695516	0.00292239
IQGAP1	P46940	IQGA1_HUMAN	-0.632847	17.1136	0.000742182	0.00309135
NRCAM	Q92823	NRCAM_HUMAN	0.550472	16.9848	0.000709533	0.00296826
SCARF1	Q14162	SREC_HUMAN	0.644618	15.586	0.00086917	0.00344304
CTNNA1	P35221	CTNA1_HUMAN	-0.691966	16.5065	0.000748117	0.00310258
NAGLU	P54802	ANAG_HUMAN	0.469547	16.6888	0.000814198	0.00333334
AHSG	P02765	FETUA_HUMAN	-1.38488	19.2372	0.000803766	0.0033151
ADSS2	P30520	PURA2_HUMAN	0.610686	17.4132	0.000824454	0.0033566
CORO1B	Q9BR76	COR1B_HUMAN	-1.18425	16.2293	0.000826886	0.0033566
P01857	P01857	IGHG1_HUMAN	2.13638	17.7145	0.000839555	0.00337939
GPX4	P36969	GPX4_HUMAN	-0.40699	15.7297	0.000836341	0.00337939
HNRNPH1	P31943	HNRH1_HUMAN	0.685433	16.3325	0.000864432	0.00344304
CSTB	P04080	CYTB_HUMAN	0.863447	18.5605	0.00086954	0.00344304
PPIL1	Q9Y3C6	PPIL1_HUMAN	0.777722	16.8554	0.000885387	0.00349054
CCN1	O00622	CCN1_HUMAN	-0.988913	17.2742	0.000869746	0.00344304
CCT8	P50990	TCPQ_HUMAN	-0.731033	17.149	0.000957396	0.0037133
B2M	P61769	B2MG_HUMAN	-0.684129	19.9746	0.000974223	0.00376044
VAMP3	Q15836	VAMP3_HUMAN	0.772165	17.0237	0.000946165	0.0036997
HDGF	P51858	HDGF_HUMAN	-1.34801	17.0746	0.000981325	0.00376044
MDH2	P40926	MDHM_HUMAN	-0.79452	19.7454	0.000943734	0.0036997
HSPA1A	P0DMV8	HS71A_HUMAN	-0.389963	16.9231	0.000956509	0.0037133
SH3BGRL3	Q9H299	SH3L3_HUMAN	1.24902	20.2463	0.000978228	0.00376044
NRDC	O43847	NRDC_HUMAN	-1.25336	15.391	0.000998164	0.00380973
LYPLA1	O75608	LYPA1_HUMAN	-0.621379	16.229	0.00111472	0.00409157
ILF2	Q12905	ILF2_HUMAN	-0.813213	17.3156	0.00103581	0.00392216
H3C1	P68431	H31_HUMAN	-0.561972	18.0092	0.00115389	0.00420314
MMRN1	Q13201	MMRN1_HUMAN	-1.29861	17.2711	0.00106597	0.00398906
GOT1	P17174	AATC_HUMAN	1.2112	17.3114	0.00102294	0.00388879
SOD1	P00441	SODC_HUMAN	0.836279	20.7852	0.00105794	0.00398906
STMN1	P16949	STMN1_HUMAN	0.459191	19.1598	0.00108822	0.00405649
FXR1	P51114	FXR1_HUMAN	1.1537	15.7324	0.00110031	0.00408563
MT2A	P02795	MT2_HUMAN	0.910461	21.348	0.00110759	0.00409148
WDR1	O75083	WDR1_HUMAN	0.855499	20.2415	0.00111042	0.00409148
HMGB2	P26583	HMGB2_HUMAN	-1.01457	16.7968	0.00115156	0.00420314
CTNNB1	P35222	CTNB1_HUMAN	-0.636437	15.3052	0.00118699	0.00430734
VWF	P04275	VWF_HUMAN	-1.38405	19.5869	0.00119165	0.00430794
USP5	P45974	UBP5_HUMAN	-0.847951	15.1837	0.00121997	0.00438036
PABPN1	Q86U42	PABP2_HUMAN	-0.684008	15.837	0.00122083	0.00438036
NEDD8	Q15843	NEDD8_HUMAN	1.00556	17.9304	0.00129313	0.00462247
FHL2	Q14192	FHL2_HUMAN	-1.01418	15.2315	0.00130487	0.00464708
AP2A1	O95782	AP2A1_HUMAN	-0.78993	17.7086	0.00148005	0.00517477
NUCKS1	Q9H1E3	NUCKS_HUMAN	-1.13457	16.3446	0.00136616	0.00484733
HIBCH	Q6NVY1	HIBCH_HUMAN	0.39198	16.605	0.00153428	0.00530628
PGP	A6NDG6	PGP_HUMAN	0.600938	16.5127	0.00140292	0.00495941
CTBS	Q01459	DIAC_HUMAN	0.773653	15.6486	0.00164667	0.00553513
GLO1	Q04760	LGUL_HUMAN	0.876784	17.39	0.00143296	0.00504535
NUTF2	P61970	NTF2_HUMAN	1.19743	18.541	0.00143777	0.00504535
EFNB1	P98172	EFNB1_HUMAN	1.11667	17.8445	0.00151651	0.00528296
HSP90AA1	P07900	HS90A_HUMAN	-1.19591	19.3363	0.00153002	0.00530628
HMGN2	P05204	HMGN2_HUMAN	0.713655	18.2143	0.00155423	0.00535594
HEBP2	Q9Y5Z4	HEBP2_HUMAN	0.728614	18.1184	0.00158791	0.00543291
DDX39B	Q13838	DX39B_HUMAN	-0.815096	17.2981	0.0015775	0.00541663
PAICS	P22234	PUR6_HUMAN	0.510894	16.3955	0.00162463	0.00551913
QSOX1	O00391	QSOX1_HUMAN	-1.05571	17.5413	0.00160719	0.00547931
MYH10	P35580	MYH10_HUMAN	-0.508231	15.6585	0.00163456	0.00552267
CKAP5	Q14008	CKAP5_HUMAN	-0.48526	15.4894	0.00175953	0.00581253
E9PAV3	E9PAV3	NACAM_HUMAN	-0.79274	16.9188	0.0016372	0.00552267
CAND1	Q86VP6	CAND1_HUMAN	-0.785378	17.3838	0.00170771	0.00570031
WFS1	O76024	WFS1_HUMAN	-0.771967	15.721	0.00172065	0.00571879
DLST	P36957	ODO2_HUMAN	-0.712937	17.3841	0.00170572	0.00570031
MANF	P55145	MANF_HUMAN	-0.405193	17.0258	0.00172519	0.00571879
SEC31A	O94979	SC31A_HUMAN	-0.420936	15.077	0.00182151	0.00593538
C11orf54	Q9H0W9	CK054_HUMAN	1.1192	16.3712	0.00183491	0.00595879
BASP1	P80723	BASP1_HUMAN	0.739913	19.4583	0.0017842	0.00587375
SUPT16H	Q9Y5B9	SP16H_HUMAN	-0.797773	16.0084	0.00179339	0.00588378
LDHB	P07195	LDHB_HUMAN	0.390636	20.2455	0.00180825	0.00591231
ADH5	P11766	ADHX_HUMAN	0.73822	16.5806	0.00186976	0.00605147
S100A10	P60903	S10AA_HUMAN	0.894456	17.2146	0.00188518	0.00608083
F11R	Q9Y624	JAM1_HUMAN	0.981894	16.4253	0.00197207	0.00633975
NIBAN2	Q96TA1	NIBA2_HUMAN	0.524056	16.0823	0.00215298	0.00687517
CAPZA1	P52907	CAZA1_HUMAN	-1.08155	17.5384	0.00200959	0.00643875
CD44	P16070	CD44_HUMAN	0.661524	17.5844	0.00217055	0.00690827
LXN	Q9BS40	LXN_HUMAN	0.442219	16.5134	0.00273156	0.00833388
LAMA4	Q16363	LAMA4_HUMAN	-0.981724	17.2508	0.00231915	0.00735678
EEF1G	P26641	EF1G_HUMAN	0.663989	18.4896	0.00239619	0.00752639
VASP	P50552	VASP_HUMAN	0.394452	16.2444	0.00250632	0.00772211
PSAT1	Q9Y617	SERC_HUMAN	0.786522	16.5195	0.00237527	0.00749805
PRKAR1A	P10644	KAP0_HUMAN	0.44825	16.7608	0.00237934	0.00749805
CD9	P21926	CD9_HUMAN	0.786988	17.3203	0.00243073	0.00758021
EIF5B	O60841	IF2P_HUMAN	0.739826	15.7977	0.00338264	0.00975604
PLS3	P13797	PLST_HUMAN	0.619984	19.1362	0.00241458	0.00755937
PA2G4	Q9UQ80	PA2G4_HUMAN	-1.0202	17.0242	0.00243706	0.00758021
HMOX1	P09601	HMOX1_HUMAN	0.638014	16.1406	0.00249138	0.00772211
PSMD11	O00231	PSD11_HUMAN	-0.794527	19.9214	0.00250686	0.00772211
CAPN2	P17655	CAN2_HUMAN	-0.991131	16.8643	0.00255379	0.00784145
RO60	P10155	RO60_HUMAN	-0.573421	17.2353	0.00288704	0.00867016
TEK	Q02763	TIE2_HUMAN	0.584168	15.9092	0.00272255	0.0083329
EHD1	Q9H4M9	EHD1_HUMAN	-0.634381	16.6284	0.00275156	0.00836824
RPL6	Q02878	RL6_HUMAN	0.37472	16.0638	0.00290095	0.00868471
PSMA7	O14818	PSA7_HUMAN	0.452274	18.1056	0.00303516	0.00895161
TWF2	Q6IBS0	TWF2_HUMAN	0.515153	16.474	0.00299593	0.00891335
SYNCRIP	O60506	HNRPQ_HUMAN	-0.797395	17.2965	0.00283293	0.00858844
TALDO1	P37837	TALDO_HUMAN	0.468122	19.9368	0.00284921	0.00860217
HMOX2	P30519	HMOX2_HUMAN	0.620206	15.7427	0.0030104	0.00892868
ALDOA	P04075	ALDOA_HUMAN	0.574082	19.9128	0.00285542	0.00860217
TUBB4B	P68371	TBB4B_HUMAN	-0.730627	16.96	0.00321105	0.0093501
G6PD	P11413	G6PD_HUMAN	-0.905609	16.2532	0.0029764	0.00888284
MRC2	Q9UBG0	MRC2_HUMAN	-0.48744	15.871	0.00309596	0.00909796
CMBL	Q96DG6	CMBL_HUMAN	0.6688	16.1946	0.00303682	0.00895161
PCNP	Q8WW12	PCNP_HUMAN	0.815475	17.4501	0.00317172	0.00929208
C1QTNF5	Q9BXJ0	C1QT5_HUMAN	-1.31237	18.1996	0.00319127	0.00932085
TPI1	P60174	TPIS_HUMAN	0.6965	21.4717	0.00325961	0.00943632
UBE2D3	P61077	UB2D3_HUMAN	0.733741	17.4313	0.00326036	0.00943632
FUBP1	Q96AE4	FUBP1_HUMAN	-0.427076	16.3708	0.00343176	0.00984318
AFDN	P55196	AFAD_HUMAN	0.606946	16.146	0.00344801	0.00986029
SSB	P05455	LA_HUMAN	-0.693285	16.5906	0.00348164	0.00992681
NASP	P49321	NASP_HUMAN	-0.606526	16.3431	0.00339119	0.00975604
EIF3CL	B5ME19	EIFCL_HUMAN	-0.348651	16.4166	0.00356953	0.0101193
SERPINB8	P50452	SPB8_HUMAN	-0.589462	16.0283	0.00357027	0.0101193
PDIA6	Q15084	PDIA6_HUMAN	-1.16642	16.3949	0.00359139	0.0101222
LGALS3	P17931	LEG3_HUMAN	0.976738	16.5947	0.00359244	0.0101222
NRP1	O14786	NRP1_HUMAN	0.533441	16.5411	0.00399917	0.0110157
TMOD3	Q9NYL9	TMOD3_HUMAN	0.421969	16.8878	0.00368985	0.0103662
FTH1	P02794	FRIH_HUMAN	1.11426	16.0206	0.00377608	0.0105774
VAPB	O95292	VAPB_HUMAN	0.836814	16.6243	0.00379239	0.0105922
CALR	P27797	CALR_HUMAN	-1.07942	18.2879	0.00388114	0.0107772
HSPA9	P38646	GRP75_HUMAN	-0.889447	17.2592	0.00385644	0.0107397
SCRN2	Q96FV2	SCRN2_HUMAN	-0.435185	15.5605	0.00390724	0.0108183
CAVIN2	O95810	CAVN2_HUMAN	0.494267	17.5924	0.00437161	0.0118072
DHX15	O43143	DHX15_HUMAN	-0.518223	15.5904	0.00400151	0.0110157
PPM1G	O15355	PPM1G_HUMAN	0.750097	16.1917	0.00441833	0.0118565
RHOA	P61586	RHOA_HUMAN	-0.384471	15.7615	0.00477842	0.0127159
HDGFL2	Q7Z4V5	HDGR2_HUMAN	-0.931355	16.7078	0.00420086	0.0115019
GORASP2	Q9H8Y8	GORS2_HUMAN	1.05235	17.703	0.00420217	0.0115019
HIP1R	O75146	HIP1R_HUMAN	0.435047	15.7371	0.00423444	0.0115572
SPTAN1	Q13813	SPTN1_HUMAN	-0.754631	17.7169	0.00437994	0.0118072
SNRNP200	O75643	U520_HUMAN	-0.607343	15.7568	0.00430438	0.0117148
ILF3	Q12906	ILF3_HUMAN	-1.0945	18.2249	0.00436951	0.0118072
HSPA8	P11142	HSP7C_HUMAN	-0.858673	19.1157	0.00438765	0.0118072
CAV1	Q03135	CAV1_HUMAN	1.59197	17.9011	0.00454093	0.0121514
KRT5	P13647	K2C5_HUMAN	1.41422	18.5959	0.0047415	0.0126528
CLIC4	Q9Y696	CLIC4_HUMAN	-0.507213	17.7549	0.00487258	0.0129305
UFD1	Q92890	UFD1_HUMAN	0.664811	16.6567	0.00499928	0.0132301
JPT2	Q9H910	JUPI2_HUMAN	0.617908	16.8116	0.00502121	0.0132516
ACTG1	P63261	ACTG_HUMAN	-0.899867	21.6423	0.00534435	0.0140271
PDLIM5	Q96HC4	PDLI5_HUMAN	0.592782	17.4658	0.00530627	0.0139654
YBX3	P16989	YBOX3_HUMAN	0.497943	16.2621	0.00586451	0.0150219
HCLS1	P14317	HCLS1_HUMAN	1.13431	17.337	0.00538022	0.0140826
ABHD14B	Q96IU4	ABHEB_HUMAN	0.944489	16.4817	0.00548284	0.0143121
TUBA1A	Q71U36	TBA1A_HUMAN	-0.611631	18.4078	0.0063263	0.0159071
LAMB1	P07942	LAMB1_HUMAN	-0.985799	17.7506	0.00554171	0.0144265
PTPN11	Q06124	PTN11_HUMAN	-0.312273	15.7465	0.00585692	0.0150219
HAGH	Q16775	GLO2_HUMAN	0.759234	16.6836	0.00566608	0.0147103
HEXB	P07686	HEXB_HUMAN	0.43458	18.7205	0.00569089	0.0147348
ASL	P04424	ARLY_HUMAN	0.774173	16.3985	0.00604201	0.0153943
NIT2	Q9NQR4	NIT2_HUMAN	0.458554	15.68	0.00575061	0.0148493
EZR	P15311	EZRI_HUMAN	0.493059	17.0951	0.00610651	0.0155173
ERAP2	Q6P179	ERAP2_HUMAN	-0.610539	15.9721	0.00581865	0.0149846
TPM1	P09493	TPM1_HUMAN	-0.573863	16.4096	0.00590892	0.0150953
H4C9	P62805	H4_HUMAN	-1.68134	18.7192	0.00653292	0.0163836
CFL2	Q9Y281	COF2_HUMAN	0.972754	17.2965	0.00616275	0.0156188
MAP1S	Q66K74	MAP1S_HUMAN	0.577631	14.6767	0.00691296	0.0171127
RPLP1	P05386	RLA1_HUMAN	-0.555214	17.1545	0.00682095	0.0170169
PSMD12	O00232	PSD12_HUMAN	-0.756862	15.4011	0.00626324	0.0158316
EIF4A2	Q14240	IF4A2_HUMAN	-1.14756	14.9383	0.00631245	0.0159071
DNASE2	O00115	DNS2A_HUMAN	0.532977	18.1184	0.00657675	0.0164505
CDH13	P55290	CAD13_HUMAN	0.369687	17.6978	0.00685948	0.0170685
AP2M1	Q96CW1	AP2M1_HUMAN	-0.87516	15.6231	0.00691101	0.0171127
GALNS	P34059	GALNS_HUMAN	0.409733	16.7814	0.00698791	0.0172537
ALDH2	P05091	ALDH2_HUMAN	-0.306129	15.3115	0.00828713	0.0197982
RPS12	P25398	RS12_HUMAN	-0.491964	16.8033	0.00724016	0.0178305
GANAB	Q14697	GANAB_HUMAN	-0.374784	15.7847	0.00727441	0.0178689
PLAUR	Q03405	UPAR_HUMAN	0.611628	16.0533	0.00735104	0.018011
GRN	P28799	GRN_HUMAN	-0.554522	19.7188	0.00739491	0.0180723
ABCF1	Q8NE71	ABCF1_HUMAN	-0.563227	15.3085	0.00786495	0.0191119
FKBP3	Q00688	FKBP3_HUMAN	0.594533	16.8851	0.00787933	0.0191119
PGK1	P00558	PGK1_HUMAN	0.769178	20.4607	0.00788016	0.0191119
CARS1	P49589	SYCC_HUMAN	-0.340258	16.3889	0.00814847	0.0196136
PSMA1	P25786	PSA1_HUMAN	0.409232	18.474	0.00803019	0.019399
PTPA	Q15257	PTPA_HUMAN	0.998454	17.0842	0.00803905	0.019399
LGALS9	O00182	LEG9_HUMAN	0.890041	15.6927	0.00836492	0.0198848
BPNT1	O95861	BPNT1_HUMAN	0.364615	16.639	0.00972196	0.0224967
MYL12A	O14950	ML12B_HUMAN	-0.966684	17.0646	0.00823623	0.0197742
KRT7	P08729	K2C7_HUMAN	0.435997	17.3839	0.00825644	0.0197742
GAPDH	P04406	G3P_HUMAN	0.927134	22.3983	0.00834782	0.0198848
HLA-C	P10321	HLAC_HUMAN	-0.317372	15.7864	0.00871607	0.0205665
JUP	P14923	PLAK_HUMAN	1.03131	16.2113	0.00847895	0.020106
RPL10A	P62906	RL10A_HUMAN	-0.491528	17.6324	0.00911164	0.0213806
S100A6	P06703	S10A6_HUMAN	0.399955	15.3622	0.00863232	0.0204192
AP2A2	O94973	AP2A2_HUMAN	-0.299105	16.1221	0.00912805	0.0213806
DAG1	Q14118	DAG1_HUMAN	0.698982	16.7986	0.00918872	0.021418
MCAM	P43121	MUC18_HUMAN	0.576344	20.0166	0.00902008	0.0212315
DSG1	Q02413	DSG1_HUMAN	1.25801	16.2036	0.0109069	0.0248781
GYG1	P46976	GLYG_HUMAN	0.473353	16.096	0.0091584	0.0213994
COL4A2	P08572	CO4A2_HUMAN	-0.635094	16.2513	0.00935748	0.0217584
ITIH2	P19823	ITIH2_HUMAN	-0.572041	16.6456	0.00950266	0.0220425
FDPS	P14324	FPPS_HUMAN	0.698499	17.5631	0.0100471	0.0231931
CEP170	Q5SW79	CE170_HUMAN	0.506488	16.5327	0.0103392	0.0238101
ARHGDIA	P52565	GDIR1_HUMAN	-0.437306	19.0934	0.0105805	0.0243073
CTSZ	Q9UBR2	CATZ_HUMAN	-0.335132	17.1138	0.0117218	0.0265471
AHCY	P23526	SAHH_HUMAN	0.411316	17.351	0.0107384	0.0246072
SH3KBP1	Q96B97	SH3K1_HUMAN	0.506117	15.4181	0.0107625	0.0246072
RANBP2	P49792	RBP2_HUMAN	0.317767	16.1562	0.0118898	0.0268641
DPP7	Q9UHL4	DPP2_HUMAN	0.802928	17.0245	0.0111148	0.0252921
BSG	P35613	BASI_HUMAN	0.565418	16.9422	0.011601	0.0263359
S100A13	Q99584	S10AD_HUMAN	0.432885	19.3229	0.0119474	0.0269309
CALD1	Q05682	CALD1_HUMAN	0.597488	18.2497	0.0121167	0.0272484
NPC2	P61916	NPC2_HUMAN	0.542385	18.4918	0.0124836	0.0280077
S100A16	Q96FQ6	S10AG_HUMAN	0.361507	16.5179	0.0131764	0.0293558
GDI2	P50395	GDIB_HUMAN	0.496483	19.2544	0.012723	0.028478
ZNF185	O15231	ZN185_HUMAN	0.740369	17.4097	0.0131002	0.0292541
SF3B1	O75533	SF3B1_HUMAN	-0.355214	16.1609	0.0141745	0.0314333
PRNP	P04156	PRIO_HUMAN	0.551537	16.6849	0.0134937	0.029993
LTF	P02788	TRFL_HUMAN	1.0349	19.8409	0.0155695	0.033899
ACTA1	P68133	ACTS_HUMAN	1.07938	18.0351	0.0151586	0.0332311
MACF1	Q9UPN3	MACF1_HUMAN	-0.336973	16.2223	0.014867	0.0326666
CFH	P08603	CFAH_HUMAN	-1.19012	16.9737	0.0144091	0.0318798
VAT1	Q99536	VAT1_HUMAN	-0.642279	16.9966	0.0146914	0.0323869
PSMD4	P55036	PSMD4_HUMAN	-0.438726	16.0924	0.014706	0.0323869
NARS1	O43776	SYNC_HUMAN	0.564162	16.7741	0.0198951	0.0411652
THOP1	P52888	THOP1_HUMAN	0.460399	16.3294	0.0154693	0.0337575
CFL1	P23528	COF1_HUMAN	0.41512	20.7642	0.0152029	0.033252
MYH9	P35579	MYH9_HUMAN	-0.341854	19.3539	0.01632	0.0352067
HNRNPL	P14866	HNRPL_HUMAN	-0.486609	16.7793	0.0165062	0.035455
PARK7	Q99497	PARK7_HUMAN	0.293857	19.5501	0.0158389	0.0344073
PCBP2	Q15366	PCBP2_HUMAN	-0.440101	16.3745	0.0159462	0.0345622
KARS1	Q15046	SYK_HUMAN	0.258942	16.3045	0.0187087	0.0390478
DYNC1I2	Q13409	DC1I2_HUMAN	0.691192	17.7453	0.0161454	0.034915
PAFAH1B1	P43034	LIS1_HUMAN	0.308095	17.5087	0.0179823	0.0378783
TNKS1BP1	Q9C0C2	TB182_HUMAN	0.52718	15.9258	0.0163538	0.0352067
HARS1	P12081	HARS1_HUMAN	0.604948	16.6524	0.0165887	0.0355524
GSR	P00390	GSHR_HUMAN	0.396442	17.5704	0.0168728	0.0360807
LDHA	P00338	LDHA_HUMAN	0.760135	20.1197	0.0170278	0.036331
PSAP	P07602	SAP_HUMAN	-0.513202	20.8848	0.0170681	0.0363362
PALM2AKAP2	Q9Y2D5	PLAK2_HUMAN	0.479826	16.0612	0.0173994	0.0369593
ENO2	P09104	ENOG_HUMAN	0.349783	16.5048	0.0174859	0.0370608
GMPR2	Q9P2T1	GMPR2_HUMAN	-0.208293	15.8665	0.0177961	0.0376351
COX6B1	P14854	CX6B1_HUMAN	-0.257387	16.9346	0.0180129	0.0378783
STX7	O15400	STX7_HUMAN	-0.550011	17.0825	0.0180297	0.0378783
APOA1	P02647	APOA1_HUMAN	0.788543	17.3943	0.0181033	0.0379497
RTN4	Q9NQC3	RTN4_HUMAN	0.638055	18.0354	0.0183538	0.0383908
EIF3I	Q13347	EIF3I_HUMAN	0.305639	15.6881	0.0187967	0.0391461
ARPP19	P56211	ARP19_HUMAN	0.712332	15.5503	0.018884	0.0392427
CTSL	P07711	CATL1_HUMAN	-0.618406	16.1641	0.0192035	0.0398203
PGLS	O95336	6PGL_HUMAN	0.367801	17.5652	0.0201048	0.0415095
IPO7	O95373	IPO7_HUMAN	-0.370282	15.7783	0.0205468	0.0423309
FABP4	P15090	FABP4_HUMAN	0.888772	18.594	0.0206967	0.0425482
DNPEP	Q9ULA0	DNPEP_HUMAN	0.900062	15.925	0.0207449	0.042556
COL18A1	P39060	COIA1_HUMAN	-0.615767	16.5908	0.0208864	0.0427546
FHL1	Q13642	FHL1_HUMAN	-0.547064	17.2157	0.0217171	0.0443602
ITGA5	P08648	ITA5_HUMAN	0.497743	16.9064	0.0223998	0.0456576
APLP2	Q06481	APLP2_HUMAN	-0.357385	16.2179	0.022678	0.0461263
PPP5C	P53041	PPP5_HUMAN	-0.505106	16.3741	0.0230196	0.0467219
DYNC1LI2	O43237	DC1L2_HUMAN	0.500781	16.3411	0.0231627	0.0469131
APEX1	P27695	APEX1_HUMAN	0.490814	18.2016	0.0234032	0.0471769
CPPED1	Q9BRF8	CPPED_HUMAN	-0.302497	18.2086	0.0234131	0.0471769
TLN1	Q9Y490	TLN1_HUMAN	-0.623813	17.0773	0.0234407	0.0471769
BOLA2	Q9H3K6	BOLA2_HUMAN	0.61379	16.7884	0.0238556	0.0479113
ME1	P48163	MAOX_HUMAN	0.847277	15.6401	0.0245382	0.049179
HNRNPF	P52597	HNRPF_HUMAN	0.325202	16.5521	0.0254121	0.0507183
EIF4H	Q15056	IF4H_HUMAN	0.661028	16.1824	0.0254686	0.0507254
ACTN1	P12814	ACTN1_HUMAN	-0.464903	20.1347	0.0253932	0.0507183
CAPNS1	P04632	CPNS1_HUMAN	-0.650856	16.0258	0.0278065	0.0552669
TUBB	P07437	TBB5_HUMAN	-0.442256	17.9386	0.0319059	0.0619998
HNRNPAB	Q99729	ROAA_HUMAN	0.343466	16.4785	0.028112	0.0557584
ATP1A1	P05023	AT1A1_HUMAN	0.89264	16.4676	0.0281727	0.0557634
TMSB4X	P62328	TYB4_HUMAN	0.944727	22.8661	0.999992	0.999992
EDF1	O60869	EDF1_HUMAN	0.440358	16.2218	0.0289056	0.0570961
ARSA	P15289	ARSA_HUMAN	-0.215755	16.826	0.0300281	0.0588281
ECM1	Q16610	ECM1_HUMAN	-0.512053	15.5915	0.0295459	0.0582407
SERPINE1	P05121	PAI1_HUMAN	-0.340207	20.5152	0.0296083	0.0582438
TXN	P10599	THIO_HUMAN	0.58407	19.4602	0.0297817	0.0584649
HGS	O14964	HGS_HUMAN	-0.410069	15.4461	0.0327312	0.0632187
DSTN	P60981	DEST_HUMAN	0.32433	16.7297	0.0388599	0.0725688
PXN	P49023	PAXI_HUMAN	0.46678	15.8161	0.0322011	0.0624467
HNRNPA2B1	P22626	ROA2_HUMAN	0.384855	18.5274	0.0308693	0.0603526
CYRIB	Q9NUQ9	CYRIB_HUMAN	0.820769	16.3376	0.0311846	0.0608449
RPSA	P08865	RSSA_HUMAN	-0.47974	16.6964	0.0341794	0.0657507
PCBP1	Q15365	PCBP1_HUMAN	-0.713799	16.6645	0.0315931	0.0615166
DPYSL3	Q14195	DPYL3_HUMAN	-0.411369	16.2688	0.0327006	0.0632187
RNH1	P13489	RINI_HUMAN	-0.351376	17.2236	0.0338424	0.0652334
COPE	O14579	COPE_HUMAN	-0.628705	15.6357	0.0344787	0.0661935
RAB5C	P51148	RAB5C_HUMAN	0.226092	15.8811	0.0386835	0.072522
FLNC	Q14315	FLNC_HUMAN	-0.281456	18.7722	0.035595	0.0682
SOD2	P04179	SODM_HUMAN	0.534363	16.5348	0.0356963	0.0682575
PSME1	Q06323	PSME1_HUMAN	-0.625126	16.1247	0.0358495	0.068414
ELOC	Q15369	ELOC_HUMAN	-0.250806	16.303	0.0366805	0.069309
CBR1	P16152	CBR1_HUMAN	0.44033	17.5848	0.0364515	0.0690129
MTPN	P58546	MTPN_HUMAN	-0.391176	18.7364	0.0362593	0.0690129
TXNDC12	O95881	TXD12_HUMAN	0.810035	15.9957	0.0363811	0.0690129
SIAE	Q9HAT2	SIAE_HUMAN	-0.458215	17.1214	0.036437	0.0690129
PCBD1	P61457	PHS_HUMAN	0.817768	16.4301	0.0367526	0.069309
CCL14	Q16627	CCL14_HUMAN	0.276262	17.405	0.0394092	0.0734514
XPO1	O14980	XPO1_HUMAN	-0.776886	15.5736	0.0378106	0.0711642
KRT10	P13645	K1C10_HUMAN	1.10573	20.3683	0.0385853	0.0724799
TF	P02787	TRFE_HUMAN	1.56456	16.8739	0.0387923	0.0725688
TBCB	Q99426	TBCB_HUMAN	0.339522	15.3786	0.0790801	0.129281
ZYX	Q15942	ZYX_HUMAN	-0.472491	16.7436	0.0399285	0.0742747
PFN2	P35080	PROF2_HUMAN	-0.468722	16.8952	0.0430468	0.0794194
ARPC2	O15144	ARPC2_HUMAN	0.589954	17.2104	0.0401277	0.0745006
MAPK1	P28482	MK01_HUMAN	0.724594	15.5627	0.0404704	0.0749917
TRIP10	Q15642	CIP4_HUMAN	-0.478651	15.6041	0.040999	0.0758244
PHPT1	Q9NRX4	PHP14_HUMAN	0.566113	18.3718	0.0431086	0.0794194
G3BP1	Q13283	G3BP1_HUMAN	-0.474364	16.1839	0.0433257	0.079666
HYPK	Q9NX55	HYPK_HUMAN	0.860778	16.5441	0.0434612	0.0797621
PRKCSH	P14314	GLU2B_HUMAN	-0.449437	16.8996	0.0450599	0.082538
HMGB3	O15347	HMGB3_HUMAN	0.350967	16.1197	0.0475134	0.0865358
PSMB7	Q99436	PSB7_HUMAN	0.277876	17.8823	0.0468317	0.0854566
RARS1	P54136	SYRC_HUMAN	0.333002	16.6661	0.0509761	0.0916231
GSS	P48637	GSHB_HUMAN	0.604911	16.9011	0.0465297	0.0850677
QDPR	P09417	DHPR_HUMAN	0.345307	16.3231	0.0488185	0.0884086
MMRN2	Q9H8L6	MMRN2_HUMAN	0.36793	16.042	0.0482153	0.0876475
GGCT	O75223	GGCT_HUMAN	0.508151	17.7652	0.0487634	0.0884086
KRT9	P35527	K1C9_HUMAN	1.26577	19.4466	0.0495915	0.089639
NHERF2	Q15599	NHRF2_HUMAN	-0.231667	15.5658	0.0501823	0.0905361
UBE2V2	Q15819	UB2V2_HUMAN	0.287026	17.2321	0.0503128	0.0906008
NPM1	P06748	NPM_HUMAN	-0.686209	16.9296	0.0544501	0.0965985
LRRFIP1	Q32MZ4	LRRF1_HUMAN	0.381382	16.4228	0.0554276	0.0980395
EIF4A1	P60842	IF4A1_HUMAN	-0.823897	16.7498	0.0521836	0.0936177
PPIE	Q9UNP9	PPIE_HUMAN	-0.423905	15.4043	0.0529667	0.0944918
AIFM1	O95831	AIFM1_HUMAN	-0.358848	16.4293	0.0525549	0.0940154
ERP29	P30040	ERP29_HUMAN	-0.294599	16.5197	0.0526015	0.0940154
BANF1	O75531	BAF_HUMAN	-0.363121	16.2846	0.0555319	0.0980395
ATP5F1B	P06576	ATPB_HUMAN	-0.454503	16.0913	0.0536701	0.0955686
MYOF	Q9NZM1	MYOF_HUMAN	0.550315	16.0914	0.053996	0.0959706
PSMB5	P28074	PSB5_HUMAN	0.177443	18.6684	0.0565022	0.0992568
VCP	P55072	TERA_HUMAN	-0.346414	19.1745	0.0555694	0.0980395
PITPNB	P48739	PIPNB_HUMAN	-0.600365	15.9056	0.0561443	0.0988717
SRP9	P49458	SRP09_HUMAN	-0.252601	16.0977	0.0601963	0.104094
PREP	P48147	PPCE_HUMAN	-0.184974	15.9105	0.0565701	0.0992568
SEC23A	Q15436	SC23A_HUMAN	-0.235686	16.8956	0.0591212	0.102791
PTMA	P06454	PTMA_HUMAN	-0.7347	19.6749	0.057376	0.100435
FAHD1	Q6P587	FAHD1_HUMAN	0.77617	17.5433	0.0574513	0.100435
P00761	P00761	TRYP_PIG	-0.467114	20.5904	0.0577082	0.1007
SIRPA	P78324	SHPS1_HUMAN	0.850155	15.9747	0.058609	0.102086
ITIH4	Q14624	ITIH4_HUMAN	-0.287972	14.8809	0.063431	0.108126
TMSB15A	P0CG34	TB15A_HUMAN	0.311583	16.2755	0.0594714	0.103213
GSTO1	P78417	GSTO1_HUMAN	0.38647	19.7498	0.0623947	0.107063
ARPC5	O15511	ARPC5_HUMAN	-0.277832	16.1008	0.0599727	0.103895
CAPG	P40121	CAPG_HUMAN	0.481894	15.9237	0.0604175	0.104264
VPS26A	O75436	VP26A_HUMAN	-0.313098	16.155	0.0605123	0.104264
AHNAK	Q09666	AHNK_HUMAN	0.230172	19.5996	0.062584	0.107063
ADPRS	Q9NX46	ADPRS_HUMAN	0.290525	16.2702	0.0659172	0.111768
PCDH10	Q9P2E7	PCD10_HUMAN	-0.661494	17.0999	0.0616717	0.106071
HADH	Q16836	HCDH_HUMAN	-0.245661	15.9407	0.0677763	0.114313
MIX23	Q4VC31	MIX23_HUMAN	0.183533	15.7229	0.0624848	0.107063
PFDN2	Q9UHV9	PFD2_HUMAN	-0.296434	15.7939	0.0631586	0.107854
HNRNPA3	P51991	ROA3_HUMAN	-0.518203	17.0373	0.0679252	0.114363
PLD3	Q8IV08	PLD3_HUMAN	-0.475178	17.0568	0.0650285	0.110456
KCTD12	Q96CX2	KCD12_HUMAN	-0.287006	16.6692	0.0647451	0.11017
COPS3	Q9UNS2	CSN3_HUMAN	-0.362758	15.3359	0.0663599	0.112319
UROD	P06132	DCUP_HUMAN	0.375484	16.2908	0.0666283	0.112575
TUBB6	Q9BUF5	TBB6_HUMAN	-0.242764	16.2531	0.0887705	0.142928
SUMO2	P61956	SUMO2_HUMAN	0.4772	19.2856	0.0695505	0.116894
PSMA6	P60900	PSA6_HUMAN	-0.201892	19.0224	0.0727933	0.121937
FNBP1L	Q5T0N5	FBP1L_HUMAN	0.459208	15.6797	0.0739475	0.122776
COPA	P53621	COPA_HUMAN	-0.443025	16.1186	0.0739304	0.122776
CLEC14A	Q86T13	CLC14_HUMAN	0.258874	16.9219	0.0793137	0.129442
PSMD1	Q99460	PSMD1_HUMAN	-0.715723	15.7115	0.0728724	0.121937
TUBA4A	P68366	TBA4A_HUMAN	-0.856862	16.6689	0.072933	0.121937
VCL	P18206	VINC_HUMAN	0.310017	18.2831	0.0733064	0.122348
PRCP	P42785	PCP_HUMAN	0.207068	19.1699	0.0735653	0.122566
COTL1	Q14019	COTL1_HUMAN	0.571304	17.7669	0.0747406	0.123878
KHDRBS1	Q07666	KHDR1_HUMAN	-0.796747	16.4651	0.0755151	0.124946
BCLAF1	Q9NYF8	BCLF1_HUMAN	0.64595	16.4296	0.0758825	0.125337
PSMC3	P17980	PRS6A_HUMAN	-0.394889	15.6595	0.0760943	0.125471
PPIL3	Q9H2H8	PPIL3_HUMAN	0.469602	15.9056	0.076923	0.126421
HSPA4	P34932	HSP74_HUMAN	-0.312131	17.324	0.0769345	0.126421
RNASET2	O00584	RNT2_HUMAN	0.444278	15.7666	0.0774181	0.126998
EEF1B2	P24534	EF1B_HUMAN	-0.999237	17.3644	0.0776433	0.127149
CD109	Q6YHK3	CD109_HUMAN	0.354975	16.3838	0.0819816	0.133569
GNB2	P62879	GBB2_HUMAN	-0.415138	15.1316	0.082787	0.134652
ESAM	Q96AP7	ESAM_HUMAN	-0.274283	16.5592	0.0836879	0.135886
PSMB8	P28062	PSB8_HUMAN	0.238644	16.1114	0.0848121	0.137408
PCMT1	P22061	PIMT_HUMAN	0.667369	16.2367	0.0849119	0.137408
NMT1	P30419	NMT1_HUMAN	-0.382285	15.9239	0.0860548	0.139023
PSMB6	P28072	PSB6_HUMAN	0.325794	17.9872	0.0901874	0.144481
GRB2	P62993	GRB2_HUMAN	0.243873	16.1212	0.0889432	0.142966
APP	P05067	A4_HUMAN	-0.244373	17.9283	0.10408	0.164536
SPTBN1	Q01082	SPTB2_HUMAN	-0.32983	17.4679	0.0896029	0.143785
AKR1B1	P15121	ALDR_HUMAN	0.879514	19.0733	0.0887053	0.142928
PRDX3	P30048	PRDX3_HUMAN	0.451857	16.9814	0.0917066	0.146669
PPIB	P23284	PPIB_HUMAN	-0.256725	18.6083	0.0921776	0.147177
FLNB	O75369	FLNB_HUMAN	-0.338317	19.5494	0.0935714	0.149154
WDR82	Q6UXN9	WDR82_HUMAN	-0.277098	15.0809	0.0976245	0.155032
IGF2R	P11717	MPRI_HUMAN	-0.327922	16.5165	0.0952728	0.151614
KRT14	P02533	K1C14_HUMAN	1.32899	18.6888	0.0977448	0.155032
EIF5A	P63241	IF5A1_HUMAN	-0.401356	18.3254	0.0982577	0.155588
FABP5	Q01469	FABP5_HUMAN	0.187253	20.6362	0.107732	0.169471
TSN	Q15631	TSN_HUMAN	0.420986	16.5873	0.111879	0.174846
RAB11B	Q15907	RB11B_HUMAN	0.369052	16.9694	0.105221	0.166018
CDV3	Q9UKY7	CDV3_HUMAN	0.397004	16.5135	0.105364	0.166018
EPRS1	P07814	SYEP_HUMAN	0.236232	16.7051	0.141898	0.21307
TARS1	P26639	SYTC_HUMAN	0.207763	16.7263	0.107973	0.169571
CS	O75390	CISY_HUMAN	0.415576	18.2229	0.115197	0.178863
PLBD2	Q8NHP8	PLBL2_HUMAN	0.344967	17.1827	0.110643	0.17348
CLEC3B	P05452	TETN_HUMAN	0.162958	15.5945	0.111801	0.174846
GAA	P10253	LYAG_HUMAN	0.249757	18.418	0.112379	0.175156
NAGA	P17050	NAGAB_HUMAN	0.327205	16.7287	0.112444	0.175156
LAMP2	P13473	LAMP2_HUMAN	0.430339	17.985	0.118793	0.183555
CCDC124	Q96CT7	CC124_HUMAN	0.460021	15.8955	0.115071	0.178863
EEA1	Q15075	EEA1_HUMAN	-0.177287	16.8307	0.119903	0.184674
TMPO	P42167	LAP2B_HUMAN	-0.263239	18.1819	0.12196	0.187178
TCEA1	P23193	TCEA1_HUMAN	-0.346354	15.4923	0.11903	0.183625
CTSB	P07858	CATB_HUMAN	-0.166509	19.7489	0.117432	0.182039
LTA4H	P09960	LKHA4_HUMAN	0.175867	19.0561	0.121965	0.187178
PYGB	P11216	PYGB_HUMAN	0.426779	16.1762	0.118475	0.183359
VPS29	Q9UBQ0	VPS29_HUMAN	0.135892	16.1899	0.125432	0.191649
CAPRIN1	Q14444	CAPR1_HUMAN	-0.368609	16.3244	0.122115	0.187178
RACK1	P63244	RACK1_HUMAN	0.352367	18.4656	0.128053	0.195031
OXCT1	P55809	SCOT1_HUMAN	0.188421	15.9558	0.124882	0.191113
PSMD10	O75832	PSD10_HUMAN	-0.373109	14.9385	0.126233	0.192566
PFDN1	O60925	PFD1_HUMAN	0.272556	16.0462	0.1362	0.206128
VAPA	Q9P0L0	VAPA_HUMAN	0.311188	17.6316	0.132526	0.201523
ERH	P84090	ERH_HUMAN	-0.331496	17.7076	0.132828	0.201663
ACOT7	O00154	BACH_HUMAN	-0.404429	15.3256	0.133432	0.202259
MIF	P14174	MIF_HUMAN	0.470992	20.8275	0.138558	0.209367
IFI16	Q16666	IF16_HUMAN	-0.292145	16.7356	0.139619	0.210637
SRRM2	Q9UQ35	SRRM2_HUMAN	0.468226	15.6122	0.139992	0.210868
HBA1	P69905	HBA_HUMAN	-1.67471	17.4258	0.141872	0.21307
PSMB2	P49721	PSB2_HUMAN	0.238798	17.9959	0.150999	0.225913
PRDX1	Q06830	PRDX1_HUMAN	0.229249	18.9998	0.182766	0.264087
TAX1BP3	O14907	TX1B3_HUMAN	0.252101	16.0259	0.147885	0.221712
UBE2V1	Q13404	UB2V1_HUMAN	0.279046	15.9464	0.151159	0.225913
KRT2	P35908	K22E_HUMAN	0.899197	19.2457	0.152175	0.227077
SUB1	P53999	TCP4_HUMAN	-0.279917	17.3261	0.152556	0.227291
NAP1L4	Q99733	NP1L4_HUMAN	0.362446	17.4443	0.153908	0.228949
PRDX2	P32119	PRDX2_HUMAN	0.310495	16.4348	0.198929	0.283171
TPT1	P13693	TCTP_HUMAN	0.172993	18.5097	0.165838	0.245021
RCC2	Q9P258	RCC2_HUMAN	0.15198	16.6859	0.174989	0.254771
TRIM25	Q14258	TRI25_HUMAN	-0.17171	15.1872	0.206384	0.292047
PITRM1	Q5JRX3	PREP_HUMAN	-0.290582	16.0301	0.157709	0.23424
TIGAR	Q9NQ88	TIGAR_HUMAN	-0.225052	15.8595	0.163215	0.241669
DDX17	Q92841	DDX17_HUMAN	-0.368583	16.0002	0.158783	0.23547
RCN3	Q96D15	RCN3_HUMAN	-0.281289	16.5497	0.173123	0.253596
XRCC6	P12956	XRCC6_HUMAN	0.237499	16.487	0.174576	0.254556
ADSL	P30566	PUR8_HUMAN	0.125694	15.2617	0.176867	0.257114
PDLIM1	O00151	PDLI1_HUMAN	0.187752	18.4111	0.16599	0.245021
RPS9	P46781	RS9_HUMAN	-0.381393	15.4295	0.166494	0.245386
SEPTIN2	Q15019	SEPT2_HUMAN	0.229722	15.7014	0.16862	0.248138
TXNRD2	Q9NNW7	TRXR2_HUMAN	0.24355	15.803	0.172363	0.25287
GARS1	P41250	GARS_HUMAN	0.26833	16.9614	0.171956	0.252659
LANCL1	O43813	LANC1_HUMAN	0.18195	16.277	0.1737	0.254053
ALB	P02768	ALBU_HUMAN	1.24212	19.6102	0.174548	0.254556
GALNT2	Q10471	GALT2_HUMAN	0.335442	15.771	0.286344	0.370289
NME2	P22392	NDKB_HUMAN	0.234716	20.1582	0.177457	0.257271
CCT5	P48643	TCPE_HUMAN	-0.444164	16.2142	0.177729	0.257271
CACYBP	Q9HB71	CYBP_HUMAN	-0.289538	16.843	0.177781	0.257271
DHX9	Q08211	DHX9_HUMAN	-0.158316	15.5877	0.196299	0.280678
XRCC5	P13010	XRCC5_HUMAN	-0.251223	16.2475	0.186829	0.269552
TAGLN	Q01995	TAGL_HUMAN	-0.514684	15.8011	0.281511	0.366424
NUDT14	O95848	NUD14_HUMAN	-0.225621	16.2095	0.196791	0.280962
DPP9	Q86TI2	DPP9_HUMAN	0.183677	15.7406	0.191939	0.276194
TXNRD1	Q16881	TRXR1_HUMAN	0.502637	19.9825	0.19201	0.276194
SEPTIN9	Q9UHD8	SEPT9_HUMAN	-0.12109	16.7152	0.193517	0.277528
PSMA4	P25789	PSA4_HUMAN	-0.426478	18.306	0.192497	0.276481
FH	P07954	FUMH_HUMAN	0.239111	17.2508	0.197741	0.281898
ANXA1	P04083	ANXA1_HUMAN	0.207744	16.9869	0.194526	0.278559
ELOB	Q15370	ELOB_HUMAN	0.202742	15.6572	0.264082	0.350888
ENAH	Q8N8S7	ENAH_HUMAN	0.150641	18.8093	0.23121	0.318704
TJP2	Q9UDY2	ZO2_HUMAN	0.136505	16.0774	0.20694	0.292401
MAT2A	P31153	METK2_HUMAN	0.143692	16.5831	0.200161	0.284502
PSMD2	Q13200	PSMD2_HUMAN	-0.347658	16.0813	0.205962	0.29188
UBA1	P22314	UBA1_HUMAN	-0.407058	17.1185	0.216547	0.302591
MAP4	P27816	MAP4_HUMAN	0.344563	18.4114	0.205778	0.29188
CALM1	P0DP23	CALM1_HUMAN	-0.290552	19.9183	0.208213	0.293768
NLN	Q9BYT8	NEUL_HUMAN	-0.176312	17.1401	0.216678	0.302591
EPHB4	P54760	EPHB4_HUMAN	0.398285	15.437	0.209001	0.294445
EIF3J	O75822	EIF3J_HUMAN	-0.262966	16.2738	0.209817	0.295161
TNPO1	Q92973	TNPO1_HUMAN	-0.440022	15.5631	0.212429	0.298397
ARPC4	P59998	ARPC4_HUMAN	0.30513	17.5602	0.216167	0.302591
CCT4	P50991	TCPD_HUMAN	-0.257328	16.9318	0.216524	0.302591
ENO1	P06733	ENOA_HUMAN	0.0963568	22.1194	0.238462	0.325422
CYCS	P99999	CYC_HUMAN	0.330457	20.1128	0.227189	0.314519
PSMD3	O43242	PSMD3_HUMAN	-0.156521	15.6032	0.255366	0.343114
STX12	Q86Y82	STX12_HUMAN	0.205083	16.1272	0.221203	0.308461
RPLP0	P05388	RLA0_HUMAN	-0.438285	16.8034	0.238258	0.325422
ELAVL1	Q15717	ELAV1_HUMAN	0.17475	17.1967	0.222713	0.310115
MMP1	P03956	MMP1_HUMAN	-0.0983534	17.1424	0.226557	0.314519
ACTR2	P61160	ARP2_HUMAN	-0.346617	17.3547	0.229056	0.316646
BCAT2	O15382	BCAT2_HUMAN	0.283492	16.149	0.226928	0.314519
EFNB2	P52799	EFNB2_HUMAN	0.27129	15.4239	0.227142	0.314519
AP3D1	O14617	AP3D1_HUMAN	-0.431975	15.6091	0.229812	0.317233
Q9HB07	Q9HB07	MYG1_HUMAN	0.274452	16.8888	0.234471	0.322451
DYNC1H1	Q14204	DYHC1_HUMAN	0.298707	15.9202	0.234602	0.322451
BLVRA	P53004	BIEA_HUMAN	0.201875	16.2495	0.250787	0.339341
BCAP31	P51572	BAP31_HUMAN	0.73991	16.6618	0.236334	0.323922
DCTN1	Q14203	DCTN1_HUMAN	0.504238	15.3836	0.236348	0.323922
S100A11	P31949	S10AB_HUMAN	0.26862	17.3434	0.237695	0.325303
SEMA6B	Q9H3T3	SEM6B_HUMAN	-0.193671	16.0954	0.252623	0.340384
TCERG1	O14776	TCRG1_HUMAN	0.113739	14.9161	0.260696	0.347721
TIE1	P35590	TIE1_HUMAN	-0.159126	16.9793	0.240364	0.327552
LMAN2	Q12907	LMAN2_HUMAN	0.18242	16.018	0.32912	0.41432
IDH1	O75874	IDHC_HUMAN	0.186862	17.1213	0.242001	0.329314
SLTM	Q9NWH9	SLTM_HUMAN	-0.266735	15.715	0.246319	0.33424
HMGA1	P17096	HMGA1_HUMAN	-0.46657	19.324	0.244749	0.332582
SGSH	P51688	SPHM_HUMAN	0.340587	17.7578	0.253808	0.3415
PVR	P15151	PVR_HUMAN	-0.225073	16.3017	0.249216	0.337693
GGH	Q92820	GGH_HUMAN	0.28439	17.4489	0.251604	0.339607
PECAM1	P16284	PECA1_HUMAN	0.249747	18.2566	0.251692	0.339607
AP1B1	Q10567	AP1B1_HUMAN	0.139581	16.0202	0.291154	0.375404
ACAA2	P42765	THIM_HUMAN	0.191199	16.0763	0.260972	0.347721
KTN1	Q86UP2	KTN1_HUMAN	0.167685	16.2269	0.274154	0.358797
PFDN4	Q9NQP4	PFD4_HUMAN	0.154367	15.7885	0.256092	0.343608
PPT1	P50897	PPT1_HUMAN	-0.174874	16.554	0.26028	0.347721
CAVIN1	Q6NZI2	CAVN1_HUMAN	-0.386961	17.1096	0.257225	0.344646
CTTN	Q14247	SRC8_HUMAN	0.356196	17.3137	0.257964	0.345153
RAD23B	P54727	RD23B_HUMAN	0.238987	18.5497	0.272468	0.357078
CRKL	P46109	CRKL_HUMAN	0.255375	16.9154	0.267432	0.354387
CRK	P46108	CRK_HUMAN	0.209162	17.2971	0.272194	0.357078
DPYSL2	Q16555	DPYL2_HUMAN	-0.15941	17.7522	0.262854	0.349742
CTSA	P10619	PPGB_HUMAN	0.459783	18.0348	0.267455	0.354387
GSTP1	P09211	GSTP1_HUMAN	0.138816	20.173	0.268922	0.355467
EIF3B	P55884	EIF3B_HUMAN	-0.16222	16.4266	0.284432	0.369724
GOT2	P00505	AATM_HUMAN	0.260104	18.6086	0.269012	0.355467
PFKP	Q01813	PFKAP_HUMAN	0.307079	16.0192	0.287817	0.371602
AK2	P54819	KAD2_HUMAN	-0.164715	17.4602	0.285324	0.369879
APIP	Q96GX9	MTNB_HUMAN	-0.126858	15.3948	0.286414	0.370289
TRIOBP	Q9H2D6	TARA_HUMAN	-0.110959	15.7695	0.27068	0.356921
ITGB1	P05556	ITB1_HUMAN	0.280386	17.0541	0.271081	0.356921
SCRN1	Q12765	SCRN1_HUMAN	-0.107416	16.4551	0.27123	0.356921
ARPC1B	O15143	ARC1B_HUMAN	0.404623	17.1517	0.271679	0.357021
PTBP1	P26599	PTBP1_HUMAN	-0.164866	17.992	0.315445	0.401857
PEPD	P12955	PEPD_HUMAN	0.106201	19.4726	0.313969	0.400509
SFPQ	P23246	SFPQ_HUMAN	-0.177363	16.7014	0.276194	0.360974
GIMAP4	Q9NUV9	GIMA4_HUMAN	-0.10657	15.3143	0.278255	0.363172
FASN	P49327	FAS_HUMAN	-0.306183	16.0225	0.278699	0.363257
SERBP1	Q8NC51	SERB1_HUMAN	0.205038	17.0306	0.285303	0.369879
A2M	P01023	A2MG_HUMAN	0.553986	18.5704	0.292083	0.376096
HNRNPC	P07910	HNRPC_HUMAN	-0.137323	18.1508	0.317265	0.403031
ATP5F1A	P25705	ATPA_HUMAN	-0.258931	16.6038	0.292671	0.376348
CTSD	P07339	CATD_HUMAN	-0.333204	17.1341	0.296142	0.380301
PFN1	P07737	PROF1_HUMAN	0.169574	21.7829	0.302045	0.387362
SERPINH1	P50454	SERPH_HUMAN	-0.299279	16.5106	0.302842	0.387865
ARHGDIB	P52566	GDIR2_HUMAN	-0.135847	18.0817	0.375331	0.464557
PSMD9	O00233	PSMD9_HUMAN	0.190793	16.3879	0.30837	0.394417
KRT6A	P02538	K2C6A_HUMAN	1.63453	17.5637	0.311606	0.398025
CDH5	P33151	CADH5_HUMAN	-0.0851959	19.5466	0.356038	0.444699
NUMA1	Q14980	NUMA1_HUMAN	-0.15033	15.5949	0.317629	0.403031
ALDH1A1	P00352	AL1A1_HUMAN	0.334924	17.8328	0.316021	0.402056
ACTN4	O43707	ACTN4_HUMAN	-0.0884094	18.9165	0.373542	0.46294
DLD	P09622	DLDH_HUMAN	-0.0756964	17.4572	0.410435	0.50025
PSMA2	P25787	PSA2_HUMAN	0.261907	17.9704	0.321591	0.407519
VPS35	Q96QK1	VPS35_HUMAN	-0.236282	15.2119	0.323101	0.408416
RRBP1	Q9P2E9	RRBP1_HUMAN	0.166475	17.4381	0.323151	0.408416
PDCD6IP	Q8WUM4	PDC6I_HUMAN	-0.213891	16.4716	0.323984	0.408928
ATP6V1A	P38606	VATA_HUMAN	-0.182052	16.55	0.331576	0.416864
NANS	Q9NR45	SIAS_HUMAN	-0.22191	15.8112	0.326928	0.412101
HBB	P68871	HBB_HUMAN	-1.50907	19.1218	0.337733	0.424048
MAPRE1	Q15691	MARE1_HUMAN	0.36894	17.1159	0.33905	0.425144
GNS	P15586	GNS_HUMAN	0.120519	19.6853	0.34778	0.43552
SF3B2	Q13435	SF3B2_HUMAN	-0.160988	17.0247	0.359121	0.447967
NES	P48681	NEST_HUMAN	0.230738	18.4654	0.354594	0.443475
GNG12	Q9UBI6	GBG12_HUMAN	0.185758	15.3711	0.360942	0.449651
RPS11	P62280	RS11_HUMAN	0.2028	15.6073	0.365011	0.454131
COPB1	P53618	COPB_HUMAN	-0.179868	15.5522	0.366116	0.454603
PABPC1	P11940	PABP1_HUMAN	-0.214601	17.4165	0.386044	0.476585
EEF1D	P29692	EF1D_HUMAN	-0.204203	16.8036	0.36634	0.454603
EEF1A1	P68104	EF1A1_HUMAN	0.260517	18.2116	0.414224	0.504227
CNDP2	Q96KP4	CNDP2_HUMAN	-0.128459	17.5979	0.397584	0.487689
EEF2	P13639	EF2_HUMAN	-0.217528	17.7803	0.384748	0.475598
ESD	P10768	ESTD_HUMAN	-0.143586	16.755	0.389574	0.480324
EHD4	Q9H223	EHD4_HUMAN	-0.17241	16.4764	0.390133	0.480395
NONO	Q15233	NONO_HUMAN	0.225693	15.8418	0.391456	0.481406
PSMA3	P25788	PSA3_HUMAN	-0.0626444	18.4944	0.49022	0.576234
CMPK1	P30085	KCY_HUMAN	-0.389702	16.2069	0.395865	0.486204
ATRN	O75882	ATRN_HUMAN	0.245829	15.998	0.402459	0.492252
ICAM1	P05362	ICAM1_HUMAN	-0.108654	15.1362	0.423153	0.511326
AK3	Q9UIJ7	KAD3_HUMAN	-0.192549	15.4984	0.402346	0.492252
CAPN1	P07384	CAN1_HUMAN	-0.18618	16.1614	0.402845	0.492252
HSPH1	Q92598	HS105_HUMAN	-0.103944	16.3658	0.449436	0.538557
UGP2	Q16851	UGPA_HUMAN	-0.127085	15.8108	0.405978	0.495449
KHSRP	Q92945	FUBP2_HUMAN	-0.260818	17.1017	0.423258	0.511326
PPIA	P62937	PPIA_HUMAN	0.151378	22.3236	0.417072	0.506508
ALDOC	P09972	ALDOC_HUMAN	0.315293	18.8829	0.417156	0.506508
IMPA1	P29218	IMPA1_HUMAN	-0.11743	16.5344	0.419929	0.509231
HMGN1	P05114	HMGN1_HUMAN	0.406587	16.3224	0.423076	0.511326
TCP1	P17987	TCPA_HUMAN	0.0629473	16.5028	0.750751	0.8148
PPP2R1A	P30153	2AAA_HUMAN	-0.29492	16.7073	0.42926	0.517923
HNRNPH3	P31942	HNRH3_HUMAN	0.214082	15.5217	0.434191	0.523214
ACE	P12821	ACE_HUMAN	-0.114115	17.1981	0.450124	0.538557
TBL1XR1	Q9BZK7	TBL1R_HUMAN	0.209719	15.7343	0.448434	0.538557
SEPTIN7	Q16181	SEPT7_HUMAN	0.239592	15.5966	0.443088	0.533265
ACO2	Q99798	ACON_HUMAN	0.126156	16.4279	0.449892	0.538557
SNCA	P37840	SYUA_HUMAN	0.212259	15.5098	0.45044	0.538557
PPP1R2	P41236	IPP2_HUMAN	0.161768	15.0333	0.450859	0.538557
BTD	P43251	BTD_HUMAN	0.117795	15.8414	0.451875	0.539099
UCHL1	P09936	UCHL1_HUMAN	-0.152813	17.5706	0.454358	0.541387
TBCA	O75347	TBCA_HUMAN	0.139505	17.8134	0.45625	0.542965
DNAJB4	Q9UDY4	DNJB4_HUMAN	0.111832	16.9777	0.492887	0.577403
CRIP2	P52943	CRIP2_HUMAN	-0.166856	17.6172	0.466378	0.553956
ANPEP	P15144	AMPN_HUMAN	0.0696185	20.288	0.466641	0.553956
ARPC3	O15145	ARPC3_HUMAN	-0.169	17.2887	0.48088	0.567471
NUDC	Q9Y266	NUDC_HUMAN	-0.0602125	17.2234	0.534081	0.621688
DNAJC8	O75937	DNJC8_HUMAN	-0.311599	15.7867	0.472581	0.560313
ENOPH1	Q9UHY7	ENOPH_HUMAN	0.214347	16.2974	0.47492	0.56239
HNRNPK	P61978	HNRPK_HUMAN	0.101712	18.4812	0.483	0.569144
LYPLA2	O95372	LYPA2_HUMAN	-0.206055	14.8376	0.477779	0.565077
NAMPT	P43490	NAMPT_HUMAN	-0.259692	16.3628	0.480988	0.567471
AP2B1	P63010	AP2B1_HUMAN	0.07878	17.2455	0.525551	0.61325
LASP1	Q14847	LASP1_HUMAN	-0.142604	17.9137	0.486023	0.572002
CCT6A	P40227	TCPZ_HUMAN	0.210661	16.2248	0.492689	0.577403
PDCD5	O14737	PDCD5_HUMAN	-0.127436	17.6555	0.493022	0.577403
PTGR1	Q14914	PTGR1_HUMAN	0.167803	17.224	0.505538	0.591338
DBNL	Q9UJU6	DBNL_HUMAN	0.130933	16.5407	0.506465	0.591699
KDR	P35968	VGFR2_HUMAN	-0.0175429	16.5614	0.91849	0.943101
SEPTIN11	Q9NVA2	SEP11_HUMAN	-0.0561649	15.7777	0.57517	0.659106
ACLY	P53396	ACLY_HUMAN	-0.121608	16.3269	0.540283	0.626624
SF3A1	Q15459	SF3A1_HUMAN	-0.163191	16.2511	0.537722	0.624409
FAM3C	Q92520	FAM3C_HUMAN	-0.0926309	16.3669	0.529895	0.617566
KRT18	P05783	K1C18_HUMAN	0.151299	16.1294	0.536539	0.623792
PTPRM	P28827	PTPRM_HUMAN	0.125952	16.7349	0.54762	0.634365
BCAT1	P54687	BCAT1_HUMAN	0.136568	16.8978	0.548776	0.634648
COL4A1	P02462	CO4A1_HUMAN	-0.097638	16.519	0.549189	0.634648
CAP1	Q01518	CAP1_HUMAN	-0.0456907	18.2415	0.68849	0.759877
DBN1	Q16643	DREB_HUMAN	0.024975	17.4801	0.826974	0.871552
NME1	P15531	NDKA_HUMAN	0.271167	18.6248	0.552607	0.637828
LAMP1	P11279	LAMP1_HUMAN	0.441702	17.9533	0.556907	0.642018
DYNLL1	P63167	DYL1_HUMAN	0.161444	16.5785	0.559803	0.644581
MYDGF	Q969H8	MYDGF_HUMAN	0.171209	17.7136	0.568547	0.653079
HP	P00738	HPT_HUMAN	-0.390354	19.6595	0.563992	0.648625
H1-5	P16401	H15_HUMAN	-0.0646945	18.6019	0.611979	0.69218
ANXA6	P08133	ANXA6_HUMAN	-0.0727868	15.8344	0.594013	0.677458
NQO1	P15559	NQO1_HUMAN	0.0424268	15.9905	0.699217	0.768177
GLB1	P16278	BGAL_HUMAN	0.0452213	17.5851	0.664093	0.740629
NHERF1	O14745	NHRF1_HUMAN	-0.148207	15.6954	0.577969	0.661523
H2AC20	Q16777	H2A2C_HUMAN	-0.252674	17.4173	0.610337	0.69126
RPL12	P30050	RL12_HUMAN	-0.116346	16.5364	0.57324	0.657681
AIMP1	Q12904	AIMP1_HUMAN	-0.111729	17.3984	0.622928	0.702903
A0A0B4J2D5	A0A0B4J2D5	GAL3B_HUMAN	0.181604	15.9009	0.606281	0.688172
RPS21	P63220	RS21_HUMAN	0.0760881	17.1164	0.616756	0.69676
CCT7	Q99832	TCPH_HUMAN	-0.14433	16.1258	0.586046	0.669966
RPS3A	P61247	RS3A_HUMAN	0.0891651	17.2745	0.590064	0.673756
SUMO1	P63165	SUMO1_HUMAN	-0.234547	17.1966	0.610445	0.69126
ECHS1	P30084	ECHM_HUMAN	-0.0829221	15.8959	0.597917	0.680887
P02662	P02662	CASA1_BOVIN	-0.565248	16.2786	0.598441	0.680887
PDLIM7	Q9NR12	PDLI7_HUMAN	0.0437908	17.1579	0.687977	0.759877
THRAP3	Q9Y2W1	TR150_HUMAN	0.179521	16.6121	0.604211	0.686636
CLTC	Q00610	CLH1_HUMAN	0.100097	18.0525	0.656734	0.73485
RUVBL2	Q9Y230	RUVB2_HUMAN	-0.056827	15.2658	0.757174	0.81963
SRI	P30626	SORCN_HUMAN	-0.0173501	16.4148	0.847618	0.889396
NPEPL1	Q8NDH3	PEPL1_HUMAN	0.110574	16.4307	0.627057	0.70673
TPD52L2	O43399	TPD54_HUMAN	-0.0436996	17.0189	0.696207	0.765748
CCT3	P49368	TCPG_HUMAN	-0.123315	16.8792	0.635383	0.715273
PKM	P14618	KPYM_HUMAN	0.115745	19.1259	0.639029	0.718533
RPS27L	Q71UM5	RS27L_HUMAN	0.0873121	16.2434	0.640169	0.718971
AK1	P00568	KAD1_HUMAN	-0.05692	16.7303	0.641715	0.719863
ROBO4	Q8WZ75	ROBO4_HUMAN	-0.051085	16.0605	0.680222	0.753356
PAWR	Q96IZ0	PAWR_HUMAN	0.0531043	15.7708	0.690288	0.760985
TPP2	P29144	TPP2_HUMAN	0.00115627	15.9632	0.993557	0.995636
TP53BP1	Q12888	TP53B_HUMAN	-0.0743854	17.1979	0.670816	0.747257
PGF	P49763	PLGF_HUMAN	-0.225002	16.6964	0.656215	0.73485
HDDC3	Q8N4P3	MESH1_HUMAN	0.0990205	15.952	0.657377	0.73485
SEC22B	O75396	SC22B_HUMAN	0.0662027	15.7381	0.662866	0.740123
PRMT1	Q99873	ANM1_HUMAN	-0.0226305	16.8319	0.888616	0.920318
STOM	P27105	STOM_HUMAN	0.0974265	17.0509	0.674638	0.750642
CLTB	P09497	CLCB_HUMAN	-0.0711038	16.4633	0.675703	0.750956
PSMB3	P49720	PSB3_HUMAN	0.0986967	17.5669	0.677278	0.751833
TAGLN2	P37802	TAGL2_HUMAN	0.0966646	19.7223	0.679629	0.753356
PITPNA	Q00169	PIPNA_HUMAN	0.191264	16.2477	0.681032	0.753382
TJP1	Q07157	ZO1_HUMAN	-0.104213	15.8071	0.693697	0.763864
GNB1	P62873	GBB1_HUMAN	-0.0430809	16.1859	0.725271	0.794069
HEBP1	Q9NRV9	HEBP1_HUMAN	-0.0946149	15.7836	0.700126	0.768294
USP14	P54578	UBP14_HUMAN	-0.074124	17.4512	0.701938	0.769402
ABRACL	Q9P1F3	ABRAL_HUMAN	0.0468554	17.0916	0.82243	0.869633
SEC24C	P53992	SC24C_HUMAN	-0.00970807	15.9035	0.921829	0.944112
H2BC5	P62807	H2B1C_HUMAN	0.121552	17.4473	0.728171	0.796333
USO1	O60763	USO1_HUMAN	0.0142652	15.7103	0.863474	0.900117
FLRT2	O43155	FLRT2_HUMAN	0.0497178	16.0032	0.735378	0.803298
ACTR3	P61158	ARP3_HUMAN	-0.0299847	17.7068	0.783217	0.842112
GLRX	P35754	GLRX1_HUMAN	0.0715376	17.0466	0.742362	0.810003
PSMA5	P28066	PSA5_HUMAN	0.0483531	18.6426	0.787191	0.843544
EIF4B	P23588	IF4B_HUMAN	0.0814634	17.2796	0.747922	0.8148
PLEC	Q15149	PLEC_HUMAN	0.0311904	18.0892	0.748745	0.8148
AXL	P30530	UFO_HUMAN	0.0570481	16.8596	0.750437	0.8148
CPOX	P36551	HEM6_HUMAN	0.0436898	16.1252	0.751011	0.8148
ACTB	P60709	ACTB_HUMAN	0.138843	21.2618	0.75227	0.815243
ACP5	P13686	PPA5_HUMAN	-0.0758478	17.8097	0.762288	0.824235
C1QBP	Q07021	C1QBP_HUMAN	-0.032429	16.2753	0.867725	0.903566
TWF1	Q12792	TWF1_HUMAN	-0.0751886	15.7346	0.765565	0.826845
EIF4G1	Q04637	IF4G1_HUMAN	0.00641951	15.7086	0.965959	0.97512
HLA-B	P01889	HLAB_HUMAN	-0.0811948	16.9892	0.771695	0.832526
CORO1C	Q9ULV4	COR1C_HUMAN	-0.0244006	17.388	0.825829	0.871305
ALAD	P13716	HEM2_HUMAN	-0.0442478	15.3286	0.838735	0.882006
GRPEL1	Q9HAV7	GRPE1_HUMAN	0.0192737	15.8488	0.903134	0.930834
SF1	Q15637	SF01_HUMAN	0.139355	16.4026	0.777903	0.838281
CTSH	P09668	CATH_HUMAN	-0.0225553	14.9005	0.908738	0.935093
TRIM28	Q13263	TIF1B_HUMAN	-0.0137977	16.8327	0.950073	0.963143
UBE2N	P61088	UBE2N_HUMAN	-0.0447655	16.623	0.778854	0.838362
CSRP1	P21291	CSRP1_HUMAN	0.102813	18.1672	0.786744	0.843544
PPP1R12A	O14974	MYPT1_HUMAN	-0.0631902	15.8684	0.786963	0.843544
CDC37	Q16543	CDC37_HUMAN	-0.0349136	17.5384	0.790204	0.845817
SAFB	Q15424	SAFB1_HUMAN	-0.0375122	16.1204	0.791077	0.845817
SORBS2	O94875	SRBS2_HUMAN	0.0423924	17.5754	0.798058	0.852329
TCOF1	Q13428	TCOF_HUMAN	-0.0755685	16.1411	0.802402	0.85507
PPP2CA	P67775	PP2AA_HUMAN	-0.0726411	16.2057	0.802409	0.85507
PTK7	Q13308	PTK7_HUMAN	-0.0591135	17.7257	0.806882	0.858882
LAP3	P28838	AMPL_HUMAN	-0.0113505	17.7234	0.903628	0.930834
NPEPPS	P55786	PSA_HUMAN	0.0586343	19.057	0.808981	0.860159
RPS28	P62857	RS28_HUMAN	0.0880288	17.9666	0.811827	0.862229
PSMD5	Q16401	PSMD5_HUMAN	0.00171537	16.5554	0.99152	0.994635
PSMC2	P35998	PRS7_HUMAN	-0.0561553	16.7728	0.815422	0.865088
U2AF2	P26368	U2AF2_HUMAN	0.0327703	15.7545	0.817015	0.865819
IPO5	O00410	IPO5_HUMAN	-0.0581429	16.885	0.818141	0.866054
RAI14	Q9P0K7	RAI14_HUMAN	-0.0614493	16.5986	0.823701	0.870017
CLTA	P09496	CLCA_HUMAN	0.0664906	16.0513	0.853025	0.893113
DDB1	Q16531	DDB1_HUMAN	-0.0248374	17.4917	0.83303	0.87697
WARS1	P23381	SYWC_HUMAN	0.0405653	17.1057	0.845269	0.887904
ITGB3	P05106	ITB3_HUMAN	0.0310701	15.1925	0.852347	0.893113
UBE2L3	P68036	UB2L3_HUMAN	-0.0369501	17.7906	0.860185	0.899626
KRT16	P08779	K1C16_HUMAN	0.0787859	17.1323	0.861329	0.89984
AHSA1	O95433	AHSA1_HUMAN	-0.0441963	16.0928	0.862373	0.899949
SDCBP	O00560	SDCB1_HUMAN	0.0243946	17.2866	0.922431	0.944112
HSPE1	P61604	CH10_HUMAN	-0.048656	18.5906	0.869601	0.904536
KPNB1	Q14974	IMB1_HUMAN	0.0189781	17.9031	0.935581	0.954512
LGALS1	P09382	LEG1_HUMAN	-0.0495322	19.7871	0.879407	0.91276
SERPINB9	P50453	SPB9_HUMAN	0.0234519	18.229	0.879413	0.91276
ICAM2	P13598	ICAM2_HUMAN	0.0255343	19.7817	0.885287	0.917862
PROCR	Q9UNN8	EPCR_HUMAN	-0.000116455	20.2384	0.999593	0.999992
TPM3	P06753	TPM3_HUMAN	0.0272343	19.1349	0.895978	0.925941
CNBP	P62633	CNBP_HUMAN	-0.025646	15.3387	0.895298	0.925941
OLA1	Q9NTK5	OLA1_HUMAN	-0.0187453	15.6114	0.901082	0.930211
CUTA	O60888	CUTA_HUMAN	-0.0261954	17.4078	0.912325	0.937776
PSMB4	P28070	PSB4_HUMAN	0.0475315	19.6607	0.92054	0.944112
EIF3G	O75821	EIF3G_HUMAN	-0.0120857	16.5219	0.92969	0.950527
PRPF19	Q9UMS4	PRP19_HUMAN	0.0166248	15.9719	0.93181	0.951678
NPLOC4	Q8TAT6	NPL4_HUMAN	-0.0210392	15.0182	0.938144	0.956109
GLUD1	P00367	DHE3_HUMAN	-0.0131925	16.2669	0.961227	0.972154
RANBP1	P43487	RANG_HUMAN	0.012148	17.3594	0.939909	0.95689
CCT2	P78371	TCPB_HUMAN	0.0169332	16.3038	0.943862	0.959031
HSPD1	P10809	CH60_HUMAN	-0.00851481	16.4114	0.944015	0.959031
EIF3A	Q14152	EIF3A_HUMAN	-0.0116742	16.6032	0.949358	0.963143
RPS2	P15880	RS2_HUMAN	-0.0178616	16.004	0.959596	0.971769
PRDX5	P30044	PRDX5_HUMAN	0.0249294	17.2063	0.962006	0.972154
PML	P29590	PML_HUMAN	-0.0107388	16.5538	0.971209	0.979387
RANGAP1	P46060	RAGP1_HUMAN	-0.00472747	15.9389	0.983622	0.989899
PRDX6	P30041	PRDX6_HUMAN	0.00318873	17.8508	0.9837	0.989899
SEPHS1	P49903	SPS1_HUMAN	-0.00532626	15.1001	0.987225	0.991558
RDX	P35241	RADI_HUMAN	-0.00310015	17.8283	0.987418	0.991558

## Sheet: DEPs
Gene.name	Name.of.protein	Number.of.protein	logFC	AveExpr	P.Value	adj.P.Val
CD59	P13987	CD59_HUMAN	2.85456	19.7042	1.65071e-07	2.63563e-05
P01834	P01834	IGKC_HUMAN	2.59363	17.6099	4.96577e-05	0.000457424
TFRC	P02786	TFR1_HUMAN	2.42034	16.6837	1.00764e-06	5.03523e-05
IGLL5	B9A064	IGLL5_HUMAN	2.39368	16.6665	3.54073e-05	0.000349693
AFP	P02771	FETA_HUMAN	2.29912	16.9551	9.36846e-05	0.000703549
P01857	P01857	IGHG1_HUMAN	2.13638	17.7145	0.000839555	0.00337939
SHPK	Q9UHJ6	SHPK_HUMAN	2.01445	15.7644	1.39294e-05	0.000205298
TMSB10	P63313	TYB10_HUMAN	1.88683	21.9669	8.06308e-06	0.000137936
DDT	P30046	DOPD_HUMAN	1.75925	17.5086	1.10376e-06	5.03523e-05
MEMO1	Q9Y316	MEMO1_HUMAN	1.7517	15.9121	1.65656e-05	0.000219773
CD55	P08174	DAF_HUMAN	1.7402	16.7755	1.78765e-06	5.88283e-05
GPI	P06744	G6PI_HUMAN	1.67754	20.0245	0.000143332	0.000960227
ACP1	P24666	PPAC_HUMAN	1.66959	17.0856	0.00014764	0.000982218
P01859	P01859	IGHG2_HUMAN	1.65488	17.3103	9.81994e-05	0.000719497
RPS27A	P62979	RS27A_HUMAN	1.63782	20.0528	1.75131e-06	5.88283e-05
HRNR	Q86YZ3	HORN_HUMAN	1.59909	16.2762	1.62806e-06	5.83597e-05
CAV1	Q03135	CAV1_HUMAN	1.59197	17.9011	0.00454093	0.0121514
PTPRK	Q15262	PTPRK_HUMAN	1.51627	16.109	1.55425e-05	0.000212711
SNX1	Q13596	SNX1_HUMAN	1.47507	16.0555	6.44078e-05	0.000555674
SH3BGRL	O75368	SH3L1_HUMAN	1.43598	18.5852	1.537e-05	0.000212711
AKR1C3	P42330	AK1C3_HUMAN	1.42171	17.5892	0.000543598	0.00248627
KRT5	P13647	K2C5_HUMAN	1.41422	18.5959	0.0047415	0.0126528
ANXA2	P07355	ANXA2_HUMAN	1.41158	20.256	0.000134312	0.000912558
AKAP12	Q02952	AKA12_HUMAN	1.37438	17.0089	2.98972e-05	0.000304697
CHORDC1	Q9UHD1	CHRD1_HUMAN	1.32801	15.6727	1.06661e-06	5.03523e-05
AKR1A1	P14550	AK1A1_HUMAN	1.32322	18.4869	1.07387e-05	0.00016593
H1-2	P16403	H12_HUMAN	1.32104	17.5855	2.39514e-05	0.00026374
TXNDC17	Q9BRA2	TXD17_HUMAN	1.3119	19.2025	0.00013187	0.000908863
KPRP	Q5T749	KPRP_HUMAN	1.30082	16.2493	0.000200403	0.00124666
RPE	Q96AT9	RPE_HUMAN	1.29728	15.3128	0.000184455	0.00117805
NQO2	P16083	NQO2_HUMAN	1.29408	15.7744	1.67468e-05	0.000219773
LRRC59	Q96AG4	LRC59_HUMAN	1.29079	16.2296	0.000226065	0.00134516
GBE1	Q04446	GLGB_HUMAN	1.26359	17.492	9.49811e-07	5.03523e-05
DSG1	Q02413	DSG1_HUMAN	1.25801	16.2036	0.0109069	0.0248781
MARCKSL1	P49006	MRP_HUMAN	1.2519	17.4142	1.48727e-06	5.83597e-05
MARCKS	P29966	MARCS_HUMAN	1.24919	18.7275	2.75546e-06	7.99918e-05
SH3BGRL3	Q9H299	SH3L3_HUMAN	1.24902	20.2463	0.000978228	0.00376044
PGD	P52209	6PGD_HUMAN	1.22943	18.974	4.80386e-06	0.000110415
NAXE	Q8NCW5	NNRE_HUMAN	1.22449	17.3137	8.79638e-05	0.000668804
SORD	Q00796	DHSO_HUMAN	1.21725	17.0707	3.13172e-07	4.28598e-05
BST1	Q10588	BST1_HUMAN	1.21203	16.1864	6.5544e-05	0.000555674
GOT1	P17174	AATC_HUMAN	1.2112	17.3114	0.00102294	0.00388879
PPP3CA	Q08209	PP2BA_HUMAN	1.20097	18.3506	8.73448e-05	0.000668804
NUTF2	P61970	NTF2_HUMAN	1.19743	18.541	0.00143777	0.00504535
DBI	P07108	ACBP_HUMAN	1.1795	19.0121	0.000109052	0.000778892
DPP3	Q9NY33	DPP3_HUMAN	1.17789	17.8181	7.98065e-05	0.000631856
FXR1	P51114	FXR1_HUMAN	1.1537	15.7324	0.00110031	0.00408563
JPT1	Q9UK76	JUPI1_HUMAN	1.14569	17.2305	9.03915e-07	5.03523e-05
HCLS1	P14317	HCLS1_HUMAN	1.13431	17.337	0.00538022	0.0140826
AAMDC	Q9H7C9	AAMDC_HUMAN	1.13311	16.6376	9.47367e-05	0.000703549
DUT	P33316	DUT_HUMAN	1.13242	15.6285	0.000139909	0.000943892
C11orf54	Q9H0W9	CK054_HUMAN	1.1192	16.3712	0.00183491	0.00595879
EFNB1	P98172	EFNB1_HUMAN	1.11667	17.8445	0.00151651	0.00528296
FTH1	P02794	FRIH_HUMAN	1.11426	16.0206	0.00377608	0.0105774
ALCAM	Q13740	CD166_HUMAN	1.11367	17.4263	4.41799e-06	0.000105811
HPRT1	P00492	HPRT_HUMAN	1.09782	16.8982	2.63022e-06	7.87422e-05
PFAS	O15067	PUR4_HUMAN	1.08792	16.9732	1.09454e-06	5.03523e-05
FKBP1A	P62942	FKB1A_HUMAN	1.07974	20.8667	0.000695516	0.00292239
ACTA1	P68133	ACTS_HUMAN	1.07938	18.0351	0.0151586	0.0332311
DDAH1	O94760	DDAH1_HUMAN	1.0777	18.0149	2.08025e-06	6.42864e-05
CAST	P20810	ICAL_HUMAN	1.07072	17.8752	1.29003e-05	0.000193101
PNP	P00491	PNPH_HUMAN	1.06674	19.1189	2.70827e-05	0.000285348
TP53I3	Q53FA7	QORX_HUMAN	1.06613	17.621	0.000527313	0.00244305
TGOLN2	O43493	TGON2_HUMAN	1.06453	15.5871	0.000266851	0.00152168
ACYP1	P07311	ACYP1_HUMAN	1.0625	16.2898	6.04306e-05	0.000535692
GORASP2	Q9H8Y8	GORS2_HUMAN	1.05235	17.703	0.00420217	0.0115019
ATOX1	O00244	ATOX1_HUMAN	1.04361	17.5227	0.000607881	0.00265913
LTF	P02788	TRFL_HUMAN	1.0349	19.8409	0.0155695	0.033899
JUP	P14923	PLAK_HUMAN	1.03131	16.2113	0.00847895	0.020106
ENG	P17813	EGLN_HUMAN	1.02006	16.0721	4.19052e-06	0.000102936
UBE2I	P63279	UBC9_HUMAN	1.01393	17.9587	0.00017098	0.00110675
SERPINB1	P30740	ILEU_HUMAN	1.01214	16.4028	6.5674e-06	0.000122132
NEDD8	Q15843	NEDD8_HUMAN	1.00556	17.9304	0.00129313	0.00462247
PGM3	O95394	AGM1_HUMAN	1.0038	15.9634	5.0773e-06	0.000113118
LMNB1	P20700	LMNB1_HUMAN	-1.00798	17.1297	6.37029e-06	0.000122055
FHL2	Q14192	FHL2_HUMAN	-1.01418	15.2315	0.00130487	0.00464708
HMGB2	P26583	HMGB2_HUMAN	-1.01457	16.7968	0.00115156	0.00420314
PA2G4	Q9UQ80	PA2G4_HUMAN	-1.0202	17.0242	0.00243706	0.00758021
GSN	P06396	GELS_HUMAN	-1.02041	18.1575	7.65377e-06	0.000135784
IGFBP7	Q16270	IBP7_HUMAN	-1.02632	19.9216	2.71051e-05	0.000285348
YWHAG	P61981	1433G_HUMAN	-1.05066	18.887	0.00010976	0.000778892
QSOX1	O00391	QSOX1_HUMAN	-1.05571	17.5413	0.00160719	0.00547931
TGM2	P21980	TGM2_HUMAN	-1.06454	18.099	3.37606e-05	0.000336903
OTUB1	Q96FW1	OTUB1_HUMAN	-1.06492	15.9583	0.00022193	0.00133716
CALR	P27797	CALR_HUMAN	-1.07942	18.2879	0.00388114	0.0107772
CAPZA1	P52907	CAZA1_HUMAN	-1.08155	17.5384	0.00200959	0.00643875
YWHAB	P31946	1433B_HUMAN	-1.09009	18.0221	1.64479e-06	5.83597e-05
ILF3	Q12906	ILF3_HUMAN	-1.0945	18.2249	0.00436951	0.0118072
RPS8	P62241	RS8_HUMAN	-1.10117	15.64	4.84072e-06	0.000110415
HSP90AB1	P08238	HS90B_HUMAN	-1.1029	18.2962	0.000369599	0.00181577
GCSH	P23434	GCSH_HUMAN	-1.10516	15.7589	0.000290208	0.00159066
YWHAH	Q04917	1433F_HUMAN	-1.10723	18.0099	0.000298642	0.00162556
TPM4	P67936	TPM4_HUMAN	-1.11659	19.7106	0.000450626	0.0021585
YWHAQ	P27348	1433T_HUMAN	-1.1192	17.6813	0.000130314	0.00090464
TIMP1	P01033	TIMP1_HUMAN	-1.12939	17.8837	0.000197609	0.00124581
NID1	P14543	NID1_HUMAN	-1.13364	16.1096	2.11655e-05	0.000241387
NUCKS1	Q9H1E3	NUCKS_HUMAN	-1.13457	16.3446	0.00136616	0.00484733
UCHL3	P15374	UCHL3_HUMAN	-1.14507	15.9379	2.03227e-05	0.000239423
EIF4A2	Q14240	IF4A2_HUMAN	-1.14756	14.9383	0.00631245	0.0159071
SSBP1	Q04837	SSBP_HUMAN	-1.14877	15.654	1.04314e-06	5.03523e-05
CLIC1	O00299	CLIC1_HUMAN	-1.15362	17.7821	9.83864e-05	0.000719497
COL6A1	P12109	CO6A1_HUMAN	-1.15901	15.2336	8.31678e-06	0.00013978
PDIA6	Q15084	PDIA6_HUMAN	-1.16642	16.3949	0.00359139	0.0101222
RBBP4	Q09028	RBBP4_HUMAN	-1.16663	18.0456	2.07433e-05	0.000239423
DDX1	Q92499	DDX1_HUMAN	-1.16684	16.1324	1.00572e-05	0.00016058
CAPZA2	P47755	CAZA2_HUMAN	-1.17463	15.9931	1.06821e-05	0.00016593
GBA1	P04062	GBA1_HUMAN	-1.17828	16.0324	0.000164003	0.00106881
CORO1B	Q9BR76	COR1B_HUMAN	-1.18425	16.2293	0.000826886	0.0033566
COL5A2	P05997	CO5A2_HUMAN	-1.18792	16.9463	5.06331e-05	0.000461967
CFH	P08603	CFAH_HUMAN	-1.19012	16.9737	0.0144091	0.0318798
CST3	P01034	CYTC_HUMAN	-1.19221	18.2807	8.7683e-05	0.000668804
HSP90AA1	P07900	HS90A_HUMAN	-1.19591	19.3363	0.00153002	0.00530628
TXNL1	O43396	TXNL1_HUMAN	-1.19627	15.3146	0.000500077	0.0023484
ANP32B	Q92688	AN32B_HUMAN	-1.20189	16.2737	0.000692527	0.00292239
RPL5	P46777	RL5_HUMAN	-1.204	16.1455	1.86763e-05	0.000232362
MYL6	P60660	MYL6_HUMAN	-1.22039	18.975	1.78653e-05	0.0002282
NRDC	O43847	NRDC_HUMAN	-1.25336	15.391	0.000998164	0.00380973
PLOD2	O00469	PLOD2_HUMAN	-1.25745	16.0416	3.88093e-06	0.000100822
MMP2	P08253	MMP2_HUMAN	-1.25816	18.1344	8.01302e-07	5.03523e-05
CYTL1	Q9NRR1	CYTL1_HUMAN	-1.28021	15.524	0.000571465	0.00254652
RPLP2	P05387	RLA2_HUMAN	-1.28327	17.6325	0.000198966	0.00124581
MMRN1	Q13201	MMRN1_HUMAN	-1.29861	17.2711	0.00106597	0.00398906
C1QTNF5	Q9BXJ0	C1QT5_HUMAN	-1.31237	18.1996	0.00319127	0.00932085
RNASE1	P07998	RNAS1_HUMAN	-1.31406	17.7527	7.0724e-05	0.00058037
TXNDC5	Q8NBS9	TXND5_HUMAN	-1.31446	18.0291	1.41917e-06	5.83597e-05
HIBADH	P31937	3HIDH_HUMAN	-1.32621	16.4649	0.000344873	0.00173889
YWHAZ	P63104	1433Z_HUMAN	-1.34189	20.4411	4.71849e-05	0.00044338
HDGF	P51858	HDGF_HUMAN	-1.34801	17.0746	0.000981325	0.00376044
VWF	P04275	VWF_HUMAN	-1.38405	19.5869	0.00119165	0.00430794
AHSG	P02765	FETUA_HUMAN	-1.38488	19.2372	0.000803766	0.0033151
SET	Q01105	SET_HUMAN	-1.38693	17.3953	0.000220279	0.00133562
PNPO	Q9NVS9	PNPO_HUMAN	-1.41839	15.6037	0.000256928	0.00147387
PCNA	P12004	PCNA_HUMAN	-1.42699	16.212	0.000204942	0.00125856
IGFBP4	P22692	IBP4_HUMAN	-1.44218	17.6737	2.49474e-05	0.000271587
EFEMP1	Q12805	FBLN3_HUMAN	-1.44322	19.6773	2.19353e-05	0.000244349
P4HB	P07237	PDIA1_HUMAN	-1.45892	18.4887	3.89396e-06	0.000100822
HSP90B1	P14625	ENPL_HUMAN	-1.46271	17.1747	0.000489645	0.00231074
TPP1	O14773	TPP1_HUMAN	-1.51612	15.9953	5.28533e-06	0.000115076
LAMC1	P11047	LAMC1_HUMAN	-1.52398	17.6277	6.02768e-06	0.000120302
PLOD1	Q02809	PLOD1_HUMAN	-1.52998	15.9298	4.59009e-07	4.41971e-05
PDIA4	P13667	PDIA4_HUMAN	-1.59899	17.1803	5.53469e-06	0.000117789
VIM	P08670	VIME_HUMAN	-1.60594	21.8209	6.7982e-07	5.03523e-05
CLU	P10909	CLUS_HUMAN	-1.60977	16.7254	6.91763e-05	0.000576269
ESM1	Q9NQ30	ESM1_HUMAN	-1.63133	16.0561	3.19811e-05	0.000322505
COPG1	Q9Y678	COPG1_HUMAN	-1.6486	16.2959	4.6096e-08	1.49868e-05
CBX3	Q13185	CBX3_HUMAN	-1.65275	16.4535	8.92399e-06	0.0001474
POSTN	Q15063	POSTN_HUMAN	-1.6687	15.9216	1.42111e-06	5.83597e-05
H4C9	P62805	H4_HUMAN	-1.68134	18.7192	0.00653292	0.0163836
AHNAK2	Q8IVF2	AHNK2_HUMAN	-1.68544	17.9262	0.000269118	0.00152554
TIMP2	P16035	TIMP2_HUMAN	-1.71593	17.9005	7.79138e-05	0.000622012
TINAGL1	Q9GZM7	TINAL_HUMAN	-1.72968	16.5262	1.84222e-06	5.88283e-05
SRSF1	Q07955	SRSF1_HUMAN	-1.75816	16.2851	1.47165e-05	0.000210424
HSPA5	P11021	BIP_HUMAN	-1.77125	18.0477	4.12742e-05	0.000399401
NUCB1	Q02818	NUCB1_HUMAN	-1.79773	17.1057	1.71843e-05	0.000222467
LMNA	P02545	LMNA_HUMAN	-1.80865	18.918	7.24004e-07	5.03523e-05
FSTL1	Q12841	FSTL1_HUMAN	-1.93581	18.095	1.99173e-05	0.000239423
CCN2	P29279	CCN2_HUMAN	-1.99846	20.2132	9.43138e-08	2.17364e-05
ST13	P50502	F10A1_HUMAN	-2.04386	17.4798	5.52924e-07	4.81547e-05
CLSTN1	O94985	CSTN1_HUMAN	-2.04467	16.4797	5.83864e-06	0.000119009
ADAM9	Q13443	ADAM9_HUMAN	-2.08119	15.8876	1.57606e-06	5.83597e-05
ANP32A	P39687	AN32A_HUMAN	-2.13722	16.4183	4.11516e-06	0.000102936
EHD2	Q9NZN4	EHD2_HUMAN	-2.28662	16.1733	4.69316e-08	1.49868e-05
LTBP2	Q14767	LTBP2_HUMAN	-2.35064	16.4281	3.62636e-07	4.34257e-05
BGN	P21810	PGS1_HUMAN	-2.70854	16.191	0.000248384	0.00143345
HSPG2	P98160	PGBM_HUMAN	-2.86786	19.2464	1.60585e-05	0.000216677
DKK3	Q9UBP4	DKK3_HUMAN	-2.86915	16.3735	4.61347e-07	4.41971e-05
FN1	P02751	FINC_HUMAN	-3.0307	18.8976	2.69371e-09	2.58058e-06
PTX3	P26022	PTX3_HUMAN	-3.24069	17.5566	0.000173239	0.00111385
SPARC	P09486	SPRC_HUMAN	-3.26208	19.9187	1.13447e-07	2.17364e-05
THBS1	P07996	TSP1_HUMAN	-3.33185	20.4214	6.62929e-06	0.000122132
