# Supplementary material for: Proteomic Profiling of Endothelial Cell Secretomes After Exposure to Calciprotein Particles Reveals Downregulation of Basement Membrane Assembly and Increased Release of Soluble CD59
Source: Int J Mol Sci. 2024 Oct 23;25(21):11382. doi: 10.3390/ijms252111382 (PMC11546392; doi:10.3390/ijms252111382)
Supplement: Supplementary file 1 [file ijms-25-11382-s001.zip › Datafile S5 (HCAEC MPP vs DPBS).xlsx]

## Sheet: Raw
Gene.name	Name.of.protein	Number.of.protein	logFC	AveExpr	P.Value	adj.P.Val
RPL10A	P62906	RL10A_HUMAN	-2.19345	17.6324	3.63321e-07	0.000205231
MMP1	P03956	MMP1_HUMAN	1.19254	17.1424	4.28456e-07	0.000205231
NQO1	P15559	NQO1_HUMAN	-1.36521	15.9905	9.74329e-07	0.000311136
CUL4B	Q13620	CUL4B_HUMAN	-1.02463	15.6099	1.51231e-06	0.000362198
PEPD	P12955	PEPD_HUMAN	1.08838	19.4726	3.30355e-06	0.00063296
PSMB5	P28074	PSB5_HUMAN	0.874234	18.6684	5.39447e-06	0.000790823
ACTA1	P68133	ACTS_HUMAN	-3.95532	18.0351	5.77846e-06	0.000790823
SEPTIN2	Q15019	SEPT2_HUMAN	-1.53411	15.7014	1.39659e-05	0.00167242
TUBB6	Q9BUF5	TBB6_HUMAN	-1.00511	16.2531	3.73147e-05	0.00392477
LTBP2	Q14767	LTBP2_HUMAN	1.46645	16.4281	4.09684e-05	0.00392477
BPNT1	O95861	BPNT1_HUMAN	0.871053	16.639	6.22676e-05	0.00408453
CALU	O43852	CALU_HUMAN	-0.780451	17.5519	6.08883e-05	0.00408453
REXO2	Q9Y3B8	ORN_HUMAN	0.655599	15.9881	6.16163e-05	0.00408453
CD9	P21926	CD9_HUMAN	-1.45528	17.3203	6.5408e-05	0.00408453
FKBP2	P26885	FKBP2_HUMAN	0.680116	15.5482	7.03734e-05	0.00408453
CRIM1	Q9NZV1	CRIM1_HUMAN	0.949093	16.6811	7.24538e-05	0.00408453
PSAT1	Q9Y617	SERC_HUMAN	1.63917	16.5195	7.67449e-05	0.00408453
PDLIM7	Q9NR12	PDLI7_HUMAN	0.792448	17.1579	7.35812e-05	0.00408453
JPT1	Q9UK76	JUPI1_HUMAN	-0.990498	17.2305	9.89523e-05	0.0045586
SRI	P30626	SORCN_HUMAN	0.599558	16.4148	9.65378e-05	0.0045586
ILF2	Q12905	ILF2_HUMAN	-1.19063	17.3156	0.000103961	0.0045586
UBE2V2	Q15819	UB2V2_HUMAN	0.957709	17.2321	0.000104686	0.0045586
MDH2	P40926	MDHM_HUMAN	1.19067	19.7454	0.000114466	0.00459041
DCTN2	Q13561	DCTN2_HUMAN	-1.19424	15.5406	0.000137018	0.00459041
H3C1	P68431	H31_HUMAN	-0.734049	18.0092	0.000117846	0.00459041
TXNDC12	O95881	TXD12_HUMAN	-2.43142	15.9957	0.00012038	0.00459041
GBE1	Q04446	GLGB_HUMAN	-0.631415	17.492	0.000136358	0.00459041
GNS	P15586	GNS_HUMAN	0.891985	19.6853	0.000136707	0.00459041
MDH1	P40925	MDHC_HUMAN	0.707038	19.3385	0.000138958	0.00459041
ADA	P00813	ADA_HUMAN	0.515256	16.6887	0.000156171	0.00498705
COL5A2	P05997	CO5A2_HUMAN	1.20197	16.9463	0.000189536	0.00568701
GLOD4	Q9HC38	GLOD4_HUMAN	0.860885	18.7369	0.000190579	0.00568701
RCN1	Q15293	RCN1_HUMAN	-0.648333	18.1464	0.000195899	0.00568701
ICAM1	P05362	ICAM1_HUMAN	0.859142	15.1362	0.000204272	0.00575567
LTA4H	P09960	LKHA4_HUMAN	0.669389	19.0561	0.000251297	0.00687836
TPP1	O14773	TPP1_HUMAN	-0.877962	15.9953	0.000286091	0.0076132
HMGB3	O15347	HMGB3_HUMAN	-1.03232	16.1197	0.000323195	0.00812514
CAP1	Q01518	CAP1_HUMAN	0.699813	18.2415	0.000333329	0.00812514
CLEC14A	Q86T13	CLC14_HUMAN	0.968918	16.9219	0.000369288	0.00812514
HNRNPM	P52272	HNRPM_HUMAN	0.454396	19.5172	0.000335812	0.00812514
LYPLA1	O75608	LYPA1_HUMAN	1.16189	16.229	0.000439246	0.00812514
PPIA	P62937	PPIA_HUMAN	1.14205	22.3236	0.000343733	0.00812514
SNX1	Q13596	SNX1_HUMAN	-1.27814	16.0555	0.000371873	0.00812514
AHNAK2	Q8IVF2	AHNK2_HUMAN	1.9075	17.9262	0.000381959	0.00812514
EHD2	Q9NZN4	EHD2_HUMAN	1.06215	16.1733	0.000445831	0.00812514
PAICS	P22234	PUR6_HUMAN	-0.684731	16.3955	0.000364566	0.00812514
RPS8	P62241	RS8_HUMAN	0.66111	15.64	0.000377271	0.00812514
CCL14	Q16627	CCL14_HUMAN	-0.674712	17.405	0.000391333	0.00812514
RBBP4	Q09028	RBBP4_HUMAN	0.898738	18.0456	0.000465966	0.00812514
CALR	P27797	CALR_HUMAN	-1.66325	18.2879	0.000406985	0.00812514
CDC37	Q16543	CDC37_HUMAN	-0.894909	17.5384	0.000456138	0.00812514
CTSC	P53634	CATC_HUMAN	-0.67784	17.3624	0.000427797	0.00812514
FN1	P02751	FINC_HUMAN	1.12513	18.8976	0.00057227	0.00869279
SCRN2	Q96FV2	SCRN2_HUMAN	0.844041	15.5605	0.000516577	0.00838781
H1-2	P16403	H12_HUMAN	-0.903088	17.5855	0.000447354	0.00812514
NAGLU	P54802	ANAG_HUMAN	-0.535765	16.6888	0.000458435	0.00812514
ACTN4	O43707	ACTN4_HUMAN	-0.511016	18.9165	0.000469724	0.00812514
XRCC6	P12956	XRCC6_HUMAN	-0.927145	16.487	0.000474956	0.00812514
CCN1	O00622	CCN1_HUMAN	1.18515	17.2742	0.000484809	0.00814819
P20742	P20742	PZP_HUMAN	-0.664815	17.1129	0.000494288	0.00816427
U2AF2	P26368	U2AF2_HUMAN	-0.947063	15.7545	0.000568526	0.00869279
SEC31A	O94979	SC31A_HUMAN	-0.532278	15.077	0.00053633	0.0085634
SET	Q01105	SET_HUMAN	-1.29113	17.3953	0.000578696	0.00869279
PRPF19	Q9UMS4	PRP19_HUMAN	-1.12277	15.9719	0.000580729	0.00869279
GANAB	Q14697	GANAB_HUMAN	-0.625973	15.7847	0.000597551	0.00880698
NIBAN2	Q96TA1	NIBA2_HUMAN	-0.672212	16.0823	0.000732895	0.0104793
ROBO4	Q8WZ75	ROBO4_HUMAN	0.675626	16.0605	0.00071135	0.0103254
SRSF1	Q07955	SRSF1_HUMAN	1.2659	16.2851	0.000790055	0.0106897
TPD52L2	O43399	TPD54_HUMAN	0.588043	17.0189	0.000787524	0.0106897
ESAM	Q96AP7	ESAM_HUMAN	0.791343	16.5592	0.000789321	0.0106897
RPS27A	P62979	RS27A_HUMAN	-0.769613	20.0528	0.00079224	0.0106897
ADSL	P30566	PUR8_HUMAN	-0.786681	15.2617	0.00113749	0.0137939
JUP	P14923	PLAK_HUMAN	-1.84826	16.2113	0.000945611	0.0124095
RNASE1	P07998	RNAS1_HUMAN	1.03863	17.7527	0.000915396	0.0121799
P01834	P01834	IGKC_HUMAN	-1.69856	17.6099	0.00101963	0.0126858
MAPK1	P28482	MK01_HUMAN	-1.63246	15.5627	0.000993883	0.0126858
ARSA	P15289	ARSA_HUMAN	0.435116	16.826	0.00100007	0.0126858
PTPN11	Q06124	PTN11_HUMAN	0.433934	15.7465	0.00101381	0.0126858
C3	P01024	CO3_HUMAN	0.862465	17.0078	0.00112	0.013756
ACLY	P53396	ACLY_HUMAN	-0.996124	16.3269	0.00115241	0.0138002
GYG1	P46976	GLYG_HUMAN	0.790817	16.096	0.00123029	0.0145359
TUBB	P07437	TBB5_HUMAN	-0.855202	17.9386	0.00132135	0.0147193
ADAM9	Q13443	ADAM9_HUMAN	0.892646	15.8876	0.00125937	0.0145359
CRYL1	Q9Y2S2	CRYL1_HUMAN	0.389351	15.4995	0.00124798	0.0145359
TRIOBP	Q9H2D6	TARA_HUMAN	0.492223	15.7695	0.00131683	0.0147193
XRCC5	P13010	XRCC5_HUMAN	-0.913329	16.2475	0.00132028	0.0147193
AIMP1	Q12904	AIMP1_HUMAN	1.12425	17.3984	0.00142432	0.0153912
FHL1	Q13642	FHL1_HUMAN	1.03664	17.2157	0.00142987	0.0153912
EIF6	P56537	IF6_HUMAN	0.551262	17.3154	0.0013956	0.0153676
DNASE2	O00115	DNS2A_HUMAN	0.956273	18.1184	0.00172676	0.0162814
ARPC4	P59998	ARPC4_HUMAN	-1.17292	17.5602	0.0014618	0.01556
GSTP1	P09211	GSTP1_HUMAN	0.598124	20.173	0.00150327	0.0158256
COPB1	P53618	COPB_HUMAN	-0.962302	15.5522	0.00152315	0.0158606
C1QBP	Q07021	C1QBP_HUMAN	-0.923378	16.2753	0.00160382	0.0161496
IGLL5	B9A064	IGLL5_HUMAN	-1.49533	16.6665	0.00160676	0.0161496
CST3	P01034	CYTC_HUMAN	0.863427	18.2807	0.00164328	0.0161496
SHPK	Q9UHJ6	SHPK_HUMAN	-1.10861	15.7644	0.00161607	0.0161496
WDR5	P61964	WDR5_HUMAN	0.858583	16.2924	0.00166282	0.0161496
YWHAB	P31946	1433B_HUMAN	0.375624	18.0221	0.00168041	0.0161496
ALCAM	Q13740	CD166_HUMAN	0.51892	17.4263	0.00168371	0.0161496
IGF2R	P11717	MPRI_HUMAN	0.930059	16.5165	0.00177455	0.0162814
HLA-C	P10321	HLAC_HUMAN	0.448891	15.7864	0.00168576	0.0161496
EEF1A1	P68104	EF1A1_HUMAN	-1.49206	18.2116	0.0017845	0.0162814
MEMO1	Q9Y316	MEMO1_HUMAN	-1.18644	15.9121	0.00202471	0.0171652
P4HB	P07237	PDIA1_HUMAN	-0.723778	18.4887	0.00191432	0.016672
PGLS	O95336	6PGL_HUMAN	0.637383	17.5652	0.0017746	0.0162814
DDX39B	Q13838	DX39B_HUMAN	-0.875397	17.2981	0.00177951	0.0162814
SWAP70	Q9UH65	SWP70_HUMAN	-0.40612	16.2945	0.00182518	0.0163716
SORD	Q00796	DHSO_HUMAN	-0.3569	17.0707	0.00182856	0.0163716
MMP2	P08253	MMP2_HUMAN	0.409019	18.1344	0.00187991	0.016672
SEPTIN11	Q9NVA2	SEP11_HUMAN	-0.441851	15.7777	0.00190865	0.016672
UBE2V1	Q13404	UB2V1_HUMAN	1.0745	15.9464	0.00230991	0.0190767
CXCL1	P09341	GROA_HUMAN	0.403416	15.7866	0.00196714	0.0169777
GIMAP4	Q9NUV9	GIMA4_HUMAN	-0.448492	15.3143	0.00201499	0.0171652
TRIM25	Q14258	TRI25_HUMAN	-0.576232	15.1872	0.00235649	0.0192951
HIBADH	P31937	3HIDH_HUMAN	0.993776	16.4649	0.00218131	0.0183269
ITGA2	P17301	ITA2_HUMAN	-0.543749	16.5068	0.00219999	0.0183269
ST13	P50502	F10A1_HUMAN	0.868051	17.4798	0.00284643	0.0218151
IPO7	O95373	IPO7_HUMAN	-0.613576	15.7783	0.00238904	0.0193071
STMN1	P16949	STMN1_HUMAN	-0.413765	19.1598	0.00239828	0.0193071
RCN3	Q96D15	RCN3_HUMAN	-0.8433	16.5497	0.00244427	0.019476
NLN	Q9BYT8	NEUL_HUMAN	0.602262	17.1401	0.00245992	0.019476
DDT	P30046	DOPD_HUMAN	-0.802489	17.5086	0.00301044	0.0221847
COL4A2	P08572	CO4A2_HUMAN	0.884526	16.2513	0.00250918	0.0197033
ACTB	P60709	ACTB_HUMAN	2.54904	21.2618	0.00321508	0.0235118
RPL5	P46777	RL5_HUMAN	0.725689	16.1455	0.00297164	0.0221847
PSMA6	P60900	PSA6_HUMAN	0.49951	19.0224	0.00291424	0.0221575
CPPED1	Q9BRF8	CPPED_HUMAN	0.616206	18.2086	0.00329416	0.0235508
TXNDC5	Q8NBS9	TXND5_HUMAN	-0.473128	18.0291	0.00277567	0.0216186
HSP90AB1	P08238	HS90B_HUMAN	-0.82669	18.2962	0.00283055	0.0218151
PSMD4	P55036	PSMD4_HUMAN	0.651394	16.0924	0.00296295	0.0221847
AHSG	P02765	FETUA_HUMAN	1.19916	19.2372	0.00301045	0.0221847
TXN	P10599	THIO_HUMAN	-1.05207	19.4602	0.00339008	0.0238801
ARCN1	P48444	COPD_HUMAN	0.483901	17.1292	0.00324195	0.0235287
CLIC4	Q9Y696	CLIC4_HUMAN	0.595899	17.7549	0.00328897	0.0235508
DYNC1H1	Q14204	DYHC1_HUMAN	-1.04411	15.9202	0.00333386	0.0236581
PRDX2	P32119	PRDX2_HUMAN	-0.922041	16.4348	0.00382081	0.025312
HDGF	P51858	HDGF_HUMAN	1.1462	17.0746	0.00355558	0.024683
PTPRK	Q15262	PTPRK_HUMAN	-0.743243	16.109	0.00349077	0.0244099
ACTN1	P12814	ACTN1_HUMAN	-0.755773	20.1347	0.00366433	0.0252548
HNRNPH1	P31943	HNRH1_HUMAN	-0.681226	16.3325	0.00412642	0.0267102
CKAP5	Q14008	CKAP5_HUMAN	0.421058	15.4894	0.0037459	0.025312
SEC23A	Q15436	SC23A_HUMAN	-0.453461	16.8956	0.0037535	0.025312
ENG	P17813	EGLN_HUMAN	-0.40716	16.0721	0.00382572	0.025312
FAM3C	Q92520	FAM3C_HUMAN	0.618326	16.3669	0.00382768	0.025312
DNAJB4	Q9UDY4	DNJB4_HUMAN	-0.654682	16.9777	0.00383114	0.025312
P01857	P01857	IGHG1_HUMAN	-1.77876	17.7145	0.00389281	0.0255432
PFKP	Q01813	PFKAP_HUMAN	-1.15682	16.0192	0.00412256	0.0267102
TGM2	P21980	TGM2_HUMAN	-0.54565	18.099	0.00428304	0.0275379
COL18A1	P39060	COIA1_HUMAN	0.926924	16.5908	0.0043732	0.027753
SEPTIN9	Q9UHD8	SEPT9_HUMAN	0.363162	16.7152	0.00437443	0.027753
GNB1	P62873	GBB1_HUMAN	-0.609482	16.1859	0.00532701	0.0320513
CALM1	P0DP23	CALM1_HUMAN	-1.16054	19.9183	0.0056516	0.0327829
RPS11	P62280	RS11_HUMAN	-0.896413	15.6073	0.00458268	0.0288829
MTPN	P58546	MTPN_HUMAN	0.661118	18.7364	0.00463735	0.0290365
LMNA	P02545	LMNA_HUMAN	0.735376	18.918	0.00593505	0.0334457
ELOC	Q15369	ELOC_HUMAN	0.416966	16.303	0.00478376	0.0297587
PRDX1	Q06830	PRDX1_HUMAN	-0.621135	18.9998	0.00576889	0.0330934
VCL	P18206	VINC_HUMAN	0.671034	18.2831	0.00532625	0.0320513
EIF4H	Q15056	IF4H_HUMAN	-0.987319	16.1824	0.00503191	0.0310006
MYOF	Q9NZM1	MYOF_HUMAN	-1.01896	16.0914	0.00504812	0.0310006
SRP9	P49458	SRP09_HUMAN	0.448097	16.0977	0.00529879	0.0320513
EMD	P50402	EMD_HUMAN	-0.552274	15.9896	0.00650127	0.0350733
SIAE	Q9HAT2	SIAE_HUMAN	0.755356	17.1214	0.00535303	0.0320513
MIX23	Q4VC31	MIX23_HUMAN	0.362776	15.7229	0.00566089	0.0327829
ENO2	P09104	ENOG_HUMAN	0.483072	16.5048	0.00548083	0.0325138
IMPA1	P29218	IMPA1_HUMAN	0.567074	16.5344	0.00549816	0.0325138
PRMT1	Q99873	ANM1_HUMAN	-0.581388	16.8319	0.00553563	0.0325346
UCHL3	P15374	UCHL3_HUMAN	0.532987	15.9379	0.00568055	0.0327829
PARK7	Q99497	PARK7_HUMAN	0.508524	19.5501	0.00737445	0.0379824
GRB2	P62993	GRB2_HUMAN	0.509548	16.1212	0.00592324	0.0334457
ACP1	P24666	PPAC_HUMAN	-1.01685	17.0856	0.00590737	0.0334457
ARPC2	O15144	ARPC2_HUMAN	-0.975802	17.2104	0.00601236	0.0336833
DLST	P36957	ODO2_HUMAN	0.626198	17.3841	0.0060481	0.0336865
SEC24C	P53992	SC24C_HUMAN	-0.543064	15.9035	0.00891912	0.0418849
GAA	P10253	LYAG_HUMAN	0.563869	18.418	0.00614673	0.034038
PVR	P15151	PVR_HUMAN	0.725921	16.3017	0.0061831	0.0340426
YWHAZ	P63104	1433Z_HUMAN	0.721486	20.4411	0.00647954	0.0350733
NRP1	O14786	NRP1_HUMAN	-0.667492	16.5411	0.00840769	0.0407417
RPS28	P62857	RS28_HUMAN	1.8031	17.9666	0.00793844	0.0397176
TIGAR	Q9NQ88	TIGAR_HUMAN	0.656527	15.8595	0.00736572	0.0379824
CD55	P08174	DAF_HUMAN	-0.574703	16.7755	0.00644371	0.0350733
NHERF2	Q15599	NHRF2_HUMAN	0.497968	15.5658	0.00803826	0.0397176
TSN	Q15631	TSN_HUMAN	-0.881688	16.5873	0.00651675	0.0350733
SSBP1	Q04837	SSBP_HUMAN	0.325749	15.654	0.00656054	0.0351117
SUMO2	P61956	SUMO2_HUMAN	1.08875	19.2856	0.00789044	0.0397176
MYL6	P60660	MYL6_HUMAN	0.542677	18.975	0.00661182	0.0351896
KDR	P35968	VGFR2_HUMAN	0.636463	16.5614	0.00826375	0.0403912
PGD	P52209	6PGD_HUMAN	-0.418164	18.974	0.00857166	0.0410583
ADSS2	P30520	PURA2_HUMAN	-0.447034	17.4132	0.00684962	0.0360781
KPRP	Q5T749	KPRP_HUMAN	-0.803593	16.2493	0.00685409	0.0360781
STX7	O15400	STX7_HUMAN	0.732443	17.0825	0.00690229	0.0361333
LMNB1	P20700	LMNB1_HUMAN	0.574387	17.1297	0.0103595	0.0455424
CAND1	Q86VP6	CAND1_HUMAN	-0.638643	17.3838	0.00721573	0.0375689
TMOD3	Q9NYL9	TMOD3_HUMAN	0.446148	16.8878	0.00804303	0.0397176
CAST	P20810	ICAL_HUMAN	-0.46262	17.8752	0.00768432	0.0391573
ANPEP	P15144	AMPN_HUMAN	0.38502	20.288	0.00812952	0.0399389
P01859	P01859	IGHG2_HUMAN	-0.903946	17.3103	0.0076625	0.0391573
ERP29	P30040	ERP29_HUMAN	-0.496723	16.5197	0.00799146	0.0397176
KPNB1	Q14974	IMB1_HUMAN	-0.860501	17.9031	0.00799345	0.0397176
LMNB2	Q03252	LMNB2_HUMAN	0.489378	16.9801	0.0110689	0.0469204
DSG1	Q02413	DSG1_HUMAN	-1.40355	16.2036	0.0095971	0.0437771
ESYT1	Q9BSJ8	ESYT1_HUMAN	-0.415637	16.686	0.00842051	0.0407417
PPM1G	O15355	PPM1G_HUMAN	-0.670071	16.1917	0.00852038	0.0410177
TALDO1	P37837	TALDO_HUMAN	0.41872	19.9368	0.00863892	0.0411745
PFN1	P07737	PROF1_HUMAN	0.577767	21.7829	0.00876569	0.0415719
COPG1	Q9Y678	COPG1_HUMAN	-0.292432	16.2959	0.00884827	0.0417568
OTUB1	Q96FW1	OTUB1_HUMAN	0.766171	15.9583	0.0106925	0.0465611
PSMD2	Q13200	PSMD2_HUMAN	-0.939493	16.0813	0.00897433	0.0419386
NRCAM	Q92823	NRCAM_HUMAN	0.48838	16.9848	0.0113781	0.0480188
PDIA3	P30101	PDIA3_HUMAN	-0.406195	18.845	0.00923009	0.0429244
MYH10	P35580	MYH10_HUMAN	0.586076	15.6585	0.0135187	0.0530775
SF3B1	O75533	SF3B1_HUMAN	0.412814	16.1609	0.00999723	0.0445458
JPT2	Q9H910	JUPI2_HUMAN	0.61851	16.8116	0.00975086	0.043856
MRC2	Q9UBG0	MRC2_HUMAN	0.422794	15.871	0.00952434	0.0437771
LUC7L2	Q9Y383	LC7L2_HUMAN	0.423672	14.9071	0.00960601	0.0437771
PTK7	Q13308	PTK7_HUMAN	0.862771	17.7257	0.00962135	0.0437771
GSN	P06396	GELS_HUMAN	0.370854	18.1575	0.00964193	0.0437771
LDHB	P07195	LDHB_HUMAN	0.316138	20.2455	0.0097306	0.043856
GCSH	P23434	GCSH_HUMAN	0.672353	15.7589	0.00979811	0.0438626
UAP1	Q16222	UAP1_HUMAN	-0.390429	15.8281	0.0100978	0.0447854
NAGA	P17050	NAGAB_HUMAN	0.720651	16.7287	0.0108864	0.0467508
CAPZB	P47756	CAPZB_HUMAN	0.643079	17.1518	0.0119031	0.0494615
EIF5B	O60841	IF2P_HUMAN	-0.590794	15.7977	0.0138139	0.0537958
TPM3	P06753	TPM3_HUMAN	-0.732983	19.1349	0.0103635	0.0455424
ENAH	Q8N8S7	ENAH_HUMAN	0.406149	18.8093	0.0114493	0.0481071
CCT7	Q99832	TCPH_HUMAN	-0.922093	16.1258	0.010501	0.0459357
FAH	P16930	FAAA_HUMAN	0.513018	16.2145	0.0149605	0.0573285
MIF	P14174	MIF_HUMAN	1.13471	20.8275	0.0119265	0.0494615
PSMD5	Q16401	PSMD5_HUMAN	-0.544474	16.5554	0.0109154	0.0467508
AKAP12	Q02952	AKA12_HUMAN	-0.593928	17.0089	0.0109307	0.0467508
PCDH1	Q08174	PCDH1_HUMAN	0.606504	16.5778	0.0109795	0.0467508
VAPA	Q9P0L0	VAPA_HUMAN	0.668293	17.6316	0.0109801	0.0467508
PTMA	P06454	PTMA_HUMAN	1.56127	19.6749	0.0147227	0.0568723
NAXE	Q8NCW5	NNRE_HUMAN	-0.674587	17.3137	0.0123505	0.0502526
RPSA	P08865	RSSA_HUMAN	-0.652315	16.6964	0.012367	0.0502526
EIF5A	P63241	IF5A1_HUMAN	-0.8038	18.3254	0.012306	0.0502526
CLTB	P09497	CLCB_HUMAN	0.580383	16.4633	0.0117442	0.0491308
PEBP1	P30086	PEBP1_HUMAN	0.413566	19.8687	0.0165316	0.0611476
BANF1	O75531	BAF_HUMAN	0.547168	16.2846	0.0122917	0.0502526
PSMD3	O43242	PSMD3_HUMAN	-0.431997	15.6032	0.0134973	0.0530775
THOP1	P52888	THOP1_HUMAN	0.543179	16.3294	0.0131489	0.0522682
PSMA4	P25789	PSA4_HUMAN	1.05072	18.306	0.0124139	0.0502526
HNRNPU	Q00839	HNRPU_HUMAN	-0.339943	17.4477	0.012432	0.0502526
CCT4	P50991	TCPD_HUMAN	-0.669814	16.9318	0.0126469	0.0509066
CCN2	P29279	CCN2_HUMAN	0.515945	20.2132	0.0170151	0.0620964
PAFAH1B1	P43034	LIS1_HUMAN	0.323899	17.5087	0.0131196	0.0522682
APP	P05067	A4_HUMAN	-0.391459	17.9283	0.0131332	0.0522682
CDH13	P55290	CAD13_HUMAN	0.353924	17.6978	0.0135146	0.0530775
LAMC1	P11047	LAMC1_HUMAN	0.56198	17.6277	0.0151251	0.0577286
CCT2	P78371	TCPB_HUMAN	-0.799646	16.3038	0.0137093	0.0536061
BLMH	Q13867	BLMH_HUMAN	-0.508737	18.5509	0.0140186	0.0543717
GPI	P06744	G6PI_HUMAN	-0.905173	20.0245	0.0154439	0.0584793
S100A13	Q99584	S10AD_HUMAN	0.499773	19.3229	0.0165101	0.0611476
FABP5	Q01469	FABP5_HUMAN	-0.324083	20.6362	0.0148619	0.0571795
BOLA2	Q9H3K6	BOLA2_HUMAN	-0.818177	16.7884	0.0170473	0.0620964
PNPO	Q9NVS9	PNPO_HUMAN	0.772551	15.6037	0.0153721	0.0584384
HNRNPA1	P09651	ROA1_HUMAN	-0.422205	19.232	0.0227439	0.0772648
FTH1	P02794	FRIH_HUMAN	-0.926194	16.0206	0.0157278	0.0593196
UBE2L3	P68036	UB2L3_HUMAN	0.675788	17.7906	0.0158603	0.0595848
ARPC3	O15145	ARPC3_HUMAN	-0.741106	17.2887	0.0164056	0.0611476
UBE2N	P61088	UBE2N_HUMAN	0.508454	16.623	0.0164913	0.0611476
VIM	P08670	VIME_HUMAN	0.424953	21.8209	0.0186317	0.066851
AIFM1	O95831	AIFM1_HUMAN	0.518957	16.4293	0.0169111	0.0620964
PAWR	Q96IZ0	PAWR_HUMAN	0.409665	15.7708	0.0169865	0.0620964
NME2	P22392	NDKB_HUMAN	-0.816446	20.1582	0.0281844	0.0889401
FUBP1	Q96AE4	FUBP1_HUMAN	0.322428	16.3708	0.0175088	0.0635357
PTPA	Q15257	PTPA_HUMAN	-0.929911	17.0842	0.0177197	0.0640583
NPEPL1	Q8NDH3	PEPL1_HUMAN	-0.921866	16.4307	0.024387	0.0808401
CCT6A	P40227	TCPZ_HUMAN	-0.942546	16.2248	0.0185442	0.066787
PROCR	Q9UNN8	EPCR_HUMAN	0.828412	20.2384	0.0226086	0.0772648
CALD1	Q05682	CALD1_HUMAN	-0.594783	18.2497	0.0189814	0.0678516
HEXB	P07686	HEXB_HUMAN	0.371609	18.7205	0.0194047	0.0691068
CD44	P16070	CD44_HUMAN	0.47658	17.5844	0.0195647	0.0694186
ACAA2	P42765	THIM_HUMAN	0.517054	16.0763	0.0209457	0.0730048
FH	P07954	FUMH_HUMAN	0.530812	17.2508	0.0200243	0.0707869
RPLP1	P05386	RLA1_HUMAN	-0.441748	17.1545	0.0201432	0.0709454
SERPINH1	P50454	SERPH_HUMAN	-0.851366	16.5106	0.0209044	0.0730048
RPS12	P25398	RS12_HUMAN	0.432625	16.8033	0.0209565	0.0730048
RAN	P62826	RAN_HUMAN	-0.371765	17.4657	0.0211419	0.0733837
YWHAQ	P27348	1433T_HUMAN	0.514867	17.6813	0.0212312	0.0734278
SCRN1	Q12765	SCRN1_HUMAN	-0.361405	16.4551	0.0279817	0.088763
ALDH2	P05091	ALDH2_HUMAN	0.229854	15.3115	0.0213761	0.0736628
LRRC59	Q96AG4	LRC59_HUMAN	-0.640183	16.2296	0.0216115	0.0742072
ICAM2	P13598	ICAM2_HUMAN	0.618637	19.7817	0.0270318	0.0869009
ANXA5	P08758	ANXA5_HUMAN	-0.37709	16.6396	0.0226854	0.0772648
SPTAN1	Q13813	SPTN1_HUMAN	0.58005	17.7169	0.0228447	0.077333
KRT5	P13647	K2C5_HUMAN	-1.35207	18.5959	0.0291025	0.0909304
DPYSL3	Q14195	DPYL3_HUMAN	-0.684697	16.2688	0.0346848	0.101305
TWF2	Q6IBS0	TWF2_HUMAN	-0.420226	16.474	0.0292478	0.0909304
IGFBP4	P22692	IBP4_HUMAN	0.517739	17.6737	0.0238684	0.0804248
CLTC	Q00610	CLH1_HUMAN	-0.640159	18.0525	0.0240938	0.0804248
ALYREF	Q86V81	THOC4_HUMAN	0.221061	18.4424	0.0239548	0.0804248
MYH9	P35579	MYH9_HUMAN	-0.323978	19.3539	0.0240722	0.0804248
CLSTN1	O94985	CSTN1_HUMAN	0.574419	16.4797	0.0242208	0.080568
KCTD12	Q96CX2	KCD12_HUMAN	-0.405704	16.6692	0.0244862	0.0808889
PPIE	Q9UNP9	PPIE_HUMAN	0.589763	15.4043	0.0262139	0.0845553
HEBP2	Q9Y5Z4	HEBP2_HUMAN	0.463673	18.1184	0.0247223	0.0813882
HNRNPL	P14866	HNRPL_HUMAN	0.461527	16.7793	0.0251643	0.0823042
PRNP	P04156	PRIO_HUMAN	0.526446	16.6849	0.0251724	0.0823042
ATRN	O75882	ATRN_HUMAN	0.827069	15.998	0.0252655	0.0823276
RANBP2	P49792	RBP2_HUMAN	0.29827	16.1562	0.028562	0.0897128
AP3D1	O14617	AP3D1_HUMAN	0.993397	15.6091	0.0256322	0.0832395
LGALS3	P17931	LEG3_HUMAN	-0.718594	16.5947	0.0260393	0.084276
PDIA4	P13667	PDIA4_HUMAN	-0.504865	17.1803	0.0317072	0.0949235
PPP5C	P53041	PPP5_HUMAN	0.531809	16.3741	0.0272664	0.0873618
FKBP4	Q02790	FKBP4_HUMAN	0.423803	16.5661	0.0276092	0.0881655
RARS1	P54136	SYRC_HUMAN	-0.42623	16.6661	0.030868	0.0932856
ELAVL1	Q15717	ELAV1_HUMAN	0.387141	17.1967	0.0279495	0.088763
PSMB3	P49720	PSB3_HUMAN	0.66732	17.5669	0.0282232	0.0889401
PSMA5	P28066	PSA5_HUMAN	0.511231	18.6426	0.0304382	0.0931905
APIP	Q96GX9	MTNB_HUMAN	0.306899	15.3948	0.0292298	0.0909304
LXN	Q9BS40	LXN_HUMAN	0.24308	16.5134	0.0293293	0.0909304
GGCT	O75223	GGCT_HUMAN	0.633741	17.7652	0.0294761	0.0910907
PRKCSH	P14314	GLU2B_HUMAN	-0.592696	16.8996	0.0339189	0.0996395
RPL12	P30050	RL12_HUMAN	-0.652196	16.5364	0.0350835	0.101848
ARPC5	O15511	ARPC5_HUMAN	0.365631	16.1008	0.0300672	0.0926186
NARS1	O43776	SYNC_HUMAN	-0.504072	16.7741	0.0391767	0.110386
VPS35	Q96QK1	VPS35_HUMAN	-0.643517	15.2119	0.0304474	0.0931905
S100A10	P60903	S10AA_HUMAN	0.566825	17.2146	0.0306541	0.0932856
ATP5F1A	P25705	ATPA_HUMAN	0.65789	16.6038	0.0307225	0.0932856
TMPO	P42167	LAP2B_HUMAN	0.418622	18.1819	0.0308217	0.0932856
PDIA6	Q15084	PDIA6_HUMAN	-0.82077	16.3949	0.0313214	0.0942699
ANXA6	P08133	ANXA6_HUMAN	-0.364043	15.8344	0.0313905	0.0942699
DBI	P07108	ACBP_HUMAN	-0.446729	19.0121	0.0323173	0.0962804
GLUD1	P00367	DHE3_HUMAN	0.741115	16.2669	0.0323615	0.0962804
PGM3	O95394	AGM1_HUMAN	0.216412	15.9634	0.0328145	0.0973259
DYNC1I2	Q13409	DC1I2_HUMAN	0.808029	17.7453	0.0433254	0.119959
DBNL	Q9UJU6	DBNL_HUMAN	0.527749	16.5407	0.0333545	0.0984234
DLD	P09622	DLDH_HUMAN	-0.203415	17.4572	0.03339	0.0984234
ITGB3	P05106	ITB3_HUMAN	0.450749	15.1925	0.0340106	0.0996395
CBR1	P16152	CBR1_HUMAN	0.484247	17.5848	0.0349447	0.101754
RAB11B	Q15907	RB11B_HUMAN	0.559127	16.9694	0.0353132	0.102206
USO1	O60763	USO1_HUMAN	0.210059	15.7103	0.0355524	0.102588
FABP4	P15090	FABP4_HUMAN	-0.853969	18.594	0.0358462	0.103125
STOM	P27105	STOM_HUMAN	-0.61468	17.0509	0.036057	0.103421
LAMA5	O15230	LAMA5_HUMAN	0.402366	16.5375	0.043051	0.119544
COL4A1	P02462	CO4A1_HUMAN	0.427491	16.519	0.0366199	0.104722
ADH5	P11766	ADHX_HUMAN	-0.436786	16.5806	0.0374162	0.106681
ERAP2	Q6P179	ERAP2_HUMAN	-0.447016	15.9721	0.0378343	0.107553
YWHAH	Q04917	1433F_HUMAN	0.498571	18.0099	0.0381715	0.10819
PPP2R2A	P63151	2ABA_HUMAN	0.195117	15.5662	0.0385167	0.108847
SEMA6B	Q9H3T3	SEM6B_HUMAN	0.404195	16.0954	0.0393775	0.110627
BST1	Q10588	BST1_HUMAN	-0.425664	16.1864	0.0417197	0.116523
RPLP2	P05387	RLA2_HUMAN	0.524459	17.6325	0.0406701	0.113924
TUBA1A	Q71U36	TBA1A_HUMAN	-0.407681	18.4078	0.0458258	0.125074
TXNL1	O43396	TXNL1_HUMAN	0.566082	15.3146	0.042386	0.11804
TMSB4X	P62328	TYB4_HUMAN	1.79174	22.8661	0.999997	1
RAD23B	P54727	RD23B_HUMAN	0.527256	18.5497	0.0450467	0.123652
PLOD1	Q02809	PLOD1_HUMAN	-0.256246	15.9298	0.0440459	0.121602
EIF3G	O75821	EIF3G_HUMAN	0.377014	16.5219	0.049605	0.13347
PSMB7	Q99436	PSB7_HUMAN	0.395516	17.8823	0.0625528	0.155248
PFN2	P35080	PROF2_HUMAN	0.472068	16.8952	0.0448551	0.12348
HNRNPH3	P31942	HNRH3_HUMAN	0.672505	15.5217	0.0455289	0.124619
TCEA1	P23193	TCEA1_HUMAN	0.50466	15.4923	0.0460095	0.125219
LASP1	Q14847	LASP1_HUMAN	0.592469	17.9137	0.058318	0.149224
CTSB	P07858	CATB_HUMAN	-0.254427	19.7489	0.0511608	0.136524
ESM1	Q9NQ30	ESM1_HUMAN	0.504248	16.0561	0.0480433	0.130384
COPS4	Q9BT78	CSN4_HUMAN	-0.287988	15.5417	0.0565351	0.14638
IGFBP7	Q16270	IBP7_HUMAN	0.309287	19.9216	0.048559	0.131411
EIF3B	P55884	EIF3B_HUMAN	-0.349605	16.4266	0.0500308	0.133881
PSMB1	P20618	PSB1_HUMAN	-0.247492	17.6338	0.049639	0.13347
AP2B1	P63010	AP2B1_HUMAN	0.285194	17.2455	0.0497377	0.13347
KRT7	P08729	K2C7_HUMAN	0.432489	17.3839	0.0792869	0.183471
ABCF1	Q8NE71	ABCF1_HUMAN	0.400636	15.3085	0.052126	0.138713
PTGR1	Q14914	PTGR1_HUMAN	-0.60924	17.224	0.053673	0.141649
FKBP1A	P62942	FKB1A_HUMAN	-0.506857	20.8667	0.052531	0.139404
BLVRB	P30043	BLVRB_HUMAN	0.448377	15.9806	0.0535656	0.141649
MAN2B2	Q9Y2E5	MA2B2_HUMAN	-0.416643	15.6062	0.0971206	0.215874
FNBP1L	Q5T0N5	FBP1L_HUMAN	-0.570782	15.6797	0.058653	0.149224
MAP4	P27816	MAP4_HUMAN	0.657065	18.4114	0.0590576	0.149224
HDGFL2	Q7Z4V5	HDGR2_HUMAN	0.581912	16.7078	0.0546469	0.143553
RNPEP	Q9H4A4	AMPB_HUMAN	0.23696	18.0384	0.0546973	0.143553
SERPINE1	P05121	PAI1_HUMAN	-0.432843	20.5152	0.0836757	0.192696
EFEMP1	Q12805	FBLN3_HUMAN	0.408384	19.6773	0.0549172	0.143553
PDLIM1	O00151	PDLI1_HUMAN	0.302612	18.4111	0.0549938	0.143553
KHDRBS1	Q07666	KHDR1_HUMAN	0.95775	16.4651	0.0553549	0.144103
YWHAG	P61981	1433G_HUMAN	0.369358	18.887	0.0558633	0.145033
THBS1	P07996	TSP1_HUMAN	0.838584	20.4214	0.06058	0.151926
PTBP1	P26599	PTBP1_HUMAN	0.334436	17.992	0.0573333	0.148047
PTPRM	P28827	PTPRM_HUMAN	0.485996	16.7349	0.0575468	0.148198
H2BC5	P62807	H2B1C_HUMAN	-0.880959	17.4473	0.0637301	0.157761
CARS1	P49589	SYCC_HUMAN	0.231909	16.3889	0.058388	0.149224
HAGH	Q16775	GLO2_HUMAN	0.490389	16.6836	0.0588419	0.149224
ARPC1B	O15143	ARC1B_HUMAN	-0.825353	17.1517	0.0588433	0.149224
RANBP1	P43487	RANG_HUMAN	0.375652	17.3594	0.0589345	0.149224
SDCBP	O00560	SDCB1_HUMAN	-0.576172	17.2866	0.0591913	0.149224
PSMB8	P28062	PSB8_HUMAN	0.290488	16.1114	0.0603088	0.151643
GLRX	P35754	GLRX1_HUMAN	0.500227	17.0466	0.0611376	0.152817
STIP1	P31948	STIP1_HUMAN	0.307319	17.5507	0.0613552	0.152817
PYGL	P06737	PYGL_HUMAN	-0.254486	16.5516	0.0614141	0.152817
DTD1	Q8TEA8	DTD1_HUMAN	0.296068	15.9718	0.0672325	0.163474
ADPRS	Q9NX46	ADPRS_HUMAN	0.303004	16.2702	0.0663231	0.161673
CSTB	P04080	CYTB_HUMAN	-0.560656	18.5605	0.106352	0.233147
CLU	P10909	CLUS_HUMAN	0.508767	16.7254	0.0644456	0.159121
PITPNB	P48739	PIPNB_HUMAN	0.630223	15.9056	0.0649512	0.159957
GGH	Q92820	GGH_HUMAN	-0.536494	17.4489	0.0657001	0.161386
EIF4G1	Q04637	IF4G1_HUMAN	-0.322119	15.7086	0.0660892	0.161673
TCP1	P17987	TCPA_HUMAN	-0.411921	16.5028	0.0932309	0.20868
AP2A1	O95782	AP2A1_HUMAN	0.349552	17.7086	0.0663066	0.161673
SERPINB9	P50453	SPB9_HUMAN	0.357223	18.229	0.0692946	0.166837
PGP	A6NDG6	PGP_HUMAN	0.302738	16.5127	0.0717652	0.171878
SF3B2	Q13435	SF3B2_HUMAN	0.376751	17.0247	0.0684422	0.165722
GRN	P28799	GRN_HUMAN	0.359936	19.7188	0.0685031	0.165722
RAB5C	P51148	RAB5C_HUMAN	0.188785	15.8811	0.0693124	0.166837
CBX3	Q13185	CBX3_HUMAN	0.435865	16.4535	0.0847977	0.194345
CAPRIN1	Q14444	CAPR1_HUMAN	0.48547	16.3244	0.07116	0.170855
ENO1	P06733	ENOA_HUMAN	-0.323994	22.1194	0.242363	0.408268
FLNC	Q14315	FLNC_HUMAN	0.258443	18.7722	0.0745511	0.176782
HSPA9	P38646	GRP75_HUMAN	0.502441	17.2592	0.0729079	0.174179
CCT3	P49368	TCPG_HUMAN	-0.563685	16.8792	0.0733314	0.174408
IPO5	O00410	IPO5_HUMAN	-0.55105	16.885	0.0733679	0.174408
HIBCH	Q6NVY1	HIBCH_HUMAN	-0.269064	16.605	0.157574	0.306821
SERPINB6	P35237	SPB6_HUMAN	0.294101	18.7142	0.0765169	0.18055
AK1	P00568	KAD1_HUMAN	0.288455	16.7303	0.0861868	0.196121
HMGB1	P09429	HMGB1_HUMAN	-0.257401	18.669	0.0753703	0.178283
GMPR2	Q9P2T1	GMPR2_HUMAN	-0.303337	15.8665	0.245091	0.410205
ATP6V1A	P38606	VATA_HUMAN	-0.384243	16.55	0.0772788	0.181604
TFRC	P02786	TFR1_HUMAN	-0.402573	16.6837	0.0773428	0.181604
S100A11	P31949	S10AB_HUMAN	0.465288	17.3434	0.078047	0.182446
AHCY	P23526	SAHH_HUMAN	0.275604	17.351	0.0782597	0.182446
GDI1	P31150	GDIA_HUMAN	0.162709	17.383	0.078382	0.182446
EFNB2	P52799	EFNB2_HUMAN	0.457653	15.4239	0.0784631	0.182446
FSTL1	Q12841	FSTL1_HUMAN	0.484833	18.095	0.0789038	0.183026
CRIP2	P52943	CRIP2_HUMAN	0.509714	17.6172	0.0874188	0.197984
PGAM1	P18669	PGAM1_HUMAN	-0.333958	19.638	0.117097	0.249842
ACTR3	P61158	ARP3_HUMAN	-0.224398	17.7068	0.0815484	0.188249
ILF3	Q12906	ILF3_HUMAN	0.624393	18.2249	0.0880485	0.19894
CAPG	P40121	CAPG_HUMAN	0.476378	15.9237	0.0842364	0.193521
KRT1	P04264	K2C1_HUMAN	-0.46135	21.5627	0.162106	0.312469
CTNNB1	P35222	CTNB1_HUMAN	0.268451	15.3052	0.0852145	0.194834
CLEC3B	P05452	TETN_HUMAN	0.195766	15.5945	0.0856663	0.195401
RPS21	P63220	RS21_HUMAN	0.303152	17.1164	0.0869868	0.197472
AK2	P54819	KAD2_HUMAN	0.35677	17.4602	0.118862	0.253045
E9PAV3	E9PAV3	NACAM_HUMAN	0.363618	16.9188	0.0885327	0.199563
ATP5F1B	P06576	ATPB_HUMAN	0.425734	16.0913	0.0894486	0.201154
AKR1A1	P14550	AK1A1_HUMAN	-0.346085	18.4869	0.122772	0.258497
PPP1R12A	O14974	MYPT1_HUMAN	0.471205	15.8684	0.0931432	0.20868
EIF4A1	P60842	IF4A1_HUMAN	-0.752396	16.7498	0.0942057	0.210371
PLD3	Q8IV08	PLD3_HUMAN	0.450028	17.0568	0.0945736	0.210701
PSMD12	O00232	PSD12_HUMAN	-0.422427	15.4011	0.0985565	0.218558
HRNR	Q86YZ3	HORN_HUMAN	-0.380508	16.2762	0.21743	0.379699
ACE	P12821	ACE_HUMAN	0.286683	17.1981	0.101375	0.224289
PSMB2	P49721	PSB2_HUMAN	0.351105	17.9959	0.143783	0.288871
CHORDC1	Q9UHD1	CHRD1_HUMAN	0.26239	15.6727	0.203096	0.360976
NRDC	O43847	NRDC_HUMAN	-0.496914	15.391	0.1033	0.228022
RPS27L	Q71UM5	RS27L_HUMAN	-0.377157	16.2434	0.11151	0.24169
CS	O75390	CISY_HUMAN	-0.449142	18.2229	0.104106	0.229273
TARS1	P26639	SYTC_HUMAN	-0.230005	16.7263	0.104841	0.230362
AHNAK	Q09666	AHNK_HUMAN	0.20705	19.5996	0.112378	0.243021
CTSL	P07711	CATL1_HUMAN	0.417329	16.1641	0.110032	0.239818
MMRN2	Q9H8L6	MMRN2_HUMAN	0.311202	16.042	0.110073	0.239818
PREP	P48147	PPCE_HUMAN	0.163579	15.9105	0.110146	0.239818
TJP2	Q9UDY2	ZO2_HUMAN	0.187867	16.0774	0.110588	0.240234
NSFL1C	Q9UNZ2	NSF1C_HUMAN	0.222651	16.7249	0.152208	0.302522
CAPNS1	P04632	CPNS1_HUMAN	0.452415	16.0258	0.112884	0.243243
SUB1	P53999	TCP4_HUMAN	0.351776	17.3261	0.117063	0.249842
AGA	P20933	ASPG_HUMAN	0.190448	15.0986	0.113239	0.243243
HMGB2	P26583	HMGB2_HUMAN	-0.399415	16.7968	0.113242	0.243243
GBA1	P04062	GBA1_HUMAN	0.347606	16.0324	0.114699	0.24582
TUBB4B	P68371	TBB4B_HUMAN	-0.368358	16.96	0.161422	0.311779
CACYBP	Q9HB71	CYBP_HUMAN	0.382118	16.843	0.120743	0.25591
NASP	P49321	NASP_HUMAN	-0.282156	16.3431	0.120456	0.255868
OXCT1	P55809	SCOT1_HUMAN	0.22623	15.9558	0.14179	0.286572
KRT14	P02533	K1C14_HUMAN	-1.34219	18.6888	0.122314	0.258497
EZR	P15311	EZRI_HUMAN	-0.238777	17.0951	0.12251	0.258497
DDX17	Q92841	DDX17_HUMAN	-0.447483	16.0002	0.123234	0.258528
PCNA	P12004	PCNA_HUMAN	0.409816	16.212	0.123327	0.258528
WFS1	O76024	WFS1_HUMAN	0.310114	15.721	0.128666	0.26738
HSPH1	Q92598	HS105_HUMAN	0.227647	16.3658	0.124585	0.260596
DHX9	Q08211	DHX9_HUMAN	-0.241595	15.5877	0.182446	0.338728
PGF	P49763	PLGF_HUMAN	-0.919166	16.6964	0.12739	0.265881
AFP	P02771	FETA_HUMAN	-0.630345	16.9551	0.154371	0.303068
AKR1C3	P42330	AK1C3_HUMAN	-0.485181	17.5892	0.127874	0.266311
HARS1	P12081	HARS1_HUMAN	-0.392809	16.6524	0.138017	0.282523
LANCL1	O43813	LANC1_HUMAN	0.274738	16.277	0.192415	0.351295
SUMO1	P63165	SUMO1_HUMAN	0.805797	17.1966	0.129309	0.268133
TPT1	P13693	TCTP_HUMAN	0.197776	18.5097	0.130702	0.270437
NPLOC4	Q8TAT6	NPL4_HUMAN	-0.48244	15.0182	0.131769	0.272057
TXNRD1	Q16881	TRXR1_HUMAN	-0.646367	19.9825	0.132809	0.273616
APEX1	P27695	APEX1_HUMAN	-0.321504	18.2016	0.133936	0.275345
SOD2	P04179	SODM_HUMAN	-0.436297	16.5348	0.170933	0.322987
BCAT1	P54687	BCAT1_HUMAN	-0.419142	16.8978	0.150509	0.299766
TPP2	P29144	TPP2_HUMAN	0.235486	15.9632	0.152964	0.303068
HSPA8	P11142	HSP7C_HUMAN	0.406615	19.1157	0.143833	0.288871
CORO1B	Q9BR76	COR1B_HUMAN	0.404259	16.2293	0.137623	0.282319
COTL1	Q14019	COTL1_HUMAN	0.502152	17.7669	0.139172	0.284279
SEPTIN7	Q16181	SEPT7_HUMAN	-0.533112	15.5966	0.139542	0.284429
H1-5	P16401	H15_HUMAN	0.210374	18.6019	0.140522	0.285817
ESD	P10768	ESTD_HUMAN	0.282198	16.755	0.141003	0.286037
PCMT1	P22061	PIMT_HUMAN	-0.607455	16.2367	0.141227	0.286037
GARS1	P41250	GARS_HUMAN	-0.342869	16.9614	0.163729	0.314965
DNAJC8	O75937	DNJC8_HUMAN	-0.733918	15.7867	0.143391	0.288871
QDPR	P09417	DHPR_HUMAN	0.258428	16.3231	0.14583	0.29227
RRBP1	Q9P2E9	RRBP1_HUMAN	0.277916	17.4381	0.147011	0.294023
MYL12A	O14950	ML12B_HUMAN	0.491097	17.0646	0.148979	0.297338
PRDX6	P30041	PRDX6_HUMAN	-0.268492	17.8508	0.155232	0.304116
P00761	P00761	TRYP_PIG	0.413978	20.5904	0.195004	0.35223
USP5	P45974	UBP5_HUMAN	0.319058	15.1837	0.16877	0.320354
EEF1B2	P24534	EF1B_HUMAN	0.875559	17.3644	0.15857	0.30689
LGALS1	P09382	LEG1_HUMAN	0.54599	19.7871	0.153183	0.303068
FHL2	Q14192	FHL2_HUMAN	0.364913	15.2315	0.153451	0.303068
CAV1	Q03135	CAV1_HUMAN	-0.696782	17.9011	0.15437	0.303068
NID1	P14543	NID1_HUMAN	0.223823	16.1096	0.154381	0.303068
TAGLN2	P37802	TAGL2_HUMAN	0.386325	19.7223	0.156247	0.30548
YWHAE	P62258	1433E_HUMAN	0.289465	20.6281	0.156718	0.305777
COPE	O14579	COPE_HUMAN	-0.415352	15.6357	0.15841	0.30689
PCDH10	Q9P2E7	PCD10_HUMAN	-0.571098	17.0999	0.195752	0.35223
PSMA1	P25786	PSA1_HUMAN	0.199642	18.474	0.158516	0.30689
IDH1	O75874	IDHC_HUMAN	0.286191	17.1213	0.213254	0.374858
DNPEP	Q9ULA0	DNPEP_HUMAN	-0.567817	15.925	0.180918	0.336543
IFI16	Q16666	IF16_HUMAN	0.306304	16.7356	0.168872	0.320354
FKBP3	Q00688	FKBP3_HUMAN	-0.30228	16.8851	0.185203	0.342518
COL6A1	P12109	CO6A1_HUMAN	-0.185307	15.2336	0.164789	0.316369
RUVBL2	Q9Y230	RUVB2_HUMAN	-0.285718	15.2658	0.19102	0.3499
RPS3A	P61247	RS3A_HUMAN	0.264687	17.2745	0.166473	0.318292
TAX1BP3	O14907	TX1B3_HUMAN	0.260763	16.0259	0.166786	0.318292
HCLS1	P14317	HCLS1_HUMAN	-0.501824	17.337	0.166788	0.318292
RPLP0	P05388	RLA0_HUMAN	0.581174	16.8034	0.199743	0.356338
DPP3	Q9NY33	DPP3_HUMAN	-0.27412	17.8181	0.174827	0.327758
PGM2	Q96G03	PGM2_HUMAN	0.249612	17.4514	0.168139	0.320232
G3BP1	Q13283	G3BP1_HUMAN	-0.327412	16.1839	0.169827	0.321531
DKK3	Q9UBP4	DKK3_HUMAN	0.332475	16.3735	0.173633	0.326158
TIMP1	P01033	TIMP1_HUMAN	0.282555	17.8837	0.207217	0.366262
HMGN2	P05204	HMGN2_HUMAN	-0.251173	18.2143	0.172194	0.324727
NIT2	Q9NQR4	NIT2_HUMAN	0.202011	15.68	0.173049	0.3257
BUB3	O43684	BUB3_HUMAN	0.1353	15.4603	0.214516	0.376385
ACTG1	P63261	ACTG_HUMAN	-0.373977	21.6423	0.186889	0.344971
HDDC3	Q8N4P3	MESH1_HUMAN	0.348258	15.952	0.17711	0.33139
KRT9	P35527	K1C9_HUMAN	-0.939545	19.4466	0.204974	0.363639
MYDGF	Q969H8	MYDGF_HUMAN	-0.460357	17.7136	0.178764	0.333832
CDH5	P33151	CADH5_HUMAN	0.147116	19.5466	0.428124	0.600502
CLTA	P09496	CLCA_HUMAN	-0.555274	16.0513	0.179514	0.334581
USP14	P54578	UBP14_HUMAN	0.335763	17.4512	0.245352	0.410205
BCAT2	O15382	BCAT2_HUMAN	-0.360643	16.149	0.202202	0.360055
NUCKS1	Q9H1E3	NUCKS_HUMAN	0.380341	16.3446	0.182908	0.338929
HSPB1	P04792	HSPB1_HUMAN	0.212474	18.3236	0.348097	0.525447
OLA1	Q9NTK5	OLA1_HUMAN	0.230293	15.6114	0.18774	0.345875
CPOX	P36551	HEM6_HUMAN	-0.209135	16.1252	0.188762	0.347089
LGALS9	O00182	LEG9_HUMAN	-0.395216	15.6927	0.195864	0.35223
PIN4	Q9Y237	PIN4_HUMAN	0.184518	15.8429	0.190638	0.349868
SH3BGRL	O75368	SH3L1_HUMAN	0.273849	18.5852	0.266622	0.43737
AP2A2	O94973	AP2A2_HUMAN	0.130578	16.1221	0.192516	0.351295
ITIH2	P19823	ITIH2_HUMAN	-0.26349	16.6456	0.193528	0.35223
MAT2A	P31153	METK2_HUMAN	0.159812	16.5831	0.194045	0.35223
PSMA2	P25787	PSA2_HUMAN	0.384561	17.9704	0.194302	0.35223
RTN4	Q9NQC3	RTN4_HUMAN	-0.335623	18.0354	0.195048	0.35223
EDF1	O60869	EDF1_HUMAN	0.256217	16.2218	0.195969	0.35223
SORBS2	O94875	SRBS2_HUMAN	0.257676	17.5754	0.219063	0.381569
NPM1	P06748	NPM_HUMAN	-0.444149	16.9296	0.196913	0.353264
CDV3	Q9UKY7	CDV3_HUMAN	0.335223	16.5135	0.197285	0.353268
AK3	Q9UIJ7	KAD3_HUMAN	-0.335539	15.4984	0.199615	0.356338
GAPDH	P04406	G3P_HUMAN	-0.432207	22.3983	0.229789	0.394654
MAN2B1	O00754	MA2B1_HUMAN	-0.17223	17.2099	0.235735	0.402249
TXNDC17	Q9BRA2	TXD17_HUMAN	0.314168	19.2025	0.245091	0.410205
PPP3CA	Q08209	PP2BA_HUMAN	0.235717	18.3506	0.207024	0.366262
MSN	P26038	MOES_HUMAN	-0.182789	19.2449	0.238443	0.405016
CDH2	P19022	CADH2_HUMAN	0.191719	16.5653	0.207912	0.366814
FSCN1	Q16658	FSCN1_HUMAN	0.0317369	19.6213	0.877897	0.931368
LDHA	P00338	LDHA_HUMAN	-0.38683	20.1197	0.229871	0.394654
EIF4A2	Q14240	IF4A2_HUMAN	-0.465311	14.9383	0.213093	0.374858
VAT1	Q99536	VAT1_HUMAN	-0.311276	16.9966	0.227592	0.392852
LTF	P02788	TRFL_HUMAN	-0.446052	19.8409	0.216947	0.379699
HADH	Q16836	HCDH_HUMAN	0.155463	15.9407	0.217594	0.379699
CD109	Q6YHK3	CD109_HUMAN	-0.26559	16.3838	0.245268	0.410205
TBCB	Q99426	TBCB_HUMAN	0.122581	15.3786	0.499004	0.660284
PPT1	P50897	PPT1_HUMAN	-0.221178	16.554	0.268198	0.438454
PITPNA	Q00169	PIPNA_HUMAN	-0.653719	16.2477	0.219684	0.381956
MANF	P55145	MANF_HUMAN	-0.13741	17.0258	0.291238	0.466566
PPIL1	Q9Y3C6	PPIL1_HUMAN	-0.216182	16.8554	0.222229	0.385681
DDAH1	O94760	DDAH1_HUMAN	-0.131737	18.0149	0.222905	0.386154
LAMB1	P07942	LAMB1_HUMAN	0.378244	17.7506	0.226079	0.390945
ALDOC	P09972	ALDOC_HUMAN	0.525769	18.8829	0.228849	0.394312
DCTN1	Q14203	DCTN1_HUMAN	-0.559463	15.3836	0.230894	0.395699
LAMP2	P13473	LAMP2_HUMAN	0.357761	17.985	0.314665	0.489366
SLTM	Q9NWH9	SLTM_HUMAN	0.29831	15.715	0.233277	0.39907
MAP1S	Q66K74	MAP1S_HUMAN	0.207324	14.6767	0.265099	0.435618
DYNLRB1	Q9NP97	DLRB1_HUMAN	0.127538	16.969	0.235975	0.402249
THRAP3	Q9Y2W1	TR150_HUMAN	0.464401	16.6121	0.238107	0.405016
HSP90AA1	P07900	HS90A_HUMAN	-0.355787	19.3363	0.239717	0.406458
GOT1	P17174	AATC_HUMAN	-0.34853	17.3114	0.271855	0.442919
PLBD2	Q8NHP8	PLBL2_HUMAN	-0.26771	17.1827	0.242244	0.408268
CIAPIN1	Q6FI81	CPIN1_HUMAN	-0.141505	15.7874	0.241489	0.408268
CAPN2	P17655	CAN2_HUMAN	0.335767	16.8643	0.30358	0.48071
DYNLL1	P63167	DYL1_HUMAN	-0.366633	16.5785	0.242489	0.408268
ALB	P02768	ALBU_HUMAN	-1.13612	19.6102	0.24758	0.413208
GPX4	P36969	GPX4_HUMAN	0.11207	15.7297	0.402935	0.574422
HSPA4	P34932	HSP74_HUMAN	0.21756	17.324	0.301315	0.47941
TIE1	P35590	TIE1_HUMAN	0.173411	16.9793	0.439229	0.61029
ACYP1	P07311	ACYP1_HUMAN	-0.180821	16.2898	0.251088	0.418335
CLIC1	O00299	CLIC1_HUMAN	0.219922	17.7821	0.253566	0.42173
SEC22B	O75396	SC22B_HUMAN	0.196492	15.7381	0.254677	0.422589
EEF2	P13639	EF2_HUMAN	-0.317571	17.7803	0.254965	0.422589
COPA	P53621	COPA_HUMAN	-0.292826	16.1186	0.322225	0.49789
TJP1	Q07157	ZO1_HUMAN	0.340179	15.8071	0.258006	0.426891
F11R	Q9Y624	JAM1_HUMAN	-0.291459	16.4253	0.258878	0.427596
PSMA7	O14818	PSA7_HUMAN	0.134514	18.1056	0.39452	0.569202
TF	P02787	TRFE_HUMAN	-0.838832	16.8739	0.262314	0.432203
ITGB1	P05556	ITB1_HUMAN	0.313118	17.0541	0.26257	0.432203
EIF3CL	B5ME19	EIFCL_HUMAN	-0.113835	16.4166	0.440012	0.61029
NONO	Q15233	NONO_HUMAN	-0.324883	15.8418	0.267875	0.438454
BASP1	P80723	BASP1_HUMAN	0.210814	19.4583	0.269635	0.440051
COPS3	Q9UNS2	CSN3_HUMAN	-0.224873	15.3359	0.310347	0.487425
TKT	P29401	TKT_HUMAN	-0.133633	20.7505	0.347754	0.525447
HMOX2	P30519	HMOX2_HUMAN	0.178674	15.7427	0.276327	0.449441
RBMX	P38159	RBMX_HUMAN	0.096444	17.8639	0.316492	0.490614
RPA1	P27694	RFA1_HUMAN	0.106207	14.9257	0.441145	0.61029
FDPS	P14324	FPPS_HUMAN	0.268592	17.5631	0.301758	0.47941
UROD	P06132	DCUP_HUMAN	-0.229123	16.2908	0.317873	0.491959
TPM1	P09493	TPM1_HUMAN	0.196937	16.4096	0.279905	0.454489
CTNNA1	P35221	CTNA1_HUMAN	0.168277	16.5065	0.288554	0.465468
PITRM1	Q5JRX3	PREP_HUMAN	-0.234322	16.0301	0.284634	0.461386
TCOF1	Q13428	TCOF_HUMAN	0.366049	16.1411	0.285441	0.461913
EIF3I	Q13347	EIF3I_HUMAN	-0.115528	15.6881	0.540709	0.695348
PRKAR1A	P10644	KAP0_HUMAN	0.097174	16.7608	0.630757	0.762961
AKR1B1	P15121	ALDR_HUMAN	-0.565319	19.0733	0.289035	0.465468
GRPEL1	Q9HAV7	GRPE1_HUMAN	-0.183346	15.8488	0.289317	0.465468
ATOX1	O00244	ATOX1_HUMAN	0.239686	17.5227	0.289581	0.465468
DSTN	P60981	DEST_HUMAN	-0.125409	16.7297	0.393366	0.568393
SH3KBP1	Q96B97	SH3K1_HUMAN	-0.190215	15.4181	0.291152	0.466566
FAHD1	Q6P587	FAHD1_HUMAN	-0.431656	17.5433	0.293715	0.469748
SND1	Q7KZF4	SND1_HUMAN	0.149328	16.2287	0.294806	0.470707
GNG12	Q9UBI6	GBG12_HUMAN	-0.236869	15.3711	0.310874	0.487425
EHD1	Q9H4M9	EHD1_HUMAN	0.122695	16.6284	0.677435	0.791442
CUTA	O60888	CUTA_HUMAN	0.280639	17.4078	0.298409	0.475668
ECHS1	P30084	ECHM_HUMAN	0.1847	15.8959	0.314429	0.489366
RAI14	Q9P0K7	RAI14_HUMAN	-0.321393	16.5986	0.303397	0.48071
RHOA	P61586	RHOA_HUMAN	-0.1034	15.7615	0.305089	0.482302
PPIL3	Q9H2H8	PPIL3_HUMAN	0.277442	15.9056	0.306168	0.482514
NUDT14	O95848	NUD14_HUMAN	0.183782	16.2095	0.30623	0.482514
APEH	P13798	ACPH_HUMAN	0.136474	16.975	0.345377	0.525192
BLVRA	P53004	BIEA_HUMAN	0.183106	16.2495	0.310867	0.487425
HSPD1	P10809	CH60_HUMAN	-0.139109	16.4114	0.387786	0.564589
HSPE1	P61604	CH10_HUMAN	0.339496	18.5906	0.311473	0.487567
BSG	P35613	BASI_HUMAN	-0.197735	16.9422	0.312485	0.488353
PPP2R1A	P30153	2AAA_HUMAN	-0.416616	16.7073	0.31421	0.489366
GOT2	P00505	AATM_HUMAN	-0.257723	18.6086	0.327332	0.503345
PPIB	P23284	PPIB_HUMAN	-0.157413	18.6083	0.316151	0.490614
CFL2	Q9Y281	COF2_HUMAN	-0.309283	17.2965	0.365134	0.539812
NPC2	P61916	NPC2_HUMAN	0.192741	18.4918	0.390749	0.56771
KRT6A	P02538	K2C6A_HUMAN	-1.74359	17.5637	0.323667	0.498993
TGOLN2	O43493	TGON2_HUMAN	0.20031	15.5871	0.323981	0.498993
HPRT1	P00492	HPRT_HUMAN	0.0367177	16.8982	0.845277	0.912803
HNRNPAB	Q99729	ROAA_HUMAN	-0.147874	16.4785	0.338905	0.516993
LAP3	P28838	AMPL_HUMAN	-0.0896139	17.7234	0.530239	0.68668
TP53I3	Q53FA7	QORX_HUMAN	-0.200214	17.621	0.508143	0.668417
SAFB	Q15424	SAFB1_HUMAN	-0.155318	16.1204	0.357663	0.534541
NME1	P15531	NDKA_HUMAN	-0.495833	18.6248	0.348836	0.525447
ANP32A	P39687	AN32A_HUMAN	-0.205917	16.4183	0.494639	0.655629
MT2A	P02795	MT2_HUMAN	-0.208925	21.348	0.372648	0.545866
HP	P00738	HPT_HUMAN	-0.732902	19.6595	0.332365	0.510265
PFDN4	Q9NQP4	PFD4_HUMAN	-0.141625	15.7885	0.391744	0.567741
YBX3	P16989	YBOX3_HUMAN	0.137219	16.2621	0.333457	0.511053
DDB1	Q16531	DDB1_HUMAN	0.128369	17.4917	0.333945	0.511053
APOA1	P02647	APOA1_HUMAN	0.300312	17.3943	0.334701	0.511393
SERPINB1	P30740	ILEU_HUMAN	-0.103929	16.4028	0.340553	0.51868
GSTO1	P78417	GSTO1_HUMAN	-0.166196	19.7498	0.530421	0.68668
MARCKS	P29966	MARCS_HUMAN	-0.107959	18.7275	0.346457	0.525447
COX6B1	P14854	CX6B1_HUMAN	0.0953503	16.9346	0.346801	0.525447
GLO1	Q04760	LGUL_HUMAN	-0.189735	17.39	0.478959	0.644209
RPL4	P36578	RL4_HUMAN	0.0823107	15.4049	0.453961	0.620391
BCAP31	P51572	BAP31_HUMAN	-0.630527	16.6618	0.348601	0.525447
PPP1CA	P62136	PP1A_HUMAN	-0.152173	16.0735	0.351314	0.52835
TAGLN	Q01995	TAGL_HUMAN	-0.29214	15.8011	0.54949	0.702693
CYRIB	Q9NUQ9	CYRIB_HUMAN	-0.339785	16.3376	0.354154	0.531787
ELOB	Q15370	ELOB_HUMAN	-0.129593	15.6572	0.488871	0.649568
TRIP10	Q15642	CIP4_HUMAN	0.203979	15.6041	0.443	0.611519
HSPA5	P11021	BIP_HUMAN	0.238053	18.0477	0.357104	0.534541
SGSH	P51688	SPHM_HUMAN	-0.290717	17.7578	0.357577	0.534541
PDLIM5	Q96HC4	PDLI5_HUMAN	0.167383	17.4658	0.359269	0.536105
CFL1	P23528	COF1_HUMAN	-0.143912	20.7642	0.360313	0.536827
UBA1	P22314	UBA1_HUMAN	-0.305588	17.1185	0.362647	0.539465
PFAS	O15067	PUR4_HUMAN	0.0222809	16.9732	0.885917	0.936764
SERPINB8	P50452	SPB8_HUMAN	0.153384	16.0283	0.364064	0.539812
PFDN1	O60925	PFD1_HUMAN	0.166677	16.0462	0.364246	0.539812
KRT10	P13645	K1C10_HUMAN	-0.471492	20.3683	0.365101	0.539812
P02662	P02662	CASA1_BOVIN	1.08158	16.2786	0.366083	0.540382
ME1	P48163	MAOX_HUMAN	-0.313144	15.6401	0.367668	0.541887
TWF1	Q12792	TWF1_HUMAN	-0.253108	15.7346	0.391115	0.56771
EIF2A	Q9BY44	EIF2A_HUMAN	-0.137552	16.3539	0.482485	0.645399
PABPC1	P11940	PABP1_HUMAN	0.234418	17.4165	0.369689	0.544028
PGM1	P36871	PGM1_HUMAN	0.109647	16.7174	0.370587	0.544513
PYGB	P11216	PYGB_HUMAN	-0.253494	16.1762	0.371269	0.544679
PSMC3	P17980	PRS6A_HUMAN	-0.199799	15.6595	0.397271	0.571449
PPP1R2	P41236	IPP2_HUMAN	0.209956	15.0333	0.375103	0.548623
COPB2	P35606	COPB2_HUMAN	-0.0752379	16.9494	0.376624	0.550008
ALAD	P13716	HEM2_HUMAN	-0.206354	15.3286	0.405969	0.577031
EPHB2	P29323	EPHB2_HUMAN	0.115541	15.7815	0.38776	0.564589
C1QTNF5	Q9BXJ0	C1QT5_HUMAN	0.314632	18.1996	0.392322	0.567741
GALNT2	Q10471	GALT2_HUMAN	-0.105649	15.771	0.738967	0.837788
TIMP2	P16035	TIMP2_HUMAN	0.211171	17.9005	0.512503	0.670735
PSMB4	P28070	PSB4_HUMAN	0.453169	19.6607	0.396236	0.570818
HSPA1A	P0DMV8	HS71A_HUMAN	-0.0756354	16.9231	0.398201	0.571749
PGK1	P00558	PGK1_HUMAN	0.214496	20.4607	0.398672	0.571749
EEA1	Q15075	EEA1_HUMAN	-0.0967208	16.8307	0.399735	0.572416
CCDC25	Q86WR0	CCD25_HUMAN	0.0828734	15.6529	0.400849	0.572539
GORASP2	Q9H8Y8	GORS2_HUMAN	0.259782	17.703	0.401017	0.572539
CMBL	Q96DG6	CMBL_HUMAN	0.151836	16.1946	0.437873	0.61029
ANP32B	Q92688	AN32B_HUMAN	-0.108313	16.2737	0.769697	0.861414
SNCA	P37840	SYUA_HUMAN	0.257062	15.5098	0.40595	0.577031
PECAM1	P16284	PECA1_HUMAN	0.193427	18.2566	0.408008	0.579069
FLNA	P21333	FLNA_HUMAN	0.1242	19.5906	0.461961	0.628375
AP1B1	Q10567	AP1B1_HUMAN	0.104594	16.0202	0.410602	0.581889
ABHD14B	Q96IU4	ABHEB_HUMAN	0.238637	16.4817	0.412273	0.583394
EPRS1	P07814	SYEP_HUMAN	-0.0883018	16.7051	0.56739	0.715884
ALDH1A1	P00352	AL1A1_HUMAN	-0.295865	17.8328	0.413604	0.583751
RDX	P35241	RADI_HUMAN	-0.179873	17.8283	0.413744	0.583751
AHSA1	O95433	AHSA1_HUMAN	0.224199	16.0928	0.463476	0.62891
UCHL1	P09936	UCHL1_HUMAN	-0.182345	17.5706	0.416613	0.586934
SH3BGRL3	Q9H299	SH3L3_HUMAN	-0.213308	20.2463	0.509273	0.668417
HNRNPF	P52597	HNRPF_HUMAN	0.103509	16.5521	0.425683	0.598832
ACO2	Q99798	ACON_HUMAN	-0.128193	16.4279	0.548795	0.702693
AAMDC	Q9H7C9	AAMDC_HUMAN	-0.146086	16.6376	0.427827	0.600502
SFPQ	P23246	SFPQ_HUMAN	-0.137461	16.7014	0.432463	0.60552
TPI1	P60174	TPIS_HUMAN	0.153044	21.4717	0.432966	0.60552
PABPN1	Q86U42	PABP2_HUMAN	0.124433	15.837	0.462426	0.628375
SPTBN1	Q01082	SPTB2_HUMAN	0.150829	17.4679	0.439829	0.61029
CEP170	Q5SW79	CE170_HUMAN	0.135717	16.5327	0.44026	0.61029
GNPDA1	P46926	GNPI1_HUMAN	0.0913114	16.8988	0.441448	0.61029
SRRM2	Q9UQ35	SRRM2_HUMAN	-0.253778	15.6122	0.441473	0.61029
PSAP	P07602	SAP_HUMAN	-0.146846	20.8848	0.48127	0.644834
PSMA3	P25788	PSA3_HUMAN	0.0524764	18.4944	0.611567	0.749208
NES	P48681	NEST_HUMAN	0.206436	18.4654	0.445522	0.613073
AXL	P30530	UFO_HUMAN	0.152085	16.8596	0.446023	0.613073
RPS2	P15880	RS2_HUMAN	-0.299897	16.004	0.446046	0.613073
CMPK1	P30085	KCY_HUMAN	-0.377547	16.2069	0.456731	0.622402
NUTF2	P61970	NTF2_HUMAN	0.167266	18.541	0.638946	0.766095
PKM	P14618	KPYM_HUMAN	-0.20679	19.1259	0.44948	0.616909
TEK	Q02763	TIE2_HUMAN	0.119352	15.9092	0.451274	0.618485
SUMF2	Q8NBJ7	SUMF2_HUMAN	-0.129066	17.1644	0.453407	0.620391
NUCB1	Q02818	NUCB1_HUMAN	0.170017	17.1057	0.45562	0.621772
DPP7	Q9UHL4	DPP2_HUMAN	-0.183268	17.0245	0.567234	0.715884
EEF1D	P29692	EF1D_HUMAN	0.178156	16.8036	0.467662	0.633692
WDR82	Q6UXN9	WDR82_HUMAN	-0.0268185	15.0809	0.903106	0.946539
ITIH4	Q14624	ITIH4_HUMAN	0.0523761	14.8809	0.775521	0.865908
PNP	P00491	PNPH_HUMAN	-0.00912818	19.1189	0.962701	0.986682
HYPK	Q9NX55	HYPK_HUMAN	0.298612	16.5441	0.470757	0.636985
RACK1	P63244	RACK1_HUMAN	-0.165421	18.4656	0.486456	0.648157
DDAH2	O95865	DDAH2_HUMAN	-0.134754	18.3299	0.483713	0.645399
CAPZA2	P47755	CAZA2_HUMAN	0.034795	15.9931	0.851097	0.916124
NQO2	P16083	NQO2_HUMAN	0.117382	15.7744	0.477566	0.644209
FASN	P49327	FAS_HUMAN	-0.214997	16.0225	0.477818	0.644209
NMT1	P30419	NMT1_HUMAN	0.159289	15.9239	0.47858	0.644209
VAMP3	Q15836	VAMP3_HUMAN	-0.121002	17.0237	0.479458	0.644209
HNRNPC	P07910	HNRPC_HUMAN	0.0552702	18.1508	0.750489	0.845846
HNRNPD	Q14103	HNRPD_HUMAN	0.0918955	18.1952	0.480228	0.644339
CAVIN2	O95810	CAVN2_HUMAN	-0.0900516	17.5924	0.48366	0.645399
MAP1B	P46821	MAP1B_HUMAN	0.111183	17.4955	0.571507	0.717308
PML	P29590	PML_HUMAN	0.229752	16.5538	0.487685	0.648892
TMSB10	P63313	TYB10_HUMAN	0.0225187	21.9669	0.936967	0.970394
GALNS	P34059	GALNS_HUMAN	0.0227789	16.7814	0.893315	0.943545
PARP1	P09874	PARP1_HUMAN	0.0926901	16.3127	0.509717	0.668417
PLEC	Q15149	PLEC_HUMAN	0.0738748	18.0892	0.494802	0.655629
GLB1	P16278	BGAL_HUMAN	-0.00236956	17.5851	0.986256	0.996659
BCLAF1	Q9NYF8	BCLF1_HUMAN	-0.245625	16.4296	0.500036	0.660737
BGN	P21810	PGS1_HUMAN	-0.337421	16.191	0.502047	0.66248
NAP1L4	Q99733	NP1L4_HUMAN	0.175262	17.4443	0.506998	0.668093
CTBS	Q01459	DIAC_HUMAN	-0.0811757	15.6486	0.662256	0.782519
NAMPT	P43490	NAMPT_HUMAN	-0.265455	16.3628	0.510035	0.668417
HSPG2	P98160	PGBM_HUMAN	-0.216044	19.2464	0.579085	0.723289
ARHGDIB	P52566	GDIR2_HUMAN	0.071733	18.0817	0.654013	0.778316
CTSA	P10619	PPGB_HUMAN	-0.28823	18.0348	0.514644	0.672618
CYCS	P99999	CYC_HUMAN	0.179693	20.1128	0.519255	0.67772
GSR	P00390	GSHR_HUMAN	-0.0902802	17.5704	0.572049	0.717308
SUPT16H	Q9Y5B9	SP16H_HUMAN	-0.114641	16.0084	0.595898	0.734711
DDX1	Q92499	DDX1_HUMAN	-0.0891373	16.1324	0.5208	0.678811
PSMB6	P28072	PSB6_HUMAN	0.0688346	17.9872	0.756047	0.850109
VCP	P55072	TERA_HUMAN	-0.110911	19.1745	0.522696	0.679677
FLRT2	O43155	FLRT2_HUMAN	0.103943	16.0032	0.522883	0.679677
HMGA1	P17096	HMGA1_HUMAN	-0.239165	19.324	0.60345	0.74116
CAVIN1	Q6NZI2	CAVN1_HUMAN	-0.228232	17.1096	0.529936	0.68668
PCBP2	Q15366	PCBP2_HUMAN	-0.0641266	16.3745	0.741646	0.839767
VPS26A	O75436	VP26A_HUMAN	0.0994196	16.155	0.55383	0.704607
DPYSL2	Q16555	DPYL2_HUMAN	-0.093789	17.7522	0.536037	0.693014
PALM2AKAP2	Q9Y2D5	PLAK2_HUMAN	-0.0970771	16.0612	0.627455	0.762368
H4C9	P62805	H4_HUMAN	0.30556	18.7192	0.538144	0.694286
CRKL	P46109	CRKL_HUMAN	-0.148013	16.9154	0.53847	0.694286
PRDX3	P30048	PRDX3_HUMAN	-0.165324	16.9814	0.540745	0.695348
TNPO1	Q92973	TNPO1_HUMAN	-0.057063	15.5631	0.900238	0.946539
LMAN2	Q12907	LMAN2_HUMAN	0.00823753	16.018	0.965746	0.986808
PSMD11	O00231	PSD11_HUMAN	-0.109391	19.9214	0.631761	0.763211
ANXA2	P07355	ANXA2_HUMAN	0.09663	20.256	0.724304	0.828023
PHPT1	Q9NRX4	PHP14_HUMAN	0.162322	18.3718	0.548144	0.702693
EPHB4	P54760	EPHB4_HUMAN	0.200023	15.437	0.548792	0.702693
CYTL1	Q9NRR1	CYTL1_HUMAN	0.158476	15.524	0.554953	0.705099
EHD4	Q9H223	EHD4_HUMAN	-0.12952	16.4764	0.550673	0.702693
PSMD9	O00233	PSMD9_HUMAN	-0.11237	16.3879	0.589124	0.732012
HIP1R	O75146	HIP1R_HUMAN	-0.0755153	15.7371	0.550858	0.702693
NHERF1	O14745	NHRF1_HUMAN	0.172682	15.6954	0.552029	0.70325
ADI1	Q9BV57	MTND_HUMAN	-0.0708012	16.5781	0.652915	0.777975
NPEPPS	P55786	PSA_HUMAN	0.156899	19.057	0.558482	0.708643
CCT8	P50990	TCPQ_HUMAN	-0.0875422	17.149	0.587737	0.731236
TUBA4A	P68366	TBA4A_HUMAN	-0.272466	16.6689	0.56639	0.715884
ACP5	P13686	PPA5_HUMAN	-0.158028	17.8097	0.567088	0.715884
CD59	P13987	CD59_HUMAN	-0.113896	19.7042	0.567925	0.715884
TINAGL1	Q9GZM7	TINAL_HUMAN	0.087272	16.5262	0.569628	0.716849
RPS3	P23396	RS3_HUMAN	0.0576784	16.3792	0.570186	0.716849
DBN1	Q16643	DREB_HUMAN	0.0288737	17.4801	0.812868	0.891836
CAPZA1	P52907	CAZA1_HUMAN	-0.154755	17.5384	0.57552	0.72038
EFNB1	P98172	EFNB1_HUMAN	0.151941	17.8445	0.576003	0.72038
NANS	Q9NR45	SIAS_HUMAN	0.134136	15.8112	0.580489	0.7241
SCARF1	Q14162	SREC_HUMAN	0.00198701	15.586	0.988541	0.997542
NUMA1	Q14980	NUMA1_HUMAN	-0.0871117	15.5949	0.584926	0.728685
MCAM	P43121	MUC18_HUMAN	-0.10365	20.0166	0.590896	0.733162
CNDP2	Q96KP4	CNDP2_HUMAN	0.0852177	17.5979	0.59158	0.733162
MMRN1	Q13201	MMRN1_HUMAN	-0.149443	17.2711	0.594926	0.734711
SSB	P05455	LA_HUMAN	-0.0991364	16.5906	0.594971	0.734711
WARS1	P23381	SYWC_HUMAN	-0.121824	17.1057	0.595548	0.734711
HBB	P68871	HBB_HUMAN	-0.886958	19.1218	0.59938	0.737234
AFDN	P55196	AFAD_HUMAN	-0.0858142	16.146	0.599484	0.737234
B2M	P61769	B2MG_HUMAN	-0.0697095	19.9746	0.64046	0.766951
RCC2	Q9P258	RCC2_HUMAN	0.0543218	16.6859	0.607452	0.74512
VWF	P04275	VWF_HUMAN	0.1611	19.5869	0.619095	0.757462
APLP2	Q06481	APLP2_HUMAN	0.0714719	16.2179	0.620051	0.757665
RPE	Q96AT9	RPE_HUMAN	-0.112852	15.3128	0.622182	0.759299
AP2M1	Q96CW1	AP2M1_HUMAN	-0.136343	15.6231	0.623431	0.759856
PLS3	P13797	PLST_HUMAN	-0.0794435	19.1362	0.625966	0.761976
RNASET2	O00584	RNT2_HUMAN	-0.121309	15.7666	0.6279	0.762368
C11orf54	Q9H0W9	CK054_HUMAN	-0.131455	16.3712	0.628753	0.762368
SPARC	P09486	SPRC_HUMAN	-0.0992846	19.9187	0.629471	0.762368
MMP14	P50281	MMP14_HUMAN	0.0738799	17.2009	0.632983	0.763725
KRT18	P05783	K1C18_HUMAN	-0.126391	16.1294	0.635684	0.764924
ATP1A1	P05023	AT1A1_HUMAN	-0.180497	16.4676	0.6358	0.764924
SF1	Q15637	SF01_HUMAN	0.257078	16.4026	0.636372	0.764924
XPO1	O14980	XPO1_HUMAN	-0.167671	15.5736	0.638411	0.766095
HNRNPR	O43390	HNRPR_HUMAN	0.0262744	15.8978	0.879721	0.93227
POSTN	Q15063	POSTN_HUMAN	0.0489099	15.9216	0.766357	0.858678
TCERG1	O14776	TCRG1_HUMAN	-0.0464603	14.9161	0.641942	0.767067
SIRPA	P78324	SHPS1_HUMAN	0.204426	15.9747	0.642159	0.767067
ERH	P84090	ERH_HUMAN	0.0291351	17.7076	0.908042	0.948642
IQGAP1	P46940	IQGA1_HUMAN	0.0578183	17.1136	0.65261	0.777975
TP53BP1	Q12888	TP53B_HUMAN	-0.0844749	17.1979	0.656008	0.779203
HSP90B1	P14625	ENPL_HUMAN	-0.132492	17.1747	0.656385	0.779203
RANGAP1	P46060	RAGP1_HUMAN	0.0927359	15.9389	0.726337	0.82837
UBE2I	P63279	UBC9_HUMAN	-0.0763323	17.9587	0.658111	0.780285
TMSB15A	P0CG34	TB15A_HUMAN	0.0709303	16.2755	0.661098	0.782519
RPL6	Q02878	RL6_HUMAN	0.0417475	16.0638	0.6627	0.782519
BTD	P43251	BTD_HUMAN	-0.0725428	15.8414	0.669938	0.786088
SNRNP200	O75643	U520_HUMAN	-0.0766581	15.7568	0.663704	0.782519
G6PD	P11413	G6PD_HUMAN	-0.106991	16.2532	0.664079	0.782519
DHX15	O43143	DHX15_HUMAN	-0.0642362	15.5904	0.66528	0.78297
WDR1	O75083	WDR1_HUMAN	-0.0430001	20.2415	0.841173	0.910558
Q9HB07	Q9HB07	MYG1_HUMAN	-0.047242	16.8888	0.857702	0.92008
DAG1	Q14118	DAG1_HUMAN	-0.0968327	16.7986	0.670218	0.786088
TXNRD2	Q9NNW7	TRXR2_HUMAN	0.0776657	15.803	0.67039	0.786088
PDCD6IP	Q8WUM4	PDC6I_HUMAN	0.0100868	16.4716	0.968587	0.986808
HGS	O14964	HGS_HUMAN	0.0691089	15.4461	0.674551	0.79
CRK	P46108	CRK_HUMAN	-0.00745699	17.2971	0.972391	0.986812
TBCA	O75347	TBCA_HUMAN	-0.0843059	17.8134	0.677297	0.791442
PA2G4	Q9UQ80	PA2G4_HUMAN	-0.111089	17.0242	0.67856	0.791791
TBL1XR1	Q9BZK7	TBL1R_HUMAN	0.121493	15.7343	0.680134	0.792662
H2AC20	Q16777	H2A2C_HUMAN	0.214661	17.4173	0.681495	0.793283
VASP	P50552	VASP_HUMAN	0.0396079	16.2444	0.684396	0.795694
CCT5	P48643	TCPE_HUMAN	-0.138441	16.2142	0.685506	0.796018
EIF3A	Q14152	EIF3A_HUMAN	0.0410386	16.6032	0.850185	0.916124
HBA1	P69905	HBA_HUMAN	0.466698	17.4258	0.689745	0.79997
ZYX	Q15942	ZYX_HUMAN	0.0860425	16.7436	0.695204	0.805326
PFDN2	Q9UHV9	PFD2_HUMAN	0.0103049	15.7939	0.95164	0.981346
RNH1	P13489	RINI_HUMAN	-0.0602442	17.2236	0.700251	0.810194
QSOX1	O00391	QSOX1_HUMAN	-0.0989628	17.5413	0.701822	0.811032
ABRACL	Q9P1F3	ABRAL_HUMAN	-0.0136025	17.0916	0.953842	0.982559
CAPN1	P07384	CAN1_HUMAN	0.0880922	16.1614	0.712844	0.822776
KARS1	Q15046	SYK_HUMAN	-0.0309043	16.3045	0.714945	0.824209
LAMA4	Q16363	LAMA4_HUMAN	0.0918078	17.2508	0.719284	0.826911
PSMD10	O75832	PSD10_HUMAN	-0.0890132	14.9385	0.720105	0.826911
PSMC2	P35998	PRS7_HUMAN	-0.0945658	16.7728	0.720341	0.826911
CCDC124	Q96CT7	CC124_HUMAN	-0.105577	15.8955	0.721105	0.826911
PLAUR	Q03405	UPAR_HUMAN	0.0694974	16.0533	0.722409	0.826911
UFD1	Q92890	UFD1_HUMAN	-0.070279	16.6567	0.722468	0.826911
TRIM28	Q13263	TIF1B_HUMAN	0.0811434	16.8327	0.726139	0.82837
TPM4	P67936	TPM4_HUMAN	-0.0775581	19.7106	0.728112	0.829407
CSRP1	P21291	CSRP1_HUMAN	0.143847	18.1672	0.730074	0.830654
EIF3J	O75822	EIF3J_HUMAN	0.0749346	16.2738	0.732191	0.832075
HMGN1	P05114	HMGN1_HUMAN	-0.185363	16.3224	0.734484	0.833692
PSMD1	Q99460	PSMD1_HUMAN	0.12946	15.7115	0.742467	0.839767
MAPRE1	Q15691	MARE1_HUMAN	0.132043	17.1159	0.748409	0.845184
HMOX1	P09601	HMOX1_HUMAN	-0.0537119	16.1406	0.74902	0.845184
DUT	P33316	DUT_HUMAN	-0.0598376	15.6285	0.754367	0.849217
HNRNPA2B1	P22626	ROA2_HUMAN	0.0453135	18.5274	0.789036	0.87691
PCNP	Q8WW12	PCNP_HUMAN	-0.0682917	17.4501	0.760052	0.853611
SEPHS1	P49903	SPS1_HUMAN	-0.111136	15.1001	0.761063	0.853745
LAMP1	P11279	LAMP1_HUMAN	0.101507	17.9533	0.904896	0.946539
PXN	P49023	PAXI_HUMAN	-0.0560874	15.8161	0.77209	0.863083
PRCP	P42785	PCP_HUMAN	0.0227982	19.1699	0.845512	0.912803
GDI2	P50395	GDIB_HUMAN	-0.0497699	19.2544	0.778354	0.86806
A0A0B4J2D5	A0A0B4J2D5	GAL3B_HUMAN	0.102153	15.9009	0.78563	0.874813
ENOPH1	Q9UHY7	ENOPH_HUMAN	-0.0878683	16.2974	0.786236	0.874813
S100A16	Q96FQ6	S10AG_HUMAN	0.0324148	16.5179	0.793234	0.880554
KHSRP	Q92945	FUBP2_HUMAN	0.0892365	17.1017	0.79477	0.881239
RO60	P10155	RO60_HUMAN	0.0367969	17.2353	0.797098	0.882522
CTSD	P07339	CATD_HUMAN	0.000817808	17.1341	0.998139	1
NCK1	P16333	NCK1_HUMAN	-0.0271175	16.0754	0.7981	0.882522
CTTN	Q14247	SRC8_HUMAN	0.00065898	17.3137	0.998471	1
MACF1	Q9UPN3	MACF1_HUMAN	0.0302836	16.2223	0.799859	0.882522
ARHGDIA	P52565	GDIR1_HUMAN	0.0379259	19.0934	0.800294	0.882522
PPP2CA	P67775	PP2AA_HUMAN	-0.0803489	16.2057	0.800534	0.882522
GSS	P48637	GSHB_HUMAN	-0.0320946	16.9011	0.91488	0.953705
PRDX5	P30044	PRDX5_HUMAN	-0.139989	17.2063	0.807431	0.889102
A2M	P01023	A2MG_HUMAN	0.13373	18.5704	0.810101	0.891018
UBE2D3	P61077	UB2D3_HUMAN	-0.0482391	17.4313	0.811185	0.891188
STX12	Q86Y82	STX12_HUMAN	-0.0412281	16.1272	0.813916	0.891836
CTSH	P09668	CATH_HUMAN	0.048661	14.9005	0.814568	0.891836
ARPP19	P56211	ARP19_HUMAN	0.0635553	15.5503	0.817772	0.893617
VAPB	O95292	VAPB_HUMAN	0.0543936	16.6243	0.818061	0.893617
PSME1	Q06323	PSME1_HUMAN	-0.0620761	16.1247	0.825559	0.899165
RAB7A	P51149	RAB7A_HUMAN	0.0204644	17.0679	0.825563	0.899165
HNRNPK	P61978	HNRPK_HUMAN	-0.034159	18.4812	0.825955	0.899165
EIF4B	P23588	IF4B_HUMAN	-0.0605947	17.2796	0.82695	0.899226
KRT16	P08779	K1C16_HUMAN	0.0545262	17.1323	0.913894	0.953705
ALDH9A1	P49189	AL9A1_HUMAN	-0.017089	16.2328	0.832242	0.902971
HLA-B	P01889	HLAB_HUMAN	-0.0648356	16.9892	0.832279	0.902971
ECM1	Q16610	ECM1_HUMAN	-0.046252	15.5915	0.833388	0.903151
NEDD8	Q15843	NEDD8_HUMAN	0.0122465	17.9304	0.957554	0.984641
PCBP1	Q15365	PCBP1_HUMAN	-0.0553324	16.6645	0.859573	0.92008
HEBP1	Q9NRV9	HEBP1_HUMAN	0.0520434	15.7836	0.846106	0.912803
HNRNPA3	P51991	ROA3_HUMAN	0.0477301	17.0373	0.854064	0.918287
UGP2	Q16851	UGPA_HUMAN	0.0205147	15.8108	0.901448	0.946539
CAT	P04040	CATA_HUMAN	0.025395	16.593	0.855861	0.919187
SF3A1	Q15459	SF3A1_HUMAN	0.0503527	16.2511	0.859166	0.92008
ACTR2	P61160	ARP2_HUMAN	0.0521968	17.3547	0.861379	0.92055
MARCKSL1	P49006	MRP_HUMAN	-0.018029	17.4142	0.862474	0.92055
VPS29	Q9UBQ0	VPS29_HUMAN	0.0148649	16.1899	0.862895	0.92055
EEF1G	P26641	EF1G_HUMAN	0.0287947	18.4896	0.864553	0.921292
SOD1	P00441	SODC_HUMAN	0.0306826	20.7852	0.867828	0.923755
ASL	P04424	ARLY_HUMAN	-0.0370107	16.3985	0.869303	0.924297
SERBP1	Q8NC51	SERB1_HUMAN	0.0327614	17.0306	0.87159	0.925702
KRT2	P35908	K22E_HUMAN	0.0925318	19.2457	0.885636	0.936764
HEXA	P06865	HEXA_HUMAN	-0.0129539	17.7336	0.897205	0.946539
SYNCRIP	O60506	HNRPQ_HUMAN	-0.0264367	17.2965	0.901628	0.946539
RAC1	P63000	RAC1_HUMAN	0.022209	16.2702	0.902664	0.946539
ANXA1	P04083	ANXA1_HUMAN	-0.0202245	16.9869	0.903064	0.946539
ZNF185	O15231	ZN185_HUMAN	-0.0315812	17.4097	0.905042	0.946539
CFH	P08603	CFAH_HUMAN	-0.0438887	16.9737	0.919463	0.956942
ALDOA	P04075	ALDOA_HUMAN	0.0154868	19.9128	0.919983	0.956942
RPS9	P46781	RS9_HUMAN	-0.0255639	15.4295	0.928172	0.964413
KTN1	Q86UP2	KTN1_HUMAN	0.0131177	16.2269	0.931521	0.966844
FLNB	O75369	FLNB_HUMAN	-0.0164852	19.5494	0.934742	0.969137
ITGA5	P08648	ITA5_HUMAN	0.0143795	16.9064	0.940934	0.97345
ACOT7	O00154	BACH_HUMAN	-0.0117298	15.3256	0.965932	0.986808
PTX3	P26022	PTX3_HUMAN	-0.0384353	17.5566	0.945533	0.977153
S100A6	P06703	S10A6_HUMAN	0.00827881	15.3622	0.949779	0.980483
PCBD1	P61457	PHS_HUMAN	-0.0195362	16.4301	0.957918	0.984641
DYNC1LI2	O43237	DC1L2_HUMAN	-0.0104174	16.3411	0.95902	0.984717
NCL	P19338	NUCL_HUMAN	-0.00623765	17.7024	0.962993	0.986682
PDCD5	O14737	PDCD5_HUMAN	0.00805949	17.6555	0.967947	0.986808
TLN1	Q9Y490	TLN1_HUMAN	0.0100964	17.0773	0.968197	0.986808
GNB2	P62879	GBB2_HUMAN	0.00878547	15.1316	0.970449	0.986808
LRRFIP1	Q32MZ4	LRRF1_HUMAN	-0.00662875	16.4228	0.970833	0.986808
CTSZ	Q9UBR2	CATZ_HUMAN	0.00376667	17.1138	0.971357	0.986808
PLOD2	O00469	PLOD2_HUMAN	0.00404925	16.0416	0.974545	0.987952
CNBP	P62633	CNBP_HUMAN	-0.00618774	15.3387	0.976863	0.989255
LYPLA2	O95372	LYPA2_HUMAN	0.00576021	14.8376	0.985308	0.996659
DPP9	Q86TI2	DPP9_HUMAN	-0.00197148	15.7406	0.989212	0.997542
CORO1C	Q9ULV4	COR1C_HUMAN	0.00125844	17.388	0.991546	0.998535
FXR1	P51114	FXR1_HUMAN	-0.00255957	15.7324	0.992281	0.998535
TNKS1BP1	Q9C0C2	TB182_HUMAN	0.000939437	15.9258	0.996204	1
NUDC	Q9Y266	NUDC_HUMAN	-8.87459e-05	17.2234	0.999268	1
P02769	P02769	ALBU_BOVIN	-3.55271e-15	22.993	1	1

## Sheet: DEPs
Gene.name	Name.of.protein	Number.of.protein	logFC	AveExpr	P.Value	adj.P.Val
ACTB	P60709	ACTB_HUMAN	2.54904	21.2618	0.00321508	0.0235118
AHNAK2	Q8IVF2	AHNK2_HUMAN	1.9075	17.9262	0.000381959	0.00812514
RPS28	P62857	RS28_HUMAN	1.8031	17.9666	0.00793844	0.0397176
PSAT1	Q9Y617	SERC_HUMAN	1.63917	16.5195	7.67449e-05	0.00408453
LTBP2	Q14767	LTBP2_HUMAN	1.46645	16.4281	4.09684e-05	0.00392477
SRSF1	Q07955	SRSF1_HUMAN	1.2659	16.2851	0.000790055	0.0106897
COL5A2	P05997	CO5A2_HUMAN	1.20197	16.9463	0.000189536	0.00568701
AHSG	P02765	FETUA_HUMAN	1.19916	19.2372	0.00301045	0.0221847
MMP1	P03956	MMP1_HUMAN	1.19254	17.1424	4.28456e-07	0.000205231
MDH2	P40926	MDHM_HUMAN	1.19067	19.7454	0.000114466	0.00459041
CCN1	O00622	CCN1_HUMAN	1.18515	17.2742	0.000484809	0.00814819
LYPLA1	O75608	LYPA1_HUMAN	1.16189	16.229	0.000439246	0.00812514
HDGF	P51858	HDGF_HUMAN	1.1462	17.0746	0.00355558	0.024683
PPIA	P62937	PPIA_HUMAN	1.14205	22.3236	0.000343733	0.00812514
MIF	P14174	MIF_HUMAN	1.13471	20.8275	0.0119265	0.0494615
FN1	P02751	FINC_HUMAN	1.12513	18.8976	0.00057227	0.00869279
AIMP1	Q12904	AIMP1_HUMAN	1.12425	17.3984	0.00142432	0.0153912
SUMO2	P61956	SUMO2_HUMAN	1.08875	19.2856	0.00789044	0.0397176
PEPD	P12955	PEPD_HUMAN	1.08838	19.4726	3.30355e-06	0.00063296
UBE2V1	Q13404	UB2V1_HUMAN	1.0745	15.9464	0.00230991	0.0190767
EHD2	Q9NZN4	EHD2_HUMAN	1.06215	16.1733	0.000445831	0.00812514
RNASE1	P07998	RNAS1_HUMAN	1.03863	17.7527	0.000915396	0.0121799
FHL1	Q13642	FHL1_HUMAN	1.03664	17.2157	0.00142987	0.0153912
TUBB6	Q9BUF5	TBB6_HUMAN	-1.00511	16.2531	3.73147e-05	0.00392477
ACP1	P24666	PPAC_HUMAN	-1.01685	17.0856	0.00590737	0.0334457
MYOF	Q9NZM1	MYOF_HUMAN	-1.01896	16.0914	0.00504812	0.0310006
CUL4B	Q13620	CUL4B_HUMAN	-1.02463	15.6099	1.51231e-06	0.000362198
HMGB3	O15347	HMGB3_HUMAN	-1.03232	16.1197	0.000323195	0.00812514
DYNC1H1	Q14204	DYHC1_HUMAN	-1.04411	15.9202	0.00333386	0.0236581
TXN	P10599	THIO_HUMAN	-1.05207	19.4602	0.00339008	0.0238801
SHPK	Q9UHJ6	SHPK_HUMAN	-1.10861	15.7644	0.00161607	0.0161496
PRPF19	Q9UMS4	PRP19_HUMAN	-1.12277	15.9719	0.000580729	0.00869279
PFKP	Q01813	PFKAP_HUMAN	-1.15682	16.0192	0.00412256	0.0267102
CALM1	P0DP23	CALM1_HUMAN	-1.16054	19.9183	0.0056516	0.0327829
ARPC4	P59998	ARPC4_HUMAN	-1.17292	17.5602	0.0014618	0.01556
MEMO1	Q9Y316	MEMO1_HUMAN	-1.18644	15.9121	0.00202471	0.0171652
ILF2	Q12905	ILF2_HUMAN	-1.19063	17.3156	0.000103961	0.0045586
DCTN2	Q13561	DCTN2_HUMAN	-1.19424	15.5406	0.000137018	0.00459041
SNX1	Q13596	SNX1_HUMAN	-1.27814	16.0555	0.000371873	0.00812514
SET	Q01105	SET_HUMAN	-1.29113	17.3953	0.000578696	0.00869279
NQO1	P15559	NQO1_HUMAN	-1.36521	15.9905	9.74329e-07	0.000311136
DSG1	Q02413	DSG1_HUMAN	-1.40355	16.2036	0.0095971	0.0437771
CD9	P21926	CD9_HUMAN	-1.45528	17.3203	6.5408e-05	0.00408453
EEF1A1	P68104	EF1A1_HUMAN	-1.49206	18.2116	0.0017845	0.0162814
IGLL5	B9A064	IGLL5_HUMAN	-1.49533	16.6665	0.00160676	0.0161496
SEPTIN2	Q15019	SEPT2_HUMAN	-1.53411	15.7014	1.39659e-05	0.00167242
MAPK1	P28482	MK01_HUMAN	-1.63246	15.5627	0.000993883	0.0126858
CALR	P27797	CALR_HUMAN	-1.66325	18.2879	0.000406985	0.00812514
P01834	P01834	IGKC_HUMAN	-1.69856	17.6099	0.00101963	0.0126858
P01857	P01857	IGHG1_HUMAN	-1.77876	17.7145	0.00389281	0.0255432
JUP	P14923	PLAK_HUMAN	-1.84826	16.2113	0.000945611	0.0124095
RPL10A	P62906	RL10A_HUMAN	-2.19345	17.6324	3.63321e-07	0.000205231
TXNDC12	O95881	TXD12_HUMAN	-2.43142	15.9957	0.00012038	0.00459041
ACTA1	P68133	ACTS_HUMAN	-3.95532	18.0351	5.77846e-06	0.000790823
