# Supplementary material for: Proteomic Profiling of Endothelial Cell Secretomes After Exposure to Calciprotein Particles Reveals Downregulation of Basement Membrane Assembly and Increased Release of Soluble CD59
Source: Int J Mol Sci. 2024 Oct 23;25(21):11382. doi: 10.3390/ijms252111382 (PMC11546392; doi:10.3390/ijms252111382)
Supplement: Supplementary file 1 [file ijms-25-11382-s001.zip › Datafile S6 (HCAEC CPP-S vs CPP-P).xlsx]

## Sheet: Raw
Gene.name	Name.of.protein	Number.of.protein	logFC	AveExpr	P.Value	adj.P.Val
SSBP1	Q04837	SSBP_HUMAN	-1.25498	15.654	6.51848e-07	0.00062447
CXCL1	P09341	GROA_HUMAN	0.919286	15.7866	3.73147e-06	0.00166345
DLD	P09622	DLDH_HUMAN	-0.904995	17.4572	5.20914e-06	0.00166345
RPL10A	P62906	RL10A_HUMAN	-1.22271	17.6324	1.28052e-05	0.00306684
GYG1	P46976	GLYG_HUMAN	1.08953	16.096	2.0598e-05	0.00394657
SEPTIN9	Q9UHD8	SEPT9_HUMAN	-0.77268	16.7152	2.67488e-05	0.00405633
MMP1	P03956	MMP1_HUMAN	0.69682	17.1424	2.96391e-05	0.00405633
HNRNPAB	Q99729	ROAA_HUMAN	1.03446	16.4785	5.05463e-05	0.00605292
P4HB	P07237	PDIA1_HUMAN	-0.87495	18.4887	8.1323e-05	0.0074965
APP	P05067	A4_HUMAN	0.90905	17.9283	8.69742e-05	0.0074965
ALYREF	Q86V81	THOC4_HUMAN	-0.549112	18.4424	9.16798e-05	0.0074965
BUB3	O43684	BUB3_HUMAN	-0.608094	15.4603	9.39018e-05	0.0074965
TPT1	P13693	TCTP_HUMAN	0.764871	18.5097	0.000119087	0.00814898
SF3B1	O75533	SF3B1_HUMAN	-0.685259	16.1609	0.000118823	0.00814898
SRI	P30626	SORCN_HUMAN	0.559799	16.4148	0.000145001	0.00926073
HMGN2	P05204	HMGN2_HUMAN	-1.02186	18.2143	0.000171458	0.0100667
AFP	P02771	FETA_HUMAN	1.90366	16.9551	0.000178637	0.0100667
MARCKSL1	P49006	MRP_HUMAN	0.586606	17.4142	0.000255574	0.0122337
GRB2	P62993	GRB2_HUMAN	0.692489	16.1212	0.000244752	0.0122337
MDH2	P40926	MDHM_HUMAN	-0.867212	19.7454	0.000275116	0.0122337
CD9	P21926	CD9_HUMAN	-1.03368	17.3203	0.00029655	0.0122337
HPRT1	P00492	HPRT_HUMAN	0.516063	16.8982	0.000295403	0.0122337
RAB5C	P51148	RAB5C_HUMAN	0.521056	15.8811	0.000324703	0.0122337
HNRNPU	Q00839	HNRPU_HUMAN	-0.582624	17.4477	0.000329654	0.0122337
CRIM1	Q9NZV1	CRIM1_HUMAN	0.626199	16.6811	0.00032063	0.0122337
SFPQ	P23246	SFPQ_HUMAN	-0.804331	16.7014	0.000332022	0.0122337
H1-2	P16403	H12_HUMAN	-0.818098	17.5855	0.000392927	0.0139416
BPNT1	O95861	BPNT1_HUMAN	0.481197	16.639	0.000426129	0.0145797
ICAM1	P05362	ICAM1_HUMAN	0.780787	15.1362	0.000479349	0.015835
PGM3	O95394	AGM1_HUMAN	0.523468	15.9634	0.000544113	0.0169409
OXCT1	P55809	SCOT1_HUMAN	-0.540758	15.9558	0.000548192	0.0169409
HNRNPM	P52272	HNRPM_HUMAN	-0.520458	19.5172	0.000702244	0.0186875
HADH	Q16836	HCDH_HUMAN	-0.597793	15.9407	0.00063163	0.0175699
NCL	P19338	NUCL_HUMAN	-0.575007	17.7024	0.000608763	0.0175699
IGFBP4	P22692	IBP4_HUMAN	0.837361	17.6737	0.000641908	0.0175699
HNRNPA2B1	P22626	ROA2_HUMAN	0.709803	18.5274	0.000629311	0.0175699
SERPINB1	P30740	ILEU_HUMAN	0.543593	16.4028	0.000777593	0.0201334
MRC2	Q9UBG0	MRC2_HUMAN	0.57377	15.871	0.000896636	0.0213537
CALR	P27797	CALR_HUMAN	-1.24615	18.2879	0.000862263	0.0213537
TMPO	P42167	LAP2B_HUMAN	-0.714112	18.1819	0.000894179	0.0213537
C1QBP	Q07021	C1QBP_HUMAN	-0.86342	16.2753	0.000913885	0.0213537
ESD	P10768	ESTD_HUMAN	-0.713302	16.755	0.000942255	0.0214924
PIN4	Q9Y237	PIN4_HUMAN	0.556256	15.8429	0.00101515	0.0221026
WFS1	O76024	WFS1_HUMAN	-0.724988	15.721	0.000993115	0.0221026
ALDH2	P05091	ALDH2_HUMAN	-0.408561	15.3115	0.00124509	0.0243167
RBBP4	Q09028	RBBP4_HUMAN	-0.59812	18.0456	0.00121195	0.0241886
AHCY	P23526	SAHH_HUMAN	0.549071	17.351	0.0011181	0.0237001
TBCA	O75347	TBCA_HUMAN	0.781477	17.8134	0.001138	0.0237001
BLVRB	P30043	BLVRB_HUMAN	0.791376	15.9806	0.00117278	0.0239048
LUC7L2	Q9Y383	LC7L2_HUMAN	-0.536738	14.9071	0.00126914	0.0243167
CALU	O43852	CALU_HUMAN	-0.461152	17.5519	0.00140934	0.0259644
EPHB2	P29323	EPHB2_HUMAN	0.516174	15.7815	0.00134424	0.0252507
PAWR	Q96IZ0	PAWR_HUMAN	0.595219	15.7708	0.00144411	0.0261029
PSMA3	P25788	PSA3_HUMAN	-0.365141	18.4944	0.00176383	0.0277963
EFEMP1	Q12805	FBLN3_HUMAN	0.740962	19.6773	0.00167231	0.0277963
CS	O75390	CISY_HUMAN	-0.98242	18.2229	0.00166543	0.0277963
LMNB1	P20700	LMNB1_HUMAN	-0.408662	17.1297	0.0016087	0.0277963
ADI1	Q9BV57	MTND_HUMAN	0.523494	16.5781	0.00162053	0.0277963
RPL6	Q02878	RL6_HUMAN	-0.44435	16.0638	0.002013	0.0294011
DSTN	P60981	DEST_HUMAN	0.413859	16.7297	0.00169978	0.0277963
ERH	P84090	ERH_HUMAN	0.81248	17.7076	0.00173307	0.0277963
RNASE1	P07998	RNAS1_HUMAN	-0.724713	17.7527	0.00178405	0.0277963
STOM	P27105	STOM_HUMAN	-0.910417	17.0509	0.00179892	0.0277963
PFAS	O15067	PUR4_HUMAN	0.363051	16.9732	0.00188779	0.0287064
H1-5	P16401	H15_HUMAN	-0.522153	18.6019	0.00203713	0.0294011
SEMA6B	Q9H3T3	SEM6B_HUMAN	0.632381	16.0954	0.00205623	0.0294011
LMNA	P02545	LMNA_HUMAN	-0.532386	18.918	0.00203244	0.0294011
CDC37	Q16543	CDC37_HUMAN	-0.520109	17.5384	0.00210411	0.0296432
ANXA1	P04083	ANXA1_HUMAN	-0.635767	16.9869	0.00225243	0.0303919
CLTB	P09497	CLCB_HUMAN	0.662332	16.4633	0.00218983	0.0299693
SDCBP	O00560	SDCB1_HUMAN	-0.959755	17.2866	0.0021814	0.0299693
S100A16	Q96FQ6	S10AG_HUMAN	0.451918	16.5179	0.00230797	0.0307088
HMGB1	P09429	HMGB1_HUMAN	-0.495801	18.669	0.00259493	0.0331459
VCL	P18206	VINC_HUMAN	0.595029	18.2831	0.00257787	0.0331459
ANPEP	P15144	AMPN_HUMAN	-0.368637	20.288	0.00266814	0.0336326
SUB1	P53999	TCP4_HUMAN	-0.68931	17.3261	0.00258319	0.0331459
PLOD1	Q02809	PLOD1_HUMAN	0.427203	15.9298	0.00300664	0.03556
KRT7	P08729	K2C7_HUMAN	0.531478	17.3839	0.00299754	0.03556
CRYL1	Q9Y2S2	CRYL1_HUMAN	-0.376918	15.4995	0.00358682	0.0390707
CCN1	O00622	CCN1_HUMAN	0.729277	17.2742	0.00282844	0.0351902
ATOX1	O00244	ATOX1_HUMAN	0.744151	17.5227	0.00297938	0.03556
ACAA2	P42765	THIM_HUMAN	-0.593715	16.0763	0.00299442	0.03556
TFRC	P02786	TFR1_HUMAN	0.693832	16.6837	0.00315496	0.0368592
GDI1	P31150	GDIA_HUMAN	0.315787	17.383	0.00358896	0.0390707
CCN2	P29279	CCN2_HUMAN	0.464641	20.2132	0.00348138	0.0390707
UBE2V2	Q15819	UB2V2_HUMAN	0.472907	17.2321	0.00326392	0.0376727
PPM1G	O15355	PPM1G_HUMAN	-0.743009	16.1917	0.00357686	0.0390707
GNPDA1	P46926	GNPI1_HUMAN	0.421608	16.8988	0.00376206	0.0400451
CAPG	P40121	CAPG_HUMAN	0.803276	15.9237	0.00350403	0.0390707
PRDX1	Q06830	PRDX1_HUMAN	0.466799	18.9998	0.00369361	0.0397582
YWHAE	P62258	1433E_HUMAN	-0.605387	20.6281	0.00383639	0.0403874
HEBP2	Q9Y5Z4	HEBP2_HUMAN	0.559684	18.1184	0.00398873	0.0415348
HIBADH	P31937	3HIDH_HUMAN	-0.803846	16.4649	0.00434608	0.0429231
CORO1C	Q9ULV4	COR1C_HUMAN	0.380993	17.388	0.00411215	0.0423596
CAND1	Q86VP6	CAND1_HUMAN	-0.606667	17.3838	0.00426933	0.0427588
AK1	P00568	KAD1_HUMAN	0.413527	16.7303	0.00424641	0.0427588
ST13	P50502	F10A1_HUMAN	-0.511006	17.4798	0.0042848	0.0427588
ANXA5	P08758	ANXA5_HUMAN	-0.44895	16.6396	0.00446471	0.0436448
CKAP5	Q14008	CKAP5_HUMAN	-0.418459	15.4894	0.00566231	0.0521586
MMP2	P08253	MMP2_HUMAN	0.343951	18.1344	0.00563467	0.0521586
NRDC	O43847	NRDC_HUMAN	-0.861757	15.391	0.00484251	0.0468598
DDAH1	O94760	DDAH1_HUMAN	0.329405	18.0149	0.0050862	0.0477704
PNP	P00491	PNPH_HUMAN	0.445832	19.1189	0.00504804	0.0477704
RPLP1	P05386	RLA1_HUMAN	-0.573728	17.1545	0.00589724	0.0538053
RAB11B	Q15907	RB11B_HUMAN	0.690617	16.9694	0.00500269	0.0477704
ACTN4	O43707	ACTN4_HUMAN	-0.334744	18.9165	0.00637376	0.0560189
DYNLRB1	Q9NP97	DLRB1_HUMAN	0.375836	16.969	0.00713421	0.0569548
ROBO4	Q8WZ75	ROBO4_HUMAN	0.406282	16.0605	0.00625929	0.0560189
RCC2	Q9P258	RCC2_HUMAN	-0.368732	16.6859	0.00740652	0.0581594
TXNRD2	Q9NNW7	TRXR2_HUMAN	-0.579501	15.803	0.00681166	0.056732
SF3A1	Q15459	SF3A1_HUMAN	-0.830093	16.2511	0.00631821	0.0560189
RPA1	P27694	RFA1_HUMAN	-0.275209	14.9257	0.00631164	0.0560189
RPS12	P25398	RS12_HUMAN	0.466653	16.8033	0.00663816	0.056732
KHSRP	Q92945	FUBP2_HUMAN	-1.007	17.1017	0.00658007	0.056732
GOT2	P00505	AATM_HUMAN	-0.710141	18.6086	0.00658263	0.056732
SOD2	P04179	SODM_HUMAN	-0.746445	16.5348	0.00711276	0.0569548
YWHAB	P31946	1433B_HUMAN	-0.32004	18.0221	0.00865484	0.0632927
NUMA1	Q14980	NUMA1_HUMAN	-0.45631	15.5949	0.00674629	0.056732
AP2B1	P63010	AP2B1_HUMAN	0.404194	17.2455	0.00755147	0.0588155
LAMC1	P11047	LAMC1_HUMAN	0.485292	17.6277	0.00698787	0.056732
PDLIM5	Q96HC4	PDLI5_HUMAN	-0.505426	17.4658	0.00685824	0.056732
DLST	P36957	ODO2_HUMAN	-0.499175	17.3841	0.00687062	0.056732
YWHAQ	P27348	1433T_HUMAN	-0.529613	17.6813	0.00693003	0.056732
CIAPIN1	Q6FI81	CPIN1_HUMAN	-0.371494	15.7874	0.00794992	0.0601414
PLAUR	Q03405	UPAR_HUMAN	0.547806	16.0533	0.0072986	0.0577856
H3C1	P68431	H31_HUMAN	-0.380885	18.0092	0.00898799	0.0638561
PLOD2	O00469	PLOD2_HUMAN	0.373774	16.0416	0.00796622	0.0601414
FAH	P16930	FAAA_HUMAN	0.328033	16.2145	0.0080356	0.0601414
LAMA4	Q16363	LAMA4_HUMAN	0.706559	17.2508	0.00777557	0.0600726
FSTL1	Q12841	FSTL1_HUMAN	0.688018	18.095	0.00798082	0.0601414
NIBAN2	Q96TA1	NIBA2_HUMAN	0.341821	16.0823	0.00830015	0.0616399
HSPA5	P11021	BIP_HUMAN	-0.686016	18.0477	0.008531	0.0628669
RBMX	P38159	RBMX_HUMAN	0.236088	17.8639	0.00885243	0.0637641
LAMB1	P07942	LAMB1_HUMAN	0.808714	17.7506	0.0087351	0.0633956
CARS1	P49589	SYCC_HUMAN	-0.299765	16.3889	0.00899851	0.0638561
FN1	P02751	FINC_HUMAN	0.337721	18.8976	0.00920308	0.0643544
PYGL	P06737	PYGL_HUMAN	0.325514	16.5516	0.00917012	0.0643544
CD55	P08174	DAF_HUMAN	0.46003	16.7755	0.00982083	0.067686
GDI2	P50395	GDIB_HUMAN	0.477227	19.2544	0.00945704	0.065651
P20742	P20742	PZP_HUMAN	-0.398579	17.1129	0.0114224	0.075991
VPS29	Q9UBQ0	VPS29_HUMAN	-0.256126	16.1899	0.0107924	0.0733269
SF3B2	Q13435	SF3B2_HUMAN	-0.494711	17.0247	0.0101374	0.069369
SUMO2	P61956	SUMO2_HUMAN	0.690539	19.2856	0.0110066	0.0739226
RANBP1	P43487	RANG_HUMAN	0.457523	17.3594	0.0110344	0.0739226
SSB	P05455	LA_HUMAN	-0.494021	16.5906	0.0122105	0.0806735
KPRP	Q5T749	KPRP_HUMAN	-0.624302	16.2493	0.0124269	0.0815408
BLVRA	P53004	BIEA_HUMAN	0.484415	16.2495	0.0129892	0.0840787
HNRNPF	P52597	HNRPF_HUMAN	-0.342128	16.5521	0.012919	0.0840787
COPG1	Q9Y678	COPG1_HUMAN	-0.266081	16.2959	0.0154056	0.0970958
RAN	P62826	RAN_HUMAN	-0.35737	17.4657	0.0136989	0.0874904
HNRNPD	Q14103	HNRPD_HUMAN	0.319472	18.1952	0.0133124	0.0855924
KARS1	Q15046	SYK_HUMAN	0.253184	16.3045	0.0161226	0.100295
AKR1A1	P14550	AK1A1_HUMAN	0.382202	18.4869	0.0148002	0.0938979
PXN	P49023	PAXI_HUMAN	-0.513352	15.8161	0.0169047	0.101506
GLO1	Q04760	LGUL_HUMAN	0.526375	17.39	0.0162667	0.100539
CCT8	P50990	TCPQ_HUMAN	-0.395495	17.149	0.0165076	0.101373
SWAP70	Q9UH65	SWP70_HUMAN	0.257465	16.2945	0.0183862	0.105115
MYH9	P35579	MYH9_HUMAN	-0.307408	19.3539	0.0169446	0.101506
FUBP1	Q96AE4	FUBP1_HUMAN	-0.290316	16.3708	0.0174163	0.102361
PITPNB	P48739	PIPNB_HUMAN	0.729802	15.9056	0.0161222	0.100295
EEA1	Q15075	EEA1_HUMAN	-0.275227	16.8307	0.0168467	0.101506
RCN1	Q15293	RCN1_HUMAN	-0.262762	18.1464	0.0173899	0.102361
SUPT16H	Q9Y5B9	SP16H_HUMAN	-0.480444	16.0084	0.016953	0.101506
SERPINB6	P35237	SPB6_HUMAN	0.361094	18.7142	0.0177633	0.103764
PDIA4	P13667	PDIA4_HUMAN	-0.409469	17.1803	0.0183453	0.105115
APOA1	P02647	APOA1_HUMAN	0.74846	17.3943	0.0182253	0.105115
YWHAH	Q04917	1433F_HUMAN	-0.490577	18.0099	0.0173261	0.102361
TXNDC5	Q8NBS9	TXND5_HUMAN	0.305096	18.0291	0.0200744	0.11049
TCERG1	O14776	TCRG1_HUMAN	-0.261845	14.9161	0.0201835	0.11049
MAT2A	P31153	METK2_HUMAN	0.270633	16.5831	0.0184879	0.105115
SLTM	Q9NWH9	SLTM_HUMAN	-0.559883	15.715	0.0188045	0.105115
TP53BP1	Q12888	TP53B_HUMAN	-0.44231	17.1979	0.0188724	0.105115
PLBD2	Q8NHP8	PLBL2_HUMAN	-0.504711	17.1827	0.0187189	0.105115
ACO2	Q99798	ACON_HUMAN	-0.415807	16.4279	0.0188023	0.105115
PSMB1	P20618	PSB1_HUMAN	-0.279161	17.6338	0.0206531	0.112419
CNBP	P62633	CNBP_HUMAN	0.490167	15.3387	0.0196269	0.108686
CTSZ	Q9UBR2	CATZ_HUMAN	0.266192	17.1138	0.0226949	0.11946
CLIC1	O00299	CLIC1_HUMAN	0.441546	17.7821	0.0215894	0.116195
CRK	P46108	CRK_HUMAN	0.455773	17.2971	0.0212109	0.114803
ITIH4	Q14624	ITIH4_HUMAN	0.342529	14.8809	0.022529	0.119242
HIBCH	Q6NVY1	HIBCH_HUMAN	-0.213753	16.605	0.0236922	0.122027
ELOC	Q15369	ELOC_HUMAN	0.255509	16.303	0.021799	0.116667
ADSL	P30566	PUR8_HUMAN	0.215037	15.2617	0.0233586	0.121617
TCOF1	Q13428	TCOF_HUMAN	-0.738053	16.1411	0.0220062	0.117122
CD59	P13987	CD59_HUMAN	0.448559	19.7042	0.0231369	0.121121
AGA	P20933	ASPG_HUMAN	-0.296818	15.0986	0.0290618	0.135846
CTTN	Q14247	SRC8_HUMAN	-0.727962	17.3137	0.0235644	0.122025
VWF	P04275	VWF_HUMAN	0.703333	19.5869	0.0241699	0.123822
HSPA1A	P0DMV8	HS71A_HUMAN	0.209002	16.9231	0.0268655	0.129986
TPD52L2	O43399	TPD54_HUMAN	0.275658	17.0189	0.0265375	0.129051
KHDRBS1	Q07666	KHDR1_HUMAN	-0.962984	16.4651	0.0245977	0.125344
UBE2N	P61088	UBE2N_HUMAN	0.400982	16.623	0.026484	0.129051
CLTC	Q00610	CLH1_HUMAN	-0.532445	18.0525	0.0259126	0.129051
PRDX6	P30041	PRDX6_HUMAN	0.384923	17.8508	0.0260785	0.129051
CAVIN2	O95810	CAVN2_HUMAN	-0.323155	17.5924	0.0302409	0.138616
DUT	P33316	DUT_HUMAN	0.418911	15.6285	0.0257177	0.129051
WDR82	Q6UXN9	WDR82_HUMAN	-0.360963	15.0809	0.0264291	0.129051
ARSA	P15289	ARSA_HUMAN	0.213695	16.826	0.0286188	0.135058
COL4A1	P02462	CO4A1_HUMAN	0.37955	16.519	0.0260181	0.129051
TXNL1	O43396	TXNL1_HUMAN	-0.52197	15.3146	0.0260357	0.129051
GCSH	P23434	GCSH_HUMAN	0.471464	15.7589	0.0281152	0.133992
YWHAZ	P63104	1433Z_HUMAN	-0.416395	20.4411	0.0262448	0.129051
LMNB2	Q03252	LMNB2_HUMAN	-0.249747	16.9801	0.0313181	0.141732
HMGB3	O15347	HMGB3_HUMAN	-0.359933	16.1197	0.0292586	0.135846
UBE2V1	Q13404	UB2V1_HUMAN	0.421451	15.9464	0.0277166	0.13343
UBE2D3	P61077	UB2D3_HUMAN	0.426276	17.4313	0.0279023	0.133652
SORD	Q00796	DHSO_HUMAN	0.219184	17.0707	0.0374494	0.158037
PSAT1	Q9Y617	SERC_HUMAN	0.431465	16.5195	0.0282531	0.133992
CTSL	P07711	CATL1_HUMAN	0.519908	16.1641	0.0293257	0.135846
HDGFL2	Q7Z4V5	HDGR2_HUMAN	-0.575674	16.7078	0.0293529	0.135846
UGP2	Q16851	UGPA_HUMAN	0.395602	15.8108	0.0343992	0.149793
ESM1	Q9NQ30	ESM1_HUMAN	0.467906	16.0561	0.0301187	0.138616
NRP1	O14786	NRP1_HUMAN	0.313176	16.5411	0.0338323	0.148676
TALDO1	P37837	TALDO_HUMAN	0.259816	19.9368	0.0306015	0.139601
TBL1XR1	Q9BZK7	TBL1R_HUMAN	-0.613756	15.7343	0.0313644	0.141732
PSAP	P07602	SAP_HUMAN	0.413396	20.8848	0.032156	0.143986
P02769	P02769	ALBU_BOVIN	0.245553	22.993	0.050922	0.191307
TIE1	P35590	TIE1_HUMAN	0.292938	16.9793	0.0321639	0.143986
SERPINB9	P50453	SPB9_HUMAN	0.344376	18.229	0.0326674	0.14556
ADPRS	Q9NX46	ADPRS_HUMAN	0.301726	16.2702	0.0343427	0.149793
TGOLN2	O43493	TGON2_HUMAN	0.406743	15.5871	0.0338107	0.148676
PPP1R12A	O14974	MYPT1_HUMAN	-0.518335	15.8684	0.0331059	0.146831
VIM	P08670	VIME_HUMAN	0.286784	21.8209	0.0356829	0.152608
HSPB1	P04792	HSPB1_HUMAN	0.269476	18.3236	0.0346088	0.150024
RPS21	P63220	RS21_HUMAN	0.353949	17.1164	0.0377485	0.158037
PCNA	P12004	PCNA_HUMAN	-0.509654	16.212	0.0355243	0.152608
SERBP1	Q8NC51	SERB1_HUMAN	-0.408158	17.0306	0.0351558	0.151708
ECHS1	P30084	ECHM_HUMAN	-0.338499	15.8959	0.0362198	0.154216
COL4A2	P08572	CO4A2_HUMAN	0.416494	16.2513	0.0375938	0.158037
CFL2	Q9Y281	COF2_HUMAN	0.588011	17.2965	0.0377771	0.158037
CUL4B	Q13620	CUL4B_HUMAN	-0.186713	15.6099	0.0431393	0.175116
KRT16	P08779	K1C16_HUMAN	-0.993191	17.1323	0.0400937	0.164849
ZYX	Q15942	ZYX_HUMAN	-0.425924	16.7436	0.0387443	0.161379
DYNLL1	P63167	DYL1_HUMAN	0.583866	16.5785	0.0389475	0.161523
RPS28	P62857	RS28_HUMAN	0.784626	17.9666	0.0394036	0.16271
HNRNPA1	P09651	ROA1_HUMAN	0.209609	19.232	0.0433989	0.175427
CDH2	P19022	CADH2_HUMAN	0.302562	16.5653	0.0440612	0.177356
CTNNB1	P35222	CTNB1_HUMAN	-0.284608	15.3052	0.0421777	0.171941
ENO1	P06733	ENOA_HUMAN	-0.174491	22.1194	0.0478363	0.18705
S100A10	P60903	S10AA_HUMAN	0.43156	17.2146	0.0404235	0.165495
CDH5	P33151	CADH5_HUMAN	-0.18581	19.5466	0.0474282	0.186214
SAFB	Q15424	SAFB1_HUMAN	-0.31552	16.1204	0.0482348	0.187502
UBE2L3	P68036	UB2L3_HUMAN	0.438386	17.7906	0.0445116	0.178419
EIF3CL	B5ME19	EIFCL_HUMAN	0.210032	16.4166	0.0519556	0.193671
PGM1	P36871	PGM1_HUMAN	0.227166	16.7174	0.0448938	0.179201
LTA4H	P09960	LKHA4_HUMAN	0.216102	19.0561	0.045761	0.181153
HNRNPK	P61978	HNRPK_HUMAN	-0.296535	18.4812	0.0452896	0.180031
ATP5F1B	P06576	ATPB_HUMAN	-0.437545	16.0913	0.0483734	0.187502
SORBS2	O94875	SRBS2_HUMAN	-0.336365	17.5754	0.0465034	0.183335
C3	P01024	CO3_HUMAN	0.388214	17.0078	0.0576984	0.207802
TCEA1	P23193	TCEA1_HUMAN	-0.41343	15.4923	0.0486732	0.187502
COL5A2	P05997	CO5A2_HUMAN	0.328735	16.9463	0.0496208	0.188778
NUDC	Q9Y266	NUDC_HUMAN	-0.211393	17.2234	0.059592	0.212227
A0A0B4J2D5	A0A0B4J2D5	GAL3B_HUMAN	-0.701676	15.9009	0.0496577	0.188778
UFD1	Q92890	UFD1_HUMAN	0.36135	16.6567	0.0487348	0.187502
PCNP	Q8WW12	PCNP_HUMAN	-0.419671	17.4501	0.0504608	0.190321
CAPN2	P17655	CAN2_HUMAN	-0.476484	16.8643	0.0495394	0.188778
APEH	P13798	ACPH_HUMAN	0.256667	16.975	0.0561533	0.205206
BCAT2	O15382	BCAT2_HUMAN	-0.446177	16.149	0.0499509	0.189142
EIF3J	O75822	EIF3J_HUMAN	-0.40151	16.2738	0.051575	0.193003
PITPNA	Q00169	PIPNA_HUMAN	0.90865	16.2477	0.0528808	0.196114
AIFM1	O95831	AIFM1_HUMAN	-0.32017	16.4293	0.0530203	0.196114
NAGLU	P54802	ANAG_HUMAN	-0.189107	16.6888	0.0588229	0.21027
GBA1	P04062	GBA1_HUMAN	0.38552	16.0324	0.0576986	0.207802
GLOD4	Q9HC38	GLOD4_HUMAN	0.224763	18.7369	0.0537289	0.19797
ME1	P48163	MAOX_HUMAN	0.615319	15.6401	0.0565217	0.205206
NONO	Q15233	NONO_HUMAN	-0.498856	15.8418	0.0551798	0.202537
HNRNPA3	P51991	ROA3_HUMAN	-0.485808	17.0373	0.0612664	0.217032
YWHAG	P61981	1433G_HUMAN	-0.300528	18.887	0.0565496	0.205206
SRRM2	Q9UQ35	SRRM2_HUMAN	-0.564095	15.6122	0.0581958	0.208807
RO60	P10155	RO60_HUMAN	-0.273396	17.2353	0.0685055	0.233553
ADA	P00813	ADA_HUMAN	0.165906	16.6887	0.0765846	0.24703
USO1	O60763	USO1_HUMAN	-0.164851	15.7103	0.0693981	0.235757
MSN	P26038	MOES_HUMAN	-0.225781	19.2449	0.0613943	0.217032
TXN	P10599	THIO_HUMAN	0.430368	19.4602	0.0616408	0.217103
FKBP3	Q00688	FKBP3_HUMAN	0.328421	16.8851	0.0621351	0.218042
HEXA	P06865	HEXA_HUMAN	0.177405	17.7336	0.0653831	0.226126
OTUB1	Q96FW1	OTUB1_HUMAN	0.326363	15.9583	0.0630866	0.220573
NQO2	P16083	NQO2_HUMAN	0.275499	15.7744	0.0642212	0.223723
PGLS	O95336	6PGL_HUMAN	0.243331	17.5652	0.0650806	0.225896
CLSTN1	O94985	CSTN1_HUMAN	0.387065	16.4797	0.0721185	0.239894
WDR5	P61964	WDR5_HUMAN	-0.33008	16.2924	0.0678506	0.232845
COX6B1	P14854	CX6B1_HUMAN	0.172727	16.9346	0.0710097	0.238692
GLB1	P16278	BGAL_HUMAN	-0.18748	17.5851	0.0737805	0.244087
LRRC59	Q96AG4	LRC59_HUMAN	0.388646	16.2296	0.0675264	0.232699
RPE	Q96AT9	RPE_HUMAN	0.378362	15.3128	0.0680549	0.232845
PGM2	Q96G03	PGM2_HUMAN	0.305728	17.4514	0.0765021	0.24703
PCMT1	P22061	PIMT_HUMAN	0.633336	16.2367	0.0704534	0.238496
G3BP1	Q13283	G3BP1_HUMAN	0.368475	16.1839	0.0709765	0.238692
RNPEP	Q9H4A4	AMPB_HUMAN	0.184118	18.0384	0.0741433	0.244087
EIF4B	P23588	IF4B_HUMAN	-0.453926	17.2796	0.0714891	0.239463
NME2	P22392	NDKB_HUMAN	0.294068	20.1582	0.0718601	0.239868
CAV1	Q03135	CAV1_HUMAN	-0.753575	17.9011	0.0744606	0.244292
DBN1	Q16643	DREB_HUMAN	-0.191716	17.4801	0.0886107	0.26611
CYRIB	Q9NUQ9	CYRIB_HUMAN	0.578709	16.3376	0.0739789	0.244087
CBR1	P16152	CBR1_HUMAN	0.321114	17.5848	0.0756471	0.246496
F11R	Q9Y624	JAM1_HUMAN	0.399912	16.4253	0.0751099	0.245581
THOP1	P52888	THOP1_HUMAN	0.273118	16.3294	0.0787466	0.249799
SH3BGRL3	Q9H299	SH3L3_HUMAN	0.452315	20.2463	0.0760656	0.24702
SGSH	P51688	SPHM_HUMAN	-0.502285	17.7578	0.0780345	0.249799
GANAB	Q14697	GANAB_HUMAN	-0.196713	15.7847	0.0814099	0.253217
HGS	O14964	HGS_HUMAN	-0.283353	15.4461	0.0874202	0.264191
MYDGF	Q969H8	MYDGF_HUMAN	0.519323	17.7136	0.0786059	0.249799
S100A11	P31949	S10AB_HUMAN	0.380269	17.3434	0.0778129	0.249799
ANXA6	P08133	ANXA6_HUMAN	-0.235589	15.8344	0.0804915	0.251996
PSMD4	P55036	PSMD4_HUMAN	-0.258103	16.0924	0.0792854	0.249853
GLUD1	P00367	DHE3_HUMAN	-0.473335	16.2669	0.0786894	0.249799
TRIOBP	Q9H2D6	TARA_HUMAN	-0.171524	15.7695	0.0802687	0.251996
HMGA1	P17096	HMGA1_HUMAN	-0.667582	19.324	0.079213	0.249853
EIF2A	Q9BY44	EIF2A_HUMAN	0.256979	16.3539	0.080972	0.252675
ASL	P04424	ARLY_HUMAN	0.372292	16.3985	0.0860226	0.262275
AP1B1	Q10567	AP1B1_HUMAN	0.223908	16.0202	0.0978446	0.276505
ARPC5	O15511	ARPC5_HUMAN	0.254954	16.1008	0.0969232	0.276347
HSPA9	P38646	GRP75_HUMAN	-0.394896	17.2592	0.0822151	0.254893
LMAN2	Q12907	LMAN2_HUMAN	0.241005	16.018	0.0829883	0.25646
VCP	P55072	TERA_HUMAN	-0.27781	19.1745	0.0882847	0.265964
COPB2	P35606	COPB2_HUMAN	0.150688	16.9494	0.105063	0.288398
HNRNPL	P14866	HNRPL_HUMAN	-0.2826	16.7793	0.0889087	0.26617
UAP1	Q16222	UAP1_HUMAN	0.196469	15.8281	0.0894229	0.266876
THRAP3	Q9Y2W1	TR150_HUMAN	-0.585023	16.6121	0.0844699	0.2602
PCDH1	Q08174	PCDH1_HUMAN	0.296819	16.5778	0.086182	0.262275
TWF2	Q6IBS0	TWF2_HUMAN	0.212748	16.474	0.0942492	0.27408
PSMD9	O00233	PSMD9_HUMAN	0.306589	16.3879	0.0861016	0.262275
CFL1	P23528	COF1_HUMAN	0.236514	20.7642	0.0862388	0.262275
PML	P29590	PML_HUMAN	-0.5026	16.5538	0.0867245	0.262918
ITGA5	P08648	ITA5_HUMAN	-0.306672	16.9064	0.090087	0.267193
CDH13	P55290	CAD13_HUMAN	0.189999	17.6978	0.0949838	0.27408
EIF5B	O60841	IF2P_HUMAN	-0.221593	15.7977	0.0959799	0.2761
PSMA6	P60900	PSA6_HUMAN	-0.169232	19.0224	0.0899279	0.267193
FKBP2	P26885	FKBP2_HUMAN	-0.180287	15.5482	0.127211	0.317364
CTSH	P09668	CATH_HUMAN	-0.32614	14.9005	0.0942608	0.27408
DDT	P30046	DOPD_HUMAN	0.235406	17.5086	0.0905601	0.267767
EHD4	Q9H223	EHD4_HUMAN	0.324841	16.4764	0.0916231	0.270077
GRPEL1	Q9HAV7	GRPE1_HUMAN	-0.260353	15.8488	0.0964803	0.2761
TXNDC17	Q9BRA2	TXD17_HUMAN	0.331169	19.2025	0.0919604	0.27024
ACLY	P53396	ACLY_HUMAN	0.323431	16.3269	0.094785	0.27408
NUTF2	P61970	NTF2_HUMAN	0.432928	18.541	0.0923178	0.27046
ADH5	P11766	ADHX_HUMAN	-0.283561	16.5806	0.0976818	0.276505
PDCD6IP	Q8WUM4	PDC6I_HUMAN	-0.34459	16.4716	0.0946712	0.27408
EIF4H	Q15056	IF4H_HUMAN	-0.405862	16.1824	0.0987891	0.277537
LTBP2	Q14767	LTBP2_HUMAN	-0.267004	16.4281	0.0965486	0.2761
ARPC1B	O15143	ARC1B_HUMAN	0.573865	17.1517	0.0978319	0.276505
GGCT	O75223	GGCT_HUMAN	0.365961	17.7652	0.0986703	0.277537
PTPA	Q15257	PTPA_HUMAN	0.480745	17.0842	0.0998892	0.279806
EEF2	P13639	EF2_HUMAN	0.392567	17.7803	0.100362	0.280171
TAGLN2	P37802	TAGL2_HUMAN	0.373881	19.7223	0.100604	0.280171
REXO2	Q9Y3B8	ORN_HUMAN	0.157494	15.9881	0.137156	0.328489
FABP5	Q01469	FABP5_HUMAN	0.183963	20.6362	0.130109	0.320007
RPL12	P30050	RL12_HUMAN	-0.333431	16.5364	0.107282	0.291261
CAVIN1	Q6NZI2	CAVN1_HUMAN	-0.520902	17.1096	0.103421	0.28645
MMRN2	Q9H8L6	MMRN2_HUMAN	0.259806	16.042	0.103457	0.28645
ICAM2	P13598	ICAM2_HUMAN	0.280801	19.7817	0.103971	0.286961
PLEC	Q15149	PLEC_HUMAN	0.153948	18.0892	0.104241	0.286961
EEF1G	P26641	EF1G_HUMAN	0.24887	18.4896	0.107998	0.291442
GALNS	P34059	GALNS_HUMAN	-0.188316	16.7814	0.107811	0.291442
DDX39B	Q13838	DX39B_HUMAN	-0.29042	17.2981	0.109673	0.293483
DAG1	Q14118	DAG1_HUMAN	0.331945	16.7986	0.110501	0.294874
TMOD3	Q9NYL9	TMOD3_HUMAN	0.170127	16.8878	0.106643	0.291261
HNRNPR	O43390	HNRPR_HUMAN	-0.221199	15.8978	0.10712	0.291261
DDX1	Q92499	DDX1_HUMAN	-0.198469	16.1324	0.109233	0.293483
AP2M1	Q96CW1	AP2M1_HUMAN	-0.394821	15.6231	0.107323	0.291261
PSMD5	Q16401	PSMD5_HUMAN	0.251253	16.5554	0.112217	0.296264
GNS	P15586	GNS_HUMAN	-0.204371	19.6853	0.116399	0.304672
LXN	Q9BS40	LXN_HUMAN	0.163689	16.5134	0.151169	0.352115
SERPINB8	P50452	SPB8_HUMAN	0.233909	16.0283	0.10967	0.293483
JPT1	Q9UK76	JUPI1_HUMAN	0.139168	17.2305	0.110989	0.295354
CALD1	Q05682	CALD1_HUMAN	-0.296504	18.2497	0.111979	0.296264
BOLA2	Q9H3K6	BOLA2_HUMAN	0.352679	16.7884	0.112259	0.296264
CYCS	P99999	CYC_HUMAN	-0.398639	20.1128	0.118359	0.307284
ABRACL	Q9P1F3	ABRAL_HUMAN	0.317053	17.0916	0.121124	0.31109
RPL4	P36578	RL4_HUMAN	0.13834	15.4049	0.133725	0.324483
DDAH2	O95865	DDAH2_HUMAN	0.263293	18.3299	0.115976	0.304398
TNKS1BP1	Q9C0C2	TB182_HUMAN	-0.281784	15.9258	0.118771	0.307521
NAP1L4	Q99733	NP1L4_HUMAN	0.363979	17.4443	0.114889	0.302372
SEPTIN2	Q15019	SEPT2_HUMAN	-0.243882	15.7014	0.118346	0.307284
KCTD12	Q96CX2	KCD12_HUMAN	0.219718	16.6692	0.126171	0.317364
NUCB1	Q02818	NUCB1_HUMAN	0.324415	17.1057	0.127058	0.317364
PNPO	Q9NVS9	PNPO_HUMAN	0.360585	15.6037	0.118182	0.307284
STX12	Q86Y82	STX12_HUMAN	0.25546	16.1272	0.130274	0.320007
CTSC	P53634	CATC_HUMAN	-0.171511	17.3624	0.12393	0.315758
TARS1	P26639	SYTC_HUMAN	-0.178317	16.7263	0.120748	0.31109
ARHGDIA	P52565	GDIR1_HUMAN	0.205162	19.0934	0.120928	0.31109
PRKCSH	P14314	GLU2B_HUMAN	-0.29113	16.8996	0.127115	0.317364
PFN1	P07737	PROF1_HUMAN	0.236485	21.7829	0.123485	0.315758
MYOF	Q9NZM1	MYOF_HUMAN	-0.375499	16.0914	0.123726	0.315758
PROCR	Q9UNN8	EPCR_HUMAN	0.339287	20.2384	0.125736	0.317364
AXL	P30530	UFO_HUMAN	0.273625	16.8596	0.130235	0.320007
NPM1	P06748	NPM_HUMAN	-0.461435	16.9296	0.13379	0.324483
ADSS2	P30520	PURA2_HUMAN	0.179443	17.4132	0.131559	0.322337
BCLAF1	Q9NYF8	BCLF1_HUMAN	-0.486327	16.4296	0.124725	0.316941
HSPD1	P10809	CH60_HUMAN	-0.179154	16.4114	0.12622	0.317364
HLA-B	P01889	HLAB_HUMAN	-0.41237	16.9892	0.126243	0.317364
IPO7	O95373	IPO7_HUMAN	-0.210987	15.7783	0.146326	0.346123
DPP3	Q9NY33	DPP3_HUMAN	0.245843	17.8181	0.127926	0.31832
ZNF185	O15231	ZN185_HUMAN	-0.357084	17.4097	0.129919	0.320007
PITRM1	Q5JRX3	PREP_HUMAN	-0.281121	16.0301	0.130255	0.320007
SH3BGRL	O75368	SH3L1_HUMAN	0.238876	18.5852	0.136526	0.32842
IMPA1	P29218	IMPA1_HUMAN	0.206173	16.5344	0.13336	0.324483
GBE1	Q04446	GLGB_HUMAN	0.142462	17.492	0.164866	0.368162
PGF	P49763	PLGF_HUMAN	0.726148	16.6964	0.133471	0.324483
NPEPL1	Q8NDH3	PEPL1_HUMAN	-0.325481	16.4307	0.134566	0.325062
HARS1	P12081	HARS1_HUMAN	0.298927	16.6524	0.134707	0.325062
PSMB5	P28074	PSB5_HUMAN	-0.128261	18.6684	0.172312	0.376024
COPE	O14579	COPE_HUMAN	-0.365202	15.6357	0.138859	0.330913
DKK3	Q9UBP4	DKK3_HUMAN	0.29531	16.3735	0.136785	0.32842
ANXA2	P07355	ANXA2_HUMAN	0.307825	20.256	0.137867	0.329369
CYTL1	Q9NRR1	CYTL1_HUMAN	0.344238	15.524	0.139454	0.331506
ILF2	Q12905	ILF2_HUMAN	-0.235001	17.3156	0.150471	0.352115
PEPD	P12955	PEPD_HUMAN	0.14382	19.4726	0.17126	0.374582
PABPN1	Q86U42	PABP2_HUMAN	-0.220156	15.837	0.1645	0.368162
RPLP2	P05387	RLA2_HUMAN	-0.296412	17.6325	0.153224	0.353014
CMBL	Q96DG6	CMBL_HUMAN	0.232124	16.1946	0.144242	0.342038
VASP	P50552	VASP_HUMAN	0.129583	16.2444	0.157618	0.358666
PFN2	P35080	PROF2_HUMAN	0.275946	16.8952	0.159112	0.361208
BASP1	P80723	BASP1_HUMAN	-0.236711	19.4583	0.153292	0.353014
KRT5	P13647	K2C5_HUMAN	-0.531584	18.5959	0.1511	0.352115
FLNA	P21333	FLNA_HUMAN	-0.194518	19.5906	0.151432	0.352115
PRDX2	P32119	PRDX2_HUMAN	0.258934	16.4348	0.156122	0.357766
WARS1	P23381	SYWC_HUMAN	0.286819	17.1057	0.149253	0.351689
SPTBN1	Q01082	SPTB2_HUMAN	0.243066	17.4679	0.151384	0.352115
NAMPT	P43490	NAMPT_HUMAN	0.50075	16.3628	0.149413	0.351689
DYNC1LI2	O43237	DC1L2_HUMAN	-0.257963	16.3411	0.156644	0.357766
TJP1	Q07157	ZO1_HUMAN	-0.36072	15.8071	0.152243	0.353014
TP53I3	Q53FA7	QORX_HUMAN	0.272378	17.621	0.152787	0.353014
SUMF2	Q8NBJ7	SUMF2_HUMAN	0.21417	17.1644	0.159768	0.361838
ANP32B	Q92688	AN32B_HUMAN	0.321278	16.2737	0.156849	0.357766
CACYBP	Q9HB71	CYBP_HUMAN	0.275117	16.843	0.155084	0.356285
PARK7	Q99497	PARK7_HUMAN	0.144113	19.5501	0.178059	0.385058
LAMP2	P13473	LAMP2_HUMAN	0.33907	17.985	0.16603	0.36817
LAP3	P28838	AMPL_HUMAN	-0.124637	17.7234	0.165472	0.36817
PCBD1	P61457	PHS_HUMAN	0.456022	16.4301	0.161484	0.364003
TUBB6	Q9BUF5	TBB6_HUMAN	0.142541	16.2531	0.183998	0.39475
CLIC4	Q9Y696	CLIC4_HUMAN	0.19054	17.7549	0.175696	0.380806
CD44	P16070	CD44_HUMAN	-0.215	17.5844	0.174567	0.379218
G6PD	P11413	G6PD_HUMAN	0.298627	16.2532	0.161455	0.364003
ALDOA	P04075	ALDOA_HUMAN	0.187977	19.9128	0.162458	0.365233
ATP1A1	P05023	AT1A1_HUMAN	-0.4598	16.4676	0.162792	0.365233
CLEC14A	Q86T13	CLC14_HUMAN	-0.170778	16.9219	0.184189	0.39475
E9PAV3	E9PAV3	NACAM_HUMAN	-0.233469	16.9188	0.166127	0.36817
PEBP1	P30086	PEBP1_HUMAN	0.114566	19.8687	0.167275	0.36817
XRCC5	P13010	XRCC5_HUMAN	-0.236817	16.2475	0.166589	0.36817
DPP9	Q86TI2	DPP9_HUMAN	0.175256	15.7406	0.166873	0.36817
MAPK1	P28482	MK01_HUMAN	0.405182	15.5627	0.167988	0.368267
SNCA	P37840	SYUA_HUMAN	-0.362884	15.5098	0.16756	0.36817
ERP29	P30040	ERP29_HUMAN	0.184232	16.5197	0.19062	0.403122
CNDP2	Q96KP4	CNDP2_HUMAN	-0.195733	17.5979	0.193463	0.405983
SH3KBP1	Q96B97	SH3K1_HUMAN	0.205563	15.4181	0.172887	0.376423
AHNAK	Q09666	AHNK_HUMAN	-0.140091	19.5996	0.182916	0.393783
PGAM1	P18669	PGAM1_HUMAN	0.165096	19.638	0.186097	0.397063
HNRNPH1	P31943	HNRH1_HUMAN	-0.181544	16.3325	0.185468	0.396604
U2AF2	P26368	U2AF2_HUMAN	0.199665	15.7545	0.225863	0.45362
ESAM	Q96AP7	ESAM_HUMAN	-0.188975	16.5592	0.200735	0.414449
HSPA4	P34932	HSP74_HUMAN	-0.200974	17.324	0.182517	0.393783
CTNNA1	P35221	CTNA1_HUMAN	-0.176484	16.5065	0.196999	0.412041
SOD1	P00441	SODC_HUMAN	-0.215734	20.7852	0.193385	0.405983
RANBP2	P49792	RBP2_HUMAN	-0.122534	16.1562	0.209315	0.427557
FHL2	Q14192	FHL2_HUMAN	0.272044	15.2315	0.187941	0.400003
RAC1	P63000	RAC1_HUMAN	-0.206396	16.2702	0.18831	0.400003
GSS	P48637	GSHB_HUMAN	0.330186	16.9011	0.189666	0.401992
SIAE	Q9HAT2	SIAE_HUMAN	-0.235151	17.1214	0.193668	0.405983
LASP1	Q14847	LASP1_HUMAN	-0.248365	17.9137	0.192497	0.405983
STIP1	P31948	STIP1_HUMAN	0.166362	17.5507	0.198481	0.412462
AP2A1	O95782	AP2A1_HUMAN	-0.200091	17.7086	0.229864	0.458769
LGALS1	P09382	LEG1_HUMAN	0.397201	19.7871	0.197418	0.412041
SET	Q01105	SET_HUMAN	-0.274454	17.3953	0.203102	0.416642
MTPN	P58546	MTPN_HUMAN	0.195643	18.7364	0.198464	0.412462
LGALS3	P17931	LEG3_HUMAN	0.303248	16.5947	0.200325	0.414449
ITIH2	P19823	ITIH2_HUMAN	0.211557	16.6456	0.200004	0.414449
CPPED1	Q9BRF8	CPPED_HUMAN	-0.140199	18.2086	0.220254	0.445155
DTD1	Q8TEA8	DTD1_HUMAN	0.149189	15.9718	0.201219	0.414554
MYH10	P35580	MYH10_HUMAN	-0.133755	15.6585	0.20222	0.415723
NSFL1C	Q9UNZ2	NSF1C_HUMAN	-0.121837	16.7249	0.227317	0.455584
NANS	Q9NR45	SIAS_HUMAN	0.26077	15.8112	0.207188	0.424115
COPS4	Q9BT78	CSN4_HUMAN	-0.126172	15.5417	0.225817	0.45362
NAXE	Q8NCW5	NNRE_HUMAN	0.21085	17.3137	0.217195	0.44009
PAFAH1B1	P43034	LIS1_HUMAN	-0.120436	17.5087	0.253876	0.482567
PTMA	P06454	PTMA_HUMAN	-0.402951	19.6749	0.21147	0.431039
CAPZA2	P47755	CAZA2_HUMAN	-0.160195	15.9931	0.268916	0.497338
AK2	P54819	KAD2_HUMAN	-0.169835	17.4602	0.227872	0.455744
FSCN1	Q16658	FSCN1_HUMAN	0.0914766	19.6213	0.250469	0.478941
MAP4	P27816	MAP4_HUMAN	-0.30083	18.4114	0.215759	0.438848
FTH1	P02794	FRIH_HUMAN	0.34606	16.0206	0.242935	0.472072
TPM3	P06753	TPM3_HUMAN	-0.24153	19.1349	0.217289	0.44009
PPIB	P23284	PPIB_HUMAN	0.164537	18.6083	0.237327	0.466012
GIMAP4	Q9NUV9	GIMA4_HUMAN	-0.113167	15.3143	0.246985	0.474171
LAMP1	P11279	LAMP1_HUMAN	0.855287	17.9533	0.220824	0.445368
AAMDC	Q9H7C9	AAMDC_HUMAN	-0.191481	16.6376	0.237322	0.466012
EIF3I	Q13347	EIF3I_HUMAN	-0.124898	15.6881	0.240024	0.468315
NEDD8	Q15843	NEDD8_HUMAN	0.234614	17.9304	0.236163	0.466012
GNB2	P62879	GBB2_HUMAN	-0.250382	15.1316	0.245899	0.474171
TAX1BP3	O14907	TX1B3_HUMAN	0.183693	16.0259	0.234668	0.465449
ACTN1	P12814	ACTN1_HUMAN	-0.195326	20.1347	0.236454	0.466012
JUP	P14923	PLAK_HUMAN	-0.345582	16.2113	0.23174	0.461552
PABPC1	P11940	PABP1_HUMAN	-0.26417	17.4165	0.246417	0.474171
PGP	A6NDG6	PGP_HUMAN	0.145655	16.5127	0.234609	0.465449
MAN2B2	Q9Y2E5	MA2B2_HUMAN	0.124881	15.6062	0.237384	0.466012
CCL14	Q16627	CCL14_HUMAN	-0.125167	17.405	0.268631	0.497338
HIP1R	O75146	HIP1R_HUMAN	0.125803	15.7371	0.239382	0.468315
PPIL3	Q9H2H8	PPIL3_HUMAN	0.26307	15.9056	0.239886	0.468315
CEP170	Q5SW79	CE170_HUMAN	-0.17585	16.5327	0.258117	0.485843
MANF	P55145	MANF_HUMAN	0.0996457	17.0258	0.242885	0.472072
OLA1	Q9NTK5	OLA1_HUMAN	0.163928	15.6114	0.244768	0.474171
PPIE	Q9UNP9	PPIE_HUMAN	-0.208798	15.4043	0.248452	0.476034
ELOB	Q15370	ELOB_HUMAN	0.145745	15.6572	0.246068	0.474171
TAGLN	Q01995	TAGL_HUMAN	0.359913	15.8011	0.271009	0.499281
ANP32A	P39687	AN32A_HUMAN	-0.220418	16.4183	0.246794	0.474171
ACTR3	P61158	ARP3_HUMAN	0.118482	17.7068	0.281867	0.513362
PPIL1	Q9Y3C6	PPIL1_HUMAN	0.166321	16.8554	0.259399	0.486309
HSP90B1	P14625	ENPL_HUMAN	-0.288997	17.1747	0.251855	0.479849
SERPINH1	P50454	SERPH_HUMAN	0.300113	16.5106	0.251946	0.479849
ITGA2	P17301	ITA2_HUMAN	-0.124636	16.5068	0.256884	0.485843
ALCAM	Q13740	CD166_HUMAN	-0.11616	17.4263	0.286186	0.515075
PPP2R2A	P63151	2ABA_HUMAN	-0.0819894	15.5662	0.310737	0.536119
MIX23	Q4VC31	MIX23_HUMAN	0.0946458	15.7229	0.278004	0.508258
ILF3	Q12906	ILF3_HUMAN	-0.305754	18.2249	0.256832	0.485843
ACTG1	P63261	ACTG_HUMAN	-0.245852	21.6423	0.257385	0.485843
PGD	P52209	6PGD_HUMAN	0.088344	18.974	0.258136	0.485843
CSTB	P04080	CYTB_HUMAN	0.183353	18.5605	0.258952	0.486309
HLA-C	P10321	HLAC_HUMAN	0.0988935	15.7864	0.292128	0.518753
CPOX	P36551	HEM6_HUMAN	-0.144128	16.1252	0.260011	0.486506
Q9HB07	Q9HB07	MYG1_HUMAN	0.230331	16.8888	0.262704	0.489632
NARS1	O43776	SYNC_HUMAN	-0.153058	16.7741	0.261575	0.488478
MMP14	P50281	MMP14_HUMAN	-0.149062	17.2009	0.292917	0.518753
HMGN1	P05114	HMGN1_HUMAN	-0.516485	16.3224	0.264683	0.492015
NIT2	Q9NQR4	NIT2_HUMAN	0.132203	15.68	0.26501	0.492015
LYPLA2	O95372	LYPA2_HUMAN	0.294857	14.8376	0.271593	0.499398
HSP90AA1	P07900	HS90A_HUMAN	-0.270518	19.3363	0.270887	0.499281
GNG12	Q9UBI6	GBG12_HUMAN	0.201489	15.3711	0.273653	0.502221
S100A13	Q99584	S10AD_HUMAN	0.138046	19.3229	0.285946	0.515075
CORO1B	Q9BR76	COR1B_HUMAN	0.235616	16.2293	0.28711	0.515075
SERPINE1	P05121	PAI1_HUMAN	-0.135522	20.5152	0.284562	0.51436
TRIM28	Q13263	TIF1B_HUMAN	-0.2153	16.8327	0.296864	0.523419
ABHD14B	Q96IU4	ABHEB_HUMAN	0.26251	16.4817	0.277343	0.50802
IGLL5	B9A064	IGLL5_HUMAN	0.30526	16.6665	0.279542	0.510097
MARCKS	P29966	MARCS_HUMAN	0.104079	18.7275	0.384106	0.597359
BANF1	O75531	BAF_HUMAN	-0.163246	16.2846	0.298316	0.523419
SEC31A	O94979	SC31A_HUMAN	0.0932057	15.077	0.338804	0.5632
FKBP4	Q02790	FKBP4_HUMAN	-0.151658	16.5661	0.312829	0.536119
H4C9	P62805	H4_HUMAN	-0.453347	18.7192	0.312537	0.536119
HMGB2	P26583	HMGB2_HUMAN	-0.211844	16.7968	0.287238	0.515075
RAI14	Q9P0K7	RAI14_HUMAN	-0.274542	16.5986	0.28308	0.514346
HEBP1	Q9NRV9	HEBP1_HUMAN	0.24326	15.7836	0.283958	0.514346
SCRN1	Q12765	SCRN1_HUMAN	0.0933582	16.4551	0.284018	0.514346
PSMB3	P49720	PSB3_HUMAN	-0.232722	17.5669	0.287647	0.515075
EIF6	P56537	IF6_HUMAN	-0.109901	17.3154	0.358547	0.576321
KRT14	P02533	K1C14_HUMAN	-0.720528	18.6888	0.289228	0.516941
PARP1	P09874	PARP1_HUMAN	0.122654	16.3127	0.312485	0.536119
STMN1	P16949	STMN1_HUMAN	-0.0894287	19.1598	0.334143	0.557681
PPIA	P62937	PPIA_HUMAN	-0.178615	22.3236	0.291571	0.518753
BTD	P43251	BTD_HUMAN	0.151095	15.8414	0.3023	0.527974
GPI	P06744	G6PI_HUMAN	0.252786	20.0245	0.292078	0.518753
NUCKS1	Q9H1E3	NUCKS_HUMAN	-0.241487	16.3446	0.302278	0.527974
NASP	P49321	NASP_HUMAN	-0.149352	16.3431	0.292949	0.518753
BLMH	Q13867	BLMH_HUMAN	0.150161	18.5509	0.306788	0.533399
PCDH10	Q9P2E7	PCD10_HUMAN	0.308694	17.0999	0.320277	0.544215
ENOPH1	Q9UHY7	ENOPH_HUMAN	0.285264	16.2974	0.296882	0.523419
PFDN1	O60925	PFD1_HUMAN	0.158785	16.0462	0.320272	0.544215
KTN1	Q86UP2	KTN1_HUMAN	-0.135813	16.2269	0.332375	0.557645
GAA	P10253	LYAG_HUMAN	0.139541	18.418	0.298044	0.523419
COPS3	Q9UNS2	CSN3_HUMAN	0.171418	15.3359	0.317094	0.542457
SEC22B	O75396	SC22B_HUMAN	0.145461	15.7381	0.298272	0.523419
COPA	P53621	COPA_HUMAN	-0.209639	16.1186	0.311803	0.536119
AIMP1	Q12904	AIMP1_HUMAN	0.20646	17.3984	0.302566	0.527974
KRT6A	P02538	K2C6A_HUMAN	-1.48721	17.5637	0.303855	0.52926
EIF4G1	Q04637	IF4G1_HUMAN	-0.135447	15.7086	0.357889	0.576321
PALM2AKAP2	Q9Y2D5	PLAK2_HUMAN	-0.156656	16.0612	0.312534	0.536119
TRIM25	Q14258	TRI25_HUMAN	-0.0953166	15.1872	0.32153	0.544215
FAHD1	Q6P587	FAHD1_HUMAN	-0.338889	17.5433	0.311433	0.536119
GSN	P06396	GELS_HUMAN	-0.0974811	18.1575	0.371098	0.590551
PRCP	P42785	PCP_HUMAN	-0.0972525	19.1699	0.311925	0.536119
TUBA1A	Q71U36	TBA1A_HUMAN	-0.138377	18.4078	0.339214	0.5632
NPC2	P61916	NPC2_HUMAN	-0.16113	18.4918	0.321081	0.544215
PTPN11	Q06124	PTN11_HUMAN	0.0762479	15.7465	0.380349	0.596357
AFDN	P55196	AFAD_HUMAN	-0.137375	16.146	0.355189	0.576321
PSMB7	Q99436	PSB7_HUMAN	-0.111549	17.8823	0.325415	0.548852
RAB7A	P51149	RAB7A_HUMAN	0.0754412	17.0679	0.443165	0.656147
PRNP	P04156	PRIO_HUMAN	0.166423	16.6849	0.319747	0.544215
PRPF19	Q9UMS4	PRP19_HUMAN	-0.178285	15.9719	0.320398	0.544215
SNX1	Q13596	SNX1_HUMAN	-0.178534	16.0555	0.34489	0.564794
AP3D1	O14617	AP3D1_HUMAN	-0.312171	15.6091	0.324389	0.548086
IQGAP1	P46940	IQGA1_HUMAN	-0.105155	17.1136	0.376478	0.596204
QDPR	P09417	DHPR_HUMAN	-0.136608	16.3231	0.337323	0.562009
ACYP1	P07311	ACYP1_HUMAN	0.124032	16.2898	0.358427	0.576321
FDPS	P14324	FPPS_HUMAN	0.193775	17.5631	0.330799	0.556951
HYPK	Q9NX55	HYPK_HUMAN	0.33234	16.5441	0.332213	0.557645
GMPR2	Q9P2T1	GMPR2_HUMAN	-0.0588807	15.8665	0.508445	0.711081
NAGA	P17050	NAGAB_HUMAN	0.16916	16.7287	0.333344	0.557678
KRT1	P04264	K2C1_HUMAN	-0.13272	21.5627	0.333559	0.557678
TMSB15A	P0CG34	TB15A_HUMAN	0.1309	16.2755	0.361251	0.578727
ABCF1	Q8NE71	ABCF1_HUMAN	-0.144813	15.3085	0.417802	0.631738
ACTA1	P68133	ACTS_HUMAN	-0.301942	18.0351	0.352311	0.574003
PLD3	Q8IV08	PLD3_HUMAN	-0.197015	17.0568	0.35437	0.576321
ELAVL1	Q15717	ELAV1_HUMAN	-0.119882	17.1967	0.340437	0.564253
AHSA1	O95433	AHSA1_HUMAN	0.223345	16.0928	0.341172	0.564495
NRCAM	Q92823	NRCAM_HUMAN	0.0942769	16.9848	0.343931	0.564794
IFI16	Q16666	IF16_HUMAN	-0.160919	16.7356	0.342416	0.564794
AKR1C3	P42330	AK1C3_HUMAN	0.232194	17.5892	0.344506	0.564794
P00761	P00761	TRYP_PIG	-0.189874	20.5904	0.344545	0.564794
COTL1	Q14019	COTL1_HUMAN	0.250818	17.7669	0.344863	0.564794
PAICS	P22234	PUR6_HUMAN	0.0953994	16.3955	0.379314	0.596204
VPS26A	O75436	VP26A_HUMAN	0.128163	16.155	0.347636	0.56832
TCP1	P17987	TCPA_HUMAN	0.123317	16.5028	0.35211	0.574003
SPARC	P09486	SPRC_HUMAN	0.157031	19.9187	0.400821	0.612419
EIF3B	P55884	EIF3B_HUMAN	-0.117634	16.4266	0.384824	0.597437
SEPHS1	P49903	SPS1_HUMAN	0.282078	15.1001	0.356436	0.576321
PPP5C	P53041	PPP5_HUMAN	0.157444	16.3741	0.358214	0.576321
TIMP2	P16035	TIMP2_HUMAN	0.205024	17.9005	0.358363	0.576321
NCK1	P16333	NCK1_HUMAN	0.0811849	16.0754	0.36037	0.578281
GGH	Q92820	GGH_HUMAN	-0.198731	17.4489	0.362719	0.580108
MMRN1	Q13201	MMRN1_HUMAN	-0.209522	17.2711	0.405745	0.617971
PSMD11	O00231	PSD11_HUMAN	-0.158191	19.9214	0.377193	0.596204
ARPP19	P56211	ARP19_HUMAN	-0.209052	15.5503	0.3653	0.583263
PA2G4	Q9UQ80	PA2G4_HUMAN	-0.201313	17.0242	0.367693	0.586107
USP14	P54578	UBP14_HUMAN	0.157722	17.4512	0.372718	0.592145
FH	P07954	FUMH_HUMAN	-0.140848	17.2508	0.383859	0.597359
PPT1	P50897	PPT1_HUMAN	0.119557	16.554	0.38278	0.597359
PTPRM	P28827	PTPRM_HUMAN	-0.167267	16.7349	0.383	0.597359
BGN	P21810	PGS1_HUMAN	-0.365734	16.191	0.377967	0.596204
DPYSL2	Q16555	DPYL2_HUMAN	-0.110439	17.7522	0.378298	0.596204
PCBP2	Q15366	PCBP2_HUMAN	0.120744	16.3745	0.379154	0.596204
MEMO1	Q9Y316	MEMO1_HUMAN	0.161664	15.9121	0.379629	0.596204
TJP2	Q9UDY2	ZO2_HUMAN	-0.0766317	16.0774	0.451274	0.66316
ITGB1	P05556	ITB1_HUMAN	-0.1966	17.0541	0.381286	0.59685
XRCC6	P12956	XRCC6_HUMAN	-0.122385	16.487	0.421864	0.633457
DYNC1I2	Q13409	DC1I2_HUMAN	-0.187305	17.7453	0.385957	0.597437
RDX	P35241	RADI_HUMAN	-0.156191	17.8283	0.386026	0.597437
DNPEP	Q9ULA0	DNPEP_HUMAN	0.257042	15.925	0.387207	0.598261
HSP90AB1	P08238	HS90B_HUMAN	-0.143472	18.2962	0.426935	0.639068
VAPA	Q9P0L0	VAPA_HUMAN	0.151796	17.6316	0.388188	0.598261
UROD	P06132	DCUP_HUMAN	0.144582	16.2908	0.388432	0.598261
RACK1	P63244	RACK1_HUMAN	-0.163307	18.4656	0.393971	0.605456
MDH1	P40925	MDHC_HUMAN	0.0764172	19.3385	0.419636	0.631738
PRKAR1A	P10644	KAP0_HUMAN	-0.083059	16.7608	0.394368	0.605456
RNH1	P13489	RINI_HUMAN	0.109905	17.2236	0.398579	0.610941
ACOT7	O00154	BACH_HUMAN	0.192423	15.3256	0.40065	0.612419
APIP	Q96GX9	MTNB_HUMAN	-0.0800371	15.3948	0.468396	0.678856
ERAP2	Q6P179	ERAP2_HUMAN	-0.129667	15.9721	0.404169	0.616551
ACP1	P24666	PPAC_HUMAN	0.195861	17.0856	0.417588	0.631738
ARCN1	P48444	COPD_HUMAN	-0.0811561	17.1292	0.459373	0.668813
EHD2	Q9NZN4	EHD2_HUMAN	-0.0925547	16.1733	0.422692	0.633708
MYL6	P60660	MYL6_HUMAN	0.104414	18.975	0.444708	0.656441
RUVBL2	Q9Y230	RUVB2_HUMAN	0.118425	15.2658	0.486216	0.69418
HCLS1	P14317	HCLS1_HUMAN	-0.232542	17.337	0.413524	0.62882
B2M	P61769	B2MG_HUMAN	0.0939393	19.9746	0.469342	0.679198
SEPTIN7	Q16181	SEPT7_HUMAN	-0.227863	15.5966	0.415886	0.631409
APEX1	P27695	APEX1_HUMAN	0.134461	18.2016	0.418266	0.631738
PSMA4	P25789	PSA4_HUMAN	-0.228405	18.306	0.419193	0.631738
CTSD	P07339	CATD_HUMAN	0.226698	17.1341	0.420059	0.631738
RHOA	P61586	RHOA_HUMAN	-0.0569959	15.7615	0.553963	0.74536
IGFBP7	Q16270	IBP7_HUMAN	-0.0898136	19.9216	0.458674	0.668812
NQO1	P15559	NQO1_HUMAN	0.0666901	15.9905	0.510763	0.712864
PDLIM7	Q9NR12	PDLI7_HUMAN	-0.0710171	17.1579	0.478178	0.686409
USP5	P45974	UBP5_HUMAN	-0.12906	15.1837	0.451337	0.66316
ATP6V1A	P38606	VATA_HUMAN	-0.127935	16.55	0.442082	0.656147
PPP3CA	Q08209	PP2BA_HUMAN	-0.0812471	18.3506	0.66817	0.816728
HBB	P68871	HBB_HUMAN	-1.095	19.1218	0.435501	0.650874
KPNB1	Q14974	IMB1_HUMAN	-0.165861	17.9031	0.439754	0.654168
PLS3	P13797	PLST_HUMAN	0.104861	19.1362	0.443824	0.656147
CAST	P20810	ICAL_HUMAN	0.0825525	17.8752	0.468162	0.678856
PSMA2	P25787	PSA2_HUMAN	-0.181538	17.9704	0.436738	0.651706
HMOX2	P30519	HMOX2_HUMAN	0.0920968	15.7427	0.535772	0.731154
CCT5	P48643	TCPE_HUMAN	-0.219205	16.2142	0.43878	0.653734
EPRS1	P07814	SYEP_HUMAN	0.0761763	16.7051	0.493204	0.701023
SUMO1	P63165	SUMO1_HUMAN	0.311864	17.1966	0.455002	0.665485
PHPT1	Q9NRX4	PHP14_HUMAN	0.170371	18.3718	0.4435	0.656147
RPSA	P08865	RSSA_HUMAN	0.120062	16.6964	0.479324	0.686409
HP	P00738	HPT_HUMAN	-0.463659	19.6595	0.447224	0.659139
GRN	P28799	GRN_HUMAN	0.110269	19.7188	0.453356	0.665107
APLP2	Q06481	APLP2_HUMAN	-0.0697022	16.2179	0.625755	0.79106
FLRT2	O43155	FLRT2_HUMAN	0.0999416	16.0032	0.454072	0.665139
CAPN1	P07384	CAN1_HUMAN	0.145368	16.1614	0.474879	0.684111
PSMB2	P49721	PSB2_HUMAN	0.0954515	17.9959	0.503684	0.70767
TLN1	Q9Y490	TLN1_HUMAN	0.156958	17.0773	0.455935	0.665832
CLEC3B	P05452	TETN_HUMAN	0.0511357	15.5945	0.614476	0.7891
P01834	P01834	IGKC_HUMAN	0.167232	17.6099	0.521107	0.721417
DNAJB4	Q9UDY4	DNJB4_HUMAN	-0.0993255	16.9777	0.499892	0.706337
CCDC25	Q86WR0	CCD25_HUMAN	0.0448087	15.6529	0.639611	0.803076
RANGAP1	P46060	RAGP1_HUMAN	0.151321	15.9389	0.47617	0.684941
FKBP1A	P62942	FKB1A_HUMAN	0.139439	20.8667	0.466376	0.677979
C11orf54	Q9H0W9	CK054_HUMAN	-0.158426	16.3712	0.496481	0.703678
PSMA7	O14818	PSA7_HUMAN	0.0584549	18.1056	0.571988	0.762103
GALNT2	Q10471	GALT2_HUMAN	-0.114145	15.771	0.572892	0.762103
RPS8	P62241	RS8_HUMAN	0.0624837	15.64	0.562315	0.755536
PSMD1	Q99460	PSMD1_HUMAN	-0.233127	15.7115	0.474457	0.684111
STX7	O15400	STX7_HUMAN	-0.124876	17.0825	0.474757	0.684111
KRT18	P05783	K1C18_HUMAN	0.155479	16.1294	0.47934	0.686409
HDGF	P51858	HDGF_HUMAN	-0.154577	17.0746	0.543627	0.736312
SND1	Q7KZF4	SND1_HUMAN	-0.075425	16.2287	0.534439	0.731154
AP2A2	O94973	AP2A2_HUMAN	-0.0423735	16.1221	0.646377	0.80945
S100A6	P06703	S10A6_HUMAN	0.0740532	15.3622	0.512989	0.714308
TIMP1	P01033	TIMP1_HUMAN	-0.103802	17.8837	0.485289	0.693891
PSMD3	O43242	PSMD3_HUMAN	-0.0719347	15.6032	0.508028	0.711081
MAN2B1	O00754	MA2B1_HUMAN	0.0601964	17.2099	0.587898	0.77302
AKAP12	Q02952	AKA12_HUMAN	0.102684	17.0089	0.525181	0.724961
NES	P48681	NEST_HUMAN	-0.152305	18.4654	0.489132	0.697304
PTGR1	Q14914	PTGR1_HUMAN	0.154319	17.224	0.496541	0.703678
NME1	P15531	NDKA_HUMAN	0.281031	18.6248	0.493039	0.701023
UBE2I	P63279	UBC9_HUMAN	0.0942749	17.9587	0.519167	0.720001
MACF1	Q9UPN3	MACF1_HUMAN	-0.064264	16.2223	0.533347	0.731154
PGK1	P00558	PGK1_HUMAN	-0.13965	20.4607	0.497419	0.703881
PVR	P15151	PVR_HUMAN	0.113885	16.3017	0.502541	0.70767
CHORDC1	Q9UHD1	CHRD1_HUMAN	0.0429646	15.6727	0.662122	0.815769
DNASE2	O00115	DNS2A_HUMAN	-0.0895973	18.1184	0.528332	0.727333
MAPRE1	Q15691	MARE1_HUMAN	0.228159	17.1159	0.502132	0.70767
TUBB	P07437	TBB5_HUMAN	0.0851742	17.9386	0.535335	0.731154
EEF1B2	P24534	EF1B_HUMAN	-0.309174	17.3644	0.504477	0.70767
CMPK1	P30085	KCY_HUMAN	0.271529	16.2069	0.504529	0.70767
DHX15	O43143	DHX15_HUMAN	-0.0779285	15.5904	0.540118	0.733948
CRKL	P46109	CRKL_HUMAN	0.118235	16.9154	0.573566	0.762103
EHD1	Q9H4M9	EHD1_HUMAN	0.0920519	16.6284	0.511209	0.712864
AHNAK2	Q8IVF2	AHNK2_HUMAN	-0.168389	17.9262	0.514282	0.715069
YBX3	P16989	YBOX3_HUMAN	-0.0324018	16.2621	0.817209	0.906118
ARPC4	P59998	ARPC4_HUMAN	0.132785	17.5602	0.543696	0.736312
EIF4A1	P60842	IF4A1_HUMAN	0.218422	16.7498	0.519332	0.720001
HBA1	P69905	HBA_HUMAN	-0.597904	17.4258	0.545427	0.736981
ATP5F1A	P25705	ATPA_HUMAN	-0.137495	16.6038	0.522683	0.722554
CTSA	P10619	PPGB_HUMAN	0.227481	18.0348	0.528417	0.727333
NHERF1	O14745	NHRF1_HUMAN	0.147784	15.6954	0.536703	0.731382
H2BC5	P62807	H2B1C_HUMAN	-0.196045	17.4473	0.53437	0.731154
DHX9	Q08211	DHX9_HUMAN	0.0616107	15.5877	0.534881	0.731154
ENO2	P09104	ENOG_HUMAN	0.0632394	16.5048	0.581531	0.770549
TWF1	Q12792	TWF1_HUMAN	0.138693	15.7346	0.544164	0.736312
CTSB	P07858	CATB_HUMAN	-0.0544143	19.7489	0.539937	0.733948
HMOX1	P09601	HMOX1_HUMAN	0.0813809	16.1406	0.566408	0.757847
PSMA5	P28066	PSA5_HUMAN	-0.0932701	18.6426	0.5656	0.757825
ENG	P17813	EGLN_HUMAN	0.0481374	16.0721	0.598639	0.783417
CFH	P08603	CFAH_HUMAN	0.193558	16.9737	0.610468	0.786059
SRP9	P49458	SRP09_HUMAN	0.0426994	16.0977	0.709265	0.839399
SNRNP200	O75643	U520_HUMAN	-0.0714945	15.7568	0.650169	0.810895
RPS3A	P61247	RS3A_HUMAN	-0.0773359	17.2745	0.625912	0.79106
ITGB3	P05106	ITB3_HUMAN	-0.0899473	15.1925	0.551047	0.743525
PSMD12	O00232	PSD12_HUMAN	-0.11446	15.4011	0.553632	0.74536
TPP1	O14773	TPP1_HUMAN	-0.0561681	15.9953	0.68166	0.823494
PTBP1	P26599	PTBP1_HUMAN	-0.0128384	17.992	0.934341	0.972778
NHERF2	Q15599	NHRF2_HUMAN	-0.0386011	15.5658	0.715675	0.843317
PSMB6	P28072	PSB6_HUMAN	-0.0796967	17.9872	0.616809	0.790104
ACTR2	P61160	ARP2_HUMAN	0.142078	17.3547	0.568149	0.759116
UCHL3	P15374	UCHL3_HUMAN	-0.0653581	15.9379	0.607566	0.784432
RPS27A	P62979	RS27A_HUMAN	-0.051185	20.0528	0.718233	0.844556
PREP	P48147	PPCE_HUMAN	-0.0374055	15.9105	0.655525	0.812707
RPS27L	Q71UM5	RS27L_HUMAN	-0.0966869	16.2434	0.564199	0.757007
RARS1	P54136	SYRC_HUMAN	-0.0509171	16.6661	0.71162	0.840607
PRMT1	Q99873	ANM1_HUMAN	-0.0440454	16.8319	0.771643	0.88004
MT2A	P02795	MT2_HUMAN	0.0959222	21.348	0.58273	0.770952
ALDH9A1	P49189	AL9A1_HUMAN	0.015928	16.2328	0.837707	0.918219
PFDN4	Q9NQP4	PFD4_HUMAN	-0.0551022	15.7885	0.663695	0.816201
DYNC1H1	Q14204	DYHC1_HUMAN	0.122292	15.9202	0.572757	0.762103
TGM2	P21980	TGM2_HUMAN	-0.0403967	18.099	0.74298	0.859632
HSPH1	Q92598	HS105_HUMAN	0.0492823	16.3658	0.689553	0.828848
LTF	P02788	TRFL_HUMAN	0.0686363	19.8409	0.835323	0.916655
CALM1	P0DP23	CALM1_HUMAN	-0.105729	19.9183	0.600874	0.783417
GPX4	P36969	GPX4_HUMAN	-0.0278118	15.7297	0.735283	0.85382
DBI	P07108	ACBP_HUMAN	0.0479639	19.0121	0.774443	0.880851
PDIA3	P30101	PDIA3_HUMAN	-0.0562254	18.845	0.580753	0.770549
TIGAR	Q9NQ88	TIGAR_HUMAN	-0.0677822	15.8595	0.62179	0.79106
CAPRIN1	Q14444	CAPR1_HUMAN	-0.109106	16.3244	0.583445	0.770952
ALB	P02768	ALBU_HUMAN	-0.422125	19.6102	0.587424	0.77302
GOT1	P17174	AATC_HUMAN	0.123846	17.3114	0.584319	0.771044
LYPLA1	O75608	LYPA1_HUMAN	0.00826898	16.229	0.945165	0.981006
IPO5	O00410	IPO5_HUMAN	-0.123404	16.885	0.588237	0.77302
AKR1B1	P15121	ALDR_HUMAN	0.227892	19.0733	0.590587	0.775044
RPS2	P15880	RS2_HUMAN	0.168112	16.004	0.597267	0.782738
MIF	P14174	MIF_HUMAN	-0.139901	20.8275	0.60015	0.783417
PCBP1	Q15365	PCBP1_HUMAN	0.134007	16.6645	0.601056	0.783417
MYL12A	O14950	ML12B_HUMAN	-0.135226	17.0646	0.601983	0.78356
MAP1S	Q66K74	MAP1S_HUMAN	-0.068673	14.6767	0.606998	0.784432
PSMA1	P25786	PSA1_HUMAN	-0.0536914	18.474	0.630684	0.79395
LGALS9	O00182	LEG9_HUMAN	0.120663	15.6927	0.603092	0.783938
GARS1	P41250	GARS_HUMAN	0.0734203	16.9614	0.676575	0.821494
LDHA	P00338	LDHA_HUMAN	0.122201	20.1197	0.60547	0.784432
VPS35	Q96QK1	VPS35_HUMAN	-0.107364	15.2119	0.607377	0.784432
P01859	P01859	IGHG2_HUMAN	0.112069	17.3103	0.607528	0.784432
CUTA	O60888	CUTA_HUMAN	-0.107474	17.4078	0.619843	0.790692
GSTP1	P09211	GSTP1_HUMAN	0.0136004	20.173	0.913217	0.961495
PPP2CA	P67775	PP2AA_HUMAN	0.133308	16.2057	0.609956	0.786059
TRIP10	Q15642	CIP4_HUMAN	0.0732788	15.6041	0.708855	0.839399
PRDX5	P30044	PRDX5_HUMAN	0.0897931	17.2063	0.867065	0.938585
DDB1	Q16531	DDB1_HUMAN	-0.0535035	17.4917	0.614056	0.7891
PFDN2	Q9UHV9	PFD2_HUMAN	0.0373371	15.7939	0.793013	0.886472
FNBP1L	Q5T0N5	FBP1L_HUMAN	-0.0915439	15.6797	0.661903	0.815769
CAPNS1	P04632	CPNS1_HUMAN	0.0897088	16.0258	0.694193	0.832282
PRDX3	P30048	PRDX3_HUMAN	-0.10534	16.9814	0.637071	0.800937
EIF4A2	Q14240	IF4A2_HUMAN	0.145929	14.9383	0.61766	0.790104
P01857	P01857	IGHG1_HUMAN	-0.176611	17.7145	0.648824	0.810895
IDH1	O75874	IDHC_HUMAN	-0.0687167	17.1213	0.617733	0.790104
GORASP2	Q9H8Y8	GORS2_HUMAN	0.123533	17.703	0.619556	0.790692
FLNB	O75369	FLNB_HUMAN	-0.081878	19.5494	0.621122	0.79106
ACE	P12821	ACE_HUMAN	-0.0609769	17.1981	0.64941	0.810895
HEXB	P07686	HEXB_HUMAN	0.0532235	18.7205	0.623949	0.79106
DSG1	Q02413	DSG1_HUMAN	0.142059	16.2036	0.624367	0.79106
KRT10	P13645	K1C10_HUMAN	-0.203688	20.3683	0.625273	0.79106
PFKP	Q01813	PFKAP_HUMAN	0.115464	16.0192	0.626858	0.791213
CCT6A	P40227	TCPZ_HUMAN	-0.131058	16.2248	0.630579	0.79395
LAMA5	O15230	LAMA5_HUMAN	0.0523982	16.5375	0.668357	0.816728
HRNR	Q86YZ3	HORN_HUMAN	-0.0417623	16.2762	0.733847	0.85382
SEPTIN11	Q9NVA2	SEP11_HUMAN	-0.025483	15.7777	0.778086	0.880851
CD109	Q6YHK3	CD109_HUMAN	0.0692688	16.3838	0.67819	0.822412
LDHB	P07195	LDHB_HUMAN	0.0149549	20.2455	0.866203	0.938585
SEC24C	P53992	SC24C_HUMAN	0.0213095	15.9035	0.813188	0.904627
CCT2	P78371	TCPB_HUMAN	-0.0993641	16.3038	0.646298	0.80945
PPP1CA	P62136	PP1A_HUMAN	0.0335119	16.0735	0.813976	0.904627
PPP1R2	P41236	IPP2_HUMAN	-0.0797234	15.0333	0.681048	0.823494
SF1	Q15637	SF01_HUMAN	-0.200774	16.4026	0.650916	0.810895
DBNL	Q9UJU6	DBNL_HUMAN	0.0789334	16.5407	0.651805	0.810947
RAD23B	P54727	RD23B_HUMAN	0.080939	18.5497	0.654705	0.812707
PYGB	P11216	PYGB_HUMAN	0.101188	16.1762	0.655765	0.812707
DNAJC8	O75937	DNJC8_HUMAN	0.168361	15.7867	0.662493	0.815769
ARPC2	O15144	ARPC2_HUMAN	0.0996667	17.2104	0.657067	0.81327
NID1	P14543	NID1_HUMAN	0.0283661	16.1096	0.829121	0.912986
EIF3A	Q14152	EIF3A_HUMAN	-0.0707747	16.6032	0.671027	0.818909
ADAM9	Q13443	ADAM9_HUMAN	0.0673669	15.8876	0.660488	0.815769
GSTO1	P78417	GSTO1_HUMAN	0.0538783	19.7498	0.747536	0.862818
LRRFIP1	Q32MZ4	LRRF1_HUMAN	0.0154066	16.4228	0.925643	0.968085
CTBS	Q01459	DIAC_HUMAN	-0.0384752	15.6486	0.782972	0.882455
ESYT1	Q9BSJ8	ESYT1_HUMAN	0.0441682	16.686	0.664769	0.816473
KRT9	P35527	K1C9_HUMAN	0.218876	19.4466	0.667555	0.816728
FLNC	Q14315	FLNC_HUMAN	-0.0321727	18.7722	0.769389	0.878634
PSMC3	P17980	PRS6A_HUMAN	0.0764358	15.6595	0.672704	0.819135
NMT1	P30419	NMT1_HUMAN	-0.0778137	15.9239	0.668387	0.816728
EFNB1	P98172	EFNB1_HUMAN	-0.0932828	17.8445	0.673777	0.819135
ARPC3	O15145	ARPC3_HUMAN	-0.0806484	17.2887	0.704924	0.839399
TSN	Q15631	TSN_HUMAN	0.0512325	16.5873	0.816978	0.906118
TPI1	P60174	TPIS_HUMAN	0.0661897	21.4717	0.673535	0.819135
RCN3	Q96D15	RCN3_HUMAN	0.043937	16.5497	0.803273	0.895851
PSMC2	P35998	PRS7_HUMAN	-0.0833512	16.7728	0.704458	0.839399
RPLP0	P05388	RLA0_HUMAN	0.0712689	16.8034	0.825082	0.911579
UCHL1	P09936	UCHL1_HUMAN	0.0743499	17.5706	0.680206	0.823494
COL6A1	P12109	CO6A1_HUMAN	-0.0146794	15.2336	0.895642	0.956549
TBCB	Q99426	TBCB_HUMAN	0.0316033	15.3786	0.682842	0.823882
XPO1	O14980	XPO1_HUMAN	-0.118347	15.5736	0.68404	0.82429
BST1	Q10588	BST1_HUMAN	0.0558002	16.1864	0.697124	0.832724
PECAM1	P16284	PECA1_HUMAN	-0.0749724	18.2566	0.689483	0.828848
CBX3	Q13185	CBX3_HUMAN	-0.061765	16.4535	0.693521	0.832282
TINAGL1	Q9GZM7	TINAL_HUMAN	-0.0156687	16.5262	0.907578	0.961495
FABP4	P15090	FABP4_HUMAN	-0.112815	18.594	0.695016	0.832282
PDCD5	O14737	PDCD5_HUMAN	-0.0642115	17.6555	0.696395	0.832724
AHSG	P02765	FETUA_HUMAN	-0.0422084	19.2372	0.871606	0.942436
VAMP3	Q15836	VAMP3_HUMAN	-0.0421979	17.0237	0.767902	0.878634
EEF1D	P29692	EF1D_HUMAN	0.062207	16.8036	0.76036	0.875511
HNRNPC	P07910	HNRPC_HUMAN	0.0120837	18.1508	0.920255	0.963502
CLU	P10909	CLUS_HUMAN	0.0306059	16.7254	0.887159	0.953809
TPP2	P29144	TPP2_HUMAN	-0.0428956	15.9632	0.706891	0.839399
SCRN2	Q96FV2	SCRN2_HUMAN	0.0377897	15.5605	0.708888	0.839399
TXNDC12	O95881	TXD12_HUMAN	0.111732	15.9957	0.709549	0.839399
KRT2	P35908	K22E_HUMAN	0.196277	19.2457	0.709722	0.839399
FASN	P49327	FAS_HUMAN	0.0899532	16.0225	0.71279	0.840952
CRIP2	P52943	CRIP2_HUMAN	0.0178852	17.6172	0.934444	0.972778
ARHGDIB	P52566	GDIR2_HUMAN	-0.0395778	18.0817	0.730622	0.853339
FAM3C	Q92520	FAM3C_HUMAN	0.0311069	16.3669	0.820382	0.908585
NLN	Q9BYT8	NEUL_HUMAN	-0.0313093	17.1401	0.798486	0.891549
ATRN	O75882	ATRN_HUMAN	0.0873311	15.998	0.735152	0.85382
NPLOC4	Q8TAT6	NPL4_HUMAN	-0.0875651	15.0182	0.719098	0.844556
ACTB	P60709	ACTB_HUMAN	0.0477233	21.2618	0.909648	0.961495
TKT	P29401	TKT_HUMAN	-0.0336698	20.7505	0.719371	0.844556
EIF3G	O75821	EIF3G_HUMAN	-0.0384687	16.5219	0.759005	0.875003
EZR	P15311	EZRI_HUMAN	-0.00741531	17.0951	0.95291	0.981918
FHL1	Q13642	FHL1_HUMAN	0.0635407	17.2157	0.722459	0.847143
ENAH	Q8N8S7	ENAH_HUMAN	0.0116212	18.8093	0.907731	0.961495
CAPZB	P47756	CAPZB_HUMAN	0.0487621	17.1518	0.727014	0.850709
PKM	P14618	KPYM_HUMAN	0.0767277	19.1259	0.727276	0.850709
IGF2R	P11717	MPRI_HUMAN	-0.0449706	16.5165	0.785541	0.883273
ALDOC	P09972	ALDOC_HUMAN	0.0981133	18.8829	0.77879	0.880851
NUDT14	O95848	NUD14_HUMAN	-0.0134196	16.2095	0.929404	0.969901
SPTAN1	Q13813	SPTN1_HUMAN	0.0482863	17.7169	0.788156	0.883734
TUBA4A	P68366	TBA4A_HUMAN	-0.132008	16.6689	0.731919	0.853339
MCAM	P43121	MUC18_HUMAN	-0.0535769	20.0166	0.732197	0.853339
EMD	P50402	EMD_HUMAN	0.0206391	15.9896	0.843445	0.922205
SEC23A	Q15436	SC23A_HUMAN	0.0171241	16.8956	0.864299	0.937711
UBA1	P22314	UBA1_HUMAN	0.0306638	17.1185	0.913894	0.961495
H2AC20	Q16777	H2A2C_HUMAN	0.0872404	17.4173	0.844232	0.922205
TNPO1	Q92973	TNPO1_HUMAN	-0.099432	15.5631	0.741133	0.85957
COL18A1	P39060	COIA1_HUMAN	-0.0656116	16.5908	0.74222	0.859632
HSPG2	P98160	PGBM_HUMAN	0.0953301	19.2464	0.745373	0.86136
CAPZA1	P52907	CAZA1_HUMAN	-0.0660242	17.5384	0.769492	0.878634
BSG	P35613	BASI_HUMAN	-0.0177638	16.9422	0.912964	0.961495
ACP5	P13686	PPA5_HUMAN	0.0664839	17.8097	0.767017	0.878634
EPHB4	P54760	EPHB4_HUMAN	0.0809691	15.437	0.76428	0.878383
TPM1	P09493	TPM1_HUMAN	-0.0089266	16.4096	0.952805	0.981918
CAT	P04040	CATA_HUMAN	-0.00704395	16.593	0.953219	0.981918
EFNB2	P52799	EFNB2_HUMAN	-0.0574952	15.4239	0.764689	0.878383
SRSF1	Q07955	SRSF1_HUMAN	-0.0524512	16.2851	0.768286	0.878634
JPT2	Q9H910	JUPI2_HUMAN	-0.0047924	16.8116	0.975722	0.994406
MAP1B	P46821	MAP1B_HUMAN	-0.0347313	17.4955	0.812241	0.904627
EEF1A1	P68104	EF1A1_HUMAN	-0.0735083	18.2116	0.776231	0.880851
CSRP1	P21291	CSRP1_HUMAN	0.0964772	18.1672	0.776588	0.880851
RPS9	P46781	RS9_HUMAN	0.0658531	15.4295	0.776611	0.880851
HSPE1	P61604	CH10_HUMAN	0.0747638	18.5906	0.778289	0.880851
TXNRD1	Q16881	TRXR1_HUMAN	-0.0910391	19.9825	0.780474	0.881715
A2M	P01023	A2MG_HUMAN	0.125954	18.5704	0.781768	0.882136
VAT1	Q99536	VAT1_HUMAN	-0.0527797	16.9966	0.783903	0.882467
SHPK	Q9UHJ6	SHPK_HUMAN	-0.0545058	15.7644	0.787395	0.883734
DPP7	Q9UHL4	DPP2_HUMAN	-0.0608473	17.0245	0.788719	0.883734
AK3	Q9UIJ7	KAD3_HUMAN	0.00821769	15.4984	0.968721	0.990432
POSTN	Q15063	POSTN_HUMAN	0.0328603	15.9216	0.79131	0.885601
ALAD	P13716	HEM2_HUMAN	0.0264471	15.3286	0.892379	0.954129
RNASET2	O00584	RNT2_HUMAN	-0.0221971	15.7666	0.915684	0.961495
SCARF1	Q14162	SREC_HUMAN	0.00509911	15.586	0.95846	0.983133
PSMD2	Q13200	PSMD2_HUMAN	0.0501372	16.0813	0.830328	0.913266
PTK7	Q13308	PTK7_HUMAN	-0.0483654	17.7257	0.823005	0.910438
BCAT1	P54687	BCAT1_HUMAN	0.0443507	16.8978	0.82594	0.911579
TMSB10	P63313	TYB10_HUMAN	0.0384292	21.9669	0.827069	0.911775
HNRNPH3	P31942	HNRH3_HUMAN	-0.0503047	15.5217	0.834227	0.916502
TEK	Q02763	TIE2_HUMAN	0.0235741	15.9092	0.853413	0.929056
SIRPA	P78324	SHPS1_HUMAN	-0.0706402	15.9747	0.843209	0.922205
RPL5	P46777	RL5_HUMAN	-0.0243186	16.1455	0.846335	0.92345
GNB1	P62873	GBB1_HUMAN	0.00108642	16.1859	0.992097	0.999942
LANCL1	O43813	LANC1_HUMAN	-0.0213703	16.277	0.849668	0.926032
COPB1	P53618	COPB_HUMAN	-0.0318	15.5522	0.854591	0.929283
HAGH	Q16775	GLO2_HUMAN	0.0263553	16.6836	0.889421	0.954129
DCTN2	Q13561	DCTN2_HUMAN	-0.011075	15.5406	0.892036	0.954129
ALDH1A1	P00352	AL1A1_HUMAN	0.0506822	17.8328	0.860982	0.935171
PDLIM1	O00151	PDLI1_HUMAN	0.00359983	18.4111	0.975197	0.994406
GSR	P00390	GSHR_HUMAN	0.00746799	17.5704	0.951936	0.981918
TPM4	P67936	TPM4_HUMAN	0.024877	19.7106	0.891521	0.954129
EDF1	O60869	EDF1_HUMAN	0.0230332	16.2218	0.880738	0.94803
CST3	P01034	CYTC_HUMAN	0.0241681	18.2807	0.87491	0.944554
RTN4	Q9NQC3	RTN4_HUMAN	-0.0312527	18.0354	0.875999	0.944554
GAPDH	P04406	G3P_HUMAN	0.0384292	22.3983	0.876522	0.944554
P02662	P02662	CASA1_BOVIN	-0.00881936	16.2786	0.9927	0.999942
RPS11	P62280	RS11_HUMAN	-0.0274503	15.6073	0.888098	0.953809
CLTA	P09496	CLCA_HUMAN	-0.0135267	16.0513	0.966414	0.989129
THBS1	P07996	TSP1_HUMAN	0.0390844	20.4214	0.897165	0.95711
CCDC124	Q96CT7	CC124_HUMAN	-0.0305253	15.8955	0.899046	0.958049
SYNCRIP	O60506	HNRPQ_HUMAN	0.021106	17.2965	0.9038	0.961495
CCT7	Q99832	TCPH_HUMAN	-0.0278213	16.1258	0.905716	0.961495
DPYSL3	Q14195	DPYL3_HUMAN	0.0164716	16.2688	0.911208	0.961495
HDDC3	Q8N4P3	MESH1_HUMAN	-0.0219238	15.952	0.912051	0.961495
PTPRK	Q15262	PTPRK_HUMAN	0.0167209	16.109	0.913571	0.961495
RRBP1	Q9P2E9	RRBP1_HUMAN	-0.0156658	17.4381	0.914572	0.961495
BCAP31	P51572	BAP31_HUMAN	-0.0560938	16.6618	0.916331	0.961495
RPS3	P23396	RS3_HUMAN	-0.00834185	16.3792	0.919079	0.963324
CDV3	Q9UKY7	CDV3_HUMAN	0.0181685	16.5135	0.927996	0.969488
PSMB8	P28062	PSB8_HUMAN	0.00912241	16.1114	0.935207	0.972778
FXR1	P51114	FXR1_HUMAN	0.0161317	15.7324	0.940485	0.977207
QSOX1	O00391	QSOX1_HUMAN	0.0139586	17.5413	0.947053	0.981901
PSMD10	O75832	PSD10_HUMAN	0.0126043	14.9385	0.950251	0.981918
PSME1	Q06323	PSME1_HUMAN	0.0141225	16.1247	0.950961	0.981918
CCT3	P49368	TCPG_HUMAN	0.0131609	16.8792	0.954556	0.982239
TF	P02787	TRFE_HUMAN	0.0316857	16.8739	0.956911	0.983133
GLRX	P35754	GLRX1_HUMAN	0.0100932	17.0466	0.958504	0.983133
DDX17	Q92841	DDX17_HUMAN	0.00961431	16.0002	0.965004	0.988742
NPEPPS	P55786	PSA_HUMAN	0.00754212	19.057	0.972215	0.992945
PPP2R1A	P30153	2AAA_HUMAN	-0.00871325	16.7073	0.978742	0.995572
EIF5A	P63241	IF5A1_HUMAN	-0.00498444	18.3254	0.979945	0.995572
PDIA6	Q15084	PDIA6_HUMAN	-0.00659607	16.3949	0.980223	0.995572
ECM1	Q16610	ECM1_HUMAN	0.00410941	15.5915	0.981712	0.995572
TUBB4B	P68371	TBB4B_HUMAN	-0.00329148	16.96	0.982062	0.995572
HSPA8	P11142	HSP7C_HUMAN	0.00363789	19.1157	0.985701	0.998097
CAP1	Q01518	CAP1_HUMAN	-0.00150948	18.2415	0.986636	0.998097
C1QTNF5	Q9BXJ0	C1QT5_HUMAN	-0.00419225	18.1996	0.988594	0.999022
PSMB4	P28070	PSB4_HUMAN	-0.00261903	19.6607	0.995095	0.999942
WDR1	O75083	WDR1_HUMAN	0.000821625	20.2415	0.995914	0.999942
VAPB	O95292	VAPB_HUMAN	0.000897422	16.6243	0.996285	0.999942
DCTN1	Q14203	DCTN1_HUMAN	0.00150522	15.3836	0.996698	0.999942
CCT4	P50991	TCPD_HUMAN	0.000707958	16.9318	0.996811	0.999942
KDR	P35968	VGFR2_HUMAN	-0.000157893	16.5614	0.998937	1
PTX3	P26022	PTX3_HUMAN	0.00010287	17.5566	0.999821	1
TMSB4X	P62328	TYB4_HUMAN	-7.10543e-15	22.8661	1	1

## Sheet: DEPs
Gene.name	Name.of.protein	Number.of.protein	logFC	AveExpr	P.Value	adj.P.Val
AFP	P02771	FETA_HUMAN	1.90366	16.9551	0.000178637	0.0100667
GYG1	P46976	GLYG_HUMAN	1.08953	16.096	2.0598e-05	0.00394657
HNRNPAB	Q99729	ROAA_HUMAN	1.03446	16.4785	5.05463e-05	0.00605292
HMGN2	P05204	HMGN2_HUMAN	-1.02186	18.2143	0.000171458	0.0100667
CD9	P21926	CD9_HUMAN	-1.03368	17.3203	0.00029655	0.0122337
RPL10A	P62906	RL10A_HUMAN	-1.22271	17.6324	1.28052e-05	0.00306684
CALR	P27797	CALR_HUMAN	-1.24615	18.2879	0.000862263	0.0213537
SSBP1	Q04837	SSBP_HUMAN	-1.25498	15.654	6.51848e-07	0.00062447
