# Supplementary material for: Proteomic Profiling of Endothelial Cell Secretomes After Exposure to Calciprotein Particles Reveals Downregulation of Basement Membrane Assembly and Increased Release of Soluble CD59
Source: Int J Mol Sci. 2024 Oct 23;25(21):11382. doi: 10.3390/ijms252111382 (PMC11546392; doi:10.3390/ijms252111382)
Supplement: Supplementary file 1 [file ijms-25-11382-s001.zip › Datafile S7 (HITAEC CPP-P vs DPBS).xlsx]

## Sheet: Raw
Gene.name	Name.of.protein	Number.of.protein	logFC	AveExpr	P.Value	adj.P.Val
ANP32A	P39687	AN32A_HUMAN	-2.14915	17.019	2.39089e-11	2.35356e-08
NID2	Q14112	NID2_HUMAN	-2.20874	15.2655	4.00719e-11	2.35356e-08
NUCB2	P80303	NUCB2_HUMAN	-1.82325	14.675	3.98161e-11	2.35356e-08
DKK3	Q9UBP4	DKK3_HUMAN	-1.99149	17.6368	9.51832e-11	4.19282e-08
SDF4	Q9BRK5	CAB45_HUMAN	-2.10947	16.6586	1.36958e-10	4.82639e-08
CD59	P13987	CD59_HUMAN	2.44278	19.505	2.54144e-10	7.46336e-08
FBN1	P35555	FBN1_HUMAN	-2.01469	16.4834	3.62131e-10	9.11534e-08
CLU	P10909	CLUS_HUMAN	-3.12536	19.3504	4.49557e-10	9.90149e-08
TUBB3	Q13509	TBB3_HUMAN	-1.92828	14.667	5.59682e-10	1.08295e-07
SPARC	P09486	SPRC_HUMAN	-2.92664	20.8884	6.14613e-10	1.08295e-07
TFRC	P02786	TFR1_HUMAN	1.33272	16.6111	8.17509e-10	1.3095e-07
THBS1	P07996	TSP1_HUMAN	-2.6053	21.3005	1.11528e-09	1.44502e-07
LOXL2	Q9Y4K0	LOXL2_HUMAN	-3.04102	17.1701	1.14814e-09	1.44502e-07
CCN2	P29279	CCN2_HUMAN	-1.64946	20.8768	1.13451e-09	1.44502e-07
MT1E	P04732	MT1E_HUMAN	2.17517	16.0554	1.36099e-09	1.59871e-07
CALU	O43852	CALU_HUMAN	-1.67237	17.5468	1.65003e-09	1.81709e-07
DNASE2	O00115	DNS2A_HUMAN	1.36932	17.5891	2.21618e-09	2.27048e-07
NID1	P14543	NID1_HUMAN	-1.64518	16.7588	2.31945e-09	2.27048e-07
RBM8A	Q9Y5S9	RBM8A_HUMAN	-1.6254	15.5835	3.10559e-09	2.88002e-07
NUCB1	Q02818	NUCB1_HUMAN	-2.35915	18.0414	4.157e-09	3.66232e-07
MDK	P21741	MK_HUMAN	-2.91545	14.2039	4.58587e-09	3.77911e-07
COX17	Q14061	COX17_HUMAN	1.45889	14.9056	4.71853e-09	3.77911e-07
SCP2	P22307	SCP2_HUMAN	-1.69767	15.2622	5.39469e-09	4.1328e-07
VIM	P08670	VIME_HUMAN	-1.00734	22.4098	6.38959e-09	4.69102e-07
IL6ST	P40189	IL6RB_HUMAN	1.23153	14.5973	7.55971e-09	5.22093e-07
POSTN	Q15063	POSTN_HUMAN	-1.98211	15.4237	7.91169e-09	5.22093e-07
MFAP2	P55001	MFAP2_HUMAN	-2.97513	18.0589	8.0003e-09	5.22093e-07
SERPINH1	P50454	SERPH_HUMAN	-1.25468	16.5046	8.83796e-09	5.5616e-07
REEP5	Q00765	REEP5_HUMAN	1.5459	14.2037	1.02568e-08	6.23191e-07
ADAM9	Q13443	ADAM9_HUMAN	-1.27574	16.2159	1.27645e-08	7.25518e-07
PDIA3	P30101	PDIA3_HUMAN	-1.54879	18.9269	1.23321e-08	7.24305e-07
TXNDC5	Q8NBS9	TXND5_HUMAN	-1.91248	18.7106	1.57397e-08	8.66668e-07
TXNL1	O43396	TXNL1_HUMAN	-1.1411	15.5102	1.78145e-08	9.51185e-07
LANCL1	O43813	LANC1_HUMAN	1.03303	15.5145	2.38903e-08	1.23808e-06
BGN	P21810	PGS1_HUMAN	-4.35025	17.9904	2.52231e-08	1.2698e-06
CLSTN1	O94985	CSTN1_HUMAN	-2.01589	16.9408	2.69575e-08	1.31942e-06
MAMDC2	Q7Z304	MAMC2_HUMAN	-2.49248	15.7618	3.15821e-08	1.50399e-06
ACAA2	P42765	THIM_HUMAN	0.949001	15.838	3.34103e-08	1.54918e-06
MYDGF	Q969H8	MYDGF_HUMAN	-1.1016	17.7847	3.43532e-08	1.55206e-06
LNPEP	Q9UIQ6	LCAP_HUMAN	0.885626	14.8815	3.80615e-08	1.67661e-06
CDH13	P55290	CAD13_HUMAN	1.03511	18.174	4.16235e-08	1.78879e-06
LGMN	Q99538	LGMN_HUMAN	-1.67115	15.4714	4.52548e-08	1.89855e-06
TINAGL1	Q9GZM7	TINAL_HUMAN	-1.78756	16.6151	5.51795e-08	2.2129e-06
EIF1AX	P47813	IF1AX_HUMAN	-1.70826	15.6537	5.52598e-08	2.2129e-06
SUMF2	Q8NBJ7	SUMF2_HUMAN	1.04557	16.2104	6.28865e-08	2.46235e-06
METAP1	P53582	MAP11_HUMAN	1.14382	13.7833	6.71784e-08	2.57322e-06
AGRN	O00468	AGRIN_HUMAN	-1.30321	16.1131	7.65888e-08	2.87127e-06
CBR1	P16152	CBR1_HUMAN	0.84327	17.4179	8.81159e-08	3.16857e-06
YKT6	O15498	YKT6_HUMAN	0.927993	14.826	8.6299e-08	3.16789e-06
PXDN	Q92626	PXDN_HUMAN	-0.750708	15.759	9.48704e-08	3.34323e-06
GMFB	P60983	GMFB_HUMAN	-1.84857	16.2093	1.04926e-07	3.62509e-06
UBFD1	O14562	UBFD1_HUMAN	0.990948	16.1557	1.08641e-07	3.68125e-06
NCSTN	Q92542	NICA_HUMAN	1.65382	14.5656	1.31404e-07	4.06201e-06
FLOT1	O75955	FLOT1_HUMAN	1.81749	15.6995	1.27445e-07	4.06201e-06
MMRN1	Q13201	MMRN1_HUMAN	-0.894519	19.7925	1.30408e-07	4.06201e-06
DIABLO	Q9NR28	DBLOH_HUMAN	-1.15098	14.7348	1.29167e-07	4.06201e-06
PFDN1	O60925	PFD1_HUMAN	-1.17184	16.1568	1.33972e-07	4.06999e-06
MANF	P55145	MANF_HUMAN	-1.00313	16.9748	1.30858e-07	4.06201e-06
HSPG2	P98160	PGBM_HUMAN	-2.71783	20.443	1.40975e-07	4.21013e-06
APP	P05067	A4_HUMAN	-2.10138	17.265	1.435e-07	4.21412e-06
SRPRA	P08240	SRPRA_HUMAN	1.06552	15.5077	1.5187e-07	4.31603e-06
LACTB2	Q53H82	LACB2_HUMAN	1.11106	14.8773	1.7822e-07	4.90662e-06
ANXA11	P50995	ANX11_HUMAN	1.18183	14.8268	1.51605e-07	4.31603e-06
PALM2AKAP2	Q9Y2D5	PLAK2_HUMAN	0.730544	15.685	1.70492e-07	4.76836e-06
CBX3	Q13185	CBX3_HUMAN	-0.932182	17.2777	1.83146e-07	4.96466e-06
HNRNPR	O43390	HNRPR_HUMAN	-0.862852	16.5284	1.94395e-07	5.18977e-06
CAV1	Q03135	CAV1_HUMAN	0.935145	17.8761	2.17628e-07	5.72329e-06
ESM1	Q9NQ30	ESM1_HUMAN	-2.2606	15.9243	2.57652e-07	6.39413e-06
EMD	P50402	EMD_HUMAN	1.41603	15.6232	2.33491e-07	6.05016e-06
TPM1	P09493	TPM1_HUMAN	-0.671251	16.2528	2.47432e-07	6.31847e-06
ARCN1	P48444	COPD_HUMAN	-0.990843	17.2837	2.51802e-07	6.33822e-06
RCN1	Q15293	RCN1_HUMAN	-1.15859	17.7563	2.94172e-07	7.00447e-06
UNC45A	Q9H3U1	UN45A_HUMAN	0.920941	14.7072	2.90496e-07	7.00447e-06
RO60	P10155	RO60_HUMAN	-0.846812	17.3589	3.21756e-07	7.45967e-06
ANP32B	Q92688	AN32B_HUMAN	-1.17058	17.4753	2.77322e-07	6.78669e-06
H4C9	P62805	H4_HUMAN	-1.86008	19.3619	3.04281e-07	7.14859e-06
FTL	P02792	FRIL_HUMAN	1.43594	16.0386	3.3336e-07	7.62832e-06
TRIAP1	O43715	TRIA1_HUMAN	1.10611	16.6605	3.62761e-07	8.19468e-06
KDR	P35968	VGFR2_HUMAN	1.11114	16.1113	4.04591e-07	9.02392e-06
ATAD3A	Q9NVI7	ATD3A_HUMAN	1.11172	14.0737	4.33031e-07	9.4396e-06
FXR1	P51114	FXR1_HUMAN	0.818175	14.8737	4.33943e-07	9.4396e-06
GOSR1	O95249	GOSR1_HUMAN	0.652671	14.7816	4.4605e-07	9.58464e-06
TARDBP	Q13148	TADBP_HUMAN	-1.70036	16.5117	4.76563e-07	1.01169e-05
CD55	P08174	DAF_HUMAN	1.99475	16.1331	5.23623e-07	1.08544e-05
APRT	P07741	APT_HUMAN	-0.663368	15.2586	5.22437e-07	1.08544e-05
ATP2B4	P23634	AT2B4_HUMAN	1.06348	14.8685	5.68701e-07	1.1259e-05
ATP1A1	P05023	AT1A1_HUMAN	1.32641	15.6983	5.55713e-07	1.11963e-05
HNRNPH2	P55795	HNRH2_HUMAN	1.89733	13.3723	5.46721e-07	1.11963e-05
MEGF6	O75095	MEGF6_HUMAN	-0.731326	14.1447	5.5918e-07	1.11963e-05
ATOX1	O00244	ATOX1_HUMAN	1.02282	17.7595	6.5174e-07	1.25997e-05
GSTT2	P0CG29	GST2_HUMAN	0.677605	14.915	5.97597e-07	1.16996e-05
PPIL1	Q9Y3C6	PPIL1_HUMAN	0.741629	16.2804	6.72176e-07	1.25997e-05
MCTS1	Q9ULC4	MCTS1_HUMAN	-1.37379	15.2639	6.70252e-07	1.25997e-05
PBDC1	Q9BVG4	PBDC1_HUMAN	-0.872633	14.9267	7.15339e-07	1.27316e-05
HEXB	P07686	HEXB_HUMAN	0.697588	18.3446	7.13247e-07	1.27316e-05
PRSS23	O95084	PRS23_HUMAN	-1.09929	16.6452	7.0914e-07	1.27316e-05
PLA2G15	Q8NCC3	PAG15_HUMAN	0.830506	15.3936	6.59023e-07	1.25997e-05
PDIA6	Q15084	PDIA6_HUMAN	-1.23789	16.6357	6.96515e-07	1.27316e-05
PDIA4	P13667	PDIA4_HUMAN	-1.191	16.5447	7.08584e-07	1.27316e-05
DIPK2B	Q9H7Y0	DIK2B_HUMAN	-1.24502	15.3504	7.25245e-07	1.27788e-05
CNPY2	Q9Y2B0	CNPY2_HUMAN	-1.71793	14.9412	7.36944e-07	1.28564e-05
NANP	Q8TBE9	NANP_HUMAN	1.32695	13.7838	8.10925e-07	1.38723e-05
RPRD1B	Q9NQG5	RPR1B_HUMAN	-1.01763	15.0525	8.01662e-07	1.38483e-05
PGK1	P00558	PGK1_HUMAN	0.616566	20.4283	8.91958e-07	1.51118e-05
DIAPH1	O60610	DIAP1_HUMAN	0.578097	16.1315	9.57651e-07	1.59449e-05
MESD	Q14696	MESD_HUMAN	-1.67679	15.2184	9.84478e-07	1.60616e-05
RAB2A	P61019	RAB2A_HUMAN	0.691201	15.6265	9.78913e-07	1.60616e-05
RAB7A	P51149	RAB7A_HUMAN	1.59146	16.9189	9.59227e-07	1.59449e-05
HYOU1	Q9Y4L1	HYOU1_HUMAN	-1.66924	15.1762	1.02388e-06	1.65511e-05
LMNA	P02545	LMNA_HUMAN	-0.674857	19.8222	1.10831e-06	1.74361e-05
DYNC1LI1	Q9Y6G9	DC1L1_HUMAN	0.783552	14.2098	1.31566e-06	1.96457e-05
PTX3	P26022	PTX3_HUMAN	-3.48465	18.4593	1.09095e-06	1.7363e-05
LMNB1	P20700	LMNB1_HUMAN	-0.740968	17.433	1.15259e-06	1.79574e-05
LMNB2	Q03252	LMNB2_HUMAN	-0.73191	17.3993	1.09381e-06	1.7363e-05
MAP2K2	P36507	MP2K2_HUMAN	0.655717	14.9831	1.26708e-06	1.9082e-05
NTN4	Q9HB63	NET4_HUMAN	-1.07564	15.9293	1.17216e-06	1.79595e-05
LUZP1	Q86V48	LUZP1_HUMAN	0.850338	15.4994	1.16183e-06	1.79574e-05
NTAN1	Q96AB6	NTAN1_HUMAN	1.00318	14.696	1.2595e-06	1.9082e-05
CHD4	Q14839	CHD4_HUMAN	-0.850226	14.9606	1.35117e-06	2.00064e-05
TTLL12	Q14166	TTL12_HUMAN	-0.644408	13.9904	1.41376e-06	2.07577e-05
SET	Q01105	SET_HUMAN	-1.45153	17.3881	1.55973e-06	2.23475e-05
COPG1	Q9Y678	COPG1_HUMAN	-0.733188	16.5099	1.42547e-06	2.07577e-05
C12orf57	Q99622	C10_HUMAN	1.37801	14.6687	1.58914e-06	2.24005e-05
EIF5A	P63241	IF5A1_HUMAN	-1.0079	18.8768	1.56001e-06	2.23475e-05
EPB41L2	O43491	E41L2_HUMAN	0.84906	15.7897	1.72937e-06	2.30845e-05
PSIP1	O75475	PSIP1_HUMAN	0.655176	14.3436	1.64855e-06	2.27092e-05
FN1	P02751	FINC_HUMAN	-1.78156	18.6691	1.6497e-06	2.27092e-05
LTBP2	Q14767	LTBP2_HUMAN	-1.05427	16.1637	1.57766e-06	2.24005e-05
PLOD3	O60568	PLOD3_HUMAN	-1.76283	15.6349	1.62825e-06	2.27092e-05
PEA15	Q15121	PEA15_HUMAN	-1.65062	16.9819	1.71169e-06	2.30845e-05
EIF4G1	Q04637	IF4G1_HUMAN	-0.855646	15.55	1.7434e-06	2.30967e-05
CALM1	P0DP23	CALM1_HUMAN	-1.09575	19.772	1.77771e-06	2.33755e-05
NNMT	P40261	NNMT_HUMAN	0.982994	15.8125	1.69638e-06	2.30845e-05
ITGA6	P23229	ITA6_HUMAN	1.1845	14.6326	1.72525e-06	2.30845e-05
MAP1LC3B2	A6NCE7	MP3B2_HUMAN	1.28284	15.9017	1.91479e-06	2.48078e-05
NDUFAB1	O14561	ACPM_HUMAN	-2.271	15.6208	1.89075e-06	2.46777e-05
CSRP2	Q16527	CSRP2_HUMAN	1.03272	14.1439	2.0469e-06	2.61351e-05
COPE	O14579	COPE_HUMAN	-0.954901	16.1756	2.02709e-06	2.6071e-05
MAP1B	P46821	MAP1B_HUMAN	0.539527	16.9154	2.13138e-06	2.70179e-05
HMOX1	P09601	HMOX1_HUMAN	1.26331	16.2756	2.16353e-06	2.72295e-05
BROX	Q5VW32	BROX_HUMAN	0.883592	15.7736	2.19486e-06	2.72923e-05
MOB1A	Q9H8S9	MOB1A_HUMAN	0.795755	15.5338	2.1995e-06	2.72923e-05
CFH	P08603	CFAH_HUMAN	-1.0487	15.8581	2.5568e-06	3.08568e-05
GLOD4	Q9HC38	GLOD4_HUMAN	0.724373	18.2232	2.44662e-06	2.98413e-05
WDR13	Q9H1Z4	WDR13_HUMAN	1.24896	14.1226	2.43306e-06	2.98413e-05
TFPI	P10646	TFPI1_HUMAN	-1.327	15.948	2.45572e-06	2.98413e-05
PSMD14	O00487	PSDE_HUMAN	-1.36117	14.5676	2.70881e-06	3.19569e-05
PLS3	P13797	PLST_HUMAN	0.669341	19.3975	2.67629e-06	3.18624e-05
FLG2	Q5D862	FILA2_HUMAN	1.04357	13.7199	3.36815e-06	3.78005e-05
RPL23A	P62750	RL23A_HUMAN	1.16415	16.5242	2.6468e-06	3.17256e-05
LTA4H	P09960	LKHA4_HUMAN	0.801274	18.5028	2.99674e-06	3.45114e-05
PLOD1	Q02809	PLOD1_HUMAN	-1.74566	16.2252	2.72051e-06	3.19569e-05
ACP2	P11117	PPAL_HUMAN	0.907593	15.9683	2.96192e-06	3.43349e-05
ABHD10	Q9NUJ1	ABHDA_HUMAN	1.04901	14.209	2.94941e-06	3.43349e-05
ACP1	P24666	PPAC_HUMAN	0.950749	16.7682	3.4055e-06	3.78965e-05
GANAB	Q14697	GANAB_HUMAN	-0.978294	16.0124	3.12883e-06	3.55678e-05
ZPR1	O75312	ZPR1_HUMAN	-1.01725	14.6759	3.11997e-06	3.55678e-05
DDX1	Q92499	DDX1_HUMAN	-0.976174	16.4803	3.34595e-06	3.77921e-05
GNPNAT1	Q96EK6	GNA1_HUMAN	1.32081	16.3629	3.55444e-06	3.87089e-05
AHNAK2	Q8IVF2	AHNK2_HUMAN	0.560566	16.6499	3.99968e-06	4.24192e-05
COPS6	Q7L5N1	CSN6_HUMAN	-0.98254	15.3008	3.41972e-06	3.78965e-05
YWHAH	Q04917	1433F_HUMAN	-0.969945	18.3412	3.70299e-06	3.97845e-05
CYRIB	Q9NUQ9	CYRIB_HUMAN	1.20366	16.3858	3.52366e-06	3.87089e-05
NUDT9	Q9BW91	NUDT9_HUMAN	-0.952577	15.0873	3.55894e-06	3.87089e-05
STIP1	P31948	STIP1_HUMAN	-0.599499	18.2315	3.62913e-06	3.92303e-05
RRM2B	Q7LG56	RIR2B_HUMAN	-0.914396	15.2309	4.02043e-06	4.24192e-05
FCHO2	Q0JRZ9	FCHO2_HUMAN	-1.32766	14.833	4.1904e-06	4.34323e-05
PSMB1	P20618	PSB1_HUMAN	-0.755016	17.8846	4.11362e-06	4.28888e-05
HEBP1	Q9NRV9	HEBP1_HUMAN	0.587633	15.359	4.65843e-06	4.79904e-05
WDR1	O75083	WDR1_HUMAN	0.69881	19.9657	3.91199e-06	4.17753e-05
HTRA1	Q92743	HTRA1_HUMAN	-1.82895	14.9749	4.08388e-06	4.28321e-05
IDI1	Q13907	IDI1_HUMAN	0.647141	15.6896	4.73771e-06	4.82535e-05
DSC1	Q08554	DSC1_HUMAN	1.01407	15.3673	5.01016e-06	5.01585e-05
H1-0	P07305	H10_HUMAN	-0.997295	13.8768	4.8255e-06	4.85859e-05
SERPINB1	P30740	ILEU_HUMAN	0.694225	17.4767	5.07348e-06	5.02733e-05
NUCKS1	Q9H1E3	NUCKS_HUMAN	-1.02712	16.007	4.79577e-06	4.8564e-05
MIF	P14174	MIF_HUMAN	0.91446	20.9545	5.07868e-06	5.02733e-05
PTPRB	P23467	PTPRB_HUMAN	0.644975	15.2864	4.68465e-06	4.79904e-05
PMM2	O15305	PMM2_HUMAN	0.912697	15.2589	5.18706e-06	5.10592e-05
RTN4	Q9NQC3	RTN4_HUMAN	0.828948	17.3025	5.69726e-06	5.45575e-05
VAT1	Q99536	VAT1_HUMAN	-0.877319	17.2223	5.3712e-06	5.22876e-05
RRAS	P10301	RRAS_HUMAN	0.917077	13.8189	5.43505e-06	5.26184e-05
STAMBP	O95630	STABP_HUMAN	0.673186	14.9148	5.51957e-06	5.31447e-05
DDX39B	Q13838	DX39B_HUMAN	-1.10092	17.7267	5.34736e-06	5.22876e-05
ANPEP	P15144	AMPN_HUMAN	0.592663	19.6657	5.85677e-06	5.54818e-05
YBX3	P16989	YBOX3_HUMAN	-0.816617	16.1184	6.19359e-06	5.83307e-05
TPP1	O14773	TPP1_HUMAN	-1.56821	16.3625	5.79147e-06	5.51599e-05
YWHAQ	P27348	1433T_HUMAN	-0.667979	17.7722	6.882e-06	6.25056e-05
LIMA1	Q9UHB6	LIMA1_HUMAN	0.716001	15.483	6.41474e-06	5.96066e-05
STRN	O43815	STRN_HUMAN	-0.664677	15.4158	6.48934e-06	5.9865e-05
FSCN1	Q16658	FSCN1_HUMAN	0.862523	19.5232	6.22371e-06	5.83307e-05
CNBP	P62633	CNBP_HUMAN	-1.08171	15.8263	6.4275e-06	5.96066e-05
ATP1B3	P54709	AT1B3_HUMAN	0.770894	15.5431	6.53483e-06	5.99707e-05
PDCD6	O75340	PDCD6_HUMAN	0.696549	15.425	7.22578e-06	6.46285e-05
SPOCK1	Q08629	TICN1_HUMAN	-2.07798	16.1552	6.80257e-06	6.21043e-05
GJA1	P17302	CXA1_HUMAN	1.23239	14.4993	7.12528e-06	6.43833e-05
HDGFL3	Q9Y3E1	HDGR3_HUMAN	-0.725967	14.7236	7.17062e-06	6.44624e-05
ADH5	P11766	ADHX_HUMAN	0.956542	16.2824	7.46991e-06	6.61406e-05
QARS1	P47897	SYQ_HUMAN	0.592843	16.0363	8.05833e-06	7.02294e-05
EPS15	P42566	EPS15_HUMAN	-1.19314	16.0918	7.38223e-06	6.56944e-05
CLEC14A	Q86T13	CLC14_HUMAN	0.830861	17.459	7.54544e-06	6.64754e-05
ADSS2	P30520	PURA2_HUMAN	0.452063	17.8281	7.64434e-06	6.70115e-05
DYNLL2	Q96FJ2	DYL2_HUMAN	1.73404	14.3444	8.09113e-06	7.02294e-05
LBR	Q14739	LBR_HUMAN	0.648421	14.8858	8.92499e-06	7.6631e-05
ABCF1	Q8NE71	ABCF1_HUMAN	-1.76163	14.7653	8.67435e-06	7.49226e-05
TGM2	P21980	TGM2_HUMAN	-0.698337	18.1643	8.95913e-06	7.6631e-05
MEMO1	Q9Y316	MEMO1_HUMAN	0.575831	16.1221	1.0409e-05	8.47084e-05
TAX1BP3	O14907	TX1B3_HUMAN	0.772481	14.8867	9.29097e-06	7.83287e-05
SRGN	P10124	SRGN_HUMAN	-3.27554	16.3999	9.56361e-06	7.94863e-05
SCARB2	Q14108	SCRB2_HUMAN	0.715675	15.1168	9.08318e-06	7.73167e-05
ETF1	P62495	ERF1_HUMAN	-1.25627	15.6389	9.23937e-06	7.82681e-05
NUDT1	P36639	8ODP_HUMAN	0.806757	15.3062	9.48542e-06	7.921e-05
GLG1	Q92896	GSLG1_HUMAN	-1.35128	15.3228	1.04323e-05	8.47084e-05
PDIA5	Q14554	PDIA5_HUMAN	-1.64421	14.9169	1.01261e-05	8.3375e-05
ISOC1	Q96CN7	ISOC1_HUMAN	1.03167	15.2109	9.3766e-06	7.86741e-05
BMP1	P13497	BMP1_HUMAN	-1.09702	15.3033	9.87965e-06	8.17274e-05
COL5A1	P20908	CO5A1_HUMAN	-1.63984	15.8261	1.03516e-05	8.47084e-05
TSG101	Q99816	TS101_HUMAN	1.25641	15.3359	1.04992e-05	8.48609e-05
RCC2	Q9P258	RCC2_HUMAN	0.457267	16.5528	1.10541e-05	8.85335e-05
COPB2	P35606	COPB2_HUMAN	0.713247	16.4221	1.29696e-05	9.93583e-05
NT5E	P21589	5NTD_HUMAN	0.945959	15.7734	1.09636e-05	8.82096e-05
F11R	Q9Y624	JAM1_HUMAN	1.44205	16.594	1.20326e-05	9.47003e-05
PSMB6	P28072	PSB6_HUMAN	-0.880859	17.9163	1.13173e-05	9.02312e-05
CYTL1	Q9NRR1	CYTL1_HUMAN	-0.546692	14.8016	1.18821e-05	9.43077e-05
NT5C	Q8TCD5	NT5C_HUMAN	0.602065	14.2733	1.29336e-05	9.93583e-05
H1-2	P16403	H12_HUMAN	0.951497	17.6174	1.28034e-05	9.93583e-05
ERAP1	Q9NZ08	ERAP1_HUMAN	-0.696266	16.101	1.23323e-05	9.65757e-05
FKBP1A	P62942	FKB1A_HUMAN	0.676898	21.0207	1.42683e-05	0.000107073
EIF2A	Q9BY44	EIF2A_HUMAN	0.648278	16.2576	1.20391e-05	9.47003e-05
RPS27L	Q71UM5	RS27L_HUMAN	0.6302	16.2375	1.41647e-05	0.000107073
STRAP	Q9Y3F4	STRAP_HUMAN	-1.2917	15.5792	1.23927e-05	9.66189e-05
HNRNPL	P14866	HNRPL_HUMAN	0.645791	16.9703	1.296e-05	9.93583e-05
NIT2	Q9NQR4	NIT2_HUMAN	0.898491	15.1852	1.37994e-05	0.000104804
SPTAN1	Q13813	SPTN1_HUMAN	-0.752504	18.2118	1.34771e-05	0.0001028
JPT2	Q9H910	JUPI2_HUMAN	0.819266	16.5054	1.45579e-05	0.000108232
EIF3E	P60228	EIF3E_HUMAN	-0.834909	14.3287	1.42805e-05	0.000107073
RPS19	P39019	RS19_HUMAN	0.637012	15.1706	1.60146e-05	0.000116602
SSBP1	Q04837	SSBP_HUMAN	-1.71544	16.7997	1.4516e-05	0.000108232
STOM	P27105	STOM_HUMAN	1.30348	16.0869	1.48782e-05	0.000110149
TATDN1	Q6P1N9	TATD1_HUMAN	0.939696	15.2329	1.53671e-05	0.000113292
TAGLN2	P37802	TAGL2_HUMAN	0.680457	20.3376	1.55134e-05	0.000113894
CD44	P16070	CD44_HUMAN	0.695486	17.5247	1.59341e-05	0.000116498
NCK2	O43639	NCK2_HUMAN	0.59643	14.1967	1.7173e-05	0.000124522
NUDT14	O95848	NUD14_HUMAN	0.619342	14.8136	1.73012e-05	0.000124937
BASP1	P80723	BASP1_HUMAN	0.818418	18.6668	1.75313e-05	0.000126082
BAX	Q07812	BAX_HUMAN	1.2741	16.3663	1.87004e-05	0.000133943
YWHAG	P61981	1433G_HUMAN	-0.666311	19.0866	1.88618e-05	0.000134553
SF3B5	Q9BWJ5	SF3B5_HUMAN	-0.467571	14.708	2.02834e-05	0.000142066
CD109	Q6YHK3	CD109_HUMAN	0.605687	17.5861	1.91041e-05	0.000135186
VAMP3	Q15836	VAMP3_HUMAN	1.0156	16.7162	1.8988e-05	0.000134907
PTPN12	Q05209	PTN12_HUMAN	0.60723	15.5676	2.07035e-05	0.000143794
FSTL1	Q12841	FSTL1_HUMAN	-1.54104	18.608	2.01592e-05	0.000142066
PEAR1	Q5VY43	PEAR1_HUMAN	0.804931	15.2235	2.03182e-05	0.000142066
SEC14L2	O76054	S14L2_HUMAN	0.700778	15.0555	2.14004e-05	0.000147872
EIF4A1	P60842	IF4A1_HUMAN	-0.916231	17.0089	2.07285e-05	0.000143794
ENG	P17813	EGLN_HUMAN	0.701921	15.9664	2.16994e-05	0.000149353
HMGB3	O15347	HMGB3_HUMAN	-1.38236	15.8264	2.54916e-05	0.000170341
HHIP	Q96QV1	HHIP_HUMAN	-1.167	15.3099	2.29135e-05	0.000157096
PSMA6	P60900	PSA6_HUMAN	-0.684841	18.7856	2.32519e-05	0.000158798
ADM	P35318	ADML_HUMAN	-1.16984	16.728	2.39995e-05	0.000163271
HNRNPH1	P31943	HNRH1_HUMAN	0.637148	16.3249	2.43673e-05	0.000165136
PSMB10	P40306	PSB10_HUMAN	-0.817192	15.5019	2.45542e-05	0.000165765
HMGB2	P26583	HMGB2_HUMAN	-1.65769	16.9635	2.55222e-05	0.000170341
ACTG1	P63261	ACTG_HUMAN	-0.820778	22.0336	2.52818e-05	0.000170025
VCL	P18206	VINC_HUMAN	0.489548	18.4836	2.74833e-05	0.000181369
GORASP2	Q9H8Y8	GORS2_HUMAN	2.45024	16.6915	2.79285e-05	0.000183619
EIF2S3	P41091	IF2G_HUMAN	-1.03789	15.8401	2.73376e-05	0.000181086
CTSD	P07339	CATD_HUMAN	0.643181	17.7677	2.90869e-05	0.000189819
LGALS9	O00182	LEG9_HUMAN	1.68205	14.8544	2.7017e-05	0.000179638
ANXA7	P20073	ANXA7_HUMAN	0.941171	14.239	2.80715e-05	0.000183874
UBR4	Q5T4S7	UBR4_HUMAN	-1.12188	14.5274	3.00348e-05	0.000195281
CMBL	Q96DG6	CMBL_HUMAN	0.656698	15.003	3.31048e-05	0.000212886
AP2B1	P63010	AP2B1_HUMAN	0.664962	17.0831	3.29258e-05	0.00021251
SKP1	P63208	SKP1_HUMAN	-1.19736	15.5007	3.16843e-05	0.000205249
TKFC	Q3LXA3	TKFC_HUMAN	1.00632	15.3127	3.4297e-05	0.000216891
HK1	P19367	HXK1_HUMAN	0.823104	16.6011	3.43432e-05	0.000216891
UCHL3	P15374	UCHL3_HUMAN	-0.9017	16.1614	3.53536e-05	0.000221683
EDN1	P05305	EDN1_HUMAN	-1.24083	16.9409	3.38431e-05	0.000216451
GUK1	Q16774	KGUA_HUMAN	0.659586	15.2689	3.3905e-05	0.000216451
GC	P02774	VTDB_HUMAN	-0.959073	16.3183	3.41148e-05	0.000216891
HCLS1	P14317	HCLS1_HUMAN	0.713482	16.9966	3.46081e-05	0.000217784
ELAVL1	Q15717	ELAV1_HUMAN	0.670977	17.3214	4.10998e-05	0.000248859
TIMP2	P16035	TIMP2_HUMAN	-0.822113	18.4658	3.85384e-05	0.000239946
TNFRSF10C	O14798	TR10C_HUMAN	0.6825	13.9741	3.97668e-05	0.000244997
PLBD2	Q8NHP8	PLBL2_HUMAN	0.690534	17.0461	3.67944e-05	0.0002299
GNS	P15586	GNS_HUMAN	0.557447	19.018	3.99263e-05	0.000245122
DDX3X	O00571	DDX3X_HUMAN	-1.00701	14.552	4.05208e-05	0.000247051
ADRM1	Q16186	ADRM1_HUMAN	-0.924782	15.6123	4.02795e-05	0.000246432
NRP2	O60462	NRP2_HUMAN	-0.946323	15.991	3.9157e-05	0.000242086
RPL9	P32969	RL9_HUMAN	0.92041	15.967	3.90887e-05	0.000242086
ESYT1	Q9BSJ8	ESYT1_HUMAN	0.577492	16.8325	4.21154e-05	0.000253267
EIF3L	Q9Y262	EIF3L_HUMAN	-0.745317	15.2373	4.09452e-05	0.000248777
EPHB2	P29323	EPHB2_HUMAN	1.17038	15.0529	4.29811e-05	0.000257451
USP5	P45974	UBP5_HUMAN	-0.778291	15.5091	4.31034e-05	0.000257451
SRPX	P78539	SRPX_HUMAN	-1.67729	15.6448	4.20206e-05	0.000253267
LGALS1	P09382	LEG1_HUMAN	0.416975	21.1624	4.71063e-05	0.000278452
FHL3	Q13643	FHL3_HUMAN	-0.426869	14.5038	5.03462e-05	0.000290916
GM2A	P17900	SAP3_HUMAN	0.543961	15.6478	5.06874e-05	0.000290916
STIM1	Q13586	STIM1_HUMAN	0.444469	13.9085	5.78386e-05	0.000322505
SEPTIN11	Q9NVA2	SEP11_HUMAN	-0.561102	16.2598	4.75004e-05	0.000278985
PDLIM4	P50479	PDLI4_HUMAN	0.541571	15.3396	5.22273e-05	0.000297814
MMP14	P50281	MMP14_HUMAN	1.02665	16.4221	4.77754e-05	0.000279254
GYG1	P46976	GLYG_HUMAN	0.63648	16.4593	4.87666e-05	0.000283587
UBE2V1	Q13404	UB2V1_HUMAN	1.04283	16.1367	4.72514e-05	0.000278452
PPP1CA	P62136	PP1A_HUMAN	-1.25532	16.5123	4.69558e-05	0.000278452
PGD	P52209	6PGD_HUMAN	0.946865	19.0002	4.67139e-05	0.000278074
TMPO	P42167	LAP2B_HUMAN	0.515982	17.9569	5.70785e-05	0.000319277
MAP2	P11137	MTAP2_HUMAN	0.744018	15.0236	4.78631e-05	0.000279254
RPL12	P30050	RL12_HUMAN	-1.09303	16.8491	5.06388e-05	0.000290916
CYCS	P99999	CYC_HUMAN	0.843963	19.753	5.12216e-05	0.000293028
MSN	P26038	MOES_HUMAN	-0.725829	20.0054	5.03999e-05	0.000290916
S100A13	Q99584	S10AD_HUMAN	0.574263	19.1357	5.54943e-05	0.0003134
MDH1	P40925	MDHC_HUMAN	0.471746	19.3663	5.50434e-05	0.000311854
AHNAK	Q09666	AHNK_HUMAN	0.52322	19.7529	5.92941e-05	0.000329429
ITGB1	P05556	ITB1_HUMAN	0.726118	16.2779	5.6331e-05	0.000317109
DARS1	P14868	SYDC_HUMAN	-0.569107	15.1201	5.50316e-05	0.000311854
CEP170	Q5SW79	CE170_HUMAN	0.746356	15.9623	5.99413e-05	0.000331086
AKR1A1	P14550	AK1A1_HUMAN	0.841861	18.2095	5.66041e-05	0.000317632
ITPRID2	P28290	ITPI2_HUMAN	0.72439	14.798	6.10615e-05	0.00033622
RPL21	P46778	RL21_HUMAN	0.760458	15.0105	5.94543e-05	0.000329429
IGF2BP2	Q9Y6M1	IF2B2_HUMAN	0.62226	14.9883	6.91337e-05	0.000373253
MATR3	P43243	MATR3_HUMAN	-0.985115	17.0065	6.14097e-05	0.000337084
SNAP23	O00161	SNP23_HUMAN	0.784193	15.4812	6.52671e-05	0.000356039
NPC2	P61916	NPC2_HUMAN	0.823646	18.7144	6.67053e-05	0.000361645
SPART	Q8N0X7	SPART_HUMAN	0.753967	15.0125	6.41322e-05	0.000350935
SH3BGRL	O75368	SH3L1_HUMAN	0.569595	18.6427	6.65844e-05	0.000361645
CD63	P08962	CD63_HUMAN	1.89647	15.6795	7.11017e-05	0.000380794
LAMA4	Q16363	LAMA4_HUMAN	-0.594163	18.3097	7.44194e-05	0.000394961
ADISSP	Q9GZN8	ADSSP_HUMAN	0.555588	15.6582	7.73805e-05	0.000408217
SBDS	Q9Y3A5	SBDS_HUMAN	-0.723809	15.6369	7.22612e-05	0.000385755
CAPZA2	P47755	CAZA2_HUMAN	-0.731602	16.8885	6.927e-05	0.000373253
ATP5F1A	P25705	ATPA_HUMAN	1.2824	15.4791	6.9743e-05	0.000374656
SNX2	O60749	SNX2_HUMAN	-0.767988	14.4482	7.2466e-05	0.000385755
MAP4	P27816	MAP4_HUMAN	0.542067	18.3302	8.38041e-05	0.000435584
GPX4	P36969	GPX4_HUMAN	0.566287	15.5883	7.73741e-05	0.000408217
ATP6V1B2	P21281	VATB2_HUMAN	-0.485948	15.3479	8.01044e-05	0.000420071
ANXA1	P04083	ANXA1_HUMAN	0.634716	17.334	8.43558e-05	0.00043588
PITPNA	Q00169	PIPNA_HUMAN	0.850691	16.482	7.86226e-05	0.000413531
UFD1	Q92890	UFD1_HUMAN	1.07917	16.7352	8.26849e-05	0.000431038
LYPLAL1	Q5VWZ2	LYPL1_HUMAN	0.922081	14.5905	8.05449e-05	0.000421128
CLSTN3	Q9BQT9	CSTN3_HUMAN	-1.17936	15.4502	8.42498e-05	0.00043588
TTC38	Q5R3I4	TTC38_HUMAN	0.573397	14.8177	8.95448e-05	0.000457328
MT2A	P02795	MT2_HUMAN	0.469647	20.449	0.000104657	0.000518506
YWHAE	P62258	1433E_HUMAN	-0.870125	20.6074	8.4806e-05	0.000436925
NEU1	Q99519	NEUR1_HUMAN	-0.648642	15.0216	8.94724e-05	0.000457328
ARSA	P15289	ARSA_HUMAN	0.523482	16.9588	8.52927e-05	0.000438151
SORBS2	O94875	SRBS2_HUMAN	0.651061	17.4969	9.20217e-05	0.000468619
USP7	Q93009	UBP7_HUMAN	-2.03609	15.3159	9.33661e-05	0.000473177
RNPEP	Q9H4A4	AMPB_HUMAN	0.431782	17.6455	0.0001052	0.000519223
NUDC	Q9Y266	NUDC_HUMAN	-0.390085	16.7962	9.9131e-05	0.000497632
LCMT1	Q9UIC8	LCMT1_HUMAN	-0.443125	14.3002	0.000103865	0.000516976
METAP2	P50579	MAP2_HUMAN	-0.808141	15.3058	9.34538e-05	0.000473177
SPTBN1	Q01082	SPTB2_HUMAN	-0.364934	17.9911	0.000107414	0.000525356
ISG15	P05161	ISG15_HUMAN	0.61239	15.0146	0.000107589	0.000525356
SERPINB6	P35237	SPB6_HUMAN	0.626909	19.1156	9.66706e-05	0.000488062
FKBP5	Q13451	FKBP5_HUMAN	0.527137	15.7375	9.73002e-05	0.000489837
SH3BGRL2	Q9UJC5	SH3L2_HUMAN	0.469221	16.3562	0.000111832	0.000542756
HSPH1	Q92598	HS105_HUMAN	-0.342253	16.1306	0.000106372	0.000523539
PRRC2C	Q9Y520	PRC2C_HUMAN	0.533271	15.5192	0.000101731	0.000507792
RPS12	P25398	RS12_HUMAN	-0.711019	17.8803	0.000101589	0.000507792
HNRNPH3	P31942	HNRH3_HUMAN	0.695527	16.1421	0.000109132	0.000531191
PSMA2	P25787	PSA2_HUMAN	-0.599158	17.8586	0.000116068	0.000555741
NUTF2	P61970	NTF2_HUMAN	0.84669	17.9709	0.000107635	0.000525356
NIT1	Q86X76	NIT1_HUMAN	0.433532	14.6022	0.000115651	0.000555253
PRPF4B	Q13523	PRP4K_HUMAN	0.47507	14.4173	0.000104761	0.000518506
ZNF207	O43670	ZN207_HUMAN	-0.858047	14.9066	0.000120882	0.000574108
TBL1XR1	Q9BZK7	TBL1R_HUMAN	0.493002	15.6827	0.000118762	0.000567097
CDC42	P60953	CDC42_HUMAN	-0.948174	15.7359	0.000114781	0.000552579
SDCBP	O00560	SDCB1_HUMAN	0.63746	17.393	0.000112124	0.000542756
SNU13	P55769	NH2L1_HUMAN	0.635787	14.6787	0.000114747	0.000552579
BLVRA	P53004	BIEA_HUMAN	0.556218	16.7324	0.000126848	0.000592853
COL6A1	P12109	CO6A1_HUMAN	-1.03303	15.5861	0.00012017	0.000572268
SARS1	P49591	SYSC_HUMAN	-0.437746	14.7762	0.000121702	0.000574903
EIF5	P55010	IF5_HUMAN	-1.6613	15.0083	0.000122886	0.000576282
GART	P22102	PUR2_HUMAN	0.728632	15.785	0.000134624	0.00061773
IST1	P53990	IST1_HUMAN	0.602714	15.1699	0.000121266	0.000574385
MARCKSL1	P49006	MRP_HUMAN	0.521367	16.8366	0.00015432	0.000690997
COL4A1	P02462	CO4A1_HUMAN	-0.834142	17.2691	0.000127901	0.000596193
YWHAB	P31946	1433B_HUMAN	-0.983844	18.1794	0.000129636	0.000601102
MPST	P25325	THTM_HUMAN	-0.708794	15.2699	0.000122604	0.000576282
EPB41L3	Q9Y2J2	E41L3_HUMAN	0.769896	15.452	0.000122975	0.000576282
SCRN1	Q12765	SCRN1_HUMAN	-0.633427	15.9146	0.000143363	0.000652729
MYCT1	Q8N699	MYCT1_HUMAN	0.951409	14.6796	0.000128283	0.000596399
ATP6AP1	Q15904	VAS1_HUMAN	-1.04961	15.3934	0.00013113	0.000606435
MMP1	P03956	MMP1_HUMAN	0.565831	17.6108	0.000131498	0.000606544
PARK7	Q99497	PARK7_HUMAN	0.593871	19.4585	0.00013302	0.000611961
OSTF1	Q92882	OSTF1_HUMAN	-1.99104	16.5329	0.000144016	0.00065401
CCT5	P48643	TCPE_HUMAN	-0.472955	16.5616	0.000149603	0.0006759
MANSC1	Q9H8J5	MANS1_HUMAN	0.919901	15.6319	0.000135443	0.000619874
P02666	P02666	CASB_BOVIN	0.821984	16.7727	0.000155813	0.000695045
RP2	O75695	XRP2_HUMAN	0.934934	14.27	0.000141351	0.000645235
PRPF19	Q9UMS4	PRP19_HUMAN	0.446656	16.0853	0.000154513	0.000690997
EFNB1	P98172	EFNB1_HUMAN	0.922556	16.7082	0.0001493	0.0006759
AP1B1	Q10567	AP1B1_HUMAN	0.908337	16.2288	0.000165145	0.000731944
YWHAZ	P63104	1433Z_HUMAN	-0.397752	20.6118	0.000197048	0.000836621
FTH1	P02794	FRIH_HUMAN	1.56055	15.9967	0.000150081	0.000676323
SERPINC1	P01008	ANT3_HUMAN	0.577402	16.2157	0.000190245	0.000817588
TCEAL3	Q969E4	TCAL3_HUMAN	-0.855541	15.4661	0.000153205	0.000688641
DDX17	Q92841	DDX17_HUMAN	-0.327218	16.2468	0.000167243	0.000734869
SYNCRIP	O60506	HNRPQ_HUMAN	-0.630449	17.9305	0.000167173	0.000734869
MVP	Q14764	MVP_HUMAN	0.967718	17.6135	0.00015962	0.000710228
MBNL1	Q9NR56	MBNL1_HUMAN	0.718977	15.4481	0.000167202	0.000734869
PDS5A	Q29RF7	PDS5A_HUMAN	0.545896	14.8833	0.000169119	0.000741261
PA2G4	Q9UQ80	PA2G4_HUMAN	-0.611784	17.283	0.000165331	0.000731944
RPL38	P63173	RL38_HUMAN	-0.576235	15.4477	0.00018161	0.000784308
TMOD3	Q9NYL9	TMOD3_HUMAN	0.862893	16.6753	0.000169625	0.000741634
IRGQ	Q8WZA9	IRGQ_HUMAN	-0.485611	14.751	0.000193235	0.000824407
PGF	P49763	PLGF_HUMAN	-0.976749	17.6222	0.000193161	0.000824407
EIF2S1	P05198	IF2A_HUMAN	-0.684636	16.4327	0.000177196	0.000770913
SERPINB9	P50453	SPB9_HUMAN	0.528044	18.6997	0.00017337	0.000756131
PHPT1	Q9NRX4	PHP14_HUMAN	0.73967	18.009	0.000178062	0.000772771
ALDH9A1	P49189	AL9A1_HUMAN	0.690138	15.866	0.000190199	0.000817588
NAA50	Q9GZZ1	NAA50_HUMAN	0.469328	14.7619	0.000206463	0.000862057
SNRPD2	P62316	SMD2_HUMAN	-1.22418	15.6312	0.000181488	0.000784308
CNRIP1	Q96F85	CNRP1_HUMAN	0.546642	15.0657	0.000211086	0.000879275
FLOT2	Q14254	FLOT2_HUMAN	0.874174	16.0125	0.000215799	0.000893616
PYGL	P06737	PYGL_HUMAN	0.388106	17.0576	0.000202812	0.000852874
PPIB	P23284	PPIB_HUMAN	-0.655698	18.7298	0.000191372	0.000820433
MAT2B	Q9NZL9	MAT2B_HUMAN	-0.454814	16.4227	0.000205291	0.000861244
PNPO	Q9NVS9	PNPO_HUMAN	-0.592374	15.9067	0.00019832	0.000839999
MIF4GD	A9UHW6	MI4GD_HUMAN	0.74604	14.4524	0.000196182	0.000834959
GLS	O94925	GLSK_HUMAN	0.655613	18.3619	0.000202731	0.000852874
HMOX2	P30519	HMOX2_HUMAN	-0.689574	15.6386	0.000201791	0.000852652
PPIF	P30405	PPIF_HUMAN	0.637731	15.4328	0.000217446	0.000895187
NAPA	P54920	SNAA_HUMAN	-1.65852	15.268	0.000206453	0.000862057
B2M	P61769	B2MG_HUMAN	-0.347366	20.6334	0.000223672	0.000914407
COPB1	P53618	COPB_HUMAN	-0.482372	15.9654	0.000267512	0.00103368
PSME1	Q06323	PSME1_HUMAN	-0.529816	17.1155	0.00021605	0.000893616
IDH1	O75874	IDHC_HUMAN	0.504469	17.3118	0.000212225	0.000881935
CRAT	P43155	CACP_HUMAN	0.511701	14.8363	0.000216988	0.000895187
PLAUR	Q03405	UPAR_HUMAN	0.710256	15.2804	0.000220049	0.00090379
CTSA	P10619	PPGB_HUMAN	0.340801	18.1247	0.000223407	0.000914407
HSP90AB1	P08238	HS90B_HUMAN	-0.691028	18.5992	0.000247524	0.000982292
DDB2	Q92466	DDB2_HUMAN	-0.573316	15.7602	0.00024623	0.000981579
DLST	P36957	ODO2_HUMAN	1.17993	17.3637	0.000263609	0.00102574
TBCA	O75347	TBCA_HUMAN	-0.329869	18.401	0.000265311	0.00102742
PUF60	Q9UHX1	PUF60_HUMAN	-0.617762	15.7696	0.00023466	0.0009527
SIRPA	P78324	SHPS1_HUMAN	0.400509	16.2238	0.000227966	0.000929807
EHD2	Q9NZN4	EHD2_HUMAN	-0.697912	16.4516	0.000237909	0.000963669
RPL35A	P18077	RL35A_HUMAN	0.674769	15.0546	0.000245921	0.000981579
CFI	P05156	CFAI_HUMAN	0.394968	16.4402	0.000244223	0.000980228
COX5B	P10606	COX5B_HUMAN	0.419005	16.279	0.000255326	0.00100421
PRDX3	P30048	PRDX3_HUMAN	0.759212	17.9114	0.0002395	0.000965672
PDLIM7	Q9NR12	PDLI7_HUMAN	0.722476	16.7847	0.000231552	0.000942252
ECI1	P42126	ECI1_HUMAN	0.652942	16.0593	0.000251764	0.000996874
ACO2	Q99798	ACON_HUMAN	0.42788	16.2981	0.000263602	0.00102574
ACYP1	P07311	ACYP1_HUMAN	0.715164	16.4289	0.000239124	0.000965672
ERP44	Q9BS26	ERP44_HUMAN	-0.94802	15.278	0.000260487	0.00102222
ARMT1	Q9H993	ARMT1_HUMAN	0.610441	15.5967	0.000241993	0.000973496
FAHD1	Q6P587	FAHD1_HUMAN	0.992556	17.24	0.000261529	0.00102403
PCBP1	Q15365	PCBP1_HUMAN	0.57074	17.2135	0.000255083	0.00100421
PPM1F	P49593	PPM1F_HUMAN	-1.10774	16.1411	0.000245959	0.000981579
POFUT1	Q9H488	OFUT1_HUMAN	-0.625662	14.8231	0.000277597	0.00105871
API5	Q9BZZ5	API5_HUMAN	-0.674108	15.4117	0.000253846	0.00100286
HSPA5	P11021	BIP_HUMAN	-0.984733	17.7853	0.000247343	0.000982292
LIPA	P38571	LICH_HUMAN	-0.677229	15.2487	0.000282848	0.00107409
DYNC1LI2	O43237	DC1L2_HUMAN	0.560874	15.8362	0.000264281	0.00102574
VAPA	Q9P0L0	VAPA_HUMAN	0.661486	17.914	0.000273762	0.00105091
RNASE1	P07998	RNAS1_HUMAN	-0.402351	16.132	0.00028215	0.00107375
ALCAM	Q13740	CD166_HUMAN	0.775625	17.5159	0.000264295	0.00102574
ADAM10	O14672	ADA10_HUMAN	0.543859	15.8284	0.000275318	0.00105238
LAMB1	P07942	LAMB1_HUMAN	-0.567772	18.3359	0.000271217	0.00104342
RPL26	P61254	RL26_HUMAN	0.679765	15.116	0.000275338	0.00105238
RAB11B	Q15907	RB11B_HUMAN	1.01281	17.2097	0.000269351	0.0010385
MRC2	Q9UBG0	MRC2_HUMAN	-0.492109	15.7498	0.000287084	0.00108317
PDE6D	O43924	PDE6D_HUMAN	0.562426	15.4799	0.000294864	0.00110778
KPNA4	O00629	IMA3_HUMAN	-1.67856	15.0115	0.00028485	0.00107937
KRT7	P08729	K2C7_HUMAN	0.435973	17.4326	0.000285655	0.0010801
PSAT1	Q9Y617	SERC_HUMAN	0.769208	15.8329	0.000291559	0.00109771
GOLM1	Q8NBJ4	GOLM1_HUMAN	-0.98286	16.7982	0.000334663	0.00123881
NSFL1C	Q9UNZ2	NSF1C_HUMAN	0.659472	16.5805	0.000321185	0.00119647
LARS1	Q9P2J5	SYLC_HUMAN	-0.586276	14.6394	0.000343373	0.0012631
HEXA	P06865	HEXA_HUMAN	0.469901	17.6173	0.000302718	0.00113487
CCT6A	P40227	TCPZ_HUMAN	-0.598422	16.6468	0.000304448	0.00113893
ACAT1	P24752	THIL_HUMAN	0.327756	15.5442	0.000361207	0.00132315
KTN1	Q86UP2	KTN1_HUMAN	-0.274396	16.2935	0.000331126	0.00123089
TEK	Q02763	TIE2_HUMAN	0.543887	15.9047	0.00031502	0.00117599
XPO7	Q9UIA9	XPO7_HUMAN	-0.418909	14.6845	0.000338691	0.0012511
PFN1	P07737	PROF1_HUMAN	0.344718	21.8567	0.000436034	0.00152439
TUBB4B	P68371	TBB4B_HUMAN	-1.16872	17.2174	0.000334187	0.00123881
FHL2	Q14192	FHL2_HUMAN	-0.766455	15.6711	0.000339567	0.00125171
TNPO3	Q9Y5L0	TNPO3_HUMAN	0.526964	14.3305	0.000402249	0.00144057
BTF3	P20290	BTF3_HUMAN	0.606133	15.1599	0.000360531	0.00132315
MTDH	Q86UE4	LYRIC_HUMAN	0.987553	16.6946	0.000385272	0.00139108
TAF15	Q92804	RBP56_HUMAN	0.600997	15.3342	0.000366753	0.00133793
GSTM2	P28161	GSTM2_HUMAN	-0.695819	15.4814	0.000361953	0.00132315
PLD3	Q8IV08	PLD3_HUMAN	1.12983	15.9495	0.00037382	0.00135967
FNTA	P49354	FNTA_HUMAN	-0.600681	16.0593	0.000384477	0.00139107
TIGAR	Q9NQ88	TIGAR_HUMAN	0.757507	15.1792	0.000407014	0.00144968
P4HB	P07237	PDIA1_HUMAN	-0.781579	17.9561	0.000391269	0.00140411
PTBP1	P26599	PTBP1_HUMAN	0.542211	18.549	0.000435367	0.00152439
UBE2N	P61088	UBE2N_HUMAN	0.461682	17.3098	0.000421095	0.00148691
SYNPO	Q8N3V7	SYNPO_HUMAN	1.19588	15.2036	0.000411334	0.00145829
SHC1	P29353	SHC1_HUMAN	0.588093	15.2407	0.000374256	0.00135967
CBX1	P83916	CBX1_HUMAN	-1.06623	14.9793	0.000379105	0.00137445
TNKS1BP1	Q9C0C2	TB182_HUMAN	0.3915	15.3797	0.000406637	0.00144968
CAPN1	P07384	CAN1_HUMAN	0.384543	16.7226	0.000387582	0.00139656
GLUD1	P00367	DHE3_HUMAN	0.543803	16.1892	0.00039068	0.00140411
GARS1	P41250	GARS_HUMAN	-0.369907	17.1239	0.000460589	0.00159755
NAPRT	Q6XQN6	PNCB_HUMAN	0.414024	15.7181	0.00048625	0.00166687
SYAP1	Q96A49	SYAP1_HUMAN	0.596549	14.7927	0.000408082	0.00144968
HNRNPA2B1	P22626	ROA2_HUMAN	-0.423656	18.9141	0.000442579	0.00154421
FKBP2	P26885	FKBP2_HUMAN	-0.519212	15.5205	0.000407842	0.00144968
ERAP2	Q6P179	ERAP2_HUMAN	-0.491323	15.1009	0.000474071	0.00163467
OGFR	Q9NZT2	OGFR_HUMAN	0.871058	14.8144	0.00041328	0.00146225
PPWD1	Q96BP3	PPWD1_HUMAN	0.595411	14.7407	0.000427745	0.00150396
FDPS	P14324	FPPS_HUMAN	0.775796	17.8785	0.000428483	0.00150396
GSTP1	P09211	GSTP1_HUMAN	0.661809	20.7145	0.000444656	0.00154533
ETFB	P38117	ETFB_HUMAN	0.744119	14.4531	0.000428279	0.00150396
ITM2B	Q9Y287	ITM2B_HUMAN	-0.732848	15.2075	0.000519229	0.00176618
AIFM1	O95831	AIFM1_HUMAN	0.60059	15.9228	0.000443886	0.00154533
MAN2B1	O00754	MA2B1_HUMAN	0.379661	16.929	0.000472444	0.00163225
TOM1	O60784	TOM1_HUMAN	0.832518	14.4719	0.000534721	0.00180494
CFL2	Q9Y281	COF2_HUMAN	0.430639	18.0357	0.000470365	0.00162826
NPEPL1	Q8NDH3	PEPL1_HUMAN	-0.359639	15.6003	0.000558335	0.0018562
ARHGEF7	Q14155	ARHG7_HUMAN	0.402004	15.7674	0.000485375	0.00166687
RCC1	P18754	RCC1_HUMAN	-0.400767	15.8123	0.000510751	0.0017407
CAPG	P40121	CAPG_HUMAN	0.767589	17.2689	0.00047955	0.00165033
GIMAP4	Q9NUV9	GIMA4_HUMAN	-0.566771	15.1804	0.000501902	0.00171719
RELN	P78509	RELN_HUMAN	-0.572808	15.5044	0.000521028	0.00176888
GLRX3	O76003	GLRX3_HUMAN	-0.555675	15.7759	0.000618034	0.00200548
SNRPE	P62304	RUXE_HUMAN	-1.33268	16.842	0.000502907	0.00171729
IRF2BP2	Q7Z5L9	I2BP2_HUMAN	0.613949	15.0732	0.000530175	0.00179303
TAGLN	Q01995	TAGL_HUMAN	0.916971	14.6768	0.000546497	0.00183769
SRP72	O76094	SRP72_HUMAN	-0.485813	14.4615	0.000561065	0.00186176
PTRHD1	Q6GMV3	PTRD1_HUMAN	0.531882	15.1553	0.000527779	0.00178836
CARD19	Q96LW7	CAR19_HUMAN	0.399254	14.3905	0.00055252	0.00184383
PTPRF	P10586	PTPRF_HUMAN	-0.500285	15.8631	0.000601076	0.00196493
PSMD5	Q16401	PSMD5_HUMAN	0.54418	16.5976	0.000546508	0.00183769
TATDN3	Q17R31	TATD3_HUMAN	-0.587712	13.7109	0.000623304	0.00201886
FAT4	Q6V0I7	FAT4_HUMAN	0.473681	14.6129	0.000549263	0.0018405
TSN	Q15631	TSN_HUMAN	-0.400113	16.5402	0.000549434	0.0018405
SQSTM1	Q13501	SQSTM_HUMAN	0.775454	16.6071	0.000551164	0.00184279
HMGA2	P52926	HMGA2_HUMAN	-1.58152	15.6293	0.000557934	0.0018562
CS	O75390	CISY_HUMAN	0.900425	18.0771	0.00056429	0.00186895
LAP3	P28838	AMPL_HUMAN	-0.372544	17.3643	0.000573724	0.00189663
GNB1	P62873	GBB1_HUMAN	-0.474237	16.6834	0.00059745	0.0019567
UBXN7	O94888	UBXN7_HUMAN	0.502811	15.362	0.000625856	0.00202341
SNTB2	Q13425	SNTB2_HUMAN	-0.699073	14.387	0.000654052	0.00210299
HDGFL2	Q7Z4V5	HDGR2_HUMAN	-0.70131	16.4098	0.000579426	0.00190939
COPS5	Q92905	CSN5_HUMAN	-0.789838	15.3002	0.000579751	0.00190939
PLAA	Q9Y263	PLAP_HUMAN	0.474615	14.5764	0.000607225	0.00198135
DPYSL2	Q16555	DPYL2_HUMAN	-0.363844	18.1512	0.000611822	0.00199145
EIF3D	O15371	EIF3D_HUMAN	-0.651063	14.9937	0.000593705	0.00194806
PCBP2	Q15366	PCBP2_HUMAN	0.455062	16.7697	0.000587671	0.00193186
MYO5A	Q9Y4I1	MYO5A_HUMAN	0.519796	15.0085	0.00061258	0.00199145
XPOT	O43592	XPOT_HUMAN	-0.505566	14.9626	0.000680317	0.00216767
SRSF1	Q07955	SRSF1_HUMAN	0.603858	15.529	0.000672496	0.00215836
C1QBP	Q07021	C1QBP_HUMAN	-0.881292	16.2389	0.000695861	0.00220127
RPS10	P46783	RS10_HUMAN	0.450658	17.2039	0.000637014	0.00205571
ADA	P00813	ADA_HUMAN	0.513731	16.4353	0.000677628	0.00216679
SNCG	O76070	SYUG_HUMAN	0.597032	16.597	0.000754252	0.00235058
MAP2K1	Q02750	MP2K1_HUMAN	0.433484	15.989	0.00065042	0.00209514
NAE1	Q13564	ULA1_HUMAN	-0.582415	15.3226	0.000674617	0.00216123
SHPK	Q9UHJ6	SHPK_HUMAN	0.493408	15.6324	0.000702309	0.00221769
CD93	Q9NPY3	C1QR1_HUMAN	0.864305	15.8704	0.00069453	0.00220101
RUVBL1	Q9Y265	RUVB1_HUMAN	-0.753511	15.4394	0.000710884	0.00223276
IFI16	Q16666	IF16_HUMAN	0.311472	16.5213	0.000792611	0.00243926
ACTN4	O43707	ACTN4_HUMAN	-0.462302	19.2447	0.000682457	0.00217056
PALM	O75781	PALM_HUMAN	0.591166	15.2756	0.000760931	0.00235221
P02769	P02769	ALBU_BOVIN	0.630334	22.1854	0.00072389	0.00226956
EIF3H	O15372	EIF3H_HUMAN	-0.881048	14.6208	0.000678811	0.00216679
FHL1	Q13642	FHL1_HUMAN	0.622069	16.7312	0.000692643	0.00219899
HIBCH	Q6NVY1	HIBCH_HUMAN	0.430839	16.7611	0.000822641	0.00251212
SERPINE1	P05121	PAI1_HUMAN	0.521977	20.6912	0.00073768	0.00230869
PPP2R2A	P63151	2ABA_HUMAN	-0.378679	15.4082	0.000710104	0.00223276
LRSAM1	Q6UWE0	LRSM1_HUMAN	-0.620832	13.6016	0.000791648	0.00243926
PDLIM1	O00151	PDLI1_HUMAN	0.482052	18.7412	0.000710647	0.00223276
NDRG4	Q9ULP0	NDRG4_HUMAN	0.484482	15.7343	0.000843087	0.00255683
ANG	P03950	ANGI_HUMAN	-0.643175	14.2798	0.000757663	0.00235058
DYNLRB1	Q9NP97	DLRB1_HUMAN	0.57775	17.8127	0.000757736	0.00235058
CALR	P27797	CALR_HUMAN	-0.402787	17.8639	0.000875202	0.00263158
HSPB1	P04792	HSPB1_HUMAN	0.855995	19.0754	0.000760061	0.00235221
RNH1	P13489	RINI_HUMAN	0.373654	17.7728	0.000854055	0.00257679
DYSF	O75923	DYSF_HUMAN	0.673364	15.6809	0.000793243	0.00243926
KRT19	P08727	K1C19_HUMAN	-0.413028	16.8036	0.000969265	0.00284781
SH3BGRL3	Q9H299	SH3L3_HUMAN	0.575831	19.8215	0.000754844	0.00235058
COPS7A	Q9UBW8	CSN7A_HUMAN	-0.700493	14.9232	0.000757178	0.00235058
G3BP1	Q13283	G3BP1_HUMAN	-0.32572	16.6192	0.000910488	0.00270796
MCAM	P43121	MUC18_HUMAN	0.506832	19.7578	0.000795589	0.00244221
LASP1	Q14847	LASP1_HUMAN	0.290406	17.579	0.000876985	0.00263245
HNRNPDL	O14979	HNRDL_HUMAN	-0.554723	15.9181	0.000820693	0.00251052
PDLIM3	Q53GG5	PDLI3_HUMAN	0.650098	15.3378	0.000813453	0.0024927
ARPC1A	Q92747	ARC1A_HUMAN	-0.518156	15.9003	0.000835336	0.00254208
H3C1	P68431	H31_HUMAN	-1.63033	19.048	0.00084097	0.00255481
ARHGAP1	Q07960	RHG01_HUMAN	0.498534	15.5988	0.000878616	0.00263286
LYPLA2	O95372	LYPA2_HUMAN	0.364486	15.6187	0.000969743	0.00284781
GPI	P06744	G6PI_HUMAN	0.641889	20.1094	0.000911362	0.00270796
XRCC5	P13010	XRCC5_HUMAN	-0.763769	16.7194	0.000830975	0.00253318
NEGR1	Q7Z3B1	NEGR1_HUMAN	0.544375	15.4783	0.00089195	0.00266828
ACTR3	P61158	ARP3_HUMAN	0.367046	18.0658	0.000974523	0.00285709
SEC22B	O75396	SC22B_HUMAN	-0.350279	16.3597	0.000930446	0.00275075
HPRT1	P00492	HPRT_HUMAN	0.52689	17.1857	0.000851174	0.00257679
NQO1	P15559	NQO1_HUMAN	-0.612387	17.4075	0.000853353	0.00257679
AAMDC	Q9H7C9	AAMDC_HUMAN	0.528046	17.0282	0.000871407	0.00262465
TXNDC12	O95881	TXD12_HUMAN	-1.76146	17.14	0.000899373	0.00268138
PSME2	Q9UL46	PSME2_HUMAN	-1.03514	16.2539	0.000920401	0.00272563
TALDO1	P37837	TALDO_HUMAN	0.432605	20.0259	0.000897943	0.00268138
PTGES3	Q15185	TEBP_HUMAN	-1.60836	15.9013	0.000919878	0.00272563
FAM114A1	Q8IWE2	NXP20_HUMAN	-0.695729	15.8485	0.000977786	0.00285715
MAPK12	P53778	MK12_HUMAN	-0.351598	14.3169	0.000983278	0.00286844
GPS1	Q13098	CSN1_HUMAN	-0.736347	14.9845	0.00101249	0.00294391
PRDX4	Q13162	PRDX4_HUMAN	-0.777465	15.4204	0.00097633	0.00285715
DYNLL1	P63167	DYL1_HUMAN	0.49495	17.0214	0.000962898	0.00284192
VBP1	P61758	PFD3_HUMAN	-0.689931	15.2942	0.000966817	0.00284781
FLNC	Q14315	FLNC_HUMAN	0.379905	18.6127	0.00102569	0.00297736
UBE2V2	Q15819	UB2V2_HUMAN	1.31584	17.3507	0.00104579	0.00302575
SH3GLB1	Q9Y371	SHLB1_HUMAN	0.536058	15.9994	0.0010845	0.00312971
DKK1	O94907	DKK1_HUMAN	-0.440874	13.571	0.00103302	0.00299372
UTRN	P46939	UTRN_HUMAN	-0.583584	16.1093	0.0010119	0.00294391
USP14	P54578	UBP14_HUMAN	0.295169	17.6467	0.00109544	0.00314567
RMDN3	Q96TC7	RMD3_HUMAN	-0.442025	15.4428	0.00109167	0.003143
EDF1	O60869	EDF1_HUMAN	0.334273	16.3219	0.00108527	0.00312971
AKR1B1	P15121	ALDR_HUMAN	0.460266	18.9143	0.00111019	0.00317558
NAGA	P17050	NAGAB_HUMAN	0.464131	16.0336	0.00114356	0.00324994
ALDOA	P04075	ALDOA_HUMAN	-0.237581	20.4365	0.00115574	0.00327396
ANXA2	P07355	ANXA2_HUMAN	0.679647	20.4857	0.00110463	0.00316482
VCP	P55072	TERA_HUMAN	-0.34369	19.0289	0.00113656	0.00324047
PXN	P49023	PAXI_HUMAN	0.322722	15.199	0.00116142	0.00328478
CACYBP	Q9HB71	CYBP_HUMAN	-0.769236	16.8976	0.00109616	0.00314567
PML	P29590	PML_HUMAN	0.458916	16.0239	0.00116857	0.00329971
ACTR2	P61160	ARP2_HUMAN	0.38395	17.6297	0.00115232	0.00326953
EIF4H	Q15056	IF4H_HUMAN	0.361804	16.0209	0.00120568	0.00339905
ZNF185	O15231	ZN185_HUMAN	0.620136	16.2612	0.00112974	0.00322627
COPA	P53621	COPA_HUMAN	-0.725682	16.5168	0.00114207	0.00324994
FKBP4	Q02790	FKBP4_HUMAN	-0.343351	16.4152	0.00123469	0.00346973
CCL14	Q16627	CCL14_HUMAN	-0.485562	17.9324	0.00131193	0.0036461
MARCKS	P29966	MARCS_HUMAN	0.652048	18.4219	0.00124853	0.00349748
UAP1	Q16222	UAP1_HUMAN	0.658454	15.3439	0.0012187	0.00343026
SAFB2	Q14151	SAFB2_HUMAN	0.389008	14.5743	0.00128135	0.00357804
PTPA	Q15257	PTPA_HUMAN	0.759545	17.1414	0.00124366	0.00348937
NOP2	P46087	NOP2_HUMAN	-0.903302	15.2827	0.00141518	0.00389008
CLIP2	Q9UDT6	CLIP2_HUMAN	1.00915	14.967	0.00139947	0.00385293
HSPA8	P11142	HSP7C_HUMAN	-0.439618	19.5192	0.00126804	0.00354649
HSPA1A	P0DMV8	HS71A_HUMAN	-0.496972	17.1033	0.00133101	0.00369106
STC1	P52823	STC1_HUMAN	0.61717	15.7962	0.00129148	0.00360062
SOD2	P04179	SODM_HUMAN	0.597768	17.1085	0.0013323	0.00369106
SERPINB8	P50452	SPB8_HUMAN	-0.477107	16.0197	0.00130023	0.00361928
UFM1	P61960	UFM1_HUMAN	1.28245	17.8124	0.0013429	0.00371458
NIF3L1	Q9GZT8	NIF3L_HUMAN	-0.67268	15.5131	0.00136803	0.00377817
PUDP	Q08623	HDHD1_HUMAN	0.407535	16.4758	0.0014774	0.00401105
ACP5	P13686	PPA5_HUMAN	-0.793958	16.0716	0.00142383	0.00390573
PLPBP	O94903	PLPHP_HUMAN	0.492725	15.9084	0.0013737	0.00378789
H2BC5	P62807	H2B1C_HUMAN	-1.01712	18.3881	0.0014253	0.00390573
HNRNPF	P52597	HNRPF_HUMAN	0.695429	16.6342	0.0014588	0.00397279
GLRX	P35754	GLRX1_HUMAN	0.481757	17.8504	0.00143029	0.00391332
DNAJC9	Q8WXX5	DNJC9_HUMAN	-0.92983	15.4829	0.0014334	0.00391574
SWAP70	Q9UH65	SWP70_HUMAN	-0.487033	16.4683	0.00150262	0.00406699
PSMA4	P25789	PSA4_HUMAN	-0.342444	18.2295	0.0014503	0.00395578
HNRNPM	P52272	HNRPM_HUMAN	0.792366	19.24	0.00148231	0.0040182
PALMD	Q9NP74	PALMD_HUMAN	0.385312	15.4805	0.00154213	0.00414845
RTRAF	Q9Y224	RTRAF_HUMAN	-0.506739	15.3835	0.00167372	0.00444811
INPP1	P49441	INPP_HUMAN	0.485968	16.1284	0.00163009	0.00435185
CTSS	P25774	CATS_HUMAN	0.731346	15.1082	0.00147319	0.0040058
TGFB1	P01137	TGFB1_HUMAN	-0.44544	13.8922	0.00178055	0.00470365
TMSB15A	P0CG34	TB15A_HUMAN	0.792567	15.1868	0.00154501	0.00414986
PSMA1	P25786	PSA1_HUMAN	-0.418683	18.2228	0.0015795	0.00422961
LRRC47	Q8N1G4	LRC47_HUMAN	-0.469318	15.4184	0.00153584	0.00413783
STAM	Q92783	STAM1_HUMAN	0.549252	16.747	0.00155734	0.00417661
RAB1A	P62820	RAB1A_HUMAN	0.885714	16.5432	0.00152009	0.00410796
CCN1	O00622	CCN1_HUMAN	-0.644468	17.7671	0.00182536	0.00476485
ACTN1	P12814	ACTN1_HUMAN	-0.544625	20.4536	0.00153516	0.00413783
SERF2	P84101	SERF2_HUMAN	0.78294	16.1571	0.00161621	0.00432133
NOVA2	Q9UNW9	NOVA2_HUMAN	0.87579	14.0967	0.00174029	0.00460418
EIF2B1	Q14232	EI2BA_HUMAN	0.511204	14.8739	0.00165375	0.00440167
KLC1	Q07866	KLC1_HUMAN	-0.35125	14.5852	0.0017884	0.00471024
RPS3A	P61247	RS3A_HUMAN	0.522881	17.0729	0.00178435	0.00470662
RECQL	P46063	RECQ1_HUMAN	0.358596	14.7888	0.0018124	0.00473807
ASL	P04424	ARLY_HUMAN	0.32932	16.7288	0.00164882	0.00439518
FERMT2	Q96AC1	FERM2_HUMAN	-0.831984	14.9937	0.00172671	0.00457512
PGM3	O95394	AGM1_HUMAN	0.377794	16.1461	0.00172027	0.00456494
UBL4A	P11441	UBL4A_HUMAN	0.605775	14.4311	0.0019631	0.00504961
IGLL5	B9A064	IGLL5_HUMAN	1.46765	15.3471	0.00189653	0.00493254
P3H1	Q32P28	P3H1_HUMAN	-1.24776	15.3885	0.00179172	0.00471196
EIF3B	P55884	EIF3B_HUMAN	-0.301301	16.4784	0.00180304	0.00473465
RTCB	Q9Y3I0	RTCB_HUMAN	-0.605612	15.4789	0.00180659	0.00473693
AP3M1	Q9Y2T2	AP3M1_HUMAN	0.321631	15.6672	0.00232463	0.00584308
DCUN1D1	Q96GG9	DCNL1_HUMAN	0.43786	14.9919	0.00181106	0.00473807
AMPD2	Q01433	AMPD2_HUMAN	-0.526464	14.8546	0.00194716	0.00501592
WDR5	P61964	WDR5_HUMAN	-0.454447	15.8735	0.0018646	0.0048601
DAZAP1	Q96EP5	DAZP1_HUMAN	-0.348354	15.7484	0.00206547	0.0052668
PSMD2	Q13200	PSMD2_HUMAN	-0.598858	16.308	0.00192073	0.00496965
ACY1	Q03154	ACY1_HUMAN	0.43646	15.097	0.001982	0.00509078
TCERG1	O14776	TCRG1_HUMAN	-0.279119	15.0722	0.00194263	0.00501157
AGL	P35573	GDE_HUMAN	-0.542082	16.0055	0.0019992	0.00512751
AARS1	P49588	SYAC_HUMAN	-0.623766	15.7499	0.0019037	0.00494009
PTGR1	Q14914	PTGR1_HUMAN	0.453261	18.2901	0.00191508	0.00496232
CTSC	P53634	CATC_HUMAN	0.661608	17.3575	0.00189799	0.00493254
STK24	Q9Y6E0	STK24_HUMAN	-0.804176	14.9926	0.00203463	0.00519568
ITIH2	P19823	ITIH2_HUMAN	0.92515	16.124	0.00192545	0.00497454
AGFG1	P52594	AGFG1_HUMAN	0.469279	15.7201	0.00200669	0.00513389
DLAT	P10515	ODP2_HUMAN	0.681806	15.0661	0.00217454	0.00552096
TLN1	Q9Y490	TLN1_HUMAN	-0.284756	17.5437	0.00200752	0.00513389
CAD	P27708	PYR1_HUMAN	0.429071	14.0784	0.00229005	0.0057809
PDXK	O00764	PDXK_HUMAN	-0.282344	14.6477	0.00219346	0.00556098
PGM2	Q96G03	PGM2_HUMAN	0.364766	17.5787	0.00216346	0.00550076
RPA1	P27694	RFA1_HUMAN	-0.642206	15.2421	0.00209979	0.00534658
RPL3	P39023	RL3_HUMAN	0.679748	14.4392	0.00229378	0.00578203
FABP4	P15090	FABP4_HUMAN	0.65836	20.9385	0.00233938	0.00586371
EIF3I	Q13347	EIF3I_HUMAN	-0.528301	15.9712	0.00233949	0.00586371
BRK1	Q8WUW1	BRK1_HUMAN	-0.573401	14.7575	0.00220447	0.00558087
PSMC1	P62191	PRS4_HUMAN	-0.698812	14.9416	0.00225195	0.00569288
RPL10A	P62906	RL10A_HUMAN	-0.961411	17.7248	0.00232098	0.00584224
AIMP1	Q12904	AIMP1_HUMAN	0.346227	17.5179	0.00256799	0.00639999
CDC42BPB	Q9Y5S2	MRCKB_HUMAN	0.240847	13.7565	0.00277987	0.00687941
ARG1	P05089	ARGI1_HUMAN	0.842155	15.7085	0.00272396	0.00676003
PSMB7	Q99436	PSB7_HUMAN	-0.490766	17.6116	0.00235273	0.0058885
TUBB	P07437	TBB5_HUMAN	-0.587954	18.1114	0.00245366	0.0061324
BLMH	Q13867	BLMH_HUMAN	-0.585748	18.0977	0.00261049	0.00649673
PNP	P00491	PNPH_HUMAN	0.461261	18.9791	0.00254908	0.00636187
DDAH1	O94760	DDAH1_HUMAN	0.423461	18.2073	0.00281663	0.00696059
PSMF1	Q92530	PSMF1_HUMAN	0.925942	16.2754	0.00271744	0.00675336
LSM2	Q9Y333	LSM2_HUMAN	-0.331153	15.9092	0.00349779	0.00839659
NCK1	P16333	NCK1_HUMAN	0.957368	15.3339	0.00299177	0.00735216
NARS1	O43776	SYNC_HUMAN	0.274523	16.7688	0.00299885	0.00735851
CHORDC1	Q9UHD1	CHRD1_HUMAN	0.556704	15.4645	0.00277878	0.00687941
DUSP3	P51452	DUS3_HUMAN	0.489142	16.1284	0.00297157	0.00731273
PDLIM5	Q96HC4	PDLI5_HUMAN	0.557042	17.544	0.00285793	0.00705276
WFS1	O76024	WFS1_HUMAN	-0.529315	15.9203	0.00300271	0.00735851
EML1	O00423	EMAL1_HUMAN	-0.392329	15.3806	0.00324582	0.00786676
PRNP	P04156	PRIO_HUMAN	0.898484	16.1626	0.00355358	0.00849582
CPQ	Q9Y646	CBPQ_HUMAN	0.509039	15.2346	0.00296729	0.00731241
SKIC8	Q9GZS3	SKI8_HUMAN	0.384074	14.5448	0.00351472	0.00842577
CYFIP1	Q7L576	CYFP1_HUMAN	-1.40612	14.567	0.0031686	0.0077032
HDGF	P51858	HDGF_HUMAN	-0.549164	16.9948	0.00306629	0.00750389
PRCP	P42785	PCP_HUMAN	0.369041	20.138	0.00310012	0.00757482
LY75	O60449	LY75_HUMAN	-0.35571	14.5071	0.00317716	0.00771096
ICAM1	P05362	ICAM1_HUMAN	0.839925	15.1548	0.00316959	0.0077032
CCAR2	Q8N163	CCAR2_HUMAN	-0.323392	15.126	0.00310387	0.00757482
CTTN	Q14247	SRC8_HUMAN	0.229422	16.9486	0.00372286	0.00881678
ANXA4	P09525	ANXA4_HUMAN	0.679999	14.8361	0.00312229	0.00760922
GRPEL1	Q9HAV7	GRPE1_HUMAN	-0.391564	16.2639	0.00333649	0.00807541
AASDHPPT	Q9NRN7	ADPPT_HUMAN	-0.376343	14.3555	0.00340034	0.00820636
TPM4	P67936	TPM4_HUMAN	-0.521742	20.3938	0.00349337	0.00839659
SUPT16H	Q9Y5B9	SP16H_HUMAN	-0.702748	15.9883	0.00340457	0.00820636
PAFAH1B3	Q15102	PA1B3_HUMAN	0.479678	14.7771	0.00356908	0.00849827
SSB	P05455	LA_HUMAN	-0.324168	16.933	0.00426701	0.00984202
HS1BP3	Q53T59	H1BP3_HUMAN	0.707052	15.3325	0.00398794	0.00935652
DDX6	P26196	DDX6_HUMAN	-0.341868	14.5056	0.00339678	0.00820636
PGLS	O95336	6PGL_HUMAN	0.669096	17.9394	0.00349562	0.00839659
RPL30	P62888	RL30_HUMAN	0.664441	14.9635	0.00366464	0.00870228
UGDH	O60701	UGDH_HUMAN	-0.337269	14.7779	0.00356352	0.00849827
GAMT	Q14353	GAMT_HUMAN	0.674927	14.4889	0.00404355	0.00947438
OPTN	Q96CV9	OPTN_HUMAN	0.392469	15.4433	0.00355244	0.00849582
NCL	P19338	NUCL_HUMAN	-0.52398	17.9699	0.00373901	0.00883127
UROD	P06132	DCUP_HUMAN	0.377077	16.6919	0.00356605	0.00849827
MAP7D1	Q3KQU3	MA7D1_HUMAN	0.315445	14.3853	0.00365529	0.0086918
ARRB1	P49407	ARRB1_HUMAN	-0.812641	15.5505	0.00383656	0.00904956
EIF1	P41567	EIF1_HUMAN	0.393947	14.7445	0.00369402	0.00876024
EPS15L1	Q9UBC2	EP15R_HUMAN	0.231026	14.5703	0.00432712	0.0099535
FKBP9	O95302	FKBP9_HUMAN	-0.347999	14.501	0.00372804	0.00881719
NPM1	P06748	NPM_HUMAN	-0.615372	17.1914	0.00427307	0.00984202
ACAT2	Q9BWD1	THIC_HUMAN	0.622514	15.9607	0.00387056	0.00910537
OPA1	O60313	OPA1_HUMAN	-0.363858	15.5495	0.00409075	0.00955954
TMSB10	P63313	TYB10_HUMAN	0.70652	22.1313	0.00422177	0.00978784
RPL13	P26373	RL13_HUMAN	0.5423	14.5708	0.00385595	0.00908314
PSMC6	P62333	PRS10_HUMAN	-0.590609	15.3189	0.0038836	0.00912388
RPL5	P46777	RL5_HUMAN	0.382963	17.0832	0.00444607	0.0101608
SNRPD1	P62314	SMD1_HUMAN	-0.478463	15.5888	0.00413525	0.00962524
CAPZA1	P52907	CAZA1_HUMAN	-0.307782	18.1683	0.00405754	0.00949454
PRKDC	P78527	PRKDC_HUMAN	0.448825	15.3115	0.0043683	0.0100351
GLB1	P16278	BGAL_HUMAN	0.669812	17.7078	0.00411521	0.00960398
TBC1D13	Q9NVG8	TBC13_HUMAN	-0.406887	15.3853	0.00445758	0.0101739
NME1	P15531	NDKA_HUMAN	-0.565349	19.0117	0.00418561	0.00972961
TSNAX	Q99598	TSNAX_HUMAN	-0.512481	16.1981	0.00419113	0.00972961
AFDN	P55196	AFAD_HUMAN	0.505488	15.7517	0.00464932	0.0104758
CBX5	P45973	CBX5_HUMAN	-0.739604	15.2626	0.00413128	0.00962524
EPHB4	P54760	EPHB4_HUMAN	0.612286	15.9806	0.00439149	0.0100622
GLA	P06280	AGAL_HUMAN	-0.518459	16.2449	0.00426397	0.00984202
MDH2	P40926	MDHM_HUMAN	0.816799	19.6955	0.00448771	0.0102294
SLC3A2	P08195	4F2_HUMAN	0.5032	14.7285	0.00425429	0.00984202
LGALS3	P17931	LEG3_HUMAN	0.76851	17.4994	0.00426919	0.00984202
CORO1B	Q9BR76	COR1B_HUMAN	-0.320391	16.458	0.00474747	0.0106426
PRPF8	Q6P2Q9	PRP8_HUMAN	-1.25373	15.6783	0.00443008	0.0101374
STAU1	O95793	STAU1_HUMAN	0.478073	15.5474	0.00511193	0.0113871
PSMB3	P49720	PSB3_HUMAN	-0.49426	17.8999	0.00472826	0.010613
EFNB2	P52799	EFNB2_HUMAN	0.340189	14.7297	0.00461348	0.0104197
DPP4	P27487	DPP4_HUMAN	0.417764	16.3569	0.00451773	0.0102713
ASAH1	Q13510	ASAH1_HUMAN	-0.397636	15.8001	0.00438291	0.0100556
OVCA2	Q8WZ82	OVCA2_HUMAN	0.342107	15.9638	0.00518636	0.0115238
FABP5	Q01469	FABP5_HUMAN	0.236783	21.7034	0.00484945	0.0108573
CASP3	P42574	CASP3_HUMAN	-0.223035	15.1026	0.00487149	0.010879
PSMA5	P28066	PSA5_HUMAN	-0.61765	18.4676	0.00450706	0.0102602
PSMB2	P49721	PSB2_HUMAN	-0.442814	17.9031	0.00519829	0.0115357
ETFA	P13804	ETFA_HUMAN	-0.29157	15.0254	0.00461119	0.0104197
DTD1	Q8TEA8	DTD1_HUMAN	0.397523	15.7031	0.00468439	0.0105414
RIPK1	Q13546	RIPK1_HUMAN	0.698816	14.5001	0.00457132	0.0103797
USP15	Q9Y4E8	UBP15_HUMAN	0.514136	15.2142	0.00458904	0.0104065
GOT1	P17174	AATC_HUMAN	0.45175	17.0518	0.0046182	0.0104197
COPS4	Q9BT78	CSN4_HUMAN	-0.523292	15.5979	0.00461848	0.0104197
SEPTIN7	Q16181	SEPT7_HUMAN	-0.601761	16.095	0.00485651	0.0108593
ITGA5	P08648	ITA5_HUMAN	0.730769	16.2511	0.00471808	0.0106036
MAPK3	P27361	MK03_HUMAN	-0.266391	14.4692	0.0054993	0.012082
TBC1D22A	Q8WUA7	TB22A_HUMAN	0.376261	14.0578	0.00571705	0.0124517
SCARF1	Q14162	SREC_HUMAN	0.340919	15.1739	0.00507405	0.011317
HNRNPD	Q14103	HNRPD_HUMAN	-0.364929	19.0168	0.00515245	0.0114629
PFDN6	O15212	PFD6_HUMAN	-0.79355	15.3448	0.00553738	0.0121354
SNCA	P37840	SYUA_HUMAN	-0.30616	16.5625	0.00522553	0.0115816
DNMBP	Q6XZF7	DNMBP_HUMAN	0.670674	15.2317	0.00523305	0.0115837
CAMK2D	Q13557	KCC2D_HUMAN	0.618909	15.3852	0.00529075	0.0116967
HUWE1	Q7Z6Z7	HUWE1_HUMAN	0.691103	16.9596	0.00561501	0.012275
CNOT3	O75175	CNOT3_HUMAN	0.56616	14.459	0.00533106	0.0117711
MAT2A	P31153	METK2_HUMAN	-0.247818	16.7351	0.0053514	0.0118012
C1QTNF5	Q9BXJ0	C1QT5_HUMAN	-0.889153	18.2855	0.00535821	0.0118015
RPLP0	P05388	RLA0_HUMAN	-0.596302	17.2472	0.00569146	0.0124113
ERP29	P30040	ERP29_HUMAN	-0.566078	16.458	0.00576137	0.0125328
UBE2I	P63279	UBC9_HUMAN	0.778093	18.1088	0.00556147	0.012173
LOX	P28300	LYOX_HUMAN	0.718075	15.3168	0.00548716	0.0120704
PACSIN2	Q9UNF0	PACN2_HUMAN	-0.474005	15.3391	0.0055091	0.0120885
CRYZ	Q08257	QOR_HUMAN	0.28241	16.4884	0.00662268	0.0141616
TUBA1A	Q71U36	TBA1A_HUMAN	-0.528529	18.729	0.00564074	0.012316
GNAI2	P04899	GNAI2_HUMAN	0.408999	15.4941	0.00621401	0.013451
DCTN1	Q14203	DCTN1_HUMAN	0.237907	15.873	0.00623778	0.0134693
TPD52	P55327	TPD52_HUMAN	-0.297399	15.6967	0.00610882	0.0132395
MMP2	P08253	MMP2_HUMAN	-0.35339	17.7336	0.00589396	0.0128054
CNN3	Q15417	CNN3_HUMAN	0.432556	17.0436	0.00623685	0.0134693
PGM1	P36871	PGM1_HUMAN	0.462782	16.2601	0.00712224	0.0151015
PSMD3	O43242	PSMD3_HUMAN	-0.427393	15.2311	0.00600772	0.0130365
VASP	P50552	VASP_HUMAN	0.334201	16.5585	0.00632234	0.0136185
A8MWD9	A8MWD9	RUXGL_HUMAN	-0.535876	15.9531	0.00626223	0.0135056
RPS27A	P62979	RS27A_HUMAN	1.35249	19.5476	0.00639955	0.013768
TP53I3	Q53FA7	QORX_HUMAN	0.313307	17.4062	0.006448	0.0138553
RAB8A	P61006	RAB8A_HUMAN	0.701132	16.4803	0.00646428	0.0138734
FAH	P16930	FAAA_HUMAN	-0.249298	15.6843	0.00729555	0.0153949
FARSB	Q9NSD9	SYFB_HUMAN	-0.428582	14.9174	0.00688299	0.0146648
DHX9	Q08211	DHX9_HUMAN	0.46986	15.6103	0.00655052	0.0140414
GGCT	O75223	GGCT_HUMAN	0.787659	17.0919	0.00691327	0.0147116
ARPC4	P59998	ARPC4_HUMAN	0.534006	18.0411	0.00660448	0.0141399
CUL2	Q13617	CUL2_HUMAN	-0.457446	16.2196	0.00671017	0.0143313
LAMC1	P11047	LAMC1_HUMAN	-0.263089	18.1975	0.00763592	0.0159728
COTL1	Q14019	COTL1_HUMAN	0.382958	18.136	0.00754635	0.0158294
FAF1	Q9UNN5	FAF1_HUMAN	0.854854	15.6365	0.00675333	0.014406
P01834	P01834	IGKC_HUMAN	1.90333	15.9857	0.00716363	0.015171
TXNL4A	P83876	TXN4A_HUMAN	0.902909	14.6965	0.00695928	0.0147916
SLK	Q9H2G2	SLK_HUMAN	-0.273135	14.8215	0.0078273	0.0162638
GBE1	Q04446	GLGB_HUMAN	0.558504	17.9656	0.00729295	0.0153949
CIRBP	Q14011	CIRBP_HUMAN	0.187544	15.7095	0.00705886	0.0149852
ECM1	Q16610	ECM1_HUMAN	-0.407159	14.6987	0.00866176	0.0177879
DDX21	Q9NR30	DDX21_HUMAN	0.328711	15.1112	0.0075346	0.0158235
EML4	Q9HC35	EMAL4_HUMAN	-0.345653	14.4702	0.00734106	0.0154355
ALYREF	Q86V81	THOC4_HUMAN	1.07865	17.9413	0.00717485	0.0151766
PECAM1	P16284	PECA1_HUMAN	0.198036	17.718	0.00851687	0.0175108
AP3B1	O00203	AP3B1_HUMAN	0.243674	15.3545	0.00730815	0.0154031
CMPK1	P30085	KCY_HUMAN	-0.321669	16.0348	0.00731881	0.0154071
GOT2	P00505	AATM_HUMAN	0.257701	18.5685	0.00787566	0.0163288
CSTB	P04080	CYTB_HUMAN	0.648259	18.3348	0.00791401	0.016386
GAA	P10253	LYAG_HUMAN	0.371813	17.5512	0.00759818	0.0159191
CSRP1	P21291	CSRP1_HUMAN	0.374458	18.6717	0.00764194	0.0159728
DDAH2	O95865	DDAH2_HUMAN	0.486502	18.4852	0.0078771	0.0163288
IGFBP4	P22692	IBP4_HUMAN	-0.578914	17.8299	0.00803088	0.0166058
RPL4	P36578	RL4_HUMAN	0.491475	15.3798	0.0076798	0.0160173
LRRC59	Q96AG4	LRC59_HUMAN	0.973793	17.0292	0.00768138	0.0160173
TXNDC17	Q9BRA2	TXD17_HUMAN	0.694138	18.7652	0.00769057	0.0160175
ROBO4	Q8WZ75	ROBO4_HUMAN	-0.434219	16.8855	0.00775583	0.0161343
RAD23B	P54727	RD23B_HUMAN	0.542162	18.7181	0.00803901	0.0166058
RARS1	P54136	SYRC_HUMAN	0.438688	17.0233	0.0089734	0.0183637
TMA7	Q9Y2S6	TMA7_HUMAN	0.64214	16.126	0.00823264	0.0169858
XPO1	O14980	XPO1_HUMAN	0.229357	15.8611	0.0112134	0.0221289
DNAJB4	Q9UDY4	DNJB4_HUMAN	-0.273166	17.9172	0.00934557	0.0189929
LPP	Q93052	LPP_HUMAN	0.414088	15.1987	0.0100476	0.020233
ARHGAP17	Q68EM7	RHG17_HUMAN	0.403662	14.6309	0.00841284	0.0173257
SUPT5H	O00267	SPT5H_HUMAN	0.806708	15.4001	0.00841704	0.0173257
LXN	Q9BS40	LXN_HUMAN	0.594098	15.1776	0.00875848	0.0179656
UBE2K	P61086	UBE2K_HUMAN	0.603504	16.7141	0.00884056	0.0181129
TGOLN2	O43493	TGON2_HUMAN	0.330547	14.707	0.0093114	0.0189673
RAP1GDS1	P52306	GDS1_HUMAN	-0.448195	15.0052	0.00993148	0.0200884
CLTC	Q00610	CLH1_HUMAN	0.394776	17.9689	0.00986394	0.0199773
SUMF1	Q8NBK3	SUMF1_HUMAN	-0.456688	14.3922	0.0106524	0.021402
GRB2	P62993	GRB2_HUMAN	0.381135	15.8994	0.00932667	0.0189764
BPNT1	O95861	BPNT1_HUMAN	0.921545	16.2263	0.00994157	0.0200884
UFC1	Q9Y3C8	UFC1_HUMAN	0.63401	16.7035	0.0091701	0.0187445
SOD1	P00441	SODC_HUMAN	0.44511	20.661	0.0094255	0.0191333
UBE2D3	P61077	UB2D3_HUMAN	0.629131	17.5896	0.00922307	0.0188309
ARHGDIB	P52566	GDIR2_HUMAN	0.363838	18.2695	0.00924363	0.018851
PGAM1	P18669	PGAM1_HUMAN	0.263104	19.9976	0.00945234	0.0191657
MTHFD1	P11586	C1TC_HUMAN	-0.379097	17.9002	0.0120406	0.0234167
FUBP1	Q96AE4	FUBP1_HUMAN	0.667322	16.3605	0.0111326	0.0220649
MAN2A1	Q16706	MA2A1_HUMAN	-0.619054	14.6477	0.0100081	0.0201996
HSPE1	P61604	CH10_HUMAN	0.267981	18.9974	0.0106803	0.0214336
ABHD14B	Q96IU4	ABHEB_HUMAN	0.53971	16.538	0.0100456	0.020233
HNRNPA1	P09651	ROA1_HUMAN	-0.444205	19.8927	0.0109275	0.0218054
SRRM2	Q9UQ35	SRRM2_HUMAN	0.325954	15.2025	0.0108257	0.0216515
Q5VYK3	Q5VYK3	ECM29_HUMAN	-0.555821	14.9249	0.0109406	0.0218069
AKR1C1	Q04828	AK1C1_HUMAN	0.346001	16.1079	0.0110136	0.0219029
TPT1	P13693	TCTP_HUMAN	0.388352	19.0384	0.0119408	0.0232482
PSMD1	Q99460	PSMD1_HUMAN	-0.427867	15.42	0.0107564	0.0215618
AGO2	Q9UKV8	AGO2_HUMAN	0.22864	14.8745	0.0112049	0.0221289
PLOD2	O00469	PLOD2_HUMAN	-0.47832	14.9831	0.0112151	0.0221289
LRRC40	Q9H9A6	LRC40_HUMAN	0.74634	14.5831	0.0110104	0.0219029
GMPR2	Q9P2T1	GMPR2_HUMAN	-0.577349	15.7475	0.0105005	0.0211208
DCTN2	Q13561	DCTN2_HUMAN	-0.322599	16.2656	0.0122701	0.0237843
C11orf54	Q9H0W9	CK054_HUMAN	0.49773	16.6919	0.0112032	0.0221289
SGSH	P51688	SPHM_HUMAN	0.406366	17.4588	0.0108034	0.0216313
HMGA1	P17096	HMGA1_HUMAN	-0.788843	19.6664	0.0109222	0.0218054
AKAP12	Q02952	AKA12_HUMAN	0.261399	17.4819	0.0114548	0.0225255
ANXA5	P08758	ANXA5_HUMAN	0.558369	16.9117	0.0111092	0.0220432
NPEPPS	P55786	PSA_HUMAN	0.279904	18.9007	0.0114999	0.0225644
PPIL3	Q9H2H8	PPIL3_HUMAN	0.552451	15.3422	0.0110958	0.0220415
ADPRS	Q9NX46	ADPRS_HUMAN	0.226903	16.3523	0.0140686	0.0265975
ERH	P84090	ERH_HUMAN	-0.308187	18.1789	0.0122443	0.0237604
TPI1	P60174	TPIS_HUMAN	0.224623	21.5569	0.012126	0.0235568
CRIP2	P52943	CRIP2_HUMAN	0.339298	17.9895	0.0127138	0.0244293
PYGB	P11216	PYGB_HUMAN	0.451502	16.1381	0.0113607	0.0223909
EFEMP1	Q12805	FBLN3_HUMAN	-0.539422	20.8733	0.0114052	0.0224537
PRKCSH	P14314	GLU2B_HUMAN	-0.478103	16.4427	0.0118497	0.0230965
KCTD12	Q96CX2	KCD12_HUMAN	-0.432783	17.7424	0.0114673	0.0225255
GNB2	P62879	GBB2_HUMAN	-0.728808	15.8869	0.01175	0.0229783
SRA1	Q9HD15	SRA1_HUMAN	0.299903	14.8282	0.0123545	0.0239216
ITGA3	P26006	ITA3_HUMAN	0.535884	14.55	0.0115377	0.0226133
RANBP2	P49792	RBP2_HUMAN	0.406431	15.4971	0.0123793	0.0239433
RUVBL2	Q9Y230	RUVB2_HUMAN	-0.414067	15.2871	0.0117231	0.0229512
AK2	P54819	KAD2_HUMAN	0.490357	17.6809	0.011783	0.023011
ACTB	P60709	ACTB_HUMAN	1.09176	21.2931	0.0117928	0.023011
ARFGAP3	Q9NP61	ARFG3_HUMAN	0.677344	16.0788	0.0125737	0.0242414
NHERF2	Q15599	NHRF2_HUMAN	0.327771	14.9758	0.0126026	0.0242421
RAD23A	P54725	RD23A_HUMAN	0.267078	15.7178	0.0128203	0.0245804
PLRG1	O43660	PLRG1_HUMAN	0.240133	14.7568	0.0125998	0.0242421
IMPA1	P29218	IMPA1_HUMAN	0.391565	16.5118	0.0129351	0.024693
ITIH4	Q14624	ITIH4_HUMAN	0.436834	15.0016	0.0129149	0.0246811
SHMT2	P34897	GLYM_HUMAN	-0.554395	15.7301	0.0125747	0.0242414
EFHD2	Q96C19	EFHD2_HUMAN	0.447443	15.5432	0.012483	0.0241173
PRDX5	P30044	PRDX5_HUMAN	0.521365	17.9836	0.0134188	0.0255334
ADSL	P30566	PUR8_HUMAN	-0.588744	15.3293	0.0138348	0.0262399
XPNPEP1	Q9NQW7	XPP1_HUMAN	0.44065	16.5648	0.0142361	0.0267706
ARHGDIA	P52565	GDIR1_HUMAN	-0.236436	19.2859	0.0145573	0.0272873
C11orf68	Q9H3H3	CK068_HUMAN	0.319648	15.3249	0.0127691	0.0245088
SP100	P23497	SP100_HUMAN	-0.620097	15.096	0.0129632	0.0247198
RSU1	Q15404	RSU1_HUMAN	0.401577	16.6195	0.0141118	0.026622
SVIL	O95425	SVIL_HUMAN	0.421435	14.6222	0.0158723	0.0293463
TIAL1	Q01085	TIAR_HUMAN	-0.492495	15.311	0.012854	0.0246183
PAFAH1B1	P43034	LIS1_HUMAN	0.21455	17.0558	0.0130936	0.0249415
MYH10	P35580	MYH10_HUMAN	-0.233038	15.3279	0.0128876	0.0246557
EHD1	Q9H4M9	EHD1_HUMAN	0.408744	16.1477	0.0138991	0.0263335
SNX12	Q9UMY4	SNX12_HUMAN	0.337193	16.3743	0.0141107	0.026622
GSR	P00390	GSHR_HUMAN	0.212017	17.0845	0.0149246	0.0279163
SMARCC2	Q8TAQ2	SMRC2_HUMAN	0.818517	15.7762	0.0141979	0.0267272
UBA3	Q8TBC4	UBA3_HUMAN	-0.550527	14.8823	0.0135454	0.0257465
GAPDH	P04406	G3P_HUMAN	0.183216	22.1375	0.017221	0.0314114
BCAT2	O15382	BCAT2_HUMAN	0.249604	16.2017	0.015445	0.0287068
STX12	Q86Y82	STX12_HUMAN	0.461925	16.3121	0.013739	0.0260862
STAT1	P42224	STAT1_HUMAN	0.22486	14.7872	0.0149753	0.0279519
RPS24	P62847	RS24_HUMAN	0.659622	15.1951	0.0149642	0.0279519
NPC1	O15118	NPC1_HUMAN	0.809038	17.0193	0.0139933	0.0264835
PTK7	Q13308	PTK7_HUMAN	0.927962	15.6063	0.014557	0.0272873
ACLY	P53396	ACLY_HUMAN	-0.618798	16.5066	0.0141488	0.0266634
PIP	P12273	PIP_HUMAN	0.76394	14.9947	0.0170038	0.0311767
RABGGTA	Q92696	PGTA_HUMAN	0.327928	14.5712	0.0145214	0.027278
KRT6A	P02538	K2C6A_HUMAN	0.69698	16.0297	0.0157558	0.0291615
PSPC1	Q8WXF1	PSPC1_HUMAN	0.288452	14.5545	0.0151366	0.0281931
PFAS	O15067	PUR4_HUMAN	0.181519	16.5543	0.0150722	0.0281029
PTPRM	P28827	PTPRM_HUMAN	0.917021	16.2629	0.0157553	0.0291615
EIF4A2	Q14240	IF4A2_HUMAN	-0.427242	15.789	0.0148909	0.0278828
PABPN1	Q86U42	PABP2_HUMAN	-0.691805	16.5346	0.0160682	0.0296774
COPZ1	P61923	COPZ1_HUMAN	-0.664337	15.3204	0.0171527	0.0313843
SNRPD3	P62318	SMD3_HUMAN	-0.67719	16.0013	0.0151618	0.0282102
PDCD6IP	Q8WUM4	PDC6I_HUMAN	0.257633	16.6374	0.0156407	0.0290399
SEC24A	O95486	SC24A_HUMAN	-0.533743	15.0249	0.0189998	0.0336797
CBR3	O75828	CBR3_HUMAN	-0.447797	16.5157	0.0156608	0.0290466
ARPP19	P56211	ARP19_HUMAN	0.490629	15.1235	0.0165079	0.0303621
CAPZB	P47756	CAPZB_HUMAN	-0.233642	17.926	0.0181458	0.0326038
LYVE1	Q9Y5Y7	LYVE1_HUMAN	0.488031	17.0418	0.0161043	0.0297128
RAB1B	Q9H0U4	RAB1B_HUMAN	-0.563948	15.1001	0.0175094	0.0318386
DOCK4	Q8N1I0	DOCK4_HUMAN	0.564498	15.523	0.0176233	0.0319139
CDV3	Q9UKY7	CDV3_HUMAN	0.551037	15.8305	0.0161535	0.0297724
RPL7	P18124	RL7_HUMAN	0.349515	15.6554	0.017195	0.0313965
TP53BP1	Q12888	TP53B_HUMAN	0.629223	16.4198	0.0177727	0.0320943
NRDC	O43847	NRDC_HUMAN	-0.757533	14.9405	0.0162429	0.029906
PSMC3	P17980	PRS6A_HUMAN	-0.270629	15.5639	0.0181007	0.032601
RAP1B	P61224	RAP1B_HUMAN	-0.954115	15.1032	0.0176012	0.0319067
MSRA	Q9UJ68	MSRA_HUMAN	0.323188	14.0648	0.0177776	0.0320943
RANGAP1	P46060	RAGP1_HUMAN	-0.341815	15.5512	0.0165993	0.0304983
CCT7	Q99832	TCPH_HUMAN	-0.244804	16.3278	0.017303	0.0315028
NOP56	O00567	NOP56_HUMAN	0.52237	15.1029	0.0188784	0.0334982
BLVRB	P30043	BLVRB_HUMAN	0.633943	15.5732	0.0168371	0.030903
EIF3F	O00303	EIF3F_HUMAN	-0.336723	15.1077	0.0176012	0.0319067
THRAP3	Q9Y2W1	TR150_HUMAN	0.585141	15.9235	0.017086	0.0312947
ANGPT2	O15123	ANGP2_HUMAN	-0.328457	15.8895	0.0184465	0.0328642
EIF5B	O60841	IF2P_HUMAN	-0.316203	15.4955	0.0182123	0.0326118
PVR	P15151	PVR_HUMAN	-0.785663	15.6223	0.0171714	0.0313859
GASK1B	Q6UWH4	GAK1B_HUMAN	-0.498977	14.9753	0.0173069	0.0315028
P01857	P01857	IGHG1_HUMAN	1.60094	16.5163	0.0183519	0.0327952
PRKACA	P17612	KAPCA_HUMAN	-0.626365	16.5834	0.018319	0.0327697
SGTA	O43765	SGTA_HUMAN	-0.474825	14.7146	0.0187324	0.0333398
SPAG9	O60271	JIP4_HUMAN	0.246881	14.3004	0.0175591	0.031896
PPFIBP1	Q86W92	LIPB1_HUMAN	-0.369232	15.1084	0.0181137	0.032601
DBN1	Q16643	DREB_HUMAN	-0.285763	16.7903	0.0176835	0.0319901
PDGFD	Q9GZP0	PDGFD_HUMAN	-0.432913	16.2842	0.0178809	0.0322478
IARS2	Q9NSE4	SYIM_HUMAN	0.506569	15.5639	0.0188678	0.0334982
NHLRC3	Q5JS37	NHLC3_HUMAN	-0.30197	14.9495	0.0187639	0.0333622
VPS35	Q96QK1	VPS35_HUMAN	-0.480188	15.7343	0.0181523	0.0326038
ITSN1	Q15811	ITSN1_HUMAN	0.547116	14.3718	0.0181764	0.0326089
DDT	P30046	DOPD_HUMAN	0.398735	18.1255	0.019881	0.0350655
THYN1	Q9P016	THYN1_HUMAN	0.296694	15.8755	0.0181921	0.0326089
PITRM1	Q5JRX3	PREP_HUMAN	0.220247	15.895	0.0205765	0.0361762
PLAU	P00749	UROK_HUMAN	0.534987	14.3327	0.0184023	0.0328519
SRRM1	Q8IYB3	SRRM1_HUMAN	0.379041	14.9819	0.0184251	0.0328593
BCLAF1	Q9NYF8	BCLF1_HUMAN	-0.223227	16.4706	0.0197843	0.0349648
BCAR1	P56945	BCAR1_HUMAN	-0.350607	15.0835	0.0191726	0.0339519
DSG1	Q02413	DSG1_HUMAN	0.778681	15.1768	0.0212408	0.0371661
PEF1	Q9UBV8	PEF1_HUMAN	-0.38701	14.8414	0.0193273	0.0341915
RPS17	P08708	RS17_HUMAN	0.242694	15.0859	0.0205724	0.0361762
ACOT1	Q86TX2	ACOT1_HUMAN	0.291637	14.7258	0.0213074	0.0372457
LAMTOR5	O43504	LTOR5_HUMAN	0.446239	15.5303	0.0198183	0.0349898
PFKL	P17858	PFKAL_HUMAN	-0.449464	14.4497	0.0207146	0.0363176
CCT4	P50991	TCPD_HUMAN	-0.316154	17.0341	0.0203575	0.03587
RALA	P11233	RALA_HUMAN	0.346089	15.9217	0.0226685	0.0394683
MYH9	P35579	MYH9_HUMAN	0.347893	19.5231	0.0205929	0.0361762
RPS21	P63220	RS21_HUMAN	0.344793	17.4191	0.0208062	0.0364418
DCD	P81605	DCD_HUMAN	0.854899	17.4837	0.0206622	0.0362618
EML2	O95834	EMAL2_HUMAN	0.182135	14.508	0.0241317	0.0415235
HNRNPK	P61978	HNRPK_HUMAN	0.332962	18.2557	0.0240019	0.041381
PRMT1	Q99873	ANM1_HUMAN	-0.30102	16.877	0.0216007	0.037721
LEMD2	Q8NC56	LEMD2_HUMAN	0.51857	15.6905	0.0217315	0.0379118
FARSA	Q9Y285	SYFA_HUMAN	0.266137	15.3198	0.0239816	0.041381
GALNS	P34059	GALNS_HUMAN	0.380152	15.8548	0.0231022	0.0401441
AP2A2	O94973	AP2A2_HUMAN	0.267498	16.0275	0.022524	0.0392554
MIX23	Q4VC31	MIX23_HUMAN	0.413549	15.9873	0.0257412	0.0438646
RBBP6	Q7Z6E9	RBBP6_HUMAN	0.303735	14.686	0.0232388	0.0403417
DECR1	Q16698	DECR_HUMAN	-0.423213	14.6683	0.0254315	0.043463
YLPM1	P49750	YLPM1_HUMAN	0.605444	14.2178	0.022788	0.0396371
MPI	P34949	MPI_HUMAN	0.215321	15.7411	0.0239432	0.0413607
PITPNB	P48739	PIPNB_HUMAN	0.529156	16.3134	0.0237902	0.0412177
EIF3J	O75822	EIF3J_HUMAN	-0.412317	15.4654	0.0236864	0.0410783
BPHL	Q86WA6	BPHL_HUMAN	0.357239	15.2277	0.0243434	0.0418061
ACOT7	O00154	BACH_HUMAN	-0.334539	15.905	0.0238994	0.0413607
PSMD4	P55036	PSMD4_HUMAN	-0.286913	15.8613	0.0239242	0.0413607
ATP6V1F	Q16864	VATF_HUMAN	-0.72828	14.0172	0.0240686	0.0414554
HMBS	P08397	HEM3_HUMAN	0.326987	14.4008	0.0247151	0.0424032
NAXE	Q8NCW5	NNRE_HUMAN	0.426865	17.195	0.0253366	0.0433428
CLIC4	Q9Y696	CLIC4_HUMAN	0.375763	18.1307	0.0242454	0.0416785
HNRNPAB	Q99729	ROAA_HUMAN	-0.384814	16.9949	0.0266817	0.0453794
MINPP1	Q9UNW1	MINP1_HUMAN	-0.561711	14.9089	0.024744	0.0424115
HYI	Q5T013	HYI_HUMAN	0.471667	16.2684	0.0249749	0.0427655
NQO2	P16083	NQO2_HUMAN	0.216109	15.9718	0.0266452	0.0453612
CLINT1	Q14677	EPN4_HUMAN	0.202378	14.4564	0.0254626	0.0434739
RPL11	P62913	RL11_HUMAN	0.454213	15.9231	0.0256687	0.0437833
STX7	O15400	STX7_HUMAN	1.0437	16.6193	0.0274942	0.0466713
DPYSL3	Q14195	DPYL3_HUMAN	-0.285741	16.6563	0.0286083	0.0482371
NAGLU	P54802	ANAG_HUMAN	0.484663	16.2277	0.0269442	0.0457817
RPS4X	P62701	RS4X_HUMAN	-0.49596	15.241	0.0275442	0.0467111
NAA15	Q9BXJ9	NAA15_HUMAN	-0.362211	15.1887	0.0283489	0.0479374
FAHD2A	Q96GK7	FAH2A_HUMAN	-0.403571	15.0304	0.0332075	0.0551476
CAB39	Q9Y376	CAB39_HUMAN	0.368455	16.0133	0.0278506	0.0471853
IGF2R	P11717	MPRI_HUMAN	0.28414	16.3147	0.0307853	0.05171
COX6B1	P14854	CX6B1_HUMAN	0.432451	16.6775	0.0290166	0.0488788
RBBP9	O75884	RBBP9_HUMAN	0.378046	15.944	0.0282846	0.0478747
ACTL6A	O96019	ACL6A_HUMAN	-0.493855	15.5309	0.028379	0.0479422
PPIE	Q9UNP9	PPIE_HUMAN	-0.413955	14.9513	0.0284855	0.0480761
CLASP1	Q7Z460	CLAP1_HUMAN	-0.251283	14.2243	0.0311592	0.0522881
NUDT3	O95989	NUDT3_HUMAN	0.24356	15.6103	0.0361857	0.0595323
NCOA7	Q8NI08	NCOA7_HUMAN	-0.266751	14.2261	0.0340755	0.0564826
MMP10	P09238	MMP10_HUMAN	0.328513	16.4782	0.0313938	0.0525817
NUDT2	P50583	AP4A_HUMAN	-0.521152	15.6517	0.0297335	0.0500385
EEF1A1	P68104	EF1A1_HUMAN	-0.287034	18.8562	0.0321917	0.0537139
NANS	Q9NR45	SIAS_HUMAN	-0.375048	16.3878	0.0302434	0.0508481
PPA1	Q15181	IPYR_HUMAN	-0.237726	16.5309	0.0322864	0.05377
CAST	P20810	ICAL_HUMAN	0.218964	17.75	0.0314741	0.0526661
CLIC1	O00299	CLIC1_HUMAN	0.232453	18.5565	0.0325956	0.0542336
TCOF1	Q13428	TCOF_HUMAN	0.294853	15.588	0.0319756	0.0534545
RPL29	P47914	RL29_HUMAN	0.526564	16.2693	0.0328518	0.0546084
PIN4	Q9Y237	PIN4_HUMAN	0.268003	16.2687	0.0312427	0.0523783
PAK2	Q13177	PAK2_HUMAN	0.46599	16.1687	0.0322578	0.05377
CRYZL1	O95825	QORL1_HUMAN	-0.537257	15.3332	0.0321164	0.0536389
MAN2C1	Q9NTJ4	MA2C1_HUMAN	-0.281162	15.0733	0.0342988	0.0567994
NOTCH1	P46531	NOTC1_HUMAN	0.181063	14.0643	0.0402075	0.065076
VPS29	Q9UBQ0	VPS29_HUMAN	0.45956	16.1593	0.0335905	0.0557312
GRHPR	Q9UBQ7	GRHPR_HUMAN	-0.419012	16.6133	0.0355446	0.0586129
VAPB	O95292	VAPB_HUMAN	0.389723	16.2601	0.0355603	0.0586129
CCT2	P78371	TCPB_HUMAN	-0.718604	16.9335	0.0348821	0.0576569
PCNA	P12004	PCNA_HUMAN	-0.511245	15.9977	0.0353656	0.0584013
PLCG1	P19174	PLCG1_HUMAN	-0.199125	17.7627	0.0403413	0.0652123
PFDN5	Q99471	PFD5_HUMAN	-0.65536	17.2781	0.0345343	0.0571357
ENO1	P06733	ENOA_HUMAN	-0.181706	21.979	0.0413175	0.0665941
USO1	O60763	USO1_HUMAN	0.277522	15.5282	0.0415406	0.0665941
A2M	P01023	A2MG_HUMAN	0.767372	17.9164	0.038392	0.062752
ABRACL	Q9P1F3	ABRAL_HUMAN	0.721826	17.8002	0.035885	0.0590929
EIF3M	Q7L2H7	EIF3M_HUMAN	-0.426496	15.1055	0.0362649	0.059607
RPL6	Q02878	RL6_HUMAN	0.309169	15.6646	0.0378231	0.0619947
PTPN23	Q9H3S7	PTN23_HUMAN	-0.385787	15.9884	0.0400539	0.0649263
EEF1G	P26641	EF1G_HUMAN	0.502846	18.1974	0.0368442	0.0605028
WASHC2A	Q641Q2	WAC2A_HUMAN	-0.499495	15.3265	0.0391137	0.0636366
BIN1	O00499	BIN1_HUMAN	0.369505	15.2063	0.0369639	0.0606428
MAN2B2	Q9Y2E5	MA2B2_HUMAN	0.366821	15.3476	0.0415427	0.0665941
PABPC4	Q13310	PABP4_HUMAN	-0.411424	16.0147	0.0386126	0.0630541
RPS8	P62241	RS8_HUMAN	0.578184	15.8775	0.0399627	0.0648382
PTPRK	Q15262	PTPRK_HUMAN	0.168213	16.5418	0.0380448	0.0623001
CSE1L	P55060	XPO2_HUMAN	0.31998	16.065	0.0388358	0.0633565
GNG12	Q9UBI6	GBG12_HUMAN	-0.824245	16.2817	0.0382563	0.0625884
NECTIN2	Q92692	NECT2_HUMAN	0.32227	15.8938	0.0413888	0.0665941
CTNNB1	P35222	CTNB1_HUMAN	0.207649	15.0505	0.0402201	0.065076
PSMB5	P28074	PSB5_HUMAN	-0.209178	18.4784	0.0388697	0.0633565
UBXN4	Q92575	UBXN4_HUMAN	-0.875968	15.4635	0.0391878	0.0636983
HEBP2	Q9Y5Z4	HEBP2_HUMAN	0.899148	17.6513	0.0389914	0.0634962
DPP9	Q86TI2	DPP9_HUMAN	0.256075	15.5601	0.0429192	0.0686863
PAM	P19021	AMD_HUMAN	-0.238505	15.1416	0.0396291	0.0643561
ILF3	Q12906	ILF3_HUMAN	-0.196664	18.6274	0.0414115	0.0665941
TRIOBP	Q9H2D6	TARA_HUMAN	0.369851	15.7104	0.0414696	0.0665941
CCDC25	Q86WR0	CCD25_HUMAN	0.235218	16.0486	0.0415741	0.0665941
CALD1	Q05682	CALD1_HUMAN	0.133779	17.9901	0.0429934	0.0687426
ADI1	Q9BV57	MTND_HUMAN	0.322139	16.6663	0.04115	0.0664585
BOLA2	Q9H3K6	BOLA2_HUMAN	-0.186812	16.6664	0.0413446	0.0665941
GCLC	P48506	GSH1_HUMAN	-0.155572	14.4677	0.0450686	0.0717656
PPP2R1A	P30153	2AAA_HUMAN	-0.375667	17.3863	0.0415596	0.0665941
LDHA	P00338	LDHA_HUMAN	0.283211	20.3414	0.0450016	0.0717582
RACK1	P63244	RACK1_HUMAN	0.36403	17.9783	0.0445516	0.071105
AKR1C3	P42330	AK1C3_HUMAN	0.253132	18.0488	0.0488712	0.0771605
SF3B1	O75533	SF3B1_HUMAN	0.181468	16.0167	0.0439863	0.0702664
FAM3C	Q92520	FAM3C_HUMAN	0.279529	15.9697	0.046147	0.0732532
PLEC	Q15149	PLEC_HUMAN	0.126469	18.3302	0.0511556	0.0802637
KIF5B	P33176	KINH_HUMAN	-0.512471	15.7711	0.0453685	0.0721475
RANBP3	Q9H6Z4	RANB3_HUMAN	-0.254512	14.5865	0.0500994	0.0789581
TIMM8A	O60220	TIM8A_HUMAN	-0.299896	16.0443	0.0450877	0.0717656
TUFM	P49411	EFTU_HUMAN	0.233896	14.989	0.045922	0.0729618
PARP1	P09874	PARP1_HUMAN	0.114468	16.6152	0.047404	0.0749111
PPP1R9B	Q96SB3	NEB2_HUMAN	0.223401	13.8182	0.0467228	0.0741005
LRRFIP2	Q9Y608	LRRF2_HUMAN	0.330975	15.0295	0.047092	0.0745518
RPL10	P27635	RL10_HUMAN	0.424368	14.2372	0.0470377	0.0745328
NAGK	Q9UJ70	NAGK_HUMAN	-0.28842	16.2059	0.050093	0.0789581
APEH	P13798	ACPH_HUMAN	0.23408	16.4392	0.0473837	0.0749111
GDI1	P31150	GDIA_HUMAN	0.240941	17.3738	0.0553293	0.0858945
ESD	P10768	ESTD_HUMAN	0.344902	17.2637	0.0518437	0.0811267
PRDX2	P32119	PRDX2_HUMAN	-0.51814	17.0206	0.0504097	0.0793761
HBS1L	Q9Y450	HBS1L_HUMAN	0.283779	16.6557	0.0506165	0.0796306
GGT5	P36269	GGT5_HUMAN	-0.231948	14.863	0.0649375	0.0977113
G6PD	P11413	G6PD_HUMAN	-0.258145	16.9659	0.0509311	0.0799827
AKR1C2	P52895	AK1C2_HUMAN	0.318956	15.0289	0.0508012	0.0798499
TF	P02787	TRFE_HUMAN	0.484886	15.4989	0.0616123	0.0934259
SF3B3	Q15393	SF3B3_HUMAN	-0.173971	15.592	0.0516364	0.0809461
TWF1	Q12792	TWF1_HUMAN	0.177017	16.0808	0.0517281	0.0810177
CLIP1	P30622	CLIP1_HUMAN	-0.293606	14.9932	0.0570055	0.0879542
ROCK2	O75116	ROCK2_HUMAN	0.243214	15.6533	0.0569546	0.0879527
ALDOC	P09972	ALDOC_HUMAN	0.514658	18.0219	0.0587823	0.0901431
SF1	Q15637	SF01_HUMAN	-0.521012	16.2598	0.0526951	0.0823857
CSF1	P09603	CSF1_HUMAN	-0.440015	16.9374	0.0579328	0.0892286
SF3A3	Q12874	SF3A3_HUMAN	-0.527916	15.1654	0.0543053	0.084603
CDH5	P33151	CADH5_HUMAN	0.321117	19.5581	0.0596392	0.091219
RBM12	Q9NTZ6	RBM12_HUMAN	0.343291	14.9477	0.0536162	0.0836648
RPLP2	P05387	RLA2_HUMAN	-0.426319	17.9771	0.0535582	0.083661
TRIM25	Q14258	TRI25_HUMAN	-0.17035	15.2522	0.0536556	0.0836648
PSMC5	P62195	PRS8_HUMAN	-0.393433	15.1386	0.0552047	0.0858523
GOSR2	O14653	GOSR2_HUMAN	0.589639	16.3577	0.0601898	0.091822
CAPNS1	P04632	CPNS1_HUMAN	-0.27012	16.0475	0.0545072	0.0848425
PEBP1	P30086	PEBP1_HUMAN	0.188633	19.6849	0.0613693	0.0931375
CLN5	O75503	CLN5_HUMAN	0.159501	15.2095	0.0555194	0.0860379
H2AC20	Q16777	H2A2C_HUMAN	-0.693799	18.1429	0.0580865	0.0893873
SDHA	P31040	SDHA_HUMAN	-0.30281	16.0067	0.0586777	0.090061
LTF	P02788	TRFL_HUMAN	0.89861	18.2592	0.0607194	0.0923899
CXCL1	P09341	GROA_HUMAN	-0.313208	16.4575	0.0582652	0.089574
DPP3	Q9NY33	DPP3_HUMAN	0.229738	17.4641	0.0552962	0.0858945
PSMD13	Q9UNM6	PSD13_HUMAN	-0.319469	15.5028	0.0555091	0.0860379
RAN	P62826	RAN_HUMAN	0.250954	17.9487	0.0558102	0.0864126
ZC3H4	Q9UPT8	ZC3H4_HUMAN	0.37199	15.8842	0.0601547	0.091822
PPP1R7	Q15435	PP1R7_HUMAN	-0.839793	15.5874	0.0560577	0.0867197
BAG3	O95817	BAG3_HUMAN	0.418031	15.9214	0.0565251	0.087366
RPS25	P62851	RS25_HUMAN	0.249593	17.3127	0.0574482	0.0885597
EIF3A	Q14152	EIF3A_HUMAN	-0.253451	16.5223	0.0638389	0.0962447
KRT18	P05783	K1C18_HUMAN	0.388234	15.3637	0.0622427	0.0942196
SARNP	P82979	SARNP_HUMAN	-0.154682	15.5811	0.062979	0.0951707
APLP2	Q06481	APLP2_HUMAN	-0.625346	15.3814	0.0607945	0.0924245
HNRNPLL	Q8WVV9	HNRLL_HUMAN	0.250233	17.018	0.0583095	0.089574
S100A16	Q96FQ6	S10AG_HUMAN	-0.221316	17.3735	0.0592265	0.0907454
C4A	P0C0L4	CO4A_HUMAN	-0.168351	14.5678	0.0780893	0.115237
SEPHS1	P49903	SPS1_HUMAN	-0.571071	16.1111	0.0595514	0.0911638
FNBP1L	Q5T0N5	FBP1L_HUMAN	-0.191314	15.3658	0.0598178	0.0914129
TTYH3	Q9C0H2	TTYH3_HUMAN	-0.197425	15.7503	0.0826098	0.120718
ABI3BP	Q7Z7G0	TARSH_HUMAN	-0.58269	14.7986	0.0603523	0.0919903
JAG1	P78504	JAG1_HUMAN	-0.192615	15.1327	0.0606609	0.0923808
TPD52L2	O43399	TPD54_HUMAN	0.529193	17.0666	0.0638536	0.0962447
TRIP10	Q15642	CIP4_HUMAN	-0.190981	15.3664	0.0720715	0.107346
SH3PXD2B	A1X283	SPD2B_HUMAN	0.209642	14.7397	0.0608653	0.0924523
CBL	P22681	CBL_HUMAN	-0.495515	16.2602	0.0691106	0.10346
ST13	P50502	F10A1_HUMAN	-0.483078	17.1307	0.0668816	0.100457
EIF6	P56537	IF6_HUMAN	-0.241854	17.1117	0.0762084	0.112556
H1-5	P16401	H15_HUMAN	0.712689	18.4639	0.06263	0.0947245
PSMA7	O14818	PSA7_HUMAN	-0.314023	17.9923	0.0620591	0.0940224
DNM1L	O00429	DNM1L_HUMAN	0.309105	15.4903	0.0681755	0.102234
MTAP	Q13126	MTAP_HUMAN	-0.361228	16.6131	0.0634915	0.095863
AGA	P20933	ASPG_HUMAN	0.852646	14.4159	0.0640991	0.0965321
AK3	Q9UIJ7	KAD3_HUMAN	0.293702	15.9953	0.0700222	0.104699
PRDX1	Q06830	PRDX1_HUMAN	-0.199452	19.9575	0.0711312	0.106214
CD2AP	Q9Y5K6	CD2AP_HUMAN	0.38927	15.3326	0.0719145	0.107214
TSPAN9	O75954	TSN9_HUMAN	0.494189	15.1604	0.0669335	0.100457
MET	P08581	MET_HUMAN	-0.318729	15.3821	0.0700568	0.104699
RPS26	P62854	RS26_HUMAN	-0.812039	15.0704	0.0666012	0.100129
DFFA	O00273	DFFA_HUMAN	-0.40349	15.5581	0.073943	0.10967
RPS9	P46781	RS9_HUMAN	-0.285609	15.5982	0.0687773	0.103049
RPL7A	P62424	RL7A_HUMAN	0.392413	15.1177	0.0723457	0.107663
DYNC1I2	Q13409	DC1I2_HUMAN	0.22465	18.1181	0.0737639	0.10956
MACF1	Q9UPN3	MACF1_HUMAN	-0.172754	15.9536	0.0719219	0.107214
TFF3	Q07654	TFF3_HUMAN	0.181077	16.4277	0.08479	0.123244
S100A6	P06703	S10A6_HUMAN	0.297407	15.6402	0.0755322	0.111838
APEX1	P27695	APEX1_HUMAN	0.271041	18.1985	0.0828114	0.12089
CARM1	Q86X55	CARM1_HUMAN	-0.288618	14.8755	0.0729551	0.108478
JPT1	Q9UK76	JUPI1_HUMAN	0.225074	16.8681	0.0826255	0.120718
MMRN2	Q9H8L6	MMRN2_HUMAN	0.332744	16.2059	0.0748489	0.11092
ENAH	Q8N8S7	ENAH_HUMAN	0.228504	18.8107	0.0822436	0.12036
MACROH2A1	O75367	H2AY_HUMAN	-0.262679	15.0157	0.0738067	0.10956
PRDX6	P30041	PRDX6_HUMAN	0.469274	18.466	0.0758919	0.112182
RBBP4	Q09028	RBBP4_HUMAN	-0.542717	17.7141	0.0800477	0.117831
ADD1	P35611	ADDA_HUMAN	-0.435786	14.6984	0.075661	0.111935
HMGN2	P05204	HMGN2_HUMAN	0.273584	18.0805	0.0796326	0.117416
DLG1	Q12959	DLG1_HUMAN	0.116678	14.1965	0.0848437	0.123244
BUB3	O43684	BUB3_HUMAN	0.368377	14.7497	0.0852023	0.123561
AXL	P30530	UFO_HUMAN	-0.23085	16.5513	0.0817033	0.119868
ADIRF	Q15847	ADIRF_HUMAN	0.141811	15.2658	0.0820545	0.120183
PSMG3	Q9BT73	PSMG3_HUMAN	-0.156969	14.8293	0.101498	0.143646
PPP1R14B	Q96C90	PP14B_HUMAN	-0.71591	14.7707	0.0806518	0.118621
LAMTOR3	Q9UHA4	LTOR3_HUMAN	-0.205874	15.6753	0.0817913	0.119897
SEPTIN9	Q9UHD8	SEPT9_HUMAN	0.200816	15.6727	0.0797755	0.117529
CLTA	P09496	CLCA_HUMAN	-0.445949	16.0042	0.0816949	0.119868
PPP4C	P60510	PP4C_HUMAN	0.423547	14.9678	0.0834871	0.121574
PSMD7	P51665	PSMD7_HUMAN	-0.831255	15.4184	0.0813511	0.11955
PRKAR2A	P13861	KAP2_HUMAN	-0.330117	16.4745	0.0849567	0.123306
TUBA4A	P68366	TBA4A_HUMAN	-0.846414	17.0587	0.085491	0.123878
ITGAV	P06756	ITAV_HUMAN	0.211386	15.4957	0.0829053	0.120927
SH3KBP1	Q96B97	SH3K1_HUMAN	0.146911	15.0462	0.0829987	0.120963
PSMD6	Q15008	PSMD6_HUMAN	-0.460179	15.6758	0.0860311	0.124455
MTPN	P58546	MTPN_HUMAN	-0.35545	19.2948	0.0847002	0.123238
HSPD1	P10809	CH60_HUMAN	0.444549	16.9108	0.0863613	0.124831
CYRIA	Q9H0Q0	CYRIA_HUMAN	-0.181965	14.6013	0.102283	0.144641
RBMX	P38159	RBMX_HUMAN	0.204586	18.0165	0.0937355	0.134278
RPS29	P62273	RS29_HUMAN	0.197088	14.6679	0.0914584	0.131444
KPNA1	P52294	IMA5_HUMAN	0.204415	14.9644	0.0891431	0.128641
ACTA1	P68133	ACTS_HUMAN	-0.5946	18.3676	0.0856814	0.124051
CDC5L	Q99459	CDC5L_HUMAN	0.642164	14.9196	0.0911639	0.131127
APIP	Q96GX9	MTNB_HUMAN	-0.136799	15.3755	0.0991173	0.140956
HNRNPA3	P51991	ROA3_HUMAN	-0.159764	17.2212	0.0944484	0.135052
UBE2L3	P68036	UB2L3_HUMAN	0.279341	18.2912	0.0876006	0.126518
ITGA2	P17301	ITA2_HUMAN	0.373437	16.2612	0.0894776	0.129018
SBSN	Q6UWP8	SBSN_HUMAN	0.72715	14.6197	0.0934924	0.134039
ACTR1A	P61163	ACTZ_HUMAN	-0.468248	16.0523	0.0906345	0.130579
RPS14	P62263	RS14_HUMAN	0.492762	14.4832	0.0960156	0.137098
ARIH1	Q9Y4X5	ARI1_HUMAN	-0.222915	15.7084	0.104672	0.147546
PCMT1	P22061	PIMT_HUMAN	0.276316	17.2905	0.0910124	0.131016
AHSA1	O95433	AHSA1_HUMAN	0.313872	16.0447	0.0922999	0.132545
HMCN1	Q96RW7	HMCN1_HUMAN	-0.240524	14.8178	0.092687	0.132992
GSTO1	P78417	GSTO1_HUMAN	0.207211	19.8052	0.0967296	0.137895
UCHL1	P09936	UCHL1_HUMAN	-0.107781	18.3296	0.0996959	0.141665
NT5DC1	Q5TFE4	NT5D1_HUMAN	0.263379	15.0551	0.0938774	0.134372
CCDC124	Q96CT7	CC124_HUMAN	0.140911	16.0011	0.114247	0.159259
VWF	P04275	VWF_HUMAN	0.308647	20.8282	0.0945055	0.135052
BSG	P35613	BASI_HUMAN	0.168881	16.4513	0.105705	0.148764
SEC23A	Q15436	SC23A_HUMAN	-0.304586	17.3312	0.0978801	0.139422
QDPR	P09417	DHPR_HUMAN	0.314028	15.8855	0.0965178	0.137704
ME1	P48163	MAOX_HUMAN	-0.33391	16.1294	0.098702	0.140479
RPS15A	P62244	RS15A_HUMAN	-0.295293	15.0606	0.100491	0.14268
RPL15	P61313	RL15_HUMAN	-0.508104	14.3663	0.100855	0.143081
EIF4E	P06730	IF4E_HUMAN	0.341072	15.936	0.10882	0.152859
HSPA4	P34932	HSP74_HUMAN	-0.320774	17.0638	0.101218	0.143393
CD9	P21926	CD9_HUMAN	0.512829	17.7801	0.101238	0.143393
NIBAN2	Q96TA1	NIBA2_HUMAN	0.223269	16.1373	0.107327	0.150925
DCPS	Q96C86	DCPS_HUMAN	-0.25617	15.5134	0.102734	0.145102
PSMB8	P28062	PSB8_HUMAN	-0.262685	16.5443	0.102774	0.145102
AHSG	P02765	FETUA_HUMAN	0.394362	18.4273	0.120806	0.167871
SON	P18583	SON_HUMAN	0.301397	15.1795	0.134453	0.185228
HMGN1	P05114	HMGN1_HUMAN	-0.309465	15.7243	0.103299	0.145728
TCN2	P20062	TCO2_HUMAN	0.135287	16.0019	0.109653	0.153829
PTPN11	Q06124	PTN11_HUMAN	0.170045	15.6693	0.105338	0.148366
GALNT1	Q10472	GALT1_HUMAN	-0.243457	15.7861	0.108875	0.152859
AHCY	P23526	SAHH_HUMAN	-0.103586	17.5307	0.15232	0.205819
ATRN	O75882	ATRN_HUMAN	0.196408	15.3569	0.131018	0.180778
RPS20	P60866	RS20_HUMAN	-0.235239	15.9425	0.111798	0.156713
S100A11	P31949	S10AB_HUMAN	0.323963	18.4461	0.11212	0.156915
OXCT1	P55809	SCOT1_HUMAN	0.127908	16.0884	0.130249	0.179858
UBQLN1	Q9UMX0	UBQL1_HUMAN	-0.263787	15.5928	0.151009	0.204204
PCNP	Q8WW12	PCNP_HUMAN	0.35975	17.2662	0.112561	0.157282
DBI	P07108	ACBP_HUMAN	0.382909	19.9019	0.112051	0.156915
COL4A2	P08572	CO4A2_HUMAN	-0.168665	16.5193	0.112393	0.157172
NDRG1	Q92597	NDRG1_HUMAN	0.149859	15.3195	0.144695	0.197332
IPO7	O95373	IPO7_HUMAN	-0.340879	15.8476	0.113743	0.158808
PICALM	Q13492	PICAL_HUMAN	0.279072	15.0596	0.113873	0.158863
TLE1	Q04724	TLE1_HUMAN	0.260362	16.7946	0.126198	0.1744
RPS5	P46782	RS5_HUMAN	-0.259464	16.3108	0.117968	0.164316
CAPRIN1	Q14444	CAPR1_HUMAN	0.240668	15.3723	0.161946	0.216501
COPS3	Q9UNS2	CSN3_HUMAN	-0.506943	15.6201	0.122282	0.169654
UBE2Z	Q9H832	UBE2Z_HUMAN	-0.407985	14.0121	0.120357	0.167511
SEC24C	P53992	SC24C_HUMAN	0.294282	15.881	0.120787	0.167871
SNRPB	P14678	RSMB_HUMAN	-0.483052	15.6335	0.126094	0.174394
AK1	P00568	KAD1_HUMAN	0.359823	16.9869	0.121274	0.168388
NAA25	Q14CX7	NAA25_HUMAN	-0.161185	14.315	0.153326	0.206861
SEPTIN2	Q15019	SEPT2_HUMAN	-0.318082	16.0642	0.124848	0.172943
PLXND1	Q9Y4D7	PLXD1_HUMAN	0.273514	15.4213	0.124833	0.172943
RPS28	P62857	RS28_HUMAN	0.43031	18.9264	0.125929	0.174302
B4GAT1	O43505	B4GA1_HUMAN	-0.420129	15.1833	0.146226	0.199112
BCAM	P50895	BCAM_HUMAN	0.28093	15.968	0.139181	0.191442
KPRP	Q5T749	KPRP_HUMAN	0.309236	14.6712	0.132304	0.18241
SND1	Q7KZF4	SND1_HUMAN	0.112206	16.262	0.172266	0.22822
AP2M1	Q96CW1	AP2M1_HUMAN	-0.182696	15.7284	0.140523	0.192986
CD81	P60033	CD81_HUMAN	0.216901	16.0218	0.142009	0.194573
FAM114A2	Q9NRY5	F1142_HUMAN	0.146044	15.6595	0.173679	0.229747
PPP1R12A	O14974	MYPT1_HUMAN	0.110788	15.4688	0.163176	0.217815
FKBP3	Q00688	FKBP3_HUMAN	0.276249	17.1697	0.136692	0.188165
CDC37	Q16543	CDC37_HUMAN	-0.117574	17.3203	0.148742	0.201603
GLO1	Q04760	LGUL_HUMAN	-0.320871	17.9254	0.142652	0.195047
IDUA	P35475	IDUA_HUMAN	0.158977	15.4702	0.166724	0.222215
LSM14A	Q8ND56	LS14A_HUMAN	0.211738	14.9566	0.139971	0.192378
TPM3	P06753	TPM3_HUMAN	-0.146991	19.1348	0.152583	0.206017
AP2S1	P53680	AP2S1_HUMAN	-0.203255	14.855	0.141738	0.194503
PSMA3	P25788	PSA3_HUMAN	-0.1857	18.2545	0.142009	0.194573
MYL6	P60660	MYL6_HUMAN	0.10514	19.1869	0.159876	0.214384
CAPN2	P17655	CAN2_HUMAN	0.183416	16.7758	0.142361	0.194903
EPRS1	P07814	SYEP_HUMAN	-0.0931311	16.664	0.153761	0.20729
ADAMTSL1	Q8N6G6	ATL1_HUMAN	-0.531013	14.8996	0.142688	0.195047
CCDC50	Q8IVM0	CCD50_HUMAN	-0.209258	14.983	0.158563	0.212786
UBE2L6	O14933	UB2L6_HUMAN	-1.04584	15.323	0.143143	0.195518
ITPA	Q9BY32	ITPA_HUMAN	-0.595887	14.7868	0.146375	0.199112
TNPO1	Q92973	TNPO1_HUMAN	0.228562	15.3752	0.14461	0.197332
AP1G1	O43747	AP1G1_HUMAN	-0.288876	15.3265	0.148636	0.201603
COL5A2	P05997	CO5A2_HUMAN	0.33972	16.5825	0.156138	0.210173
HNRNPU	Q00839	HNRPU_HUMAN	-0.24702	17.4179	0.146336	0.199112
UBA1	P22314	UBA1_HUMAN	-0.1936	17.7949	0.146452	0.199112
SPR	P35270	SPRE_HUMAN	0.189739	14.8732	0.150232	0.203466
MRPL12	P52815	RM12_HUMAN	0.350316	15.6227	0.147524	0.200414
PGP	A6NDG6	PGP_HUMAN	0.173952	16.4141	0.14816	0.201123
PDCD5	O14737	PDCD5_HUMAN	-0.0949402	18.2214	0.167425	0.222812
MRI1	Q9BV20	MTNA_HUMAN	0.151702	14.8213	0.216034	0.276636
HNRNPC	P07910	HNRPC_HUMAN	0.250784	18.7533	0.150864	0.204164
IGFBP7	Q16270	IBP7_HUMAN	-0.198865	20.2681	0.170665	0.22661
GMPS	P49915	GUAA_HUMAN	-0.243018	15.293	0.16358	0.218189
P00761	P00761	TRYP_PIG	0.720004	19.7565	0.160859	0.215375
TARS1	P26639	SYTC_HUMAN	0.153027	16.7161	0.160525	0.215092
PPP1R2	P41236	IPP2_HUMAN	0.178473	15.1752	0.161462	0.216018
PLAT	P00750	TPA_HUMAN	-0.14178	15.1973	0.186694	0.244758
HMGN4	O00479	HMGN4_HUMAN	0.351177	14.4438	0.162652	0.21728
AP2A1	O95782	AP2A1_HUMAN	0.326029	17.6069	0.174119	0.230156
PFN2	P35080	PROF2_HUMAN	0.231461	16.4093	0.172031	0.22808
GBP1	P32455	GBP1_HUMAN	-0.251027	15.4392	0.157673	0.211753
CORO1C	Q9ULV4	COR1C_HUMAN	0.224246	18.14	0.155504	0.209479
TJP1	Q07157	ZO1_HUMAN	-0.121613	15.6119	0.194874	0.254159
CTNNA1	P35221	CTNA1_HUMAN	0.0878509	16.3894	0.156393	0.210355
RAI14	Q9P0K7	RAI14_HUMAN	-0.104969	16.113	0.15749	0.211668
RPS16	P62249	RS16_HUMAN	-0.144548	15.9157	0.170464	0.226515
SF3A1	Q15459	SF3A1_HUMAN	0.0948667	16.1276	0.185265	0.243247
ARSB	P15848	ARSB_HUMAN	0.366719	14.627	0.182085	0.239428
HRNR	Q86YZ3	HORN_HUMAN	0.236047	15.7581	0.179681	0.236974
TUBB6	Q9BUF5	TBB6_HUMAN	-0.212532	15.8469	0.167398	0.222812
JUP	P14923	PLAK_HUMAN	-0.11983	15.4592	0.173608	0.229747
KARS1	Q15046	SYK_HUMAN	0.100722	16.3936	0.171229	0.227188
NRP1	O14786	NRP1_HUMAN	-0.328037	16.7632	0.169939	0.225986
PAFAH1B2	P68402	PA1B2_HUMAN	-0.389836	16.4404	0.177793	0.234692
PRMT5	O14744	ANM5_HUMAN	-0.126837	14.6535	0.17991	0.237099
BCR	P11274	BCR_HUMAN	0.218448	15.3152	0.185617	0.243527
FLG	P20930	FILA_HUMAN	0.378002	15.1738	0.196911	0.256344
EHD4	Q9H223	EHD4_HUMAN	0.511578	16.2348	0.180114	0.237191
POR	P16435	NCPR_HUMAN	0.318188	13.7722	0.177817	0.234692
U2AF2	P26368	U2AF2_HUMAN	0.206462	16.3214	0.200425	0.259287
PABPC1	P11940	PABP1_HUMAN	0.0945709	17.7584	0.192103	0.250916
ASF1A	Q9Y294	ASF1A_HUMAN	-0.144722	14.6516	0.200732	0.259493
CTSZ	Q9UBR2	CATZ_HUMAN	-0.130811	17.3325	0.202298	0.260944
ANXA6	P08133	ANXA6_HUMAN	-0.128622	15.6151	0.210231	0.269991
SNRNP70	P08621	RU17_HUMAN	0.231361	15.4336	0.180269	0.237218
LYPLA1	O75608	LYPA1_HUMAN	0.253306	16.2125	0.197202	0.256435
DCTD	P32321	DCTD_HUMAN	-0.184757	16.2751	0.193235	0.252207
RDX	P35241	RADI_HUMAN	-0.132372	17.9237	0.190125	0.248885
HSP90B1	P14625	ENPL_HUMAN	-0.16456	17.2267	0.20224	0.260944
NUDT5	Q9UKK9	NUDT5_HUMAN	-0.335764	16.5802	0.183319	0.24087
QSOX1	O00391	QSOX1_HUMAN	0.160403	17.9689	0.18689	0.244832
CLTB	P09497	CLCB_HUMAN	0.307605	16.2182	0.222451	0.283617
RRBP1	Q9P2E9	RRBP1_HUMAN	0.12229	17.3153	0.201479	0.260268
VARS1	P26640	SYVC_HUMAN	-0.203697	15.965	0.210226	0.269991
TES	Q9UGI8	TES_HUMAN	-0.128739	14.7315	0.198755	0.257733
ACO1	P21399	ACOHC_HUMAN	0.280645	16.2835	0.191404	0.250188
SFPQ	P23246	SFPQ_HUMAN	-0.203916	16.8983	0.196987	0.256344
ATP6V1A	P38606	VATA_HUMAN	-0.247576	16.62	0.217223	0.277756
MAPK1	P28482	MK01_HUMAN	-0.157629	16.8754	0.206486	0.265762
NDUFV2	P19404	NDUV2_HUMAN	0.337868	14.7628	0.191077	0.249947
FLNA	P21333	FLNA_HUMAN	0.111836	19.9083	0.223587	0.284859
KYAT3	Q6YP21	KAT3_HUMAN	0.337683	15.6696	0.196499	0.256088
CD99	P14209	CD99_HUMAN	0.180199	14.7954	0.199135	0.257997
ALDH7A1	P49419	AL7A1_HUMAN	-0.272586	14.761	0.198626	0.257733
PRKAR1A	P10644	KAP0_HUMAN	-0.442829	16.87	0.198665	0.257733
COPS2	P61201	CSN2_HUMAN	-0.14943	15.1238	0.198785	0.257733
PKM	P14618	KPYM_HUMAN	-0.172138	19.6593	0.200316	0.259287
PFKP	Q01813	PFKAP_HUMAN	-0.235993	16.3053	0.204938	0.263962
DPP7	Q9UHL4	DPP2_HUMAN	0.228855	16.5195	0.204105	0.263082
APOA1	P02647	APOA1_HUMAN	1.33255	16.4007	0.211318	0.271189
CUTA	O60888	CUTA_HUMAN	-0.298684	17.97	0.224493	0.285806
NASP	P49321	NASP_HUMAN	-0.164354	16.505	0.254277	0.31866
PPP1R18	Q6NYC8	PPR18_HUMAN	0.146127	15.1565	0.207859	0.267334
CIAPIN1	Q6FI81	CPIN1_HUMAN	0.195109	15.535	0.21404	0.274282
OTUB1	Q96FW1	OTUB1_HUMAN	-0.167034	15.9277	0.234108	0.296944
EEA1	Q15075	EEA1_HUMAN	0.0848644	17.0196	0.213328	0.273569
MYOF	Q9NZM1	MYOF_HUMAN	0.156247	16.0705	0.234056	0.296944
EIF4B	P23588	IF4B_HUMAN	-0.199271	16.8039	0.216657	0.277233
CPSF6	Q16630	CPSF6_HUMAN	-0.110749	14.6618	0.220554	0.281402
DUT	P33316	DUT_HUMAN	0.30396	15.718	0.231091	0.293782
EIF3G	O75821	EIF3G_HUMAN	0.296763	16.2679	0.217729	0.2782
CCL2	P13500	CCL2_HUMAN	-0.146463	17.8415	0.218299	0.278726
DLGAP4	Q9Y2H0	DLGP4_HUMAN	0.124925	14.0148	0.237755	0.300394
TCP1	P17987	TCPA_HUMAN	-0.107875	16.7484	0.231474	0.294057
ELOC	Q15369	ELOC_HUMAN	-0.0801911	16.7438	0.278881	0.346292
RABGGTB	P53611	PGTB2_HUMAN	0.117657	14.3152	0.228876	0.291176
CPPED1	Q9BRF8	CPPED_HUMAN	-0.116883	18.1925	0.299153	0.368607
DSP	P15924	DESP_HUMAN	0.143142	14.9493	0.253815	0.318308
ARMC10	Q8N2F6	ARM10_HUMAN	0.290573	14.7398	0.234252	0.296944
RPS2	P15880	RS2_HUMAN	-0.0923268	16.1798	0.25585	0.319721
KHSRP	Q92945	FUBP2_HUMAN	0.191537	16.8596	0.236395	0.29923
DLD	P09622	DLDH_HUMAN	0.119372	17.46	0.238171	0.300614
RAB14	P61106	RAB14_HUMAN	0.205521	15.5457	0.235167	0.297889
BCAT1	P54687	BCAT1_HUMAN	-0.1457	17.35	0.239033	0.301486
MAN1A1	P33908	MA1A1_HUMAN	-0.187835	14.7818	0.237177	0.300004
ECHS1	P30084	ECHM_HUMAN	0.179398	16.5088	0.237826	0.300394
ARPC5L	Q9BPX5	ARP5L_HUMAN	-0.229795	15.4385	0.241568	0.304465
DNAJC8	O75937	DNJC8_HUMAN	-0.233232	15.6716	0.242072	0.304882
CZIB	Q9NWV4	CZIB_HUMAN	0.23382	17.2204	0.26503	0.33049
VPS26A	O75436	VP26A_HUMAN	-0.147297	15.9932	0.255181	0.319112
MAPRE1	Q15691	MARE1_HUMAN	0.246631	17.3699	0.243273	0.306177
GNPDA2	Q8TDQ7	GNPI2_HUMAN	0.333292	15.1336	0.248148	0.311644
WDR82	Q6UXN9	WDR82_HUMAN	0.320815	14.863	0.247741	0.311439
BST1	Q10588	BST1_HUMAN	0.198584	15.9439	0.247808	0.311439
XRCC6	P12956	XRCC6_HUMAN	-0.232196	16.9652	0.285288	0.353501
TBCB	Q99426	TBCB_HUMAN	0.116541	15.4772	0.251375	0.315472
HNRNPUL2	Q1KMD3	HNRL2_HUMAN	0.220395	15.5245	0.272506	0.339572
HP1BP3	Q5SSJ5	HP1B3_HUMAN	-0.133039	16.955	0.264725	0.330344
RSL1D1	O76021	RL1D1_HUMAN	0.203234	15.1875	0.257236	0.321226
SF3A2	Q15428	SF3A2_HUMAN	-0.200708	14.4375	0.254835	0.319019
RANBP1	P43487	RANG_HUMAN	-0.222635	17.1411	0.254926	0.319019
ENO2	P09104	ENOG_HUMAN	0.205606	16.1082	0.294923	0.363904
BTD	P43251	BTD_HUMAN	-0.0952567	15.3995	0.287721	0.356015
HSPA9	P38646	GRP75_HUMAN	-0.154969	17.4933	0.277506	0.345071
PSMD12	O00232	PSD12_HUMAN	-0.14552	15.3022	0.28516	0.353501
CCT3	P49368	TCPG_HUMAN	-0.132024	17.0597	0.284476	0.35299
P02662	P02662	CASA1_BOVIN	0.623724	15.9188	0.277937	0.345363
CANT1	Q8WVQ1	CANT1_HUMAN	-0.282131	15.0923	0.273855	0.341012
DENR	O43583	DENR_HUMAN	-0.171697	14.8432	0.310618	0.38034
SLTM	Q9NWH9	SLTM_HUMAN	0.13315	15.3975	0.295678	0.36458
PFDN2	Q9UHV9	PFD2_HUMAN	-0.186405	15.8089	0.304186	0.373763
MTA2	O94776	MTA2_HUMAN	-0.0675938	14.4257	0.335834	0.406136
TIE1	P35590	TIE1_HUMAN	0.171022	17.3676	0.274891	0.342061
ETHE1	O95571	ETHE1_HUMAN	-0.0626711	14.9172	0.363664	0.432664
KPNB1	Q14974	IMB1_HUMAN	0.227138	18.0823	0.324908	0.395912
FUCA2	Q9BTY2	FUCO2_HUMAN	0.172895	15.5743	0.326214	0.396954
DDI2	Q5TDH0	DDI2_HUMAN	0.142485	14.1316	0.285619	0.353661
PROCR	Q9UNN8	EPCR_HUMAN	0.467558	19.5809	0.2928	0.361538
FLRT2	O43155	FLRT2_HUMAN	0.164923	16.5971	0.311031	0.380581
IQGAP1	P46940	IQGA1_HUMAN	-0.0625551	17.3804	0.351268	0.421618
CRK	P46108	CRK_HUMAN	0.111123	16.9852	0.289083	0.357449
PPP2CA	P67775	PP2AA_HUMAN	-0.224425	16.8778	0.289608	0.357846
GGH	Q92820	GGH_HUMAN	-0.153981	17.7414	0.322105	0.392768
C1QTNF3	Q9BXJ4	C1QT3_HUMAN	-0.482065	14.5105	0.302511	0.371964
SF3B6	Q9Y3B4	SF3B6_HUMAN	-0.17346	14.9579	0.317915	0.388196
SAE1	Q9UBE0	SAE1_HUMAN	-0.135099	14.9449	0.300548	0.370067
DDB1	Q16531	DDB1_HUMAN	-0.173128	17.2071	0.300805	0.370125
CCT8	P50990	TCPQ_HUMAN	0.0787852	17.356	0.407075	0.476589
SEC24D	O94855	SC24D_HUMAN	-0.178623	15.0205	0.308075	0.378013
PSAP	P07602	SAP_HUMAN	0.172882	21.148	0.306858	0.376783
VTA1	Q9NP79	VTA1_HUMAN	-0.28582	16.6453	0.346294	0.416783
HGS	O14964	HGS_HUMAN	0.101377	15.4228	0.330537	0.400554
GET3	O43681	GET3_HUMAN	0.0971043	15.0788	0.328941	0.399363
PPP6C	O00743	PPP6_HUMAN	-0.186537	14.7574	0.309197	0.379127
NLN	Q9BYT8	NEUL_HUMAN	0.0879262	17.0665	0.310006	0.379854
SRI	P30626	SORCN_HUMAN	0.455072	16.7553	0.326019	0.396954
THOP1	P52888	THOP1_HUMAN	0.0712032	16.2479	0.397038	0.466699
NAMPT	P43490	NAMPT_HUMAN	0.1645	17.7826	0.331422	0.401351
DHX15	O43143	DHX15_HUMAN	-0.109066	15.7426	0.347073	0.417435
EZR	P15311	EZRI_HUMAN	-0.120873	17.1065	0.356451	0.426057
ME2	P23368	MAOM_HUMAN	-0.248881	15.0905	0.340707	0.411464
MSRB3	Q8IXL7	MSRB3_HUMAN	-0.0765689	14.2214	0.360377	0.429333
NUP214	P35658	NU214_HUMAN	0.162687	14.3559	0.314742	0.384855
TNFRSF1A	P19438	TNR1A_HUMAN	0.124447	13.766	0.315113	0.385041
RPS6	P62753	RS6_HUMAN	0.248282	14.9801	0.328402	0.399065
HDLBP	Q00341	VIGLN_HUMAN	-0.186548	15.3012	0.329101	0.399363
SEC13	P55735	SEC13_HUMAN	-0.0651093	15.3537	0.423373	0.492988
MARS1	P56192	SYMC_HUMAN	0.160141	15.5602	0.335737	0.406136
EEF2	P13639	EF2_HUMAN	-0.0904184	18.5503	0.341494	0.412132
EEF1D	P29692	EF1D_HUMAN	-0.104376	16.9589	0.345362	0.415945
SUMO1	P63165	SUMO1_HUMAN	-0.152762	17.7128	0.342951	0.413324
SRP9	P49458	SRP09_HUMAN	0.0923287	16.599	0.319909	0.39036
PLIN3	O60664	PLIN3_HUMAN	0.0907922	15.4985	0.368681	0.438042
LDHB	P07195	LDHB_HUMAN	0.0995333	20.0668	0.383703	0.453443
SNX6	Q9UNH7	SNX6_HUMAN	0.121641	14.7883	0.327084	0.397737
IPO9	Q96P70	IPO9_HUMAN	-0.31457	15.3714	0.354021	0.424055
ARPC5	O15511	ARPC5_HUMAN	0.321435	16.5055	0.329851	0.399998
ARPC1B	O15143	ARC1B_HUMAN	0.0894488	17.6292	0.369422	0.438627
RSF1	Q96T23	RSF1_HUMAN	0.0933422	13.7102	0.352606	0.422935
NAP1L1	P55209	NP1L1_HUMAN	-0.388366	16.0497	0.338368	0.408919
PMPCB	O75439	MPPB_HUMAN	0.117258	15.4916	0.341928	0.412373
IDH2	P48735	IDHP_HUMAN	-0.0883077	13.974	0.355568	0.42533
YARS1	P54577	SYYC_HUMAN	0.0755686	15.5465	0.353832	0.424055
EEF1B2	P24534	EF1B_HUMAN	-0.177198	17.6673	0.381232	0.451129
ALDH16A1	Q8IZ83	A16A1_HUMAN	-0.0671914	16.2312	0.512141	0.582189
NUMA1	Q14980	NUMA1_HUMAN	-0.104935	15.5127	0.349735	0.420066
ZFPL1	O95159	ZFPL1_HUMAN	-0.177553	14.5251	0.349737	0.420066
BAG6	P46379	BAG6_HUMAN	-0.145188	15.022	0.41137	0.480978
TIMP1	P01033	TIMP1_HUMAN	0.143727	18.212	0.386884	0.45659
RPS11	P62280	RS11_HUMAN	0.20272	15.4193	0.354885	0.424801
GNPDA1	P46926	GNPI1_HUMAN	0.308091	16.6918	0.356659	0.426057
P02668	P02668	CASK_BOVIN	0.60016	15.4033	0.356923	0.426083
ADK	P55263	ADK_HUMAN	0.124938	16.9125	0.381196	0.451129
CTSH	P09668	CATH_HUMAN	-0.0926539	14.9871	0.376714	0.446682
PPP5C	P53041	PPP5_HUMAN	0.0808405	16.6637	0.419006	0.488932
FKBP10	Q96AY3	FKB10_HUMAN	-0.244345	15.7256	0.358443	0.427608
RPL23	P62829	RL23_HUMAN	0.306021	14.8469	0.359631	0.428735
LAMTOR2	Q9Y2Q5	LTOR2_HUMAN	0.1242	15.495	0.361742	0.430669
CPOX	P36551	HEM6_HUMAN	-0.123645	16.2631	0.390613	0.45976
STK10	O94804	STK10_HUMAN	-0.0736713	14.4272	0.36453	0.433402
DBNL	Q9UJU6	DBNL_HUMAN	-0.185492	15.6819	0.39915	0.468556
CUTC	Q9NTM9	CUTC_HUMAN	-0.0772033	15.1996	0.437527	0.508524
PIR	O00625	PIR_HUMAN	0.0987281	18.6271	0.371816	0.441171
TKT	P29401	TKT_HUMAN	0.107441	20.8731	0.409127	0.478674
PTK2	Q05397	FAK1_HUMAN	-0.0553563	15.4856	0.559633	0.626822
UBXN1	Q04323	UBXN1_HUMAN	-0.381507	18.1932	0.384878	0.454528
HIP1R	O75146	HIP1R_HUMAN	-0.0809158	15.6908	0.421322	0.490986
HAT1	O14929	HAT1_HUMAN	0.147395	14.6415	0.405031	0.474827
RAB5C	P51148	RAB5C_HUMAN	0.10985	16.0995	0.381114	0.451129
SCFD1	Q8WVM8	SCFD1_HUMAN	0.109301	14.6269	0.418088	0.488185
KHDRBS1	Q07666	KHDR1_HUMAN	-0.0950227	16.4258	0.382635	0.452485
RNASE4	P34096	RNAS4_HUMAN	0.0676911	15.6269	0.442169	0.513581
S100A10	P60903	S10AA_HUMAN	0.095465	18.2107	0.390347	0.459753
STAB1	Q9NY15	STAB1_HUMAN	-0.0654988	16.0516	0.520073	0.587793
TXN2	Q99757	THIOM_HUMAN	0.123121	15.0189	0.419383	0.489049
WDR12	Q9GZL7	WDR12_HUMAN	-0.106165	14.5282	0.395452	0.465145
RPS3	P23396	RS3_HUMAN	0.190006	15.9815	0.431816	0.502218
GCSH	P23434	GCSH_HUMAN	-0.20961	16.0079	0.389743	0.459402
PSME3	P61289	PSME3_HUMAN	-0.169557	15.3963	0.389788	0.459402
TCEA1	P23193	TCEA1_HUMAN	-0.101744	15.3526	0.39807	0.467599
FAM107B	Q9H098	F107B_HUMAN	-0.0710005	15.8954	0.44502	0.516551
GPX1	P07203	GPX1_HUMAN	0.0974441	14.9645	0.482654	0.55403
ACE	P12821	ACE_HUMAN	0.127798	17.3046	0.401748	0.471292
REXO2	Q9Y3B8	ORN_HUMAN	-0.0443439	16.088	0.541964	0.60863
CRKL	P46109	CRKL_HUMAN	0.135792	17.1555	0.406006	0.475653
ECE1	P42892	ECE1_HUMAN	0.137428	15.9469	0.417093	0.487346
RAC1	P63000	RAC1_HUMAN	0.106566	16.2401	0.462645	0.534896
HBB	P68871	HBB_HUMAN	0.448896	17.8133	0.451171	0.523003
ARPC2	O15144	ARPC2_HUMAN	-0.0829488	18.0464	0.464005	0.536116
IPO5	O00410	IPO5_HUMAN	0.083955	16.9842	0.591073	0.655838
ATP6V1C1	P21283	VATC1_HUMAN	0.159627	17.385	0.459409	0.532178
PPIA	P62937	PPIA_HUMAN	0.131876	22.157	0.423601	0.492988
UBE2G1	P62253	UB2G1_HUMAN	0.120618	14.9892	0.507794	0.578012
COL18A1	P39060	COIA1_HUMAN	0.096752	17.1761	0.471752	0.543641
RHOA	P61586	RHOA_HUMAN	0.089951	15.7473	0.459691	0.532178
PCDH1	Q08174	PCDH1_HUMAN	0.268692	15.868	0.470567	0.54263
RPIA	P49247	RPIA_HUMAN	0.101626	15.1452	0.487252	0.558218
PPP3CA	Q08209	PP2BA_HUMAN	0.135821	17.6274	0.474053	0.545223
HMGB1	P09429	HMGB1_HUMAN	-0.183164	18.8205	0.487842	0.55853
TRIM28	Q13263	TIF1B_HUMAN	-0.16492	16.9515	0.504686	0.575943
TFPI2	P48307	TFPI2_HUMAN	-0.193374	14.8857	0.445878	0.517207
AP3D1	O14617	AP3D1_HUMAN	-0.131975	15.1694	0.465815	0.537502
GFUS	Q13630	FCL_HUMAN	0.0354524	15.5042	0.618	0.680816
FBLIM1	Q8WUP2	FBLI1_HUMAN	-0.0379009	16.2725	0.643657	0.703987
LETM1	O95202	LETM1_HUMAN	0.0689796	15.0224	0.483276	0.554383
SMS	P52788	SPSY_HUMAN	-0.135546	15.7795	0.461844	0.534319
FLT4	P35916	VGFR3_HUMAN	-0.0663008	15.9237	0.465682	0.537502
SERPINB2	P05120	PAI2_HUMAN	0.0573337	15.9395	0.618607	0.680816
EIF3CL	B5ME19	EIFCL_HUMAN	-0.0347273	16.2662	0.685452	0.740186
NEDD8	Q15843	NEDD8_HUMAN	0.19537	18.84	0.518564	0.58684
KRT10	P13645	K1C10_HUMAN	0.203849	19.2775	0.515308	0.584281
RPLP1	P05386	RLA1_HUMAN	-0.424867	17.8432	0.472682	0.544194
GDI2	P50395	GDIB_HUMAN	0.0532862	19.8447	0.47285	0.544194
ICAM2	P13598	ICAM2_HUMAN	0.00721036	19.8081	0.923778	0.938859
HOMER3	Q9NSC5	HOME3_HUMAN	0.0634204	15.1439	0.515198	0.584281
FUS	P35637	FUS_HUMAN	0.134023	16.0086	0.476413	0.54758
GRN	P28799	GRN_HUMAN	0.0971903	19.3138	0.530414	0.598328
ADAR	P55265	DSRAD_HUMAN	-0.0542539	15.1583	0.536601	0.604148
SORD	Q00796	DHSO_HUMAN	0.0822475	17.3594	0.516613	0.585275
CSTF3	Q12996	CSTF3_HUMAN	-0.199509	15.0634	0.47907	0.550275
APOB	P04114	APOB_HUMAN	-0.465266	15.0021	0.531879	0.599597
LAMP2	P13473	LAMP2_HUMAN	0.296835	17.5124	0.483709	0.554519
PSMB9	P28065	PSB9_HUMAN	-0.108491	15.1572	0.505091	0.576033
VPS13C	Q709C8	VP13C_HUMAN	-0.103874	14.5986	0.513725	0.583613
TRNT1	Q96Q11	TRNT1_HUMAN	-0.0473601	14.3876	0.507726	0.578012
PALD1	Q9ULE6	PALD_HUMAN	0.125511	15.0727	0.516849	0.585275
HLA-A	P04439	HLAA_HUMAN	0.00506154	17.7316	0.968348	0.973875
COX5A	P20674	COX5A_HUMAN	0.11526	15.048	0.490696	0.561158
CAVIN1	Q6NZI2	CAVN1_HUMAN	-0.0971181	17.3642	0.490775	0.561158
SCRN2	Q96FV2	SCRN2_HUMAN	0.0782479	15.2475	0.499676	0.570966
RPE	Q96AT9	RPE_HUMAN	0.120057	16.0643	0.514775	0.584281
GRAP	Q13588	GRAP_HUMAN	0.0736375	14.4729	0.524464	0.591996
CTPS1	P17812	PYRG1_HUMAN	-0.0376736	14.5996	0.704423	0.758676
DAG1	Q14118	DAG1_HUMAN	-0.0325258	16.8542	0.672719	0.729132
KRT16	P08779	K1C16_HUMAN	0.281804	15.3674	0.535113	0.602858
CYB5R3	P00387	NB5R3_HUMAN	-0.0431187	14.6505	0.672854	0.729132
RNASET2	O00584	RNT2_HUMAN	0.0749883	15.7856	0.538028	0.604981
CTBS	Q01459	DIAC_HUMAN	0.0721694	15.5618	0.504387	0.575943
S100A7	P31151	S10A7_HUMAN	0.0452898	15.8068	0.837968	0.872636
HARS1	P12081	HARS1_HUMAN	-0.0810254	16.919	0.522881	0.590587
SRM	P19623	SPEE_HUMAN	0.116933	15.0395	0.50786	0.578012
Q9HB07	Q9HB07	MYG1_HUMAN	-0.050583	16.9175	0.609684	0.672676
DERA	Q9Y315	DEOC_HUMAN	0.0771992	15.8588	0.508139	0.578012
YBX1	P67809	YBOX1_HUMAN	-0.189016	15.9669	0.565726	0.632092
LMAN2	Q12907	LMAN2_HUMAN	0.0896913	16.1519	0.519982	0.587793
CAP2	P40123	CAP2_HUMAN	0.00140084	14.197	0.987942	0.991058
HSP90AA1	P07900	HS90A_HUMAN	-0.0614866	19.5706	0.610515	0.673171
A0A0B4J2D5	A0A0B4J2D5	GAL3B_HUMAN	0.0850315	15.4658	0.651846	0.710738
ARF3	P61204	ARF3_HUMAN	-0.0705931	16.3528	0.656563	0.714851
GMFG	O60234	GMFG_HUMAN	-0.113591	16.5434	0.609434	0.672676
ENOPH1	Q9UHY7	ENOPH_HUMAN	0.09879	16.8684	0.573776	0.638463
TRAP1	Q12931	TRAP1_HUMAN	-0.103598	15.3228	0.558302	0.625781
AKR7A2	O43488	ARK72_HUMAN	0.069723	15.5132	0.555915	0.623502
NAP1L4	Q99733	NP1L4_HUMAN	0.218972	16.7361	0.537481	0.604752
ILF2	Q12905	ILF2_HUMAN	-0.0930395	17.7447	0.626246	0.687933
PSMC2	P35998	PRS7_HUMAN	-0.00565711	16.0065	0.967558	0.973637
CKAP5	Q14008	CKAP5_HUMAN	0.112609	15.0202	0.540008	0.60682
HADH	Q16836	HCDH_HUMAN	-0.00328375	16.4828	0.988246	0.991058
TIMM13	Q9Y5L4	TIM13_HUMAN	-0.152147	15.6282	0.568648	0.634552
ISYNA1	Q9NPH2	INO1_HUMAN	0.110121	16.1544	0.571147	0.636535
NONO	Q15233	NONO_HUMAN	0.171972	16.2668	0.600389	0.663667
RPS7	P62081	RS7_HUMAN	-0.16998	14.1564	0.563134	0.629596
VCAM1	P19320	VCAM1_HUMAN	-0.0386864	14.8684	0.762121	0.809926
KRT9	P35527	K1C9_HUMAN	-0.177854	18.2864	0.55119	0.618596
CRIM1	Q9NZV1	CRIM1_HUMAN	-0.0922486	16.427	0.59286	0.656994
TTC1	Q99614	TTC1_HUMAN	0.0367272	14.6829	0.804332	0.845988
NIPSNAP3A	Q9UFN0	NPS3A_HUMAN	-0.103528	16.9044	0.644895	0.704467
PCBD1	P61457	PHS_HUMAN	0.116336	16.4546	0.570791	0.636535
DCTPP1	Q9H773	DCTP1_HUMAN	0.0798453	14.7292	0.560298	0.626822
UBAP2L	Q14157	UBP2L_HUMAN	0.0852213	14.3001	0.560256	0.626822
ZYX	Q15942	ZYX_HUMAN	0.0644559	16.5843	0.704932	0.75876
SUB1	P53999	TCP4_HUMAN	-0.0543559	17.0833	0.694836	0.749267
TXNRD1	Q16881	TRXR1_HUMAN	0.11554	19.9427	0.566866	0.632964
NUDT21	O43809	CPSF5_HUMAN	0.00169389	15.3733	0.984834	0.988762
CAP1	Q01518	CAP1_HUMAN	0.0439455	18.7151	0.750222	0.799208
TXNRD2	Q9NNW7	TRXR2_HUMAN	0.06619	15.2393	0.572388	0.637515
GNG11	P61952	GBG11_HUMAN	0.133217	14.925	0.573965	0.638463
GALNT2	Q10471	GALT2_HUMAN	0.0809768	15.3889	0.589365	0.654354
GSN	P06396	GELS_HUMAN	-0.0484656	18.6259	0.577021	0.641459
KRT1	P04264	K2C1_HUMAN	-0.171593	20.5057	0.578904	0.643145
OLA1	Q9NTK5	OLA1_HUMAN	0.0178404	16.06	0.841167	0.874933
FASN	P49327	FAS_HUMAN	-0.0503145	15.9382	0.602661	0.665761
UGP2	Q16851	UGPA_HUMAN	-0.0386935	16.4377	0.644197	0.70414
SF3B2	Q13435	SF3B2_HUMAN	0.0680666	16.5196	0.74577	0.794946
UBA2	Q9UBT2	SAE2_HUMAN	-0.0847836	15.6449	0.591911	0.656355
NES	P48681	NEST_HUMAN	-0.039373	17.494	0.703975	0.758657
CRYL1	Q9Y2S2	CRYL1_HUMAN	0.0102448	15.9923	0.92913	0.942503
BANF1	O75531	BAF_HUMAN	-0.0594822	16.7442	0.787343	0.832566
HAGH	Q16775	GLO2_HUMAN	0.09167	16.2385	0.597254	0.661333
P02663	P02663	CASA2_BOVIN	0.299568	15.472	0.597836	0.661333
PSMD9	O00233	PSMD9_HUMAN	-0.0287514	16.3626	0.827239	0.866069
ACIN1	Q9UKV3	ACINU_HUMAN	0.080239	15.2936	0.597902	0.661333
HPCAL1	P37235	HPCL1_HUMAN	0.0393165	14.721	0.685575	0.740186
SH3GL1	Q99961	SH3G1_HUMAN	-0.0511671	15.6375	0.787936	0.832566
PTMA	P06454	PTMA_HUMAN	0.287142	18.9414	0.649593	0.70872
KRT78	Q8N1N4	K2C78_HUMAN	-0.0460721	14.7794	0.719	0.772016
DYNC1H1	Q14204	DYHC1_HUMAN	0.0752894	16.0145	0.662889	0.719662
NCKAP1	Q9Y2A7	NCKP1_HUMAN	-0.0795262	16.5904	0.65593	0.714749
PSMB4	P28070	PSB4_HUMAN	0.162184	19.6262	0.625625	0.68768
CASP14	P31944	CASPE_HUMAN	0.118389	15.6239	0.738908	0.789703
ALB	P02768	ALBU_HUMAN	0.242711	17.4651	0.661459	0.718769
CUL4B	Q13620	CUL4B_HUMAN	0.0338159	15.6144	0.804696	0.845988
ALAD	P13716	HEM2_HUMAN	0.0930686	15.0106	0.618587	0.680816
ESAM	Q96AP7	ESAM_HUMAN	0.100578	16.3707	0.670223	0.727176
PRPF3	O43395	PRPF3_HUMAN	-0.106533	15.2647	0.621095	0.683127
CAND1	Q86VP6	CAND1_HUMAN	-0.0668952	17.4405	0.803139	0.84564
IARS1	P41252	SYIC_HUMAN	-0.0463186	15.031	0.681245	0.736805
SIAE	Q9HAT2	SIAE_HUMAN	-0.0556839	16.9728	0.626922	0.687999
IDE	P14735	IDE_HUMAN	0.0888546	15.3779	0.627087	0.687999
ADGRL4	Q9HBW9	AGRL4_HUMAN	0.0530114	13.9621	0.633928	0.694209
LAMB2	P55268	LAMB2_HUMAN	0.060392	17.0339	0.628642	0.689276
PFDN4	Q9NQP4	PFD4_HUMAN	-0.015316	16.0249	0.90726	0.928335
ELOB	Q15370	ELOB_HUMAN	0.0165318	15.8766	0.90895	0.928691
TPP2	P29144	TPP2_HUMAN	-0.0504681	15.7058	0.631492	0.691971
CARS1	P49589	SYCC_HUMAN	-0.0723776	16.3204	0.656835	0.714851
PAICS	P22234	PUR6_HUMAN	-0.0288783	17.053	0.83007	0.867487
AFP	P02771	FETA_HUMAN	-0.334364	16.7948	0.635389	0.695376
NME2	P22392	NDKB_HUMAN	-0.104338	20.2141	0.646505	0.705788
CFL1	P23528	COF1_HUMAN	0.0130505	21.3984	0.935153	0.947707
RPL35	P42766	RL35_HUMAN	-0.0312068	13.9814	0.878307	0.906606
CTSL	P07711	CATL1_HUMAN	0.097821	16.0691	0.741701	0.791088
NMT1	P30419	NMT1_HUMAN	-0.0399606	15.8432	0.873762	0.902443
TMSB4X	P62328	TYB4_HUMAN	1.68129e-05	23.2479	0.999756	0.999756
PSMD10	O75832	PSD10_HUMAN	0.103777	14.5665	0.659889	0.717731
PREP	P48147	PPCE_HUMAN	-0.0665389	15.9202	0.661659	0.718769
PPM1G	O15355	PPM1G_HUMAN	0.0373364	15.2186	0.826319	0.865621
TMEM132A	Q24JP5	T132A_HUMAN	0.026605	15.7521	0.842989	0.876311
CASP7	P55210	CASP7_HUMAN	-0.0454782	14.1673	0.722844	0.77567
S100A9	P06702	S10A9_HUMAN	0.017527	15.9252	0.94971	0.960175
G3BP2	Q9UN86	G3BP2_HUMAN	0.0516207	15.5391	0.768848	0.816091
PPP2R5D	Q14738	2A5D_HUMAN	-0.0681235	14.5385	0.739058	0.789703
TPR	P12270	TPR_HUMAN	0.0377946	15.224	0.829283	0.867487
EXT2	Q93063	EXT2_HUMAN	0.0446666	14.7129	0.691309	0.745919
PSMD11	O00231	PSD11_HUMAN	0.0571326	19.1556	0.678688	0.735002
LAMP1	P11279	LAMP1_HUMAN	0.128602	17.879	0.681285	0.736805
FH	P07954	FUMH_HUMAN	-0.0498601	17.6055	0.730944	0.782932
GALM	Q96C23	GALM_HUMAN	0.0827921	15.3375	0.681608	0.736805
PPT1	P50897	PPT1_HUMAN	0.0327094	16.9319	0.727839	0.780556
FLII	Q13045	FLII_HUMAN	-0.0101437	18.1815	0.956986	0.96465
ATP6V1G1	O75348	VATG1_HUMAN	-0.0120883	15.4294	0.890586	0.917668
GLRX5	Q86SX6	GLRX5_HUMAN	0.0107441	15.2644	0.892032	0.918621
LUC7L2	Q9Y383	LC7L2_HUMAN	0.0298624	14.8156	0.844088	0.876544
NRCAM	Q92823	NRCAM_HUMAN	0.0364608	16.1865	0.794633	0.837907
TWF2	Q6IBS0	TWF2_HUMAN	0.0168324	16.7732	0.881547	0.908886
RPS18	P62269	RS18_HUMAN	0.0640255	15.2435	0.755155	0.803492
DSTN	P60981	DEST_HUMAN	0.0196871	17.9858	0.90783	0.928378
WDR45B	Q5MNZ6	WIPI3_HUMAN	0.0459243	15.6185	0.778864	0.825727
ARPC3	O15145	ARPC3_HUMAN	0.0574006	17.6361	0.710002	0.763751
KRT2	P35908	K22E_HUMAN	-0.131325	18.0866	0.753165	0.801859
PSPH	P78330	SERB_HUMAN	0.0549892	14.8437	0.729523	0.781885
PGM2L1	Q6PCE3	PGM2L_HUMAN	-0.0372644	15.7899	0.844208	0.876544
VTI1B	Q9UEU0	VTI1B_HUMAN	0.0795734	15.0198	0.71668	0.770463
CNDP2	Q96KP4	CNDP2_HUMAN	0.0577726	17.7273	0.717213	0.770567
KRT5	P13647	K2C5_HUMAN	0.0821911	17.2661	0.803406	0.84564
PSMC4	P43686	PRS6B_HUMAN	0.0576815	15.9479	0.800826	0.843933
CAVIN2	O95810	CAVN2_HUMAN	-0.0497834	17.7687	0.739927	0.790152
SEMA6B	Q9H3T3	SEM6B_HUMAN	0.044285	15.6898	0.817199	0.857597
ATP5F1B	P06576	ATPB_HUMAN	0.0239572	16.4428	0.834173	0.870226
C3	P01024	CO3_HUMAN	0.197183	15.813	0.771247	0.818144
KRT17	Q04695	K1C17_HUMAN	-0.00450693	15.1326	0.991633	0.992922
TIPRL	O75663	TIPRL_HUMAN	0.106336	14.8307	0.736454	0.788355
WARS1	P23381	SYWC_HUMAN	0.0131996	17.5738	0.917653	0.936462
E9PAV3	E9PAV3	NACAM_HUMAN	-0.108419	16.7486	0.738198	0.789703
CXCL8	P10145	IL8_HUMAN	0.0654936	17.1035	0.740754	0.790556
GSS	P48637	GSHB_HUMAN	0.0353847	16.6416	0.811234	0.851844
EFNA1	P20827	EFNA1_HUMAN	0.0432521	15.6514	0.85085	0.8824
LRRFIP1	Q32MZ4	LRRF1_HUMAN	0.0493959	15.5313	0.892835	0.91891
SEC31A	O94979	SC31A_HUMAN	0.0220229	15.4571	0.830926	0.86764
RPSA	P08865	RSSA_HUMAN	-0.0127728	17.3855	0.880691	0.908535
KRT14	P02533	K1C14_HUMAN	0.0372252	17.2416	0.906819	0.928335
PEPD	P12955	PEPD_HUMAN	-0.0269319	18.9636	0.757712	0.805727
FAM50A	Q14320	FA50A_HUMAN	0.0164164	14.6462	0.849125	0.881129
ADD3	Q9UEY8	ADDG_HUMAN	0.0334798	15.4734	0.81995	0.85946
HBA1	P69905	HBA_HUMAN	-0.171278	16.1454	0.766905	0.814519
PTPRG	P23470	PTPRG_HUMAN	0.0306147	15.9963	0.78815	0.832566
UBE2M	P61081	UBC12_HUMAN	-0.0442334	15.2711	0.837254	0.872408
RPL17	P18621	RL17_HUMAN	-0.0193224	15.8486	0.92034	0.937364
AP1M1	Q9BXS5	AP1M1_HUMAN	-0.00152863	15.6301	0.993938	0.994502
EWSR1	Q01844	EWS_HUMAN	0.0816706	15.6227	0.782211	0.828777
RAB6A	P20340	RAB6A_HUMAN	-0.0513843	15.1591	0.783867	0.830032
SRP14	P37108	SRP14_HUMAN	-0.0905465	15.8204	0.784751	0.830469
STMN1	P16949	STMN1_HUMAN	0.00704836	19.4313	0.924907	0.9393
LAMA5	O15230	LAMA5_HUMAN	0.0342577	16.1415	0.789707	0.833711
SNX1	Q13596	SNX1_HUMAN	0.0382624	15.762	0.794547	0.837907
SART3	Q15020	SART3_HUMAN	-0.0305036	14.96	0.893966	0.919538
WNK1	Q9H4A3	WNK1_HUMAN	0.0321124	14.3626	0.906705	0.928335
ERG	P11308	ERG_HUMAN	0.026862	15.1529	0.806982	0.847884
TJP2	Q9UDY2	ZO2_HUMAN	0.0136606	15.2462	0.906616	0.928335
SUMO2	P61956	SUMO2_HUMAN	-0.0328241	19.3906	0.81917	0.859153
CAT	P04040	CATA_HUMAN	0.00865247	16.0216	0.923939	0.938859
LSM4	Q9Y4Z0	LSM4_HUMAN	-0.0869527	15.3972	0.829902	0.867487
ALDH2	P05091	ALDH2_HUMAN	-0.0481905	16.4092	0.831201	0.86764
HYPK	Q9NX55	HYPK_HUMAN	0.0165428	16.0053	0.835633	0.871234
RPL18	Q07020	RL18_HUMAN	-0.0629647	16.8194	0.838662	0.872842
EIF4A3	P38919	IF4A3_HUMAN	-0.0200041	15.938	0.919483	0.937033
SERBP1	Q8NC51	SERB1_HUMAN	-0.0238758	17.1567	0.852056	0.882668
HIBADH	P31937	3HIDH_HUMAN	-0.0231519	16.6703	0.85211	0.882668
NDUFS6	O75380	NDUS6_HUMAN	-0.0242049	14.6999	0.855443	0.885599
LSM8	O95777	LSM8_HUMAN	-0.0466933	15.9354	0.905391	0.928335
SAFB	Q15424	SAFB1_HUMAN	0.00923956	15.5363	0.939482	0.95136
HLA-C	P10321	HLAC_HUMAN	-0.0408708	16.5522	0.864889	0.894853
LCN1	P31025	LCN1_HUMAN	-0.105685	15.7689	0.866346	0.895834
TFG	Q92734	TFG_HUMAN	-0.0119977	15.4373	0.953531	0.962069
KYAT1	Q16773	KAT1_HUMAN	0.021506	14.3347	0.872984	0.902169
CTSB	P07858	CATB_HUMAN	-0.00597783	20.146	0.959655	0.966235
GBA1	P04062	GBA1_HUMAN	0.0101578	16.7065	0.918775	0.936853
DNPEP	Q9ULA0	DNPEP_HUMAN	0.0107085	15.6749	0.899191	0.924373
HLA-B	P01889	HLAB_HUMAN	0.0174037	17.6046	0.90455	0.928335
NPLOC4	Q8TAT6	NPL4_HUMAN	-0.0166715	14.9961	0.905208	0.928335
TXN	P10599	THIO_HUMAN	0.0237582	19.8964	0.905213	0.928335
CST3	P01034	CYTC_HUMAN	-0.0175343	18.5222	0.90919	0.928691
EML3	Q32P44	EMAL3_HUMAN	0.00105966	14.356	0.989275	0.991526
WDR44	Q5JSH3	WDR44_HUMAN	0.0164485	14.302	0.945914	0.957324
ALDH1A1	P00352	AL1A1_HUMAN	0.0150749	18.3095	0.917861	0.936462
MYL12A	O14950	ML12B_HUMAN	-0.0236541	16.9986	0.922432	0.938859
FLNB	O75369	FLNB_HUMAN	0.00678046	19.6016	0.9238	0.938859
PTGFRN	Q9P2B2	FPRP_HUMAN	0.0135317	15.0353	0.925558	0.93942
FAM120A	Q9NZB2	F120A_HUMAN	0.0162204	14.9147	0.935337	0.947707
BCAP31	P51572	BAP31_HUMAN	-0.0295633	16.7803	0.950288	0.960175
HINT1	P49773	HINT1_HUMAN	-0.0169717	17.3919	0.950367	0.960175
SNRNP200	O75643	U520_HUMAN	0.00825014	15.7926	0.951903	0.961176
HDDC3	Q8N4P3	MESH1_HUMAN	-0.00926991	16.295	0.953879	0.962069
PAWR	Q96IZ0	PAWR_HUMAN	-0.00857944	15.1005	0.959006	0.966134
MAVS	Q7Z434	MAVS_HUMAN	0.00405677	15.1353	0.980297	0.985329
RBM3	P98179	RBM3_HUMAN	-0.00391531	15.999	0.982145	0.986625
CNN2	Q99439	CNN2_HUMAN	-0.00164979	15.9061	0.991795	0.992922

## Sheet: DEPs
Gene.name	Name.of.protein	Number.of.protein	logFC	AveExpr	P.Value	adj.P.Val
GORASP2	Q9H8Y8	GORS2_HUMAN	2.45024	16.6915	2.79285e-05	0.000183619
CD59	P13987	CD59_HUMAN	2.44278	19.505	2.54144e-10	7.46336e-08
MT1E	P04732	MT1E_HUMAN	2.17517	16.0554	1.36099e-09	1.59871e-07
CD55	P08174	DAF_HUMAN	1.99475	16.1331	5.23623e-07	1.08544e-05
P01834	P01834	IGKC_HUMAN	1.90333	15.9857	0.00716363	0.015171
HNRNPH2	P55795	HNRH2_HUMAN	1.89733	13.3723	5.46721e-07	1.11963e-05
CD63	P08962	CD63_HUMAN	1.89647	15.6795	7.11017e-05	0.000380794
FLOT1	O75955	FLOT1_HUMAN	1.81749	15.6995	1.27445e-07	4.06201e-06
DYNLL2	Q96FJ2	DYL2_HUMAN	1.73404	14.3444	8.09113e-06	7.02294e-05
LGALS9	O00182	LEG9_HUMAN	1.68205	14.8544	2.7017e-05	0.000179638
NCSTN	Q92542	NICA_HUMAN	1.65382	14.5656	1.31404e-07	4.06201e-06
P01857	P01857	IGHG1_HUMAN	1.60094	16.5163	0.0183519	0.0327952
RAB7A	P51149	RAB7A_HUMAN	1.59146	16.9189	9.59227e-07	1.59449e-05
FTH1	P02794	FRIH_HUMAN	1.56055	15.9967	0.000150081	0.000676323
REEP5	Q00765	REEP5_HUMAN	1.5459	14.2037	1.02568e-08	6.23191e-07
IGLL5	B9A064	IGLL5_HUMAN	1.46765	15.3471	0.00189653	0.00493254
COX17	Q14061	COX17_HUMAN	1.45889	14.9056	4.71853e-09	3.77911e-07
F11R	Q9Y624	JAM1_HUMAN	1.44205	16.594	1.20326e-05	9.47003e-05
FTL	P02792	FRIL_HUMAN	1.43594	16.0386	3.3336e-07	7.62832e-06
EMD	P50402	EMD_HUMAN	1.41603	15.6232	2.33491e-07	6.05016e-06
C12orf57	Q99622	C10_HUMAN	1.37801	14.6687	1.58914e-06	2.24005e-05
DNASE2	O00115	DNS2A_HUMAN	1.36932	17.5891	2.21618e-09	2.27048e-07
RPS27A	P62979	RS27A_HUMAN	1.35249	19.5476	0.00639955	0.013768
TFRC	P02786	TFR1_HUMAN	1.33272	16.6111	8.17509e-10	1.3095e-07
NANP	Q8TBE9	NANP_HUMAN	1.32695	13.7838	8.10925e-07	1.38723e-05
ATP1A1	P05023	AT1A1_HUMAN	1.32641	15.6983	5.55713e-07	1.11963e-05
GNPNAT1	Q96EK6	GNA1_HUMAN	1.32081	16.3629	3.55444e-06	3.87089e-05
UBE2V2	Q15819	UB2V2_HUMAN	1.31584	17.3507	0.00104579	0.00302575
STOM	P27105	STOM_HUMAN	1.30348	16.0869	1.48782e-05	0.000110149
MAP1LC3B2	A6NCE7	MP3B2_HUMAN	1.28284	15.9017	1.91479e-06	2.48078e-05
UFM1	P61960	UFM1_HUMAN	1.28245	17.8124	0.0013429	0.00371458
ATP5F1A	P25705	ATPA_HUMAN	1.2824	15.4791	6.9743e-05	0.000374656
BAX	Q07812	BAX_HUMAN	1.2741	16.3663	1.87004e-05	0.000133943
HMOX1	P09601	HMOX1_HUMAN	1.26331	16.2756	2.16353e-06	2.72295e-05
TSG101	Q99816	TS101_HUMAN	1.25641	15.3359	1.04992e-05	8.48609e-05
WDR13	Q9H1Z4	WDR13_HUMAN	1.24896	14.1226	2.43306e-06	2.98413e-05
GJA1	P17302	CXA1_HUMAN	1.23239	14.4993	7.12528e-06	6.43833e-05
IL6ST	P40189	IL6RB_HUMAN	1.23153	14.5973	7.55971e-09	5.22093e-07
CYRIB	Q9NUQ9	CYRIB_HUMAN	1.20366	16.3858	3.52366e-06	3.87089e-05
SYNPO	Q8N3V7	SYNPO_HUMAN	1.19588	15.2036	0.000411334	0.00145829
ITGA6	P23229	ITA6_HUMAN	1.1845	14.6326	1.72525e-06	2.30845e-05
ANXA11	P50995	ANX11_HUMAN	1.18183	14.8268	1.51605e-07	4.31603e-06
DLST	P36957	ODO2_HUMAN	1.17993	17.3637	0.000263609	0.00102574
EPHB2	P29323	EPHB2_HUMAN	1.17038	15.0529	4.29811e-05	0.000257451
RPL23A	P62750	RL23A_HUMAN	1.16415	16.5242	2.6468e-06	3.17256e-05
METAP1	P53582	MAP11_HUMAN	1.14382	13.7833	6.71784e-08	2.57322e-06
PLD3	Q8IV08	PLD3_HUMAN	1.12983	15.9495	0.00037382	0.00135967
ATAD3A	Q9NVI7	ATD3A_HUMAN	1.11172	14.0737	4.33031e-07	9.4396e-06
KDR	P35968	VGFR2_HUMAN	1.11114	16.1113	4.04591e-07	9.02392e-06
LACTB2	Q53H82	LACB2_HUMAN	1.11106	14.8773	1.7822e-07	4.90662e-06
TRIAP1	O43715	TRIA1_HUMAN	1.10611	16.6605	3.62761e-07	8.19468e-06
ACTB	P60709	ACTB_HUMAN	1.09176	21.2931	0.0117928	0.023011
UFD1	Q92890	UFD1_HUMAN	1.07917	16.7352	8.26849e-05	0.000431038
ALYREF	Q86V81	THOC4_HUMAN	1.07865	17.9413	0.00717485	0.0151766
SRPRA	P08240	SRPRA_HUMAN	1.06552	15.5077	1.5187e-07	4.31603e-06
ATP2B4	P23634	AT2B4_HUMAN	1.06348	14.8685	5.68701e-07	1.1259e-05
ABHD10	Q9NUJ1	ABHDA_HUMAN	1.04901	14.209	2.94941e-06	3.43349e-05
SUMF2	Q8NBJ7	SUMF2_HUMAN	1.04557	16.2104	6.28865e-08	2.46235e-06
STX7	O15400	STX7_HUMAN	1.0437	16.6193	0.0274942	0.0466713
FLG2	Q5D862	FILA2_HUMAN	1.04357	13.7199	3.36815e-06	3.78005e-05
UBE2V1	Q13404	UB2V1_HUMAN	1.04283	16.1367	4.72514e-05	0.000278452
CDH13	P55290	CAD13_HUMAN	1.03511	18.174	4.16235e-08	1.78879e-06
LANCL1	O43813	LANC1_HUMAN	1.03303	15.5145	2.38903e-08	1.23808e-06
CSRP2	Q16527	CSRP2_HUMAN	1.03272	14.1439	2.0469e-06	2.61351e-05
ISOC1	Q96CN7	ISOC1_HUMAN	1.03167	15.2109	9.3766e-06	7.86741e-05
MMP14	P50281	MMP14_HUMAN	1.02665	16.4221	4.77754e-05	0.000279254
ATOX1	O00244	ATOX1_HUMAN	1.02282	17.7595	6.5174e-07	1.25997e-05
VAMP3	Q15836	VAMP3_HUMAN	1.0156	16.7162	1.8988e-05	0.000134907
DSC1	Q08554	DSC1_HUMAN	1.01407	15.3673	5.01016e-06	5.01585e-05
RAB11B	Q15907	RB11B_HUMAN	1.01281	17.2097	0.000269351	0.0010385
CLIP2	Q9UDT6	CLIP2_HUMAN	1.00915	14.967	0.00139947	0.00385293
TKFC	Q3LXA3	TKFC_HUMAN	1.00632	15.3127	3.4297e-05	0.000216891
NTAN1	Q96AB6	NTAN1_HUMAN	1.00318	14.696	1.2595e-06	1.9082e-05
MANF	P55145	MANF_HUMAN	-1.00313	16.9748	1.30858e-07	4.06201e-06
DDX3X	O00571	DDX3X_HUMAN	-1.00701	14.552	4.05208e-05	0.000247051
VIM	P08670	VIME_HUMAN	-1.00734	22.4098	6.38959e-09	4.69102e-07
EIF5A	P63241	IF5A1_HUMAN	-1.0079	18.8768	1.56001e-06	2.23475e-05
H2BC5	P62807	H2B1C_HUMAN	-1.01712	18.3881	0.0014253	0.00390573
ZPR1	O75312	ZPR1_HUMAN	-1.01725	14.6759	3.11997e-06	3.55678e-05
RPRD1B	Q9NQG5	RPR1B_HUMAN	-1.01763	15.0525	8.01662e-07	1.38483e-05
NUCKS1	Q9H1E3	NUCKS_HUMAN	-1.02712	16.007	4.79577e-06	4.8564e-05
COL6A1	P12109	CO6A1_HUMAN	-1.03303	15.5861	0.00012017	0.000572268
PSME2	Q9UL46	PSME2_HUMAN	-1.03514	16.2539	0.000920401	0.00272563
EIF2S3	P41091	IF2G_HUMAN	-1.03789	15.8401	2.73376e-05	0.000181086
CFH	P08603	CFAH_HUMAN	-1.0487	15.8581	2.5568e-06	3.08568e-05
ATP6AP1	Q15904	VAS1_HUMAN	-1.04961	15.3934	0.00013113	0.000606435
LTBP2	Q14767	LTBP2_HUMAN	-1.05427	16.1637	1.57766e-06	2.24005e-05
CBX1	P83916	CBX1_HUMAN	-1.06623	14.9793	0.000379105	0.00137445
NTN4	Q9HB63	NET4_HUMAN	-1.07564	15.9293	1.17216e-06	1.79595e-05
CNBP	P62633	CNBP_HUMAN	-1.08171	15.8263	6.4275e-06	5.96066e-05
RPL12	P30050	RL12_HUMAN	-1.09303	16.8491	5.06388e-05	0.000290916
CALM1	P0DP23	CALM1_HUMAN	-1.09575	19.772	1.77771e-06	2.33755e-05
BMP1	P13497	BMP1_HUMAN	-1.09702	15.3033	9.87965e-06	8.17274e-05
PRSS23	O95084	PRS23_HUMAN	-1.09929	16.6452	7.0914e-07	1.27316e-05
DDX39B	Q13838	DX39B_HUMAN	-1.10092	17.7267	5.34736e-06	5.22876e-05
MYDGF	Q969H8	MYDGF_HUMAN	-1.1016	17.7847	3.43532e-08	1.55206e-06
PPM1F	P49593	PPM1F_HUMAN	-1.10774	16.1411	0.000245959	0.000981579
UBR4	Q5T4S7	UBR4_HUMAN	-1.12188	14.5274	3.00348e-05	0.000195281
TXNL1	O43396	TXNL1_HUMAN	-1.1411	15.5102	1.78145e-08	9.51185e-07
DIABLO	Q9NR28	DBLOH_HUMAN	-1.15098	14.7348	1.29167e-07	4.06201e-06
RCN1	Q15293	RCN1_HUMAN	-1.15859	17.7563	2.94172e-07	7.00447e-06
HHIP	Q96QV1	HHIP_HUMAN	-1.167	15.3099	2.29135e-05	0.000157096
TUBB4B	P68371	TBB4B_HUMAN	-1.16872	17.2174	0.000334187	0.00123881
ADM	P35318	ADML_HUMAN	-1.16984	16.728	2.39995e-05	0.000163271
ANP32B	Q92688	AN32B_HUMAN	-1.17058	17.4753	2.77322e-07	6.78669e-06
PFDN1	O60925	PFD1_HUMAN	-1.17184	16.1568	1.33972e-07	4.06999e-06
CLSTN3	Q9BQT9	CSTN3_HUMAN	-1.17936	15.4502	8.42498e-05	0.00043588
PDIA4	P13667	PDIA4_HUMAN	-1.191	16.5447	7.08584e-07	1.27316e-05
EPS15	P42566	EPS15_HUMAN	-1.19314	16.0918	7.38223e-06	6.56944e-05
SKP1	P63208	SKP1_HUMAN	-1.19736	15.5007	3.16843e-05	0.000205249
SNRPD2	P62316	SMD2_HUMAN	-1.22418	15.6312	0.000181488	0.000784308
PDIA6	Q15084	PDIA6_HUMAN	-1.23789	16.6357	6.96515e-07	1.27316e-05
EDN1	P05305	EDN1_HUMAN	-1.24083	16.9409	3.38431e-05	0.000216451
DIPK2B	Q9H7Y0	DIK2B_HUMAN	-1.24502	15.3504	7.25245e-07	1.27788e-05
P3H1	Q32P28	P3H1_HUMAN	-1.24776	15.3885	0.00179172	0.00471196
PRPF8	Q6P2Q9	PRP8_HUMAN	-1.25373	15.6783	0.00443008	0.0101374
SERPINH1	P50454	SERPH_HUMAN	-1.25468	16.5046	8.83796e-09	5.5616e-07
PPP1CA	P62136	PP1A_HUMAN	-1.25532	16.5123	4.69558e-05	0.000278452
ETF1	P62495	ERF1_HUMAN	-1.25627	15.6389	9.23937e-06	7.82681e-05
ADAM9	Q13443	ADAM9_HUMAN	-1.27574	16.2159	1.27645e-08	7.25518e-07
STRAP	Q9Y3F4	STRAP_HUMAN	-1.2917	15.5792	1.23927e-05	9.66189e-05
AGRN	O00468	AGRIN_HUMAN	-1.30321	16.1131	7.65888e-08	2.87127e-06
TFPI	P10646	TFPI1_HUMAN	-1.327	15.948	2.45572e-06	2.98413e-05
FCHO2	Q0JRZ9	FCHO2_HUMAN	-1.32766	14.833	4.1904e-06	4.34323e-05
SNRPE	P62304	RUXE_HUMAN	-1.33268	16.842	0.000502907	0.00171729
GLG1	Q92896	GSLG1_HUMAN	-1.35128	15.3228	1.04323e-05	8.47084e-05
PSMD14	O00487	PSDE_HUMAN	-1.36117	14.5676	2.70881e-06	3.19569e-05
MCTS1	Q9ULC4	MCTS1_HUMAN	-1.37379	15.2639	6.70252e-07	1.25997e-05
HMGB3	O15347	HMGB3_HUMAN	-1.38236	15.8264	2.54916e-05	0.000170341
CYFIP1	Q7L576	CYFP1_HUMAN	-1.40612	14.567	0.0031686	0.0077032
SET	Q01105	SET_HUMAN	-1.45153	17.3881	1.55973e-06	2.23475e-05
FSTL1	Q12841	FSTL1_HUMAN	-1.54104	18.608	2.01592e-05	0.000142066
PDIA3	P30101	PDIA3_HUMAN	-1.54879	18.9269	1.23321e-08	7.24305e-07
TPP1	O14773	TPP1_HUMAN	-1.56821	16.3625	5.79147e-06	5.51599e-05
HMGA2	P52926	HMGA2_HUMAN	-1.58152	15.6293	0.000557934	0.0018562
PTGES3	Q15185	TEBP_HUMAN	-1.60836	15.9013	0.000919878	0.00272563
RBM8A	Q9Y5S9	RBM8A_HUMAN	-1.6254	15.5835	3.10559e-09	2.88002e-07
H3C1	P68431	H31_HUMAN	-1.63033	19.048	0.00084097	0.00255481
COL5A1	P20908	CO5A1_HUMAN	-1.63984	15.8261	1.03516e-05	8.47084e-05
PDIA5	Q14554	PDIA5_HUMAN	-1.64421	14.9169	1.01261e-05	8.3375e-05
NID1	P14543	NID1_HUMAN	-1.64518	16.7588	2.31945e-09	2.27048e-07
CCN2	P29279	CCN2_HUMAN	-1.64946	20.8768	1.13451e-09	1.44502e-07
PEA15	Q15121	PEA15_HUMAN	-1.65062	16.9819	1.71169e-06	2.30845e-05
HMGB2	P26583	HMGB2_HUMAN	-1.65769	16.9635	2.55222e-05	0.000170341
NAPA	P54920	SNAA_HUMAN	-1.65852	15.268	0.000206453	0.000862057
EIF5	P55010	IF5_HUMAN	-1.6613	15.0083	0.000122886	0.000576282
HYOU1	Q9Y4L1	HYOU1_HUMAN	-1.66924	15.1762	1.02388e-06	1.65511e-05
LGMN	Q99538	LGMN_HUMAN	-1.67115	15.4714	4.52548e-08	1.89855e-06
CALU	O43852	CALU_HUMAN	-1.67237	17.5468	1.65003e-09	1.81709e-07
MESD	Q14696	MESD_HUMAN	-1.67679	15.2184	9.84478e-07	1.60616e-05
SRPX	P78539	SRPX_HUMAN	-1.67729	15.6448	4.20206e-05	0.000253267
KPNA4	O00629	IMA3_HUMAN	-1.67856	15.0115	0.00028485	0.00107937
SCP2	P22307	SCP2_HUMAN	-1.69767	15.2622	5.39469e-09	4.1328e-07
TARDBP	Q13148	TADBP_HUMAN	-1.70036	16.5117	4.76563e-07	1.01169e-05
EIF1AX	P47813	IF1AX_HUMAN	-1.70826	15.6537	5.52598e-08	2.2129e-06
SSBP1	Q04837	SSBP_HUMAN	-1.71544	16.7997	1.4516e-05	0.000108232
CNPY2	Q9Y2B0	CNPY2_HUMAN	-1.71793	14.9412	7.36944e-07	1.28564e-05
PLOD1	Q02809	PLOD1_HUMAN	-1.74566	16.2252	2.72051e-06	3.19569e-05
TXNDC12	O95881	TXD12_HUMAN	-1.76146	17.14	0.000899373	0.00268138
ABCF1	Q8NE71	ABCF1_HUMAN	-1.76163	14.7653	8.67435e-06	7.49226e-05
PLOD3	O60568	PLOD3_HUMAN	-1.76283	15.6349	1.62825e-06	2.27092e-05
FN1	P02751	FINC_HUMAN	-1.78156	18.6691	1.6497e-06	2.27092e-05
TINAGL1	Q9GZM7	TINAL_HUMAN	-1.78756	16.6151	5.51795e-08	2.2129e-06
NUCB2	P80303	NUCB2_HUMAN	-1.82325	14.675	3.98161e-11	2.35356e-08
HTRA1	Q92743	HTRA1_HUMAN	-1.82895	14.9749	4.08388e-06	4.28321e-05
GMFB	P60983	GMFB_HUMAN	-1.84857	16.2093	1.04926e-07	3.62509e-06
H4C9	P62805	H4_HUMAN	-1.86008	19.3619	3.04281e-07	7.14859e-06
TXNDC5	Q8NBS9	TXND5_HUMAN	-1.91248	18.7106	1.57397e-08	8.66668e-07
TUBB3	Q13509	TBB3_HUMAN	-1.92828	14.667	5.59682e-10	1.08295e-07
POSTN	Q15063	POSTN_HUMAN	-1.98211	15.4237	7.91169e-09	5.22093e-07
OSTF1	Q92882	OSTF1_HUMAN	-1.99104	16.5329	0.000144016	0.00065401
DKK3	Q9UBP4	DKK3_HUMAN	-1.99149	17.6368	9.51832e-11	4.19282e-08
FBN1	P35555	FBN1_HUMAN	-2.01469	16.4834	3.62131e-10	9.11534e-08
CLSTN1	O94985	CSTN1_HUMAN	-2.01589	16.9408	2.69575e-08	1.31942e-06
USP7	Q93009	UBP7_HUMAN	-2.03609	15.3159	9.33661e-05	0.000473177
SPOCK1	Q08629	TICN1_HUMAN	-2.07798	16.1552	6.80257e-06	6.21043e-05
APP	P05067	A4_HUMAN	-2.10138	17.265	1.435e-07	4.21412e-06
SDF4	Q9BRK5	CAB45_HUMAN	-2.10947	16.6586	1.36958e-10	4.82639e-08
ANP32A	P39687	AN32A_HUMAN	-2.14915	17.019	2.39089e-11	2.35356e-08
NID2	Q14112	NID2_HUMAN	-2.20874	15.2655	4.00719e-11	2.35356e-08
ESM1	Q9NQ30	ESM1_HUMAN	-2.2606	15.9243	2.57652e-07	6.39413e-06
NDUFAB1	O14561	ACPM_HUMAN	-2.271	15.6208	1.89075e-06	2.46777e-05
NUCB1	Q02818	NUCB1_HUMAN	-2.35915	18.0414	4.157e-09	3.66232e-07
MAMDC2	Q7Z304	MAMC2_HUMAN	-2.49248	15.7618	3.15821e-08	1.50399e-06
THBS1	P07996	TSP1_HUMAN	-2.6053	21.3005	1.11528e-09	1.44502e-07
HSPG2	P98160	PGBM_HUMAN	-2.71783	20.443	1.40975e-07	4.21013e-06
MDK	P21741	MK_HUMAN	-2.91545	14.2039	4.58587e-09	3.77911e-07
SPARC	P09486	SPRC_HUMAN	-2.92664	20.8884	6.14613e-10	1.08295e-07
MFAP2	P55001	MFAP2_HUMAN	-2.97513	18.0589	8.0003e-09	5.22093e-07
LOXL2	Q9Y4K0	LOXL2_HUMAN	-3.04102	17.1701	1.14814e-09	1.44502e-07
CLU	P10909	CLUS_HUMAN	-3.12536	19.3504	4.49557e-10	9.90149e-08
SRGN	P10124	SRGN_HUMAN	-3.27554	16.3999	9.56361e-06	7.94863e-05
PTX3	P26022	PTX3_HUMAN	-3.48465	18.4593	1.09095e-06	1.7363e-05
BGN	P21810	PGS1_HUMAN	-4.35025	17.9904	2.52231e-08	1.2698e-06
