# Supplementary material for: Proteomic Profiling of Endothelial Cell Secretomes After Exposure to Calciprotein Particles Reveals Downregulation of Basement Membrane Assembly and Increased Release of Soluble CD59
Source: Int J Mol Sci. 2024 Oct 23;25(21):11382. doi: 10.3390/ijms252111382 (PMC11546392; doi:10.3390/ijms252111382)
Supplement: Supplementary file 1 [file ijms-25-11382-s001.zip › Datafile S8 (HITAEC CPP-P vs MPP).xlsx]

## Sheet: Raw
Gene.name	Name.of.protein	Number.of.protein	logFC	AveExpr	P.Value	adj.P.Val
DKK3	Q9UBP4	DKK3_HUMAN	-2.60916	17.6368	3.22181e-12	5.67682e-09
CCN2	P29279	CCN2_HUMAN	-2.59194	20.8768	7.30819e-12	6.43852e-09
ANP32A	P39687	AN32A_HUMAN	-2.30364	17.019	1.25371e-11	7.36348e-09
FBN1	P35555	FBN1_HUMAN	-2.41539	16.4834	3.89653e-11	1.71642e-08
SDF4	Q9BRK5	CAB45_HUMAN	-2.35339	16.6586	1.234e-10	3.60578e-08
NID2	Q14112	NID2_HUMAN	-2.20405	15.2655	1.51589e-10	3.60578e-08
THBS1	P07996	TSP1_HUMAN	-3.33184	21.3005	1.56742e-10	3.60578e-08
NID1	P14543	NID1_HUMAN	-2.11544	16.7588	1.63713e-10	3.60578e-08
SPARC	P09486	SPRC_HUMAN	-3.26008	20.8884	2.07023e-10	4.05306e-08
AGRN	O00468	AGRIN_HUMAN	-2.20587	16.1131	2.47815e-10	4.3665e-08
LOXL2	Q9Y4K0	LOXL2_HUMAN	-3.29263	17.1701	5.16186e-10	8.26835e-08
CBR1	P16152	CBR1_HUMAN	1.21502	17.4179	6.11278e-10	8.46762e-08
MT1E	P04732	MT1E_HUMAN	2.25539	16.0554	6.85782e-10	8.46762e-08
TUBB3	Q13509	TBB3_HUMAN	-1.9341	14.667	7.14628e-10	8.46762e-08
IL6ST	P40189	IL6RB_HUMAN	1.47384	14.5973	7.20853e-10	8.46762e-08
PXDN	Q92626	PXDN_HUMAN	-1.19169	15.759	9.05898e-10	9.97621e-08
NUCB2	P80303	NUCB2_HUMAN	-1.5117	14.675	1.09482e-09	1.07171e-07
REEP5	Q00765	REEP5_HUMAN	1.56387	14.2037	1.08683e-09	1.07171e-07
COX17	Q14061	COX17_HUMAN	1.54862	14.9056	1.29225e-09	1.19839e-07
CLU	P10909	CLUS_HUMAN	-2.70926	19.3504	1.43903e-09	1.26778e-07
MDK	P21741	MK_HUMAN	-3.47278	14.2039	1.5247e-09	1.2793e-07
RBM8A	Q9Y5S9	RBM8A_HUMAN	-1.62918	15.5835	1.65293e-09	1.28596e-07
NUCB1	Q02818	NUCB1_HUMAN	-2.61275	18.0414	1.67861e-09	1.28596e-07
CD59	P13987	CD59_HUMAN	2.22594	19.505	1.98296e-09	1.45582e-07
ADAM9	Q13443	ADAM9_HUMAN	-1.44287	16.2159	2.07609e-09	1.46323e-07
TFRC	P02786	TFR1_HUMAN	1.10866	16.6111	2.65161e-09	1.79697e-07
TPM1	P09493	TPM1_HUMAN	-1.0661	16.2528	3.05401e-09	1.99302e-07
APP	P05067	A4_HUMAN	-2.95598	17.265	3.67306e-09	2.31141e-07
BGN	P21810	PGS1_HUMAN	-5.09707	17.9904	4.07376e-09	2.47516e-07
EIF1AX	P47813	IF1AX_HUMAN	-2.18201	15.6537	6.35101e-09	3.56384e-07
TINAGL1	Q9GZM7	TINAL_HUMAN	-2.12994	16.6151	6.54911e-09	3.56384e-07
METAP1	P53582	MAP11_HUMAN	1.31924	13.7833	6.61306e-09	3.56384e-07
ESM1	Q9NQ30	ESM1_HUMAN	-2.98145	15.9243	6.67462e-09	3.56384e-07
VIM	P08670	VIME_HUMAN	-0.993281	22.4098	7.08192e-09	3.6701e-07
MAMDC2	Q7Z304	MAMC2_HUMAN	-2.96404	15.7618	8.49945e-09	4.27886e-07
CLSTN1	O94985	CSTN1_HUMAN	-2.26631	16.9408	8.77882e-09	4.29674e-07
MMRN1	Q13201	MMRN1_HUMAN	-1.11199	19.7925	1.03204e-08	4.66272e-07
SUMF2	Q8NBJ7	SUMF2_HUMAN	1.15817	16.2104	9.76665e-09	4.60724e-07
MFAP2	P55001	MFAP2_HUMAN	-2.96624	18.0589	9.93615e-09	4.60724e-07
HSPG2	P98160	PGBM_HUMAN	-3.35061	20.443	1.23809e-08	5.45378e-07
LACTB2	Q53H82	LACB2_HUMAN	1.11362	14.8773	1.27887e-08	5.49602e-07
YKT6	O15498	YKT6_HUMAN	1.03336	14.826	1.4999e-08	6.29244e-07
ACAA2	P42765	THIM_HUMAN	1.05732	15.838	1.78357e-08	7.30849e-07
POSTN	Q15063	POSTN_HUMAN	-1.80683	15.4237	1.9798e-08	7.9282e-07
PSIP1	O75475	PSIP1_HUMAN	0.952143	14.3436	2.23287e-08	8.74292e-07
MEGF6	O75095	MEGF6_HUMAN	-0.99524	14.1447	2.38045e-08	9.11816e-07
GOSR1	O95249	GOSR1_HUMAN	0.817934	14.7816	2.48365e-08	9.31104e-07
SET	Q01105	SET_HUMAN	-1.91052	17.3881	2.62959e-08	9.6528e-07
PRSS23	O95084	PRS23_HUMAN	-1.48635	16.6452	2.86907e-08	1.02408e-06
CALU	O43852	CALU_HUMAN	-1.27536	17.5468	2.90601e-08	1.02408e-06
LNPEP	Q9UIQ6	LCAP_HUMAN	0.905331	14.8815	3.3844e-08	1.14679e-06
FN1	P02751	FINC_HUMAN	-2.49807	18.6691	3.35562e-08	1.14679e-06
CBX3	Q13185	CBX3_HUMAN	-1.13523	17.2777	3.4854e-08	1.15145e-06
DNASE2	O00115	DNS2A_HUMAN	0.923025	17.5891	3.52885e-08	1.15145e-06
HEXB	P07686	HEXB_HUMAN	0.844009	18.3446	4.08808e-08	1.30967e-06
UBQLN1	Q9UMX0	UBQL1_HUMAN	-2.29224	15.5928	4.78817e-08	1.50507e-06
EMD	P50402	EMD_HUMAN	1.78598	15.6232	4.86885e-08	1.50507e-06
NCSTN	Q92542	NICA_HUMAN	1.643	14.5656	5.70118e-08	1.65857e-06
GLOD4	Q9HC38	GLOD4_HUMAN	1.08422	18.2232	5.69311e-08	1.65857e-06
NUCKS1	Q9H1E3	NUCKS_HUMAN	-1.5959	16.007	5.65161e-08	1.65857e-06
SRPRA	P08240	SRPRA_HUMAN	1.17639	15.5077	5.74194e-08	1.65857e-06
CFH	P08603	CFAH_HUMAN	-1.53655	15.8581	6.87963e-08	1.90041e-06
IDI1	Q13907	IDI1_HUMAN	0.870176	15.6896	7.00622e-08	1.90041e-06
APRT	P07741	APT_HUMAN	-0.822314	15.2586	6.74899e-08	1.90041e-06
FLOT1	O75955	FLOT1_HUMAN	1.72435	15.6995	7.0106e-08	1.90041e-06
CYTL1	Q9NRR1	CYTL1_HUMAN	-0.898665	14.8016	7.2638e-08	1.93921e-06
IGF2BP2	Q9Y6M1	IF2B2_HUMAN	1.20552	14.9883	7.51255e-08	1.97569e-06
CCN1	O00622	CCN1_HUMAN	-1.81221	17.7671	8.03988e-08	2.08328e-06
PBDC1	Q9BVG4	PBDC1_HUMAN	-0.972059	14.9267	8.56717e-08	2.18773e-06
PPIL1	Q9Y3C6	PPIL1_HUMAN	0.858598	16.2804	9.46111e-08	2.34795e-06
TRIAP1	O43715	TRIA1_HUMAN	1.19732	16.6605	8.87321e-08	2.23351e-06
LGMN	Q99538	LGMN_HUMAN	-1.70605	15.4714	1.01068e-07	2.43947e-06
LGALS1	P09382	LEG1_HUMAN	0.688723	21.1624	9.90475e-08	2.42391e-06
UNC45A	Q9H3U1	UN45A_HUMAN	0.948704	14.7072	1.05274e-07	2.50666e-06
CALM1	P0DP23	CALM1_HUMAN	-1.7097	19.772	1.34346e-07	3.03484e-06
MT2A	P02795	MT2_HUMAN	1.05891	20.449	1.4415e-07	3.11608e-06
DIABLO	Q9NR28	DBLOH_HUMAN	-1.10021	14.7348	1.22377e-07	2.87505e-06
PTX3	P26022	PTX3_HUMAN	-4.35133	18.4593	1.26461e-07	2.93191e-06
HHIP	Q96QV1	HHIP_HUMAN	-2.03335	15.3099	1.32008e-07	3.02075e-06
FTL	P02792	FRIL_HUMAN	1.57563	16.0386	1.36169e-07	3.03708e-06
ANP32B	Q92688	AN32B_HUMAN	-1.45485	17.4753	1.45016e-07	3.11608e-06
LAMC1	P11047	LAMC1_HUMAN	-0.917767	18.1975	1.40254e-07	3.08908e-06
RPS19	P39019	RS19_HUMAN	0.946447	15.1706	1.74144e-07	3.65287e-06
PLOD3	O60568	PLOD3_HUMAN	-2.23481	15.6349	1.7019e-07	3.61294e-06
SERPINB1	P30740	ILEU_HUMAN	1.00312	17.4767	1.88857e-07	3.78144e-06
ATAD3A	Q9NVI7	ATD3A_HUMAN	1.19608	14.0737	1.84893e-07	3.78144e-06
MAP1LC3B2	A6NCE7	MP3B2_HUMAN	1.61709	15.9017	1.88507e-07	3.78144e-06
CALR	P27797	CALR_HUMAN	-0.944202	17.8639	1.98487e-07	3.9296e-06
TFPI	P10646	TFPI1_HUMAN	-1.72721	15.948	1.87079e-07	3.78144e-06
ATOX1	O00244	ATOX1_HUMAN	1.07146	17.7595	2.16192e-07	4.23257e-06
RCC2	Q9P258	RCC2_HUMAN	0.687551	16.5528	2.59826e-07	4.92378e-06
NUDT1	P36639	8ODP_HUMAN	1.14133	15.3062	2.58472e-07	4.92378e-06
COPB2	P35606	COPB2_HUMAN	0.849732	16.4221	2.59882e-07	4.92378e-06
MIF	P14174	MIF_HUMAN	1.14073	20.9545	3.06549e-07	5.74616e-06
DDT	P30046	DOPD_HUMAN	1.76547	18.1255	3.42896e-07	6.22868e-06
MAP2K2	P36507	MP2K2_HUMAN	0.696852	14.9831	3.35696e-07	6.16142e-06
HNRNPH1	P31943	HNRH1_HUMAN	0.989791	16.3249	3.26482e-07	6.05539e-06
UBE2N	P61088	UBE2N_HUMAN	0.963417	17.3098	3.6266e-07	6.29499e-06
PLOD1	Q02809	PLOD1_HUMAN	-2.1845	16.2252	3.58161e-07	6.29499e-06
DYNC1LI1	Q9Y6G9	DC1L1_HUMAN	0.835435	14.2098	4.37857e-07	7.14356e-06
FSCN1	Q16658	FSCN1_HUMAN	1.17053	19.5232	3.58501e-07	6.29499e-06
NTAN1	Q96AB6	NTAN1_HUMAN	1.06803	14.696	3.60897e-07	6.29499e-06
MOB1A	Q9H8S9	MOB1A_HUMAN	0.910496	15.5338	3.64409e-07	6.29499e-06
CAV1	Q03135	CAV1_HUMAN	0.954773	17.8761	4.73e-07	7.44131e-06
TXNL1	O43396	TXNL1_HUMAN	-0.661176	15.5102	4.03329e-07	6.89967e-06
PGK1	P00558	PGK1_HUMAN	0.728413	20.4283	4.61803e-07	7.33061e-06
HTRA1	Q92743	HTRA1_HUMAN	-2.32917	14.9749	4.23382e-07	6.97195e-06
SPOCK1	Q08629	TICN1_HUMAN	-2.7534	16.1552	4.11789e-07	6.97195e-06
FXR1	P51114	FXR1_HUMAN	0.780892	14.8737	4.18425e-07	6.97195e-06
BMP1	P13497	BMP1_HUMAN	-1.476	15.3033	4.21935e-07	6.97195e-06
ATP2B4	P23634	AT2B4_HUMAN	1.08898	14.8685	4.53744e-07	7.26815e-06
HMOX1	P09601	HMOX1_HUMAN	1.4955	16.2756	4.45825e-07	7.20683e-06
CTSD	P07339	CATD_HUMAN	1.00336	17.7677	4.95666e-07	7.59446e-06
DIPK2B	Q9H7Y0	DIK2B_HUMAN	-1.34813	15.3504	4.80067e-07	7.48565e-06
UBFD1	O14562	UBFD1_HUMAN	0.993104	16.1557	5.76749e-07	8.61214e-06
ARCN1	P48444	COPD_HUMAN	-0.908379	17.2837	4.921e-07	7.59446e-06
NANP	Q8TBE9	NANP_HUMAN	1.32695	13.7838	5.43594e-07	8.25701e-06
ELAVL1	Q15717	ELAV1_HUMAN	0.935844	17.3214	5.65822e-07	8.52118e-06
ESYT1	Q9BSJ8	ESYT1_HUMAN	0.857007	16.8325	6.23948e-07	9.16554e-06
HSP90B1	P14625	ENPL_HUMAN	-1.19953	17.2267	6.24214e-07	9.16554e-06
COL5A1	P20908	CO5A1_HUMAN	-2.08935	15.8261	6.58268e-07	9.58568e-06
GMFB	P60983	GMFB_HUMAN	-1.55842	16.2093	7.24403e-07	1.02935e-05
RELN	P78509	RELN_HUMAN	-1.13136	15.5044	7.01713e-07	1.01346e-05
WDR13	Q9H1Z4	WDR13_HUMAN	1.42418	14.1226	7.10087e-07	1.01721e-05
LAMA4	Q16363	LAMA4_HUMAN	-0.950038	18.3097	7.67429e-07	1.08177e-05
SRGN	P10124	SRGN_HUMAN	-4.24719	16.3999	8.70202e-07	1.20732e-05
QARS1	P47897	SYQ_HUMAN	0.678203	16.0363	8.28683e-07	1.15884e-05
STIM1	Q13586	STIM1_HUMAN	0.565226	13.9085	9.0344e-07	1.23875e-05
CTSA	P10619	PPGB_HUMAN	0.672074	18.1247	9.17967e-07	1.2442e-05
HNRNPH2	P55795	HNRH2_HUMAN	1.89735	13.3723	9.06916e-07	1.23875e-05
HSPH1	Q92598	HS105_HUMAN	-0.625041	16.1306	1.05941e-06	1.40352e-05
LTBP2	Q14767	LTBP2_HUMAN	-1.1387	16.1637	9.75841e-07	1.31254e-05
RPL5	P46777	RL5_HUMAN	-1.04723	17.0832	1.08747e-06	1.41935e-05
BROX	Q5VW32	BROX_HUMAN	0.906804	15.7736	1.00657e-06	1.34361e-05
MAP1B	P46821	MAP1B_HUMAN	0.601807	16.9154	1.08697e-06	1.41935e-05
TAGLN2	P37802	TAGL2_HUMAN	0.946634	20.3376	1.15981e-06	1.47509e-05
HIBCH	Q6NVY1	HIBCH_HUMAN	0.81679	16.7611	1.17307e-06	1.47509e-05
KDR	P35968	VGFR2_HUMAN	0.867111	16.1113	1.21399e-06	1.48546e-05
ADH5	P11766	ADHX_HUMAN	1.1346	16.2824	1.14521e-06	1.47509e-05
AAMDC	Q9H7C9	AAMDC_HUMAN	1.14043	17.0282	1.1498e-06	1.47509e-05
TTLL12	Q14166	TTL12_HUMAN	-0.596993	13.9904	1.18065e-06	1.47509e-05
TPP1	O14773	TPP1_HUMAN	-1.86253	16.3625	1.17921e-06	1.47509e-05
CSRP2	Q16527	CSRP2_HUMAN	1.02593	14.1439	1.19578e-06	1.47509e-05
AHNAK	Q09666	AHNK_HUMAN	0.754326	19.7529	1.27311e-06	1.53645e-05
SCRN1	Q12765	SCRN1_HUMAN	-0.946685	15.9146	1.19715e-06	1.47509e-05
LMNA	P02545	LMNA_HUMAN	-0.707428	19.8222	1.35211e-06	1.60974e-05
PMM2	O15305	PMM2_HUMAN	1.06579	15.2589	1.23388e-06	1.49938e-05
COPG1	Q9Y678	COPG1_HUMAN	-0.797358	16.5099	1.32893e-06	1.59291e-05
GSTT2	P0CG29	GST2_HUMAN	0.664528	14.915	1.39999e-06	1.65555e-05
ANXA11	P50995	ANX11_HUMAN	1.00837	14.8268	1.42326e-06	1.66079e-05
DSC1	Q08554	DSC1_HUMAN	1.09349	15.3673	1.58931e-06	1.7936e-05
FLG2	Q5D862	FILA2_HUMAN	0.988021	13.7199	1.75492e-06	1.93043e-05
EPB41L2	O43491	E41L2_HUMAN	0.736569	15.7897	1.41654e-06	1.66079e-05
CLEC14A	Q86T13	CLC14_HUMAN	1.07173	17.459	1.51148e-06	1.72073e-05
LUZP1	Q86V48	LUZP1_HUMAN	0.845002	15.4994	1.50129e-06	1.72073e-05
TPM3	P06753	TPM3_HUMAN	-0.874356	19.1348	1.48716e-06	1.72073e-05
TIMP2	P16035	TIMP2_HUMAN	-1.10752	18.4658	1.5137e-06	1.72073e-05
DYNLL2	Q96FJ2	DYL2_HUMAN	1.99071	14.3444	1.59816e-06	1.7936e-05
METAP2	P50579	MAP2_HUMAN	-1.39505	15.3058	1.7612e-06	1.93043e-05
PDIA4	P13667	PDIA4_HUMAN	-1.17695	16.5447	1.83713e-06	1.99816e-05
HSP90AB1	P08238	HS90B_HUMAN	-1.06842	18.5992	1.75129e-06	1.93043e-05
HSP90AA1	P07900	HS90A_HUMAN	-1.02928	19.5706	1.7639e-06	1.93043e-05
RAB2A	P61019	RAB2A_HUMAN	0.671848	15.6265	1.95494e-06	2.061e-05
FKBP1A	P62942	FKB1A_HUMAN	0.712245	21.0207	1.89676e-06	2.05036e-05
ATP6V1B2	P21281	VATB2_HUMAN	-0.845568	15.3479	2.17158e-06	2.19903e-05
SEC14L2	O76054	S14L2_HUMAN	0.869985	15.0555	1.91002e-06	2.05211e-05
PGF	P49763	PLGF_HUMAN	-1.48568	17.6222	2.04299e-06	2.12333e-05
PLAT	P00750	TPA_HUMAN	-0.813252	15.1973	1.92995e-06	2.05502e-05
FSTL1	Q12841	FSTL1_HUMAN	-1.99582	18.608	1.93606e-06	2.05502e-05
GLG1	Q92896	GSLG1_HUMAN	-1.57949	15.3228	2.16167e-06	2.19903e-05
STAMBP	O95630	STABP_HUMAN	0.715975	14.9148	1.96508e-06	2.061e-05
EIF2A	Q9BY44	EIF2A_HUMAN	0.787254	16.2576	2.04861e-06	2.12333e-05
SIRPA	P78324	SHPS1_HUMAN	0.683341	16.2238	2.08651e-06	2.14996e-05
RPRD1B	Q9NQG5	RPR1B_HUMAN	-0.91039	15.0525	2.11985e-06	2.17161e-05
ARSA	P15289	ARSA_HUMAN	0.837225	16.9588	2.22673e-06	2.242e-05
COPB1	P53618	COPB_HUMAN	-0.731372	15.9654	2.4027e-06	2.37841e-05
SH3BGRL	O75368	SH3L1_HUMAN	0.838825	18.6427	2.26881e-06	2.27138e-05
H1-0	P07305	H10_HUMAN	-1.01255	13.8768	2.48411e-06	2.44525e-05
HYOU1	Q9Y4L1	HYOU1_HUMAN	-1.53809	15.1762	2.36012e-06	2.34945e-05
YWHAQ	P27348	1433T_HUMAN	-0.629347	17.7722	2.53926e-06	2.47892e-05
EDF1	O60869	EDF1_HUMAN	0.710793	16.3219	2.66002e-06	2.56118e-05
LAMB1	P07942	LAMB1_HUMAN	-0.95494	18.3359	2.54645e-06	2.47892e-05
SCARB2	Q14108	SCRB2_HUMAN	0.821222	15.1168	2.58799e-06	2.50552e-05
RNPEP	Q9H4A4	AMPB_HUMAN	0.610477	17.6455	2.93455e-06	2.81015e-05
PSMD14	O00487	PSDE_HUMAN	-1.34559	14.5676	3.01292e-06	2.85964e-05
MEMO1	Q9Y316	MEMO1_HUMAN	0.564974	16.1221	3.03212e-06	2.85964e-05
CLIP1	P30622	CLIP1_HUMAN	-1.43724	14.9932	3.60392e-06	3.20713e-05
ABHD10	Q9NUJ1	ABHDA_HUMAN	1.02947	14.209	3.05311e-06	2.85964e-05
HNRNPH3	P31942	HNRH3_HUMAN	0.978577	16.1421	3.03905e-06	2.85964e-05
HDGFL3	Q9Y3E1	HDGR3_HUMAN	-0.804478	14.7236	3.06738e-06	2.85964e-05
FCHO2	Q0JRZ9	FCHO2_HUMAN	-1.30731	14.833	3.25152e-06	2.98678e-05
PLA2G15	Q8NCC3	PAG15_HUMAN	0.752964	15.3936	3.31501e-06	3.0196e-05
ITGA6	P23229	ITA6_HUMAN	1.122	14.6326	3.25461e-06	2.98678e-05
PTBP1	P26599	PTBP1_HUMAN	0.873507	18.549	3.43001e-06	3.09932e-05
COPE	O14579	COPE_HUMAN	-0.908084	16.1756	3.22905e-06	2.98678e-05
AKR1A1	P14550	AK1A1_HUMAN	1.15947	18.2095	3.32465e-06	3.0196e-05
WDR1	O75083	WDR1_HUMAN	0.736274	19.9657	3.48731e-06	3.13502e-05
NRP2	O60462	NRP2_HUMAN	-1.18483	15.991	3.56749e-06	3.19082e-05
HNRNPL	P14866	HNRPL_HUMAN	0.783468	16.9703	3.74893e-06	3.31941e-05
TGM2	P21980	TGM2_HUMAN	-0.772369	18.1643	3.77055e-06	3.32186e-05
NT5C	Q8TCD5	NT5C_HUMAN	0.645606	14.2733	4.03007e-06	3.44708e-05
RRM2B	Q7LG56	RIR2B_HUMAN	-0.94392	15.2309	3.99981e-06	3.44708e-05
NIT1	Q86X76	NIT1_HUMAN	0.594034	14.6022	3.81652e-06	3.34563e-05
HEBP1	Q9NRV9	HEBP1_HUMAN	0.603947	15.359	4.6524e-06	3.86676e-05
EIF3CL	B5ME19	EIFCL_HUMAN	-0.646795	16.2662	4.01472e-06	3.44708e-05
ABCF1	Q8NE71	ABCF1_HUMAN	-1.91937	14.7653	3.97963e-06	3.44708e-05
HMGB3	O15347	HMGB3_HUMAN	-1.52486	15.8264	4.10339e-06	3.48647e-05
COPS6	Q7L5N1	CSN6_HUMAN	-0.969396	15.3008	3.87035e-06	3.37602e-05
NUDT14	O95848	NUD14_HUMAN	0.723426	14.8136	4.11569e-06	3.48647e-05
TAX1BP3	O14907	TX1B3_HUMAN	0.817062	14.8867	4.30585e-06	3.59569e-05
LMNB1	P20700	LMNB1_HUMAN	-0.692214	17.433	4.704e-06	3.89129e-05
VAT1	Q99536	VAT1_HUMAN	-0.915934	17.2223	4.30119e-06	3.59569e-05
PRRC2C	Q9Y520	PRC2C_HUMAN	0.746855	15.5192	4.18589e-06	3.52897e-05
LBR	Q14739	LBR_HUMAN	0.697771	14.8858	4.8823e-06	3.96583e-05
PEA15	Q15121	PEA15_HUMAN	-1.43406	16.9819	4.80199e-06	3.95379e-05
TGFB1	P01137	TGFB1_HUMAN	-0.854839	13.8922	5.1307e-06	4.09063e-05
ACP2	P11117	PPAL_HUMAN	0.899823	15.9683	5.08387e-06	4.09031e-05
MCTS1	Q9ULC4	MCTS1_HUMAN	-1.09149	15.2639	5.05904e-06	4.08901e-05
TXNDC5	Q8NBS9	TXND5_HUMAN	-1.13747	18.7106	5.12299e-06	4.09063e-05
LYPLAL1	Q5VWZ2	LYPL1_HUMAN	1.27146	14.5905	4.83799e-06	3.9649e-05
RAB7A	P51149	RAB7A_HUMAN	1.31198	16.9189	4.88414e-06	3.96583e-05
YWHAG	P61981	1433G_HUMAN	-0.70353	19.0866	5.34252e-06	4.24033e-05
PDCD6	O75340	PDCD6_HUMAN	0.661786	15.425	5.62097e-06	4.44132e-05
STRN	O43815	STRN_HUMAN	-0.692957	15.4158	5.9659e-06	4.67196e-05
ANPEP	P15144	AMPN_HUMAN	0.626113	19.6657	6.12215e-06	4.75209e-05
DDX39B	Q13838	DX39B_HUMAN	-1.09312	17.7267	5.7049e-06	4.48751e-05
CHD4	Q14839	CHD4_HUMAN	-0.711791	14.9606	5.9969e-06	4.67546e-05
FKBP5	Q13451	FKBP5_HUMAN	0.786641	15.7375	6.30049e-06	4.86907e-05
AHNAK2	Q8IVF2	AHNK2_HUMAN	0.470478	16.6499	6.69204e-06	5.13196e-05
TBCA	O75347	TBCA_HUMAN	-0.461417	18.401	7.12091e-06	5.385e-05
EPS15	P42566	EPS15_HUMAN	-1.20602	16.0918	6.69893e-06	5.13196e-05
CNPY2	Q9Y2B0	CNPY2_HUMAN	-1.34781	14.9412	6.99612e-06	5.33643e-05
COL4A2	P08572	CO4A2_HUMAN	-0.842734	16.5193	7.28634e-06	5.48655e-05
TUBB	P07437	TBB5_HUMAN	-1.16693	18.1114	7.09719e-06	5.385e-05
CCL2	P13500	CCL2_HUMAN	-0.979174	17.8415	7.57418e-06	5.6311e-05
LUC7L2	Q9Y383	LC7L2_HUMAN	-1.16419	14.8156	7.35853e-06	5.51722e-05
UBE2V1	Q13404	UB2V1_HUMAN	1.2606	16.1367	7.38969e-06	5.51722e-05
ZPR1	O75312	ZPR1_HUMAN	-0.903576	14.6759	7.61917e-06	5.64074e-05
AKR1B1	P15121	ALDR_HUMAN	0.791386	18.9143	8.02288e-06	5.91477e-05
DYNLRB1	Q9NP97	DLRB1_HUMAN	0.991731	17.8127	8.35634e-06	6.03437e-05
SH3BGRL2	Q9UJC5	SH3L2_HUMAN	0.558452	16.3562	8.23715e-06	5.97278e-05
VAPA	Q9P0L0	VAPA_HUMAN	0.934728	17.914	8.0721e-06	5.92627e-05
ERAP1	Q9NZ08	ERAP1_HUMAN	-0.683158	16.101	8.13356e-06	5.93233e-05
TPM4	P67936	TPM4_HUMAN	-1.05257	20.3938	8.1477e-06	5.93233e-05
TTC38	Q5R3I4	TTC38_HUMAN	0.759521	14.8177	9.04022e-06	6.39873e-05
ADM	P35318	ADML_HUMAN	-1.36877	16.728	9.04248e-06	6.39873e-05
YWHAH	Q04917	1433F_HUMAN	-0.83539	18.3412	8.47106e-06	6.08272e-05
RANBP3	Q9H6Z4	RANB3_HUMAN	-0.975304	14.5865	9.68005e-06	6.71506e-05
SNU13	P55769	NH2L1_HUMAN	0.860053	14.6787	8.49234e-06	6.08272e-05
PALM2AKAP2	Q9Y2D5	PLAK2_HUMAN	0.526229	15.685	9.33193e-06	6.54778e-05
C12orf57	Q99622	C10_HUMAN	1.00382	14.6687	9.0259e-06	6.39873e-05
SCP2	P22307	SCP2_HUMAN	-0.772373	15.2622	9.3646e-06	6.54778e-05
GYG1	P46976	GLYG_HUMAN	0.703101	16.4593	9.28002e-06	6.54056e-05
TCEAL3	Q969E4	TCAL3_HUMAN	-1.18455	15.4661	9.48777e-06	6.60769e-05
RCN1	Q15293	RCN1_HUMAN	-0.742866	17.7563	1.13818e-05	7.5678e-05
CCT5	P48643	TCPE_HUMAN	-0.636639	16.5616	1.04452e-05	7.08284e-05
GNS	P15586	GNS_HUMAN	0.635832	19.018	1.02848e-05	7.05127e-05
TSG101	Q99816	TS101_HUMAN	1.26286	15.3359	1.00286e-05	6.90253e-05
ISOC1	Q96CN7	ISOC1_HUMAN	1.02519	15.2109	9.92224e-06	6.85607e-05
GNB1	P62873	GBB1_HUMAN	-0.772868	16.6834	1.03656e-05	7.07913e-05
NDUFAB1	O14561	ACPM_HUMAN	-1.8393	15.6208	1.07161e-05	7.20679e-05
ACYP1	P07311	ACYP1_HUMAN	1.03587	16.4289	1.04514e-05	7.08284e-05
VCAM1	P19320	VCAM1_HUMAN	-0.849861	14.8684	1.0608e-05	7.16141e-05
CNRIP1	Q96F85	CNRP1_HUMAN	0.740163	15.0657	1.20437e-05	7.93074e-05
COX5B	P10606	COX5B_HUMAN	0.536214	16.279	1.11784e-05	7.48913e-05
DDX1	Q92499	DDX1_HUMAN	-0.853474	16.4803	1.13195e-05	7.55493e-05
EIF4G1	Q04637	IF4G1_HUMAN	-0.772873	15.55	1.37989e-05	8.74593e-05
SRPX	P78539	SRPX_HUMAN	-1.936	15.6448	1.20031e-05	7.93074e-05
PPWD1	Q96BP3	PPWD1_HUMAN	0.89731	14.7407	1.21077e-05	7.93074e-05
ADA	P00813	ADA_HUMAN	0.830709	16.4353	1.25195e-05	8.11007e-05
SF3B3	Q15393	SF3B3_HUMAN	-0.619247	15.592	1.20728e-05	7.93074e-05
RPS2	P15880	RS2_HUMAN	-0.581221	16.1798	1.29197e-05	8.33863e-05
HEXA	P06865	HEXA_HUMAN	0.688481	17.6173	1.23515e-05	8.06052e-05
BAX	Q07812	BAX_HUMAN	1.20016	16.3663	1.25067e-05	8.11007e-05
CBX1	P83916	CBX1_HUMAN	-1.59855	14.9793	1.30538e-05	8.39443e-05
HPRT1	P00492	HPRT_HUMAN	0.879698	17.1857	1.31934e-05	8.45337e-05
GLRX	P35754	GLRX1_HUMAN	0.875271	17.8504	1.34476e-05	8.58501e-05
TBL1XR1	Q9BZK7	TBL1R_HUMAN	0.602424	15.6827	1.45005e-05	9.11976e-05
CD109	Q6YHK3	CD109_HUMAN	0.594694	17.5861	1.35331e-05	8.60844e-05
NTN4	Q9HB63	NET4_HUMAN	-0.830123	15.9293	1.42354e-05	8.99022e-05
INPP1	P49441	INPP_HUMAN	0.822134	16.1284	1.4544e-05	9.11976e-05
UBR4	Q5T4S7	UBR4_HUMAN	-1.21523	14.5274	1.49177e-05	9.28798e-05
SSBP1	Q04837	SSBP_HUMAN	-1.73064	16.7997	1.4902e-05	9.28798e-05
RRAS	P10301	RRAS_HUMAN	0.855611	13.8189	1.58302e-05	9.8214e-05
EIF2S1	P05198	IF2A_HUMAN	-0.891165	16.4327	1.61361e-05	9.9761e-05
ERH	P84090	ERH_HUMAN	-0.767192	18.1789	1.73248e-05	0.000105627
ZNF207	O43670	ZN207_HUMAN	-1.07026	14.9066	1.85047e-05	0.000109782
PUDP	Q08623	HDHD1_HUMAN	0.668984	16.4758	1.64014e-05	0.000100694
MVP	Q14764	MVP_HUMAN	1.29915	17.6135	1.66256e-05	0.000101717
UCHL3	P15374	UCHL3_HUMAN	-0.913259	16.1614	1.63675e-05	0.000100694
RO60	P10155	RO60_HUMAN	-0.485382	17.3589	1.92267e-05	0.000113683
EIF3E	P60228	EIF3E_HUMAN	-0.930717	14.3287	1.96824e-05	0.000115217
NT5E	P21589	5NTD_HUMAN	0.933503	15.7734	1.77951e-05	0.000107749
G3BP1	Q13283	G3BP1_HUMAN	-0.462899	16.6192	1.83062e-05	0.000109341
PDE6D	O43924	PDE6D_HUMAN	0.763606	15.4799	1.7903e-05	0.000108031
EIF5	P55010	IF5_HUMAN	-2.01649	15.0083	1.75368e-05	0.000106551
NCK2	O43639	NCK2_HUMAN	0.569824	14.1967	1.80643e-05	0.000108633
MAP2	P11137	MTAP2_HUMAN	0.811417	15.0236	1.81849e-05	0.000108986
PDLIM1	O00151	PDLI1_HUMAN	0.753647	18.7412	1.83768e-05	0.000109392
PGAM1	P18669	PGAM1_HUMAN	0.613997	19.9976	1.93411e-05	0.000113976
PSMA6	P60900	PSA6_HUMAN	-0.675598	18.7856	1.98651e-05	0.000115902
CARD19	Q96LW7	CAR19_HUMAN	0.584206	14.3905	2.04171e-05	0.000118729
NUDT9	Q9BW91	NUDT9_HUMAN	-0.788012	15.0873	1.96068e-05	0.000115157
TATDN1	Q6P1N9	TATD1_HUMAN	0.986637	15.2329	2.1104e-05	0.00012232
FHL3	Q13643	FHL3_HUMAN	-0.475858	14.5038	2.38995e-05	0.000136281
PLBD2	Q8NHP8	PLBL2_HUMAN	0.789981	17.0461	2.35828e-05	0.000134912
RPL23A	P62750	RL23A_HUMAN	0.921677	16.5242	2.29162e-05	0.000131525
EIF4H	Q15056	IF4H_HUMAN	0.551672	16.0209	2.22909e-05	0.000128776
API5	Q9BZZ5	API5_HUMAN	-0.873961	15.4117	2.26783e-05	0.000130586
SRSF1	Q07955	SRSF1_HUMAN	-0.905197	15.529	2.49609e-05	0.000140515
ATP1B3	P54709	AT1B3_HUMAN	0.681529	15.5431	2.47997e-05	0.000140055
HK1	P19367	HXK1_HUMAN	0.8073	16.6011	2.45911e-05	0.000139772
GSTP1	P09211	GSTP1_HUMAN	0.90263	20.7145	2.53845e-05	0.000142444
SF3B5	Q9BWJ5	SF3B5_HUMAN	-0.397537	14.708	2.47657e-05	0.000140055
SPTBN1	Q01082	SPTB2_HUMAN	-0.408115	17.9911	2.80844e-05	0.000155124
CYCS	P99999	CYC_HUMAN	0.912852	19.753	2.70443e-05	0.000151277
IDH1	O75874	IDHC_HUMAN	0.665987	17.3118	2.74086e-05	0.000151868
PALMD	Q9NP74	PALMD_HUMAN	0.661192	15.4805	2.93567e-05	0.000161645
NAGA	P17050	NAGAB_HUMAN	0.689323	16.0336	2.73363e-05	0.000151868
TKFC	Q3LXA3	TKFC_HUMAN	0.960377	15.3127	2.72964e-05	0.000151868
GJA1	P17302	CXA1_HUMAN	1.04454	14.4993	2.97152e-05	0.00016311
CDH13	P55290	CAD13_HUMAN	0.542248	18.174	3.1058e-05	0.000168902
PGD	P52209	6PGD_HUMAN	1.03915	19.0002	3.08342e-05	0.000168204
PTRHD1	Q6GMV3	PTRD1_HUMAN	0.736161	15.1553	3.01428e-05	0.000164943
IGFBP4	P22692	IBP4_HUMAN	-1.24431	17.8299	3.30576e-05	0.000177584
TARDBP	Q13148	TADBP_HUMAN	-1.18079	16.5117	3.52115e-05	0.00018744
DARS1	P14868	SYDC_HUMAN	-0.630116	15.1201	3.44884e-05	0.000184707
ANXA7	P20073	ANXA7_HUMAN	0.926407	14.239	3.21866e-05	0.000173971
HNRNPF	P52597	HNRPF_HUMAN	1.0947	16.6342	3.21876e-05	0.000173971
HMOX2	P30519	HMOX2_HUMAN	-0.857375	15.6386	3.2774e-05	0.000176599
GUK1	Q16774	KGUA_HUMAN	0.739786	15.2689	3.66263e-05	0.0001915
FKBP2	P26885	FKBP2_HUMAN	-0.749458	15.5205	3.60569e-05	0.000190216
COL4A1	P02462	CO4A1_HUMAN	-0.9788	17.2691	3.59904e-05	0.000190216
ST13	P50502	F10A1_HUMAN	-1.52012	17.1307	3.47205e-05	0.000185387
MMP2	P08253	MMP2_HUMAN	-0.744485	17.7336	3.59263e-05	0.000190216
TPI1	P60174	TPIS_HUMAN	0.50426	21.5569	3.63173e-05	0.00019045
NUDC	Q9Y266	NUDC_HUMAN	-0.462644	16.7962	3.86019e-05	0.000200049
MESD	Q14696	MESD_HUMAN	-1.09116	15.2184	3.82556e-05	0.000198839
GC	P02774	VTDB_HUMAN	-1.08462	16.3183	4.0663e-05	0.000208074
ACP1	P24666	PPAC_HUMAN	0.649863	16.7682	3.7797e-05	0.000197036
PRPF4B	Q13523	PRP4K_HUMAN	0.536906	14.4173	3.63162e-05	0.00019045
ACAT1	P24752	THIL_HUMAN	0.50719	15.5442	5.11397e-05	0.000249569
CEP170	Q5SW79	CE170_HUMAN	0.748213	15.9623	4.03588e-05	0.000207324
TLN1	Q9Y490	TLN1_HUMAN	-0.473801	17.5437	3.99551e-05	0.000206454
CNBP	P62633	CNBP_HUMAN	-0.844218	15.8263	4.01096e-05	0.000206647
LTA4H	P09960	LKHA4_HUMAN	0.559787	18.5028	4.28379e-05	0.000216901
TNFRSF10C	O14798	TR10C_HUMAN	0.697601	13.9741	4.55215e-05	0.000226682
CLIP2	Q9UDT6	CLIP2_HUMAN	1.4126	14.967	4.08374e-05	0.000208074
ITPRID2	P28290	ITPI2_HUMAN	0.698199	14.798	4.08591e-05	0.000208074
STIP1	P31948	STIP1_HUMAN	-0.48941	18.2315	4.36675e-05	0.000219208
DDX3X	O00571	DDX3X_HUMAN	-0.94582	14.552	4.28385e-05	0.000216901
PDIA3	P30101	PDIA3_HUMAN	-0.686343	18.9269	4.31771e-05	0.000217366
RPL38	P63173	RL38_HUMAN	-0.662306	15.4477	4.55423e-05	0.000226682
ADRM1	Q16186	ADRM1_HUMAN	-0.865974	15.6123	4.30204e-05	0.000217198
H1-2	P16403	H12_HUMAN	0.908009	17.6174	5.27437e-05	0.000253598
HMGB2	P26583	HMGB2_HUMAN	-1.49561	16.9635	4.40088e-05	0.000220294
RECQL	P46063	RECQ1_HUMAN	0.548808	14.7888	4.74459e-05	0.00023483
PGM2	Q96G03	PGM2_HUMAN	0.600547	17.5787	4.65994e-05	0.00023129
GOLM1	Q8NBJ4	GOLM1_HUMAN	-1.22829	16.7982	5.14153e-05	0.000249569
DSP	P15924	DESP_HUMAN	0.814648	14.9493	5.16287e-05	0.000249917
NAPRT	Q6XQN6	PNCB_HUMAN	0.453047	15.7181	4.85845e-05	0.000239122
F11R	Q9Y624	JAM1_HUMAN	1.12219	16.594	4.88802e-05	0.000239908
ATP6AP1	Q15904	VAS1_HUMAN	-1.18461	15.3934	4.79277e-05	0.000236551
GSTM2	P28161	GSTM2_HUMAN	-0.934108	15.4814	5.03717e-05	0.000246542
NUTF2	P61970	NTF2_HUMAN	0.935207	17.9709	5.12876e-05	0.000249569
PLPBP	O94903	PLPHP_HUMAN	0.807113	15.9084	5.28209e-05	0.000253598
DNAJB4	Q9UDY4	DNJB4_HUMAN	-0.569726	17.9172	5.68766e-05	0.000268677
ARMT1	Q9H993	ARMT1_HUMAN	0.81549	15.5967	5.51802e-05	0.000261499
CD44	P16070	CD44_HUMAN	0.633017	17.5247	5.3127e-05	0.000254374
PLS3	P13797	PLST_HUMAN	0.497855	19.3975	5.89248e-05	0.000276131
YWHAB	P31946	1433B_HUMAN	-1.02096	18.1794	5.24315e-05	0.000253108
GNPNAT1	Q96EK6	GNA1_HUMAN	1.01944	16.3629	5.91782e-05	0.000276584
EDN1	P05305	EDN1_HUMAN	-1.2175	16.9409	5.51734e-05	0.000261499
DDAH2	O95865	DDAH2_HUMAN	0.941012	18.4852	5.39184e-05	0.000257464
SEPTIN11	Q9NVA2	SEP11_HUMAN	-0.513233	16.2598	5.52086e-05	0.000261499
PPP1CA	P62136	PP1A_HUMAN	-1.26211	16.5123	5.78925e-05	0.000272745
PTPN12	Q05209	PTN12_HUMAN	0.585708	15.5676	6.4777e-05	0.000297232
P4HB	P07237	PDIA1_HUMAN	-0.922317	17.9561	5.82201e-05	0.000273557
CCDC124	Q96CT7	CC124_HUMAN	0.475764	16.0011	6.30368e-05	0.000290002
TUBB4B	P68371	TBB4B_HUMAN	-1.4298	17.2174	5.9396e-05	0.000276867
LARS1	Q9P2J5	SYLC_HUMAN	-0.62856	14.6394	6.00259e-05	0.000279065
CRYZ	Q08257	QOR_HUMAN	0.455733	16.4884	6.04289e-05	0.000280199
EEF1D	P29692	EF1D_HUMAN	-0.693395	16.9589	6.50772e-05	0.000297834
RAD23A	P54725	RD23A_HUMAN	0.537979	15.7178	6.1086e-05	0.000282503
USP7	Q93009	UBP7_HUMAN	-2.09212	15.3159	6.21641e-05	0.000286736
JPT2	Q9H910	JUPI2_HUMAN	0.682552	16.5054	6.64343e-05	0.000303257
PRDX3	P30048	PRDX3_HUMAN	0.925349	17.9114	6.7109e-05	0.000305164
P02666	P02666	CASB_BOVIN	0.87883	16.7727	6.73716e-05	0.000305164
STK24	Q9Y6E0	STK24_HUMAN	-1.25949	14.9926	6.78569e-05	0.00030579
PARK7	Q99497	PARK7_HUMAN	0.670208	19.4585	6.9374e-05	0.000311829
RTN4	Q9NQC3	RTN4_HUMAN	0.639856	17.3025	7.6683e-05	0.000336108
PGM3	O95394	AGM1_HUMAN	0.593768	16.1461	7.00289e-05	0.000313972
PXN	P49023	PAXI_HUMAN	0.434017	15.199	6.72764e-05	0.000305164
ADPRS	Q9NX46	ADPRS_HUMAN	0.390235	16.3523	6.76274e-05	0.000305537
MBNL1	Q9NR56	MBNL1_HUMAN	0.798673	15.4481	7.06254e-05	0.000315043
AIMP1	Q12904	AIMP1_HUMAN	0.506211	17.5179	7.38301e-05	0.000326856
PPM1F	P49593	PPM1F_HUMAN	-1.29196	16.1411	7.05622e-05	0.000315043
ADISSP	Q9GZN8	ADSSP_HUMAN	0.500902	15.6582	7.58884e-05	0.000334288
EML2	O95834	EMAL2_HUMAN	0.376882	14.508	7.29485e-05	0.000324584
UFD1	Q92890	UFD1_HUMAN	1.11089	16.7352	7.80872e-05	0.000341414
HSPB1	P04792	HSPB1_HUMAN	1.11403	19.0754	7.3366e-05	0.000325619
RPL10A	P62906	RL10A_HUMAN	-1.42764	17.7248	7.56917e-05	0.000334258
SQSTM1	Q13501	SQSTM_HUMAN	0.995774	16.6071	7.61636e-05	0.000334664
C11orf54	Q9H0W9	CK054_HUMAN	1.02308	16.6919	8.34941e-05	0.000362356
TAF15	Q92804	RBP56_HUMAN	0.714645	15.3342	8.03751e-05	0.000350547
NAA50	Q9GZZ1	NAA50_HUMAN	0.447562	14.7619	8.31606e-05	0.0003618
ARHGAP1	Q07960	RHG01_HUMAN	0.666455	15.5988	9.2517e-05	0.00039663
IST1	P53990	IST1_HUMAN	0.617236	15.1699	8.74132e-05	0.000378433
TCN2	P20062	TCO2_HUMAN	0.537797	16.0019	0.000102842	0.000435596
PDLIM5	Q96HC4	PDLI5_HUMAN	0.885949	17.544	9.19512e-05	0.00039629
VAPB	O95292	VAPB_HUMAN	0.94016	16.2601	9.23007e-05	0.00039663
ETF1	P62495	ERF1_HUMAN	-0.945293	15.6389	9.19879e-05	0.00039629
TEK	Q02763	TIE2_HUMAN	0.712106	15.9047	0.000103876	0.000438134
VCP	P55072	TERA_HUMAN	-0.527848	19.0289	0.000109236	0.00045076
EIF2S3	P41091	IF2G_HUMAN	-0.876732	15.8401	9.37941e-05	0.000401129
VAMP3	Q15836	VAMP3_HUMAN	0.916137	16.7162	0.000104006	0.000438134
RNH1	P13489	RINI_HUMAN	0.480101	17.7728	0.000108431	0.000449541
ENG	P17813	EGLN_HUMAN	0.672762	15.9664	0.000110203	0.000453687
CLSTN3	Q9BQT9	CSTN3_HUMAN	-1.1843	15.4502	0.000104187	0.000438134
MAP7D1	Q3KQU3	MA7D1_HUMAN	0.502946	14.3853	9.98187e-05	0.000425861
HDGF	P51858	HDGF_HUMAN	-0.856897	16.9948	0.000101427	0.000431677
GAPDH	P04406	G3P_HUMAN	0.451034	22.1375	0.000146903	0.000572109
PLAA	Q9Y263	PLAP_HUMAN	0.566449	14.5764	0.00010279	0.000435596
SARS1	P49591	SYSC_HUMAN	-0.444761	14.7762	0.000106857	0.000446165
TMSB10	P63313	TYB10_HUMAN	1.07767	22.1313	0.000106693	0.000446165
EIF3D	O15371	EIF3D_HUMAN	-0.815184	14.9937	0.000108141	0.000449541
EIF4A1	P60842	IF4A1_HUMAN	-0.756312	17.0089	0.000105821	0.000443943
EFNB1	P98172	EFNB1_HUMAN	0.930415	16.7082	0.000108237	0.000449541
ALCAM	Q13740	CD166_HUMAN	0.887574	17.5159	0.000112194	0.000459733
YWHAZ	P63104	1433Z_HUMAN	-0.342138	20.6118	0.000120366	0.000484211
PDLIM4	P50479	PDLI4_HUMAN	0.416781	15.3396	0.000109159	0.00045076
PTGR1	Q14914	PTGR1_HUMAN	0.69468	18.2901	0.0001174	0.000477735
RPS9	P46781	RS9_HUMAN	-0.849341	15.5982	0.000111745	0.000458962
DYNLL1	P63167	DYL1_HUMAN	0.695083	17.0214	0.000118742	0.000480972
SHPK	Q9UHJ6	SHPK_HUMAN	0.629353	15.6324	0.00012607	0.000506001
GLS	O94925	GLSK_HUMAN	0.700918	18.3619	0.000118344	0.000480464
RPL9	P32969	RL9_HUMAN	0.81358	15.967	0.000116051	0.000474435
OXCT1	P55809	SCOT1_HUMAN	0.406992	16.0884	0.000116576	0.000475478
DCTN1	Q14203	DCTN1_HUMAN	0.433448	15.873	0.000132219	0.000527082
DDAH1	O94760	DDAH1_HUMAN	0.585602	18.2073	0.000120136	0.000484211
NECTIN2	Q92692	NECT2_HUMAN	0.769316	15.8938	0.000120183	0.000484211
PDIA5	Q14554	PDIA5_HUMAN	-1.23039	14.9169	0.000137326	0.000543748
CD55	P08174	DAF_HUMAN	1.04679	16.1331	0.00012906	0.000516826
EHD2	Q9NZN4	EHD2_HUMAN	-0.719865	16.4516	0.000129629	0.000517927
SARNP	P82979	SARNP_HUMAN	-0.492045	15.5811	0.00015637	0.000603026
PRDX5	P30044	PRDX5_HUMAN	0.965309	17.9836	0.000133487	0.000530936
CHORDC1	Q9UHD1	CHRD1_HUMAN	0.823087	15.4645	0.000134781	0.000534873
MYH10	P35580	MYH10_HUMAN	-0.462358	15.3279	0.000139167	0.00054735
GALNS	P34059	GALNS_HUMAN	0.868505	15.8548	0.000149147	0.000578848
BTF3	P20290	BTF3_HUMAN	0.684151	15.1599	0.000138663	0.000547219
MIF4GD	A9UHW6	MI4GD_HUMAN	0.778875	14.4524	0.000138824	0.000547219
CMBL	Q96DG6	CMBL_HUMAN	0.563683	15.003	0.000156403	0.000603026
AGFG1	P52594	AGFG1_HUMAN	0.64613	15.7201	0.00014149	0.000555244
NPC2	P61916	NPC2_HUMAN	0.728605	18.7144	0.000144204	0.000564641
PDS5A	Q29RF7	PDS5A_HUMAN	0.607709	14.8833	0.00016296	0.000624208
PSMC2	P35998	PRS7_HUMAN	-0.757494	16.0065	0.000168123	0.000637059
ADSS2	P30520	PURA2_HUMAN	0.320635	17.8281	0.000146112	0.000570842
MATR3	P43243	MATR3_HUMAN	-0.886156	17.0065	0.000147086	0.000572109
MDH1	P40925	MDHC_HUMAN	0.455734	19.3663	0.000174384	0.000648236
SERPINC1	P01008	ANT3_HUMAN	0.503337	16.2157	0.000167531	0.000637059
LYPLA2	O95372	LYPA2_HUMAN	0.434555	15.6187	0.000172155	0.000642593
NARS1	O43776	SYNC_HUMAN	0.444465	16.7688	0.000184591	0.000680436
SHC1	P29353	SHC1_HUMAN	0.657692	15.2407	0.0001554	0.000601789
ANGPT2	O15123	ANGP2_HUMAN	-0.66403	15.8895	0.000164407	0.000628386
TIGAR	Q9NQ88	TIGAR_HUMAN	0.758375	15.1792	0.000157483	0.000605863
UBXN7	O94888	UBXN7_HUMAN	0.59439	15.362	0.000172371	0.000642593
UTRN	P46939	UTRN_HUMAN	-0.792125	16.1093	0.000169485	0.000639471
DDX6	P26196	DDX6_HUMAN	-0.529013	14.5056	0.000162422	0.000623503
VPS29	Q9UBQ0	VPS29_HUMAN	1.05409	16.1593	0.000164969	0.000629168
RPL12	P30050	RL12_HUMAN	-0.96891	16.8491	0.000179567	0.000663748
FTH1	P02794	FRIH_HUMAN	1.5391	15.9967	0.000167766	0.000637059
SERPINB6	P35237	SPB6_HUMAN	0.596886	19.1156	0.00017093	0.000642173
TUBA1A	Q71U36	TBA1A_HUMAN	-0.870728	18.729	0.00016926	0.000639471
NAXE	Q8NCW5	NNRE_HUMAN	0.896953	17.195	0.000170134	0.000640546
FKBP4	Q02790	FKBP4_HUMAN	-0.414562	16.4152	0.000171403	0.000642579
BASP1	P80723	BASP1_HUMAN	0.587144	18.6668	0.000172501	0.000642593
PARP1	P09874	PARP1_HUMAN	0.318772	16.6152	0.000195932	0.000713289
PGLS	O95336	6PGL_HUMAN	0.988536	17.9394	0.000178821	0.000663331
FLOT2	Q14254	FLOT2_HUMAN	0.748036	16.0125	0.000179687	0.000663748
NQO2	P16083	NQO2_HUMAN	0.469752	15.9718	0.000192632	0.000705651
PSMB6	P28072	PSB6_HUMAN	-0.646354	17.9163	0.00019863	0.000720136
RPS3A	P61247	RS3A_HUMAN	-0.66334	17.0729	0.000193543	0.000707517
NQO1	P15559	NQO1_HUMAN	-0.746753	17.4075	0.000188864	0.000694734
MSN	P26038	MOES_HUMAN	-0.617907	20.0054	0.000189734	0.000696481
USP5	P45974	UBP5_HUMAN	-0.630612	15.5091	0.000197524	0.000717602
TNPO3	Q9Y5L0	TNPO3_HUMAN	0.49399	14.3305	0.000194442	0.000709331
FABP5	Q01469	FABP5_HUMAN	0.421083	21.7034	0.000240392	0.000848838
ANXA1	P04083	ANXA1_HUMAN	0.543807	17.334	0.000213195	0.000771353
IRGQ	Q8WZA9	IRGQ_HUMAN	-0.449149	14.751	0.000230314	0.000820367
S100A10	P60903	S10AA_HUMAN	0.655388	18.2107	0.000226175	0.000810001
RPL35A	P18077	RL35A_HUMAN	0.683026	15.0546	0.000223457	0.000803533
PTGES3	Q15185	TEBP_HUMAN	-1.94133	15.9013	0.000222499	0.000802589
SEC22B	O75396	SC22B_HUMAN	0.469508	16.3597	0.000269875	0.000928749
PCMT1	P22061	PIMT_HUMAN	0.83054	17.2905	0.000224382	0.000805217
STAM	Q92783	STAM1_HUMAN	0.695386	16.747	0.000222739	0.000802589
CRAT	P43155	CACP_HUMAN	0.508462	14.8363	0.00022815	0.000815418
AKR1C3	P42330	AK1C3_HUMAN	0.61934	18.0488	0.000255289	0.000890732
VBP1	P61758	PFD3_HUMAN	-0.835284	15.2942	0.000230466	0.000820367
GAA	P10253	LYAG_HUMAN	0.643738	17.5512	0.000239583	0.000847682
PSMA4	P25789	PSA4_HUMAN	-0.46239	18.2295	0.000245186	0.00086231
HSPA5	P11021	BIP_HUMAN	-0.991526	17.7853	0.000234329	0.000831905
ECM1	Q16610	ECM1_HUMAN	-0.564403	14.6987	0.000234652	0.000831905
USP14	P54578	UBP14_HUMAN	0.402485	17.6467	0.000284633	0.000973833
MAP2K1	Q02750	MP2K1_HUMAN	0.488471	15.989	0.000242777	0.000855546
CNN3	Q15417	CNN3_HUMAN	0.702968	17.0436	0.000263431	0.000911917
LIPA	P38571	LICH_HUMAN	-0.645529	15.2487	0.000263421	0.000911917
FDPS	P14324	FPPS_HUMAN	0.799419	17.8785	0.000246806	0.000866278
SUPT16H	Q9Y5B9	SP16H_HUMAN	-0.988518	15.9883	0.00025372	0.000887013
RIPK1	Q13546	RIPK1_HUMAN	1.05778	14.5001	0.000250931	0.000879007
MMP14	P50281	MMP14_HUMAN	0.856655	16.4221	0.000276039	0.000946267
PDIA6	Q15084	PDIA6_HUMAN	-0.644235	16.6357	0.000259798	0.000904671
GLUD1	P00367	DHE3_HUMAN	0.586188	16.1892	0.000261356	0.000908301
SPTAN1	Q13813	SPTN1_HUMAN	-0.543295	18.2118	0.000269658	0.000928749
ERAP2	Q6P179	ERAP2_HUMAN	-0.493233	15.1009	0.000289531	0.000984852
DDX17	Q92841	DDX17_HUMAN	-0.309595	16.2468	0.000288709	0.000983957
HMGA2	P52926	HMGA2_HUMAN	-1.74339	15.6293	0.000265108	0.000915924
ACTG1	P63261	ACTG_HUMAN	-0.615374	22.0336	0.000274423	0.000942562
LGALS9	O00182	LEG9_HUMAN	1.32157	14.8544	0.000287983	0.000983383
AP3D1	O14617	AP3D1_HUMAN	-0.986896	15.1694	0.000301048	0.00102205
HYPK	Q9NX55	HYPK_HUMAN	0.458351	16.0053	0.000309862	0.00104393
HNRNPDL	O14979	HNRDL_HUMAN	-0.648002	15.9181	0.00030764	0.00103843
HNRNPR	O43390	HNRPR_HUMAN	-0.425098	16.5284	0.00033662	0.0011191
KPNA4	O00629	IMA3_HUMAN	-1.66623	15.0115	0.000301638	0.00102209
SBDS	Q9Y3A5	SBDS_HUMAN	-0.577791	15.6369	0.000313229	0.00105326
MPST	P25325	THTM_HUMAN	-0.631557	15.2699	0.000307	0.00103826
PRPF19	Q9UMS4	PRP19_HUMAN	0.417734	16.0853	0.000345485	0.00114426
SRP72	O76094	SRP72_HUMAN	-0.489789	14.4615	0.000324236	0.00108202
SORD	Q00796	DHSO_HUMAN	0.655508	17.3594	0.000335348	0.00111698
AK3	Q9UIJ7	KAD3_HUMAN	0.719773	15.9953	0.000318578	0.00106921
PHPT1	Q9NRX4	PHP14_HUMAN	0.680188	18.009	0.000322365	0.00107781
GM2A	P17900	SAP3_HUMAN	0.359767	15.6478	0.000321251	0.00107613
LIMA1	Q9UHB6	LIMA1_HUMAN	0.454081	15.483	0.000373135	0.00122433
NOVA2	Q9UNW9	NOVA2_HUMAN	1.05335	14.0967	0.000357476	0.00117954
CCT7	Q99832	TCPH_HUMAN	-0.452348	16.3278	0.000349235	0.00115451
RP2	O75695	XRP2_HUMAN	0.835259	14.27	0.000344355	0.00114266
BCAT2	O15382	BCAT2_HUMAN	0.435848	16.2017	0.000383587	0.00125163
TATDN3	Q17R31	TATD3_HUMAN	-0.568382	13.7109	0.000364522	0.0011983
EIF1	P41567	EIF1_HUMAN	0.550031	14.7445	0.000359125	0.00118276
H4C9	P62805	H4_HUMAN	-0.809482	19.3619	0.000385405	0.00125524
IFI16	Q16666	IF16_HUMAN	0.296081	16.5213	0.00037613	0.00122958
NIT2	Q9NQR4	NIT2_HUMAN	0.620025	15.1852	0.000410692	0.00132051
FAF1	Q9UNN5	FAF1_HUMAN	1.31226	15.6365	0.000374998	0.00122815
ACY1	Q03154	ACY1_HUMAN	0.544797	15.097	0.000405055	0.00131196
DAG1	Q14118	DAG1_HUMAN	0.356521	16.8542	0.000420321	0.00134411
CAPG	P40121	CAPG_HUMAN	0.804565	17.2689	0.000406471	0.00131413
WDR5	P61964	WDR5_HUMAN	-0.562541	15.8735	0.000402686	0.0013091
CAPN2	P17655	CAN2_HUMAN	-0.622702	16.7758	0.00041926	0.00134316
PEAR1	Q5VY43	PEAR1_HUMAN	0.568603	15.2235	0.000408539	0.00131599
FERMT2	Q96AC1	FERM2_HUMAN	-1.0134	14.9937	0.000417503	0.00133996
DYNC1LI2	O43237	DC1L2_HUMAN	0.507573	15.8362	0.000403657	0.00130984
HNRNPD	Q14103	HNRPD_HUMAN	-0.529082	19.0168	0.000408114	0.00131599
RARS1	P54136	SYRC_HUMAN	0.660351	17.0233	0.00043864	0.00139762
OSTF1	Q92882	OSTF1_HUMAN	-1.7333	16.5329	0.000452877	0.0014352
TAGLN	Q01995	TAGL_HUMAN	0.881025	14.6768	0.000429068	0.0013696
NPM1	P06748	NPM_HUMAN	-0.791928	17.1914	0.000474257	0.00148427
SNX2	O60749	SNX2_HUMAN	-0.608457	14.4482	0.00044443	0.001411
SYNPO	Q8N3V7	SYNPO_HUMAN	1.05818	15.2036	0.000444441	0.001411
ANG	P03950	ANGI_HUMAN	-0.685854	14.2798	0.000470705	0.0014784
IGLL5	B9A064	IGLL5_HUMAN	1.70201	15.3471	0.000474061	0.00148427
BLVRB	P30043	BLVRB_HUMAN	1.1243	15.5732	0.000457727	0.00144796
MYO5A	Q9Y4I1	MYO5A_HUMAN	0.526536	15.0085	0.000467136	0.00147508
DNMBP	Q6XZF7	DNMBP_HUMAN	0.95687	15.2317	0.000470037	0.0014784
SOD2	P04179	SODM_HUMAN	0.669357	17.1085	0.000470435	0.0014784
AP3M1	Q9Y2T2	AP3M1_HUMAN	0.322608	15.6672	0.000499588	0.00155801
FAM114A1	Q8IWE2	NXP20_HUMAN	-0.762025	15.8485	0.000502251	0.00156354
RTCB	Q9Y3I0	RTCB_HUMAN	-0.792852	15.4789	0.0005351	0.00165702
AGL	P35573	GDE_HUMAN	-0.621753	16.0055	0.000498867	0.00155801
PSME2	Q9UL46	PSME2_HUMAN	-1.0997	16.2539	0.000515462	0.00159902
ZNF185	O15231	ZN185_HUMAN	0.691586	16.2612	0.000514875	0.00159902
GLB1	P16278	BGAL_HUMAN	0.901028	17.7078	0.000541881	0.00167508
PRKDC	P78527	PRKDC_HUMAN	0.590234	15.3115	0.000565232	0.00173811
PEBP1	P30086	PEBP1_HUMAN	0.441792	19.6849	0.000589169	0.00178677
PECAM1	P16284	PECA1_HUMAN	0.291858	17.718	0.000609414	0.00183384
PLOD2	O00469	PLOD2_HUMAN	-0.75155	14.9831	0.000570746	0.0017436
PAFAH1B1	P43034	LIS1_HUMAN	0.353377	17.0558	0.000549271	0.00169495
RNASE1	P07998	RNAS1_HUMAN	-0.353969	16.132	0.000570973	0.0017436
SORBS2	O94875	SRBS2_HUMAN	0.51269	17.4969	0.000596024	0.00180446
MAN2A1	Q16706	MA2A1_HUMAN	-0.946305	14.6477	0.000558319	0.00171986
FAH	P16930	FAAA_HUMAN	0.360533	15.6843	0.000625392	0.00186454
UFC1	Q9Y3C8	UFC1_HUMAN	0.972514	16.7035	0.000568072	0.00174341
EIF2B1	Q14232	EI2BA_HUMAN	0.610953	14.8739	0.000599231	0.00181106
PITPNA	Q00169	PIPNA_HUMAN	0.662175	16.482	0.000568932	0.00174341
PAM	P19021	AMD_HUMAN	-0.496632	15.1416	0.000572587	0.0017455
DTD1	Q8TEA8	DTD1_HUMAN	0.527332	15.7031	0.000576765	0.0017552
DKK1	O94907	DKK1_HUMAN	-0.505749	13.571	0.000640173	0.00188942
CAT	P04040	CATA_HUMAN	0.422566	16.0216	0.000589095	0.00178677
APLP2	Q06481	APLP2_HUMAN	-1.48336	15.3814	0.000633911	0.00187408
NNMT	P40261	NNMT_HUMAN	0.533234	15.8125	0.00064414	0.00189795
PDLIM3	Q53GG5	PDLI3_HUMAN	0.666507	15.3378	0.000604503	0.00182386
APOB	P04114	APOB_HUMAN	-3.36571	15.0021	0.00061935	0.00185594
SYAP1	Q96A49	SYAP1_HUMAN	0.563742	14.7927	0.000623689	0.00186454
CFL2	Q9Y281	COF2_HUMAN	0.390921	18.0357	0.000609894	0.00183384
CD93	Q9NPY3	C1QR1_HUMAN	0.835544	15.8704	0.000631345	0.00187408
PSMF1	Q92530	PSMF1_HUMAN	1.07593	16.2754	0.000617665	0.00185405
SWAP70	Q9UH65	SWP70_HUMAN	-0.530704	16.4683	0.000625344	0.00186454
HMBS	P08397	HEM3_HUMAN	0.588446	14.4008	0.00063071	0.00187408
LGALS3	P17931	LEG3_HUMAN	1.01862	17.4994	0.000633461	0.00187408
DPYSL2	Q16555	DPYL2_HUMAN	-0.34189	18.1512	0.000633622	0.00187408
CCDC25	Q86WR0	CCD25_HUMAN	0.505037	16.0486	0.000665879	0.00194897
RPS8	P62241	RS8_HUMAN	-1.11772	15.8775	0.000647198	0.00190378
SNCG	O76070	SYUG_HUMAN	0.565496	16.597	0.000721538	0.00209794
SDCBP	O00560	SDCB1_HUMAN	0.572797	17.393	0.00073471	0.00211875
LRRC47	Q8N1G4	LRC47_HUMAN	-0.514934	15.4184	0.000659859	0.00193722
APEH	P13798	ACPH_HUMAN	0.515498	16.4392	0.000681731	0.00198876
PLRG1	O43660	PLRG1_HUMAN	0.365154	14.7568	0.000660765	0.00193722
EML1	O00423	EMAL1_HUMAN	-0.496407	15.3806	0.000758892	0.00217266
DYSF	O75923	DYSF_HUMAN	0.650132	15.6809	0.000680666	0.00198876
SERPINB9	P50453	SPB9_HUMAN	0.456354	18.6997	0.000710299	0.00206867
LCMT1	Q9UIC8	LCMT1_HUMAN	-0.333881	14.3002	0.000751786	0.00216024
BLVRA	P53004	BIEA_HUMAN	0.418448	16.7324	0.000727119	0.00210333
TWF1	Q12792	TWF1_HUMAN	0.419237	16.0808	0.000779945	0.0022185
COL18A1	P39060	COIA1_HUMAN	-0.638805	17.1761	0.000790703	0.00224351
TMPO	P42167	LAP2B_HUMAN	0.314341	17.9569	0.000775057	0.00221337
TWF2	Q6IBS0	TWF2_HUMAN	0.485656	16.7732	0.000725501	0.00210333
AKR1C2	P52895	AK1C2_HUMAN	0.685066	15.0289	0.000726963	0.00210333
PSME1	Q06323	PSME1_HUMAN	-0.435979	17.1155	0.000728169	0.00210333
SP100	P23497	SP100_HUMAN	-0.976693	15.096	0.000752772	0.00216024
IRF2BP2	Q7Z5L9	I2BP2_HUMAN	0.556741	15.0732	0.000747266	0.00215144
CDC37	Q16543	CDC37_HUMAN	-0.378572	17.3203	0.00085288	0.00238158
THYN1	Q9P016	THYN1_HUMAN	0.530065	15.8755	0.000801919	0.00227167
AIFM1	O95831	AIFM1_HUMAN	0.55787	15.9228	0.000776711	0.00221451
SGTA	O43765	SGTA_HUMAN	-0.750419	14.7146	0.000759568	0.00217266
RPS24	P62847	RS24_HUMAN	-1.13199	15.1951	0.000876433	0.00242429
SLK	Q9H2G2	SLK_HUMAN	-0.354478	14.8215	0.000780629	0.0022185
ARG1	P05089	ARGI1_HUMAN	0.967132	15.7085	0.000893206	0.00245911
PIR	O00625	PIR_HUMAN	0.520994	18.6271	0.000829422	0.00233457
TOM1	O60784	TOM1_HUMAN	0.666429	14.4719	0.000831126	0.0023353
ARHGDIB	P52566	GDIR2_HUMAN	0.552613	18.2695	0.000826094	0.00232892
CXCL1	P09341	GROA_HUMAN	-0.692758	16.4575	0.00084876	0.00237383
CYRIB	Q9NUQ9	CYRIB_HUMAN	0.645931	16.3858	0.000833721	0.00233548
NOP2	P46087	NOP2_HUMAN	-0.842224	15.2827	0.000813774	0.00230156
TBC1D13	Q9NVG8	TBC13_HUMAN	-0.458406	15.3853	0.000817456	0.00230826
IQGAP1	P46940	IQGA1_HUMAN	-0.315771	17.3804	0.00101195	0.00272639
BTD	P43251	BTD_HUMAN	-0.375414	15.3995	0.00085489	0.00238341
PSMA1	P25786	PSA1_HUMAN	-0.431384	18.2228	0.000832333	0.0023353
GORASP2	Q9H8Y8	GORS2_HUMAN	1.57217	16.6915	0.000884658	0.00244321
PPP2R2A	P63151	2ABA_HUMAN	-0.417064	15.4082	0.000964515	0.00263077
TP53I3	Q53FA7	QORX_HUMAN	0.433759	17.4062	0.000861981	0.00239939
RMDN3	Q96TC7	RMD3_HUMAN	-0.435257	15.4428	0.00087497	0.00242429
AXL	P30530	UFO_HUMAN	-0.539402	16.5513	0.000875445	0.00242429
P3H1	Q32P28	P3H1_HUMAN	-1.38472	15.3885	0.000866067	0.00240696
EPHB2	P29323	EPHB2_HUMAN	0.792494	15.0529	0.000937458	0.00256491
ACTR3	P61158	ARP3_HUMAN	0.359248	18.0658	0.00098862	0.00268405
COTL1	Q14019	COTL1_HUMAN	0.52609	18.136	0.000983836	0.00267932
SOD1	P00441	SODC_HUMAN	0.670722	20.661	0.000952794	0.00260283
SH3GLB1	Q9Y371	SHLB1_HUMAN	0.521063	15.9994	0.000924183	0.00253252
C1QTNF3	Q9BXJ4	C1QT3_HUMAN	-2.01629	14.5105	0.000890479	0.00245544
MAN2B1	O00754	MA2B1_HUMAN	0.375344	16.929	0.00105066	0.00280069
LRRC59	Q96AG4	LRC59_HUMAN	1.35537	17.0292	0.000916268	0.00251866
QSOX1	O00391	QSOX1_HUMAN	-0.51748	17.9689	0.000922308	0.00253132
CDC42BPB	Q9Y5S2	MRCKB_HUMAN	0.246055	13.7565	0.00100119	0.00270152
UFM1	P61960	UFM1_HUMAN	1.39026	17.8124	0.000990761	0.00268572
PRCP	P42785	PCP_HUMAN	0.454176	20.138	0.00102717	0.00275475
PSMA3	P25788	PSA3_HUMAN	-0.54358	18.2545	0.000988199	0.00268405
UBE2L3	P68036	UB2L3_HUMAN	0.689221	18.2912	0.000996182	0.00269627
STRAP	Q9Y3F4	STRAP_HUMAN	-0.79772	15.5792	0.00107371	0.00285351
SKP1	P63208	SKP1_HUMAN	-0.813083	15.5007	0.00106275	0.00282865
PSMB1	P20618	PSB1_HUMAN	-0.367171	17.8846	0.00101942	0.00274232
EIF5A	P63241	IF5A1_HUMAN	-0.432508	18.8768	0.000998098	0.00269731
CZIB	Q9NWV4	CZIB_HUMAN	0.942552	17.2204	0.00112824	0.00295814
LRSAM1	Q6UWE0	LRSM1_HUMAN	-0.566354	13.6016	0.00108219	0.0028717
TALDO1	P37837	TALDO_HUMAN	0.439505	20.0259	0.00103987	0.00277615
ESD	P10768	ESTD_HUMAN	0.694907	17.2637	0.00103987	0.00277615
RPLP0	P05388	RLA0_HUMAN	-0.728271	17.2472	0.00102161	0.00274402
KTN1	Q86UP2	KTN1_HUMAN	-0.264624	16.2935	0.00124023	0.00320927
SNX12	Q9UMY4	SNX12_HUMAN	0.48196	16.3743	0.00103021	0.0027587
PSMD1	Q99460	PSMD1_HUMAN	-0.636087	15.42	0.00110547	0.00291156
DDX21	Q9NR30	DDX21_HUMAN	0.444582	15.1112	0.00109679	0.00289736
P01834	P01834	IGKC_HUMAN	2.63952	15.9857	0.00112987	0.00295814
RAB11B	Q15907	RB11B_HUMAN	0.867968	17.2097	0.00108786	0.00287968
MANSC1	Q9H8J5	MANS1_HUMAN	0.842123	15.6319	0.00128014	0.00328805
PLD3	Q8IV08	PLD3_HUMAN	0.999988	15.9495	0.00113509	0.00296741
STOM	P27105	STOM_HUMAN	0.778203	16.0869	0.00108846	0.00287968
PSMC1	P62191	PRS4_HUMAN	-0.775893	14.9416	0.00110186	0.0029064
PGM1	P36871	PGM1_HUMAN	0.54446	16.2601	0.00115557	0.00301201
ASAH1	Q13510	ASAH1_HUMAN	-0.497279	15.8001	0.00111598	0.00293485
C1QBP	Q07021	C1QBP_HUMAN	-0.743501	16.2389	0.00112071	0.00294291
Q9HB07	Q9HB07	MYG1_HUMAN	0.40017	16.9175	0.00115454	0.00301201
CAPRIN1	Q14444	CAPR1_HUMAN	-0.662178	15.3723	0.00141303	0.00355028
HMGN2	P05204	HMGN2_HUMAN	0.651253	18.0805	0.00126736	0.00326
PFDN1	O60925	PFD1_HUMAN	-0.454212	16.1568	0.00142833	0.0035698
UBE2D3	P61077	UB2D3_HUMAN	0.872224	17.5896	0.00116963	0.00304415
PUF60	Q9UHX1	PUF60_HUMAN	-0.493962	15.7696	0.00124036	0.00320927
CLASP1	Q7Z460	CLAP1_HUMAN	-0.439555	14.2243	0.00132697	0.00337879
PALM	O75781	PALM_HUMAN	0.482294	15.2756	0.00123551	0.00320917
OGFR	Q9NZT2	OGFR_HUMAN	0.747232	14.8144	0.00123668	0.00320917
SSB	P05455	LA_HUMAN	-0.366066	16.933	0.00151599	0.00375694
UBL4A	P11441	UBL4A_HUMAN	0.552852	14.4311	0.00124649	0.00322041
LASP1	Q14847	LASP1_HUMAN	0.239215	17.579	0.00124943	0.00322328
GBE1	Q04446	GLGB_HUMAN	0.707629	17.9656	0.00126331	0.00325432
PNPO	Q9NVS9	PNPO_HUMAN	-0.462842	15.9067	0.00131093	0.00335736
FHL2	Q14192	FHL2_HUMAN	-0.644826	15.6711	0.00128235	0.00328894
DPP3	Q9NY33	DPP3_HUMAN	0.484222	17.4641	0.00132429	0.00337685
SKIC8	Q9GZS3	SKI8_HUMAN	0.396591	14.5448	0.00134991	0.00341744
DYNC1I2	Q13409	DC1I2_HUMAN	0.506677	18.1181	0.00138351	0.00349247
AP1B1	Q10567	AP1B1_HUMAN	0.671363	16.2288	0.00145817	0.00363924
HSPA8	P11142	HSP7C_HUMAN	-0.437203	19.5192	0.00131763	0.00336961
NAPA	P54920	SNAA_HUMAN	-1.29312	15.268	0.00132081	0.00337284
OVCA2	Q8WZ82	OVCA2_HUMAN	0.35925	15.9638	0.00133985	0.00340418
MAN2B2	Q9Y2E5	MA2B2_HUMAN	0.63527	15.3476	0.00135809	0.00343322
CAD	P27708	PYR1_HUMAN	0.433429	14.0784	0.00142172	0.0035634
ATP1A1	P05023	AT1A1_HUMAN	0.526589	15.6983	0.00140923	0.00355028
STAU1	O95793	STAU1_HUMAN	0.494004	15.5474	0.00134081	0.00340418
EHD1	Q9H4M9	EHD1_HUMAN	0.597054	16.1477	0.00141447	0.00355028
HNRNPAB	Q99729	ROAA_HUMAN	-0.595822	16.9949	0.0013477	0.00341677
EIF3L	Q9Y262	EIF3L_HUMAN	-0.499616	15.2373	0.00149194	0.00370775
FAT4	Q6V0I7	FAT4_HUMAN	0.428021	14.6129	0.0014114	0.00355028
LMNB2	Q03252	LMNB2_HUMAN	-0.352482	17.3993	0.0015942	0.00392317
MAP4	P27816	MAP4_HUMAN	0.34733	18.3302	0.00156862	0.0038819
UAP1	Q16222	UAP1_HUMAN	0.645953	15.3439	0.00142519	0.00356703
CFI	P05156	CFAI_HUMAN	0.2933	16.4402	0.00148548	0.00369692
MIX23	Q4VC31	MIX23_HUMAN	0.596463	15.9873	0.00147289	0.00367077
CCT8	P50990	TCPQ_HUMAN	-0.33559	17.356	0.00159263	0.00392317
CTTN	Q14247	SRC8_HUMAN	0.275746	16.9486	0.00194105	0.00462806
SCARF1	Q14162	SREC_HUMAN	0.411515	15.1739	0.00151105	0.00374996
C1QTNF5	Q9BXJ0	C1QT5_HUMAN	-1.1247	18.2855	0.00159987	0.00393163
ITM2B	Q9Y287	ITM2B_HUMAN	-0.527767	15.2075	0.00164469	0.00403051
MYCT1	Q8N699	MYCT1_HUMAN	0.703446	14.6796	0.00159145	0.00392317
AP3B1	O00203	AP3B1_HUMAN	0.333871	15.3545	0.00166659	0.00407287
MCAM	P43121	MUC18_HUMAN	0.437434	19.7578	0.00157083	0.0038819
ETFB	P38117	ETFB_HUMAN	0.620946	14.4531	0.00162067	0.00397718
LYVE1	Q9Y5Y7	LYVE1_HUMAN	0.747996	17.0418	0.00169448	0.00412386
ARHGEF7	Q14155	ARHG7_HUMAN	0.351484	15.7674	0.00184105	0.00443159
DCUN1D1	Q96GG9	DCNL1_HUMAN	0.443856	14.9919	0.00165163	0.00404192
RCC1	P18754	RCC1_HUMAN	-0.325071	15.8123	0.0017864	0.00431774
MTHFD1	P11586	C1TC_HUMAN	-0.419876	17.9002	0.0016926	0.00412386
JAG1	P78504	JAG1_HUMAN	-0.42005	15.1327	0.00182787	0.00440589
IMPA1	P29218	IMPA1_HUMAN	0.514256	16.5118	0.00167502	0.0040878
DAZAP1	Q96EP5	DAZP1_HUMAN	-0.3374	15.7484	0.0017976	0.00433887
NEU1	Q99519	NEUR1_HUMAN	-0.431779	15.0216	0.00176259	0.00427192
ALDH9A1	P49189	AL9A1_HUMAN	0.467017	15.866	0.00171477	0.00416749
B2M	P61769	B2MG_HUMAN	-0.299748	20.6334	0.00215052	0.00506579
SAFB2	Q14151	SAFB2_HUMAN	0.377049	14.5743	0.00187854	0.00449727
PPIA	P62937	PPIA_HUMAN	0.663327	22.157	0.00175	0.00424724
NLN	Q9BYT8	NEUL_HUMAN	0.344446	17.0665	0.00177306	0.00429138
LYPLA1	O75608	LYPA1_HUMAN	0.751007	16.2125	0.001875	0.00449489
RSU1	Q15404	RSU1_HUMAN	0.549172	16.6195	0.00190992	0.00456617
KRT7	P08729	K2C7_HUMAN	0.366196	17.4326	0.00193125	0.00461092
EPHB4	P54760	EPHB4_HUMAN	0.674698	15.9806	0.00187262	0.00449489
PNP	P00491	PNPH_HUMAN	0.483422	18.9791	0.00186848	0.00449148
FABP4	P15090	FABP4_HUMAN	0.656775	20.9385	0.00207113	0.00489843
ROBO4	Q8WZ75	ROBO4_HUMAN	-0.581873	16.8855	0.00208889	0.00493381
ACP5	P13686	PPA5_HUMAN	-0.753912	16.0716	0.00202305	0.00480407
UROD	P06132	DCUP_HUMAN	0.429887	16.6919	0.00203013	0.00481438
YWHAE	P62258	1433E_HUMAN	-0.573959	20.6074	0.0019569	0.00465953
SUMF1	Q8NBK3	SUMF1_HUMAN	-0.524748	14.3922	0.00203762	0.00482567
HMGA1	P17096	HMGA1_HUMAN	-1.04069	19.6664	0.00200258	0.00476187
PLEC	Q15149	PLEC_HUMAN	0.234858	18.3302	0.00229538	0.00534982
PDLIM7	Q9NR12	PDLI7_HUMAN	0.602556	16.7847	0.0023812	0.00551337
PTPRF	P10586	PTPRF_HUMAN	-0.389493	15.8631	0.00228571	0.00533433
LY75	O60449	LY75_HUMAN	-0.383429	14.5071	0.00224455	0.0052732
SH3KBP1	Q96B97	SH3K1_HUMAN	0.311625	15.0462	0.00212021	0.00500109
HSPA1A	P0DMV8	HS71A_HUMAN	-0.453408	17.1033	0.00218598	0.00514246
XPO1	O14980	XPO1_HUMAN	-0.230153	15.8611	0.00237036	0.0054955
PSAT1	Q9Y617	SERC_HUMAN	0.59966	15.8329	0.00228563	0.00533433
HLA-A	P04439	HLAA_HUMAN	-0.472349	17.7316	0.00274355	0.0062376
FARSB	Q9NSD9	SYFB_HUMAN	-0.50058	14.9174	0.00227039	0.00531266
SGSH	P51688	SPHM_HUMAN	0.528049	17.4588	0.00225282	0.00528481
NAE1	Q13564	ULA1_HUMAN	-0.466476	15.3226	0.00225549	0.00528481
HNRNPM	P52272	HNRPM_HUMAN	0.768211	19.24	0.00239823	0.0055455
SPART	Q8N0X7	SPART_HUMAN	0.489604	15.0125	0.0024067	0.00555052
DPP4	P27487	DPP4_HUMAN	0.451445	16.3569	0.00231585	0.00538327
ASL	P04424	ARLY_HUMAN	0.313141	16.7288	0.00231011	0.00537703
AMPD2	Q01433	AMPD2_HUMAN	-0.478126	14.8546	0.00234527	0.0054445
COPA	P53621	COPA_HUMAN	-0.65772	16.5168	0.00240555	0.00555052
XPO7	Q9UIA9	XPO7_HUMAN	-0.300117	14.6845	0.00245547	0.00564822
NEGR1	Q7Z3B1	NEGR1_HUMAN	0.457046	15.4783	0.00248782	0.00570773
IGFBP7	Q16270	IBP7_HUMAN	-0.487675	20.2681	0.00244269	0.00562617
EIF3H	O15372	EIF3H_HUMAN	-0.731906	14.6208	0.00246172	0.00565522
TTYH3	Q9C0H2	TTYH3_HUMAN	-0.312113	15.7503	0.00259768	0.00592891
SAFB	Q15424	SAFB1_HUMAN	-0.501153	15.5363	0.00277356	0.00629567
PTPN23	Q9H3S7	PTN23_HUMAN	-0.592504	15.9884	0.0025634	0.00587349
RBBP9	O75884	RBBP9_HUMAN	0.585984	15.944	0.00257851	0.00590043
PSMD4	P55036	PSMD4_HUMAN	-0.428303	15.8613	0.00258653	0.00591111
ALDH16A1	Q8IZ83	A16A1_HUMAN	-0.341587	16.2312	0.0030468	0.00682142
EFEMP1	Q12805	FBLN3_HUMAN	-0.689627	20.8733	0.00267805	0.00609653
PFAS	O15067	PUR4_HUMAN	0.238531	16.5543	0.00267243	0.00609162
PTPA	Q15257	PTPA_HUMAN	0.676689	17.1414	0.00277624	0.00629567
CBL	P22681	CBL_HUMAN	-0.954652	16.2602	0.0031114	0.0069482
AP2M1	Q96CW1	AP2M1_HUMAN	-0.443941	15.7284	0.00290834	0.00656988
FARSA	Q9Y285	SYFA_HUMAN	0.382468	15.3198	0.00298482	0.00669984
PPIL3	Q9H2H8	PPIL3_HUMAN	0.73337	15.3422	0.0029177	0.00658257
COPZ1	P61923	COPZ1_HUMAN	-0.807887	15.3204	0.00289924	0.00655771
ACAT2	Q9BWD1	THIC_HUMAN	0.67743	15.9607	0.00312576	0.00695403
CTSC	P53634	CATC_HUMAN	0.62095	17.3575	0.00287925	0.00652087
TRIM25	Q14258	TRI25_HUMAN	0.368606	15.2522	0.00358836	0.0077707
MARCKS	P29966	MARCS_HUMAN	0.56469	18.4219	0.00299431	0.00671244
TBC1D22A	Q8WUA7	TB22A_HUMAN	0.411587	14.0578	0.00330255	0.00727387
RAD23B	P54727	RD23B_HUMAN	0.632831	18.7181	0.00298489	0.00669984
LTF	P02788	TRFL_HUMAN	1.50541	18.2592	0.00292465	0.00658981
ARPC4	P59998	ARPC4_HUMAN	0.609827	18.0411	0.00293849	0.00661254
EEF1A1	P68104	EF1A1_HUMAN	-0.433459	18.8562	0.00313486	0.00696514
COL6A1	P12109	CO6A1_HUMAN	-0.70784	15.5861	0.00331534	0.00729292
RBM12	Q9NTZ6	RBM12_HUMAN	0.606436	14.9477	0.00306111	0.00684476
TRIP10	Q15642	CIP4_HUMAN	-0.329429	15.3664	0.00324889	0.00718262
FNTA	P49354	FNTA_HUMAN	-0.433192	16.0593	0.00322836	0.0071462
STC1	P52823	STC1_HUMAN	0.541939	15.7962	0.00312065	0.00695143
EIF3J	O75822	EIF3J_HUMAN	-0.591271	15.4654	0.00311525	0.0069482
PIN4	Q9Y237	PIN4_HUMAN	0.440599	16.2687	0.00337052	0.00737745
SH3BGRL3	Q9H299	SH3L3_HUMAN	0.467414	19.8215	0.00313866	0.00696514
AK2	P54819	KAD2_HUMAN	0.636554	17.6809	0.00328002	0.00723328
ACTN1	P12814	ACTN1_HUMAN	-0.488276	20.4536	0.0031593	0.00700212
AASDHPPT	Q9NRN7	ADPPT_HUMAN	-0.38112	14.3555	0.0033433	0.00733612
PAFAH1B3	Q15102	PA1B3_HUMAN	0.547463	14.7771	0.00391044	0.00840267
XPNPEP1	Q9NQW7	XPP1_HUMAN	0.538103	16.5648	0.00342265	0.00747953
POFUT1	Q9H488	OFUT1_HUMAN	-0.426651	14.8231	0.00360699	0.00779817
ARRB1	P49407	ARRB1_HUMAN	-0.822216	15.5505	0.00347638	0.00758091
ARPP19	P56211	ARP19_HUMAN	0.620062	15.1235	0.00326769	0.00721513
NSFL1C	Q9UNZ2	NSF1C_HUMAN	0.439625	16.5805	0.00332896	0.00731375
PSMB2	P49721	PSB2_HUMAN	-0.458924	17.9031	0.00374844	0.00808415
CRIM1	Q9NZV1	CRIM1_HUMAN	-0.619332	16.427	0.00342564	0.00747953
CACYBP	Q9HB71	CYBP_HUMAN	-0.650416	16.8976	0.00336945	0.00737745
CSRP1	P21291	CSRP1_HUMAN	0.435277	18.6717	0.00348548	0.00759136
PDGFD	Q9GZP0	PDGFD_HUMAN	-0.599803	16.2842	0.00354261	0.00769676
HDGFL2	Q7Z4V5	HDGR2_HUMAN	-0.556682	16.4098	0.00358565	0.0077707
LAMA5	O15230	LAMA5_HUMAN	-0.471449	16.1415	0.00351308	0.00764203
ECHS1	P30084	ECHM_HUMAN	0.552766	16.5088	0.00364551	0.00787179
TSN	Q15631	TSN_HUMAN	-0.32801	16.5402	0.00386705	0.0083196
PRMT1	Q99873	ANM1_HUMAN	-0.417587	16.877	0.00358987	0.0077707
KRT6A	P02538	K2C6A_HUMAN	0.896682	16.0297	0.00405065	0.00867222
CYFIP1	Q7L576	CYFP1_HUMAN	-1.35123	14.567	0.00393993	0.00845574
HAGH	Q16775	GLO2_HUMAN	0.625256	16.2385	0.00380971	0.00820624
DSG1	Q02413	DSG1_HUMAN	0.988837	15.1768	0.00406098	0.00868379
HS1BP3	Q53T59	H1BP3_HUMAN	0.632133	15.3325	0.00417996	0.00889503
OPTN	Q96CV9	OPTN_HUMAN	0.407085	15.4433	0.0041459	0.00883322
RAP1GDS1	P52306	GDS1_HUMAN	-0.459776	15.0052	0.00397718	0.00852529
GANAB	Q14697	GANAB_HUMAN	-0.400094	16.0124	0.00420977	0.00893688
CDC42	P60953	CDC42_HUMAN	-0.643983	15.7359	0.00470454	0.00976372
ITIH4	Q14624	ITIH4_HUMAN	0.531263	15.0016	0.00426039	0.0090226
RPS4X	P62701	RS4X_HUMAN	-0.745174	15.241	0.00427899	0.00904026
HDDC3	Q8N4P3	MESH1_HUMAN	0.57573	16.295	0.00410258	0.00876212
DNAJC8	O75937	DNJC8_HUMAN	-0.716749	15.6716	0.00427008	0.00903227
PTPRK	Q15262	PTPRK_HUMAN	0.282142	16.5418	0.00449473	0.00940585
SNAP23	O00161	SNP23_HUMAN	0.425426	15.4812	0.00412891	0.00880768
SRA1	Q9HD15	SRA1_HUMAN	0.359797	14.8282	0.00439604	0.00925427
KPNA1	P52294	IMA5_HUMAN	0.381852	14.9644	0.00420703	0.00893688
TSNAX	Q99598	TSNAX_HUMAN	-0.486847	16.1981	0.00421782	0.00894321
MMP1	P03956	MMP1_HUMAN	-0.34755	17.6108	0.00435202	0.00918355
XRCC5	P13010	XRCC5_HUMAN	-0.595551	16.7194	0.00438022	0.009232
DLAT	P10515	ODP2_HUMAN	0.550948	15.0661	0.00444776	0.00934082
PRKCSH	P14314	GLU2B_HUMAN	-0.549336	16.4427	0.00443285	0.00932062
Q5VYK3	Q5VYK3	ECM29_HUMAN	-0.622749	14.9249	0.0045435	0.00949662
TRIOBP	Q9H2D6	TARA_HUMAN	0.563358	15.7104	0.00447296	0.00937715
GOT1	P17174	AATC_HUMAN	0.454083	17.0518	0.0044757	0.00937715
FLRT2	O43155	FLRT2_HUMAN	0.545407	16.5971	0.00467002	0.00970509
SF3A3	Q12874	SF3A3_HUMAN	-0.875146	15.1654	0.00464567	0.00967573
CAB39	Q9Y376	CAB39_HUMAN	0.519238	16.0133	0.00459239	0.00958744
HGS	O14964	HGS_HUMAN	0.339316	15.4228	0.00462872	0.00965184
PCNA	P12004	PCNA_HUMAN	-0.736896	15.9977	0.00467078	0.00970509
GPS1	Q13098	CSN1_HUMAN	-0.582282	14.9845	0.00506298	0.0104333
HYI	Q5T013	HYI_HUMAN	0.645948	16.2684	0.00471511	0.00977414
CRYZL1	O95825	QORL1_HUMAN	-0.778209	15.3332	0.00473957	0.0098133
ABHD14B	Q96IU4	ABHEB_HUMAN	0.614453	16.538	0.00477398	0.00987295
EIF3B	P55884	EIF3B_HUMAN	-0.276014	16.4784	0.00519605	0.0106583
BSG	P35613	BASI_HUMAN	0.364834	16.4513	0.00586239	0.0118187
DECR1	Q16698	DECR_HUMAN	-0.51726	14.6683	0.00488826	0.0100974
GIMAP4	Q9NUV9	GIMA4_HUMAN	-0.398913	15.1804	0.00506863	0.0104333
GAMT	Q14353	GAMT_HUMAN	0.604141	14.4889	0.00525744	0.0107589
HP1BP3	Q5SSJ5	HP1B3_HUMAN	0.409104	16.955	0.00526344	0.0107589
UGDH	O60701	UGDH_HUMAN	-0.325676	14.7779	0.0051138	0.010514
LEMD2	Q8NC56	LEMD2_HUMAN	0.68178	15.6905	0.00502969	0.0103774
ERP44	Q9BS26	ERP44_HUMAN	-0.609644	15.278	0.00553074	0.0112013
LXN	Q9BS40	LXN_HUMAN	0.649245	15.1776	0.00525356	0.0107589
MSRA	Q9UJ68	MSRA_HUMAN	0.402074	14.0648	0.00544614	0.0110682
ARF3	P61204	ARF3_HUMAN	-0.506786	16.3528	0.00534615	0.0108901
CSTB	P04080	CYTB_HUMAN	0.721831	18.3348	0.00570795	0.0115205
RPS6	P62753	RS6_HUMAN	-0.830548	14.9801	0.00519264	0.0106583
DNAJC9	Q8WXX5	DNJC9_HUMAN	-0.758961	15.4829	0.00529681	0.0108146
PACSIN2	Q9UNF0	PACN2_HUMAN	-0.476442	15.3391	0.00534368	0.0108901
CNN2	Q99439	CNN2_HUMAN	0.550394	15.9061	0.00536691	0.0109198
PCBP2	Q15366	PCBP2_HUMAN	0.342102	16.7697	0.00564638	0.0114224
ACO2	Q99798	ACON_HUMAN	0.265979	16.2981	0.00593804	0.0119439
ECI1	P42126	ECI1_HUMAN	0.387111	16.0593	0.00549312	0.0111508
EPS15L1	Q9UBC2	EP15R_HUMAN	0.196834	14.5703	0.0059286	0.0119385
HBS1L	Q9Y450	HBS1L_HUMAN	0.444686	16.6557	0.00552191	0.0111963
STMN1	P16949	STMN1_HUMAN	0.296954	19.4313	0.00690315	0.013636
TNKS1BP1	Q9C0C2	TB182_HUMAN	0.265521	15.3797	0.00612368	0.0122613
LPP	Q93052	LPP_HUMAN	0.396785	15.1987	0.00604717	0.0121495
ACTB	P60709	ACTB_HUMAN	1.24441	21.2931	0.00567053	0.0114581
PIP	P12273	PIP_HUMAN	0.832025	14.9947	0.00610037	0.0122285
PTPRB	P23467	PTPRB_HUMAN	0.276034	15.2864	0.00629454	0.0125464
ELOC	Q15369	ELOC_HUMAN	0.234029	16.7438	0.00681763	0.0134974
NCK1	P16333	NCK1_HUMAN	0.757728	15.3339	0.00607737	0.0121963
PLCG1	P19174	PLCG1_HUMAN	-0.285102	17.7627	0.00700965	0.0138309
WARS1	P23381	SYWC_HUMAN	0.410686	17.5738	0.00624801	0.0124819
NAP1L1	P55209	NP1L1_HUMAN	-1.32884	16.0497	0.00613892	0.0122778
RPL6	Q02878	RL6_HUMAN	-0.43383	15.6646	0.00636923	0.0126809
AKR1C1	Q04828	AK1C1_HUMAN	0.355911	16.1079	0.00627381	0.0125192
VASP	P50552	VASP_HUMAN	0.331676	16.5585	0.00660681	0.0131095
TXNL4A	P83876	TXN4A_HUMAN	0.970163	14.6965	0.00676919	0.0134166
UBE2K	P61086	UBE2K_HUMAN	0.63297	16.7141	0.00649706	0.0129208
PPIF	P30405	PPIF_HUMAN	0.444187	15.4328	0.00805561	0.0156667
XPOT	O43592	XPOT_HUMAN	-0.346296	14.9626	0.00711278	0.014003
TUBA4A	P68366	TBA4A_HUMAN	-1.45487	17.0587	0.00654027	0.0129921
ISG15	P05161	ISG15_HUMAN	0.390383	15.0146	0.00891772	0.0170423
PFN1	P07737	PROF1_HUMAN	0.632011	21.8567	0.0299332	0.0485278
RANGAP1	P46060	RAGP1_HUMAN	-0.415781	15.5512	0.00702952	0.0138546
UBE2I	P63279	UBC9_HUMAN	0.743034	18.1088	0.00685183	0.0135499
SRRM1	Q8IYB3	SRRM1_HUMAN	0.48448	14.9819	0.00769579	0.0150667
CCT6A	P40227	TCPZ_HUMAN	-0.402061	16.6468	0.00772794	0.0151128
LRRFIP2	Q9Y608	LRRF2_HUMAN	0.519593	15.0295	0.00784699	0.0153116
ARHGDIA	P52565	GDIR1_HUMAN	-0.23349	19.2859	0.00733322	0.0144209
ADAMTSL1	Q8N6G6	ATL1_HUMAN	-1.11214	14.8996	0.00741949	0.0145743
NRCAM	Q92823	NRCAM_HUMAN	0.438052	16.1865	0.00782263	0.015281
SPAG9	O60271	JIP4_HUMAN	0.288886	14.3004	0.00765789	0.0150258
H1-5	P16401	H15_HUMAN	1.10368	18.4639	0.00767242	0.0150376
MAPK3	P27361	MK03_HUMAN	-0.234025	14.4692	0.00800393	0.0156006
SNTB2	Q13425	SNTB2_HUMAN	-0.445395	14.387	0.00829894	0.0160689
MAT2B	Q9NZL9	MAT2B_HUMAN	-0.280879	16.4227	0.00890569	0.0170378
CAP1	Q01518	CAP1_HUMAN	0.420192	18.7151	0.00849401	0.0163926
NASP	P49321	NASP_HUMAN	-0.392118	16.505	0.00824038	0.0159731
ITGB1	P05556	ITB1_HUMAN	0.330341	16.2779	0.00801445	0.0156038
PSPC1	Q8WXF1	PSPC1_HUMAN	0.312066	14.5545	0.00815581	0.015844
CORO1B	Q9BR76	COR1B_HUMAN	-0.276984	16.458	0.00880032	0.0168729
TXNRD2	Q9NNW7	TRXR2_HUMAN	0.370567	15.2393	0.00822522	0.0159613
DUSP3	P51452	DUS3_HUMAN	0.409287	16.1284	0.00869056	0.0166988
PFDN4	Q9NQP4	PFD4_HUMAN	-0.371926	16.0249	0.00834227	0.0161174
PSMD5	Q16401	PSMD5_HUMAN	0.371204	16.5976	0.00881706	0.0168866
P01857	P01857	IGHG1_HUMAN	1.82852	16.5163	0.00865997	0.0166582
MDH2	P40926	MDHM_HUMAN	0.688756	19.6955	0.00831129	0.0160752
PRDX4	Q13162	PRDX4_HUMAN	-0.552906	15.4204	0.00855031	0.0164832
AKAP12	Q02952	AKA12_HUMAN	0.277073	17.4819	0.00921134	0.0174896
AGO2	Q9UKV8	AGO2_HUMAN	0.224597	14.8745	0.00862695	0.0166128
ETFA	P13804	ETFA_HUMAN	-0.272855	15.0254	0.00905251	0.0172625
NCL	P19338	NUCL_HUMAN	-0.449306	17.9699	0.00900551	0.0171914
RSL1D1	O76021	RL1D1_HUMAN	0.568299	15.1875	0.00914039	0.0174112
EIF6	P56537	IF6_HUMAN	-0.341473	17.1117	0.009318	0.0176541
RABGGTA	Q92696	PGTA_HUMAN	0.356635	14.5712	0.00876081	0.0168154
KRT19	P08727	K1C19_HUMAN	-0.259647	16.8036	0.0106815	0.0199374
PFDN2	Q9UHV9	PFD2_HUMAN	-0.522944	15.8089	0.00917051	0.0174474
ARIH1	Q9Y4X5	ARI1_HUMAN	-0.363979	15.7084	0.00917922	0.0174474
NPC1	O15118	NPC1_HUMAN	0.903002	17.0193	0.00922872	0.0175038
GPI	P06744	G6PI_HUMAN	0.429485	20.1094	0.00979172	0.0184524
UBE2V2	Q15819	UB2V2_HUMAN	0.891707	17.3507	0.00943656	0.0178404
UCHL1	P09936	UCHL1_HUMAN	0.216793	18.3296	0.0116878	0.0213409
CUL2	Q13617	CUL2_HUMAN	-0.427807	16.2196	0.00942887	0.0178404
RPS3	P23396	RS3_HUMAN	-0.716959	15.9815	0.00995668	0.0187432
TCOF1	Q13428	TCOF_HUMAN	0.364643	15.588	0.00958152	0.018095
SCRN2	Q96FV2	SCRN2_HUMAN	0.351295	15.2475	0.00960976	0.0181289
TMOD3	Q9NYL9	TMOD3_HUMAN	0.498128	16.6753	0.0107536	0.0200225
SEC24A	O95486	SC24A_HUMAN	-0.563422	15.0249	0.0114642	0.0210856
CAPNS1	P04632	CPNS1_HUMAN	-0.439579	16.0475	0.0111223	0.0205471
SLC3A2	P08195	4F2_HUMAN	0.432958	14.7285	0.01014	0.0190679
NUDT3	O95989	NUDT3_HUMAN	0.265834	15.6103	0.0108951	0.0202075
CRIP2	P52943	CRIP2_HUMAN	0.342723	17.9895	0.0114883	0.0211077
VCL	P18206	VINC_HUMAN	0.215074	18.4836	0.0111248	0.0205471
SHMT2	P34897	GLYM_HUMAN	-0.567344	15.7301	0.0104022	0.0195402
PSMD2	Q13200	PSMD2_HUMAN	-0.435159	16.308	0.0104448	0.0195994
DSTN	P60981	DEST_HUMAN	0.478491	17.9858	0.0105004	0.0196827
POR	P16435	NCPR_HUMAN	0.685019	13.7722	0.010649	0.0198977
GLRX3	O76003	GLRX3_HUMAN	-0.304929	15.7759	0.0116533	0.021322
AHSA1	O95433	AHSA1_HUMAN	0.527459	16.0447	0.0105566	0.0197669
ABI3BP	Q7Z7G0	TARSH_HUMAN	-0.860279	14.7986	0.0106406	0.0198977
GARS1	P41250	GARS_HUMAN	-0.213231	17.1239	0.0119909	0.0217589
HSPA4	P34932	HSP74_HUMAN	-0.554094	17.0638	0.0107357	0.0200172
EEF1G	P26641	EF1G_HUMAN	0.651813	18.1974	0.0107613	0.0200225
TPT1	P13693	TCTP_HUMAN	0.363037	19.0384	0.0117218	0.0213587
MARS1	P56192	SYMC_HUMAN	0.472229	15.5602	0.0108217	0.0201137
PFDN6	O15212	PFD6_HUMAN	-0.655134	15.3448	0.0108477	0.0201409
DCTD	P32321	DCTD_HUMAN	0.410746	16.2751	0.0116677	0.0213262
KPRP	Q5T749	KPRP_HUMAN	0.581818	14.6712	0.0113776	0.0209699
TKT	P29401	TKT_HUMAN	0.373644	20.8731	0.0114612	0.0210856
PYGL	P06737	PYGL_HUMAN	0.212654	17.0576	0.0119591	0.0217236
GALNT1	Q10472	GALT1_HUMAN	-0.419989	15.7861	0.0110907	0.0205447
CLIC4	Q9Y696	CLIC4_HUMAN	0.439925	18.1307	0.0111002	0.0205447
PFKL	P17858	PFKAL_HUMAN	-0.4929	14.4497	0.0113241	0.0208932
SNRPE	P62304	RUXE_HUMAN	-0.854251	16.842	0.0117712	0.0214264
ANXA6	P08133	ANXA6_HUMAN	-0.271616	15.6151	0.012115	0.0219164
PSMB7	Q99436	PSB7_HUMAN	-0.382772	17.6116	0.0118661	0.021577
STX12	Q86Y82	STX12_HUMAN	0.50074	16.3121	0.0121047	0.0219164
JUP	P14923	PLAK_HUMAN	-0.243677	15.4592	0.0115285	0.0211595
EPB41L3	Q9Y2J2	E41L3_HUMAN	0.397088	15.452	0.0116531	0.021322
VPS26A	O75436	VP26A_HUMAN	-0.373348	15.9932	0.0120871	0.021911
ACO1	P21399	ACOHC_HUMAN	0.605556	16.2835	0.0116133	0.0212931
SUPT5H	O00267	SPT5H_HUMAN	0.759144	15.4001	0.0117095	0.0213583
TMEM132A	Q24JP5	T132A_HUMAN	0.395549	15.7521	0.0127695	0.0230296
FAHD2A	Q96GK7	FAH2A_HUMAN	0.466561	15.0304	0.013515	0.0242746
FAM107B	Q9H098	F107B_HUMAN	-0.287563	15.8954	0.014602	0.0259886
MAN1A1	P33908	MA1A1_HUMAN	-0.479228	14.7818	0.0130877	0.0235552
RAP1B	P61224	RAP1B_HUMAN	-0.962461	15.1032	0.0124814	0.0225562
DBI	P07108	ACBP_HUMAN	0.663158	19.9019	0.0127536	0.0230245
RAB8A	P61006	RAB8A_HUMAN	0.6192	16.4803	0.0128089	0.0230769
EIF3I	Q13347	EIF3I_HUMAN	-0.395717	15.9712	0.0143371	0.0255688
DIAPH1	O60610	DIAP1_HUMAN	0.186847	16.1315	0.0160814	0.0283354
FBLIM1	Q8WUP2	FBLI1_HUMAN	-0.208983	16.2725	0.0141254	0.0252423
MARCKSL1	P49006	MRP_HUMAN	0.237348	16.8366	0.0163611	0.028742
RAB5C	P51148	RAB5C_HUMAN	0.357765	16.0995	0.0134259	0.0241393
LRRC40	Q9H9A6	LRC40_HUMAN	0.678467	14.5831	0.0136805	0.0245469
KIF5B	P33176	KINH_HUMAN	-0.655739	15.7711	0.0137239	0.0245996
RAB1A	P62820	RAB1A_HUMAN	0.622739	16.5432	0.0139732	0.0249958
ABRACL	Q9P1F3	ABRAL_HUMAN	0.887061	17.8002	0.0137714	0.0246598
LSM2	Q9Y333	LSM2_HUMAN	-0.2203	15.9092	0.0165934	0.0290632
RHOA	P61586	RHOA_HUMAN	-0.356644	15.7473	0.0154917	0.0274612
H3C1	P68431	H31_HUMAN	-0.990201	19.048	0.0142191	0.0253841
HRNR	Q86YZ3	HORN_HUMAN	0.470844	15.7581	0.0151072	0.0268335
CBX5	P45973	CBX5_HUMAN	-0.635366	15.2626	0.015605	0.0275659
RPL30	P62888	RL30_HUMAN	0.500407	14.9635	0.0144146	0.0256811
PSMD12	O00232	PSD12_HUMAN	-0.356747	15.3022	0.0148994	0.0264911
RPS10	P46783	RS10_HUMAN	0.28	17.2039	0.0155578	0.0275505
CNOT3	O75175	CNOT3_HUMAN	0.467127	14.459	0.0153402	0.02722
SH3PXD2B	A1X283	SPD2B_HUMAN	0.288262	14.7397	0.0155884	0.0275659
BRK1	Q8WUW1	BRK1_HUMAN	-0.402804	14.7575	0.0156134	0.0275659
ARHGAP17	Q68EM7	RHG17_HUMAN	0.400193	14.6309	0.0180629	0.0313256
ATP6V1G1	O75348	VATG1_HUMAN	0.236355	15.4294	0.0164648	0.0288954
ILF2	Q12905	ILF2_HUMAN	-0.493528	17.7447	0.0157714	0.027817
CCT4	P50991	TCPD_HUMAN	-0.347065	17.0341	0.0169794	0.0296508
FLNC	Q14315	FLNC_HUMAN	0.234046	18.6127	0.0165423	0.0290025
PTPRM	P28827	PTPRM_HUMAN	0.888036	16.2629	0.0166889	0.0292015
ITGA3	P26006	ITA3_HUMAN	0.50179	14.55	0.0161767	0.0284748
PRPF8	Q6P2Q9	PRP8_HUMAN	-0.966746	15.6783	0.0162302	0.0285405
FNBP1L	Q5T0N5	FBP1L_HUMAN	-0.284514	15.3658	0.0182712	0.0316557
SYNCRIP	O60506	HNRPQ_HUMAN	-0.300337	17.9305	0.0169686	0.0296508
JPT1	Q9UK76	JUPI1_HUMAN	0.338323	16.8681	0.0195639	0.0336309
MYDGF	Q969H8	MYDGF_HUMAN	-0.254156	17.7847	0.0203366	0.0347647
PSMA2	P25787	PSA2_HUMAN	-0.260769	17.8586	0.0180515	0.0313256
NRDC	O43847	NRDC_HUMAN	-0.75062	14.9405	0.0169981	0.0296541
STAT1	P42224	STAT1_HUMAN	0.202646	14.7872	0.0170477	0.0296836
DUT	P33316	DUT_HUMAN	0.643644	15.718	0.0170606	0.0296836
ITSN1	Q15811	ITSN1_HUMAN	0.554203	14.3718	0.0170655	0.0296836
TLE1	Q04724	TLE1_HUMAN	0.43714	16.7946	0.01853	0.0320411
GOT2	P00505	AATM_HUMAN	0.206816	18.5685	0.0173732	0.0301889
EFHD2	Q96C19	EFHD2_HUMAN	0.426472	15.5432	0.0187929	0.032432
GRB2	P62993	GRB2_HUMAN	0.322722	15.8994	0.0183052	0.0316835
PSMC3	P17980	PRS6A_HUMAN	-0.251399	15.5639	0.0191713	0.0330204
MRPL12	P52815	RM12_HUMAN	0.662305	15.6227	0.0198972	0.0341704
IPO7	O95373	IPO7_HUMAN	-0.550606	15.8476	0.0185983	0.0321277
GRPEL1	Q9HAV7	GRPE1_HUMAN	-0.285298	16.2639	0.019426	0.0334264
RBBP4	Q09028	RBBP4_HUMAN	-0.736085	17.7141	0.0189843	0.0327303
MRC2	Q9UBG0	MRC2_HUMAN	-0.259893	15.7498	0.0210578	0.0359185
PTK7	Q13308	PTK7_HUMAN	0.863215	15.6063	0.0203419	0.0347647
RPS27A	P62979	RS27A_HUMAN	1.08807	19.5476	0.0202136	0.0346127
PPP1R9B	Q96SB3	NEB2_HUMAN	0.271725	13.8182	0.0200642	0.0344237
CTSS	P25774	CATS_HUMAN	0.467494	15.1082	0.0200938	0.0344408
BPHL	Q86WA6	BPHL_HUMAN	0.388762	15.2277	0.0220991	0.0373332
PSMC6	P62333	PRS10_HUMAN	-0.447625	15.3189	0.0210896	0.0359381
CCAR2	Q8N163	CCAR2_HUMAN	-0.229314	15.126	0.0208733	0.0356383
PRKAR2A	P13861	KAP2_HUMAN	-0.459518	16.4745	0.0213652	0.0363725
RUVBL1	Q9Y265	RUVB1_HUMAN	-0.423975	15.4394	0.0231784	0.0388586
FKBP3	Q00688	FKBP3_HUMAN	0.470605	17.1697	0.0217778	0.0369321
COPS5	Q92905	CSN5_HUMAN	-0.441132	15.3002	0.0216886	0.0368518
PCNP	Q8WW12	PCNP_HUMAN	0.557949	17.2662	0.0216045	0.0367444
MYL6	P60660	MYL6_HUMAN	-0.205417	19.1869	0.0276527	0.0453668
IARS2	Q9NSE4	SYIM_HUMAN	0.469432	15.5639	0.0217769	0.0369321
PSMA7	O14818	PSA7_HUMAN	-0.417892	17.9923	0.0225755	0.0380651
NT5DC1	Q5TFE4	NT5D1_HUMAN	0.385272	15.0551	0.0218201	0.0369684
E9PAV3	E9PAV3	NACAM_HUMAN	-0.85164	16.7486	0.0219249	0.0371102
SERF2	P84101	SERF2_HUMAN	0.49295	16.1571	0.0229943	0.038623
SVIL	O95425	SVIL_HUMAN	0.315284	14.6222	0.0220331	0.0372576
ACLY	P53396	ACLY_HUMAN	-0.577667	16.5066	0.0230011	0.038623
RPA1	P27694	RFA1_HUMAN	-0.422695	15.2421	0.0224121	0.0378258
PPFIBP1	Q86W92	LIPB1_HUMAN	-0.361549	15.1084	0.0240039	0.0400519
RPS16	P62249	RS16_HUMAN	-0.271176	15.9157	0.0252871	0.0420338
RANBP2	P49792	RBP2_HUMAN	0.337032	15.4971	0.0226727	0.0381924
DPP9	Q86TI2	DPP9_HUMAN	0.287942	15.5601	0.0243981	0.0406712
WDR12	Q9GZL7	WDR12_HUMAN	-0.315771	14.5282	0.0229347	0.0385969
NEDD8	Q15843	NEDD8_HUMAN	0.735292	18.84	0.023016	0.038623
OPA1	O60313	OPA1_HUMAN	-0.246725	15.5495	0.0238205	0.0398213
MAT2A	P31153	METK2_HUMAN	-0.196716	16.7351	0.0246301	0.0410192
GART	P22102	PUR2_HUMAN	0.299951	15.785	0.0249333	0.0414848
RPL15	P61313	RL15_HUMAN	-0.748361	14.3663	0.0236186	0.0395589
COX5A	P20674	COX5A_HUMAN	0.427838	15.048	0.0236907	0.039642
CRK	P46108	CRK_HUMAN	0.263609	16.9852	0.0239124	0.0399371
AKR7A2	O43488	ARK72_HUMAN	0.310332	15.5132	0.026595	0.0440003
HNRNPK	P61978	HNRPK_HUMAN	0.305414	18.2557	0.0265566	0.0439782
HINT1	P49773	HINT1_HUMAN	0.695714	17.3919	0.0253235	0.0420546
DOCK4	Q8N1I0	DOCK4_HUMAN	0.489683	15.523	0.0263701	0.0437103
HCLS1	P14317	HCLS1_HUMAN	0.301129	16.9966	0.0297015	0.0482787
PITRM1	Q5JRX3	PREP_HUMAN	0.193923	15.895	0.0272042	0.044798
SERPINB8	P50452	SPB8_HUMAN	-0.283686	16.0197	0.0258569	0.0429001
IDUA	P35475	IDUA_HUMAN	0.257402	15.4702	0.0287746	0.0469452
B4GAT1	O43505	B4GA1_HUMAN	-0.673624	15.1833	0.0298107	0.0484114
BCAM	P50895	BCAM_HUMAN	0.43226	15.968	0.0275372	0.0452195
LSM14A	Q8ND56	LS14A_HUMAN	0.355828	14.9566	0.0277619	0.0454615
RPS25	P62851	RS25_HUMAN	-0.303325	17.3127	0.0266599	0.0440378
CAND1	Q86VP6	CAND1_HUMAN	-0.60938	17.4405	0.0266676	0.0440378
LAMTOR5	O43504	LTOR5_HUMAN	0.418026	15.5303	0.0268156	0.0442408
ASF1A	Q9Y294	ASF1A_HUMAN	-0.247117	14.6516	0.0270204	0.0445369
CCL14	Q16627	CCL14_HUMAN	-0.278384	17.9324	0.0299374	0.0485278
AFDN	P55196	AFAD_HUMAN	0.31501	15.7517	0.0272497	0.0448309
TIMM8A	O60220	TIM8A_HUMAN	-0.337886	16.0443	0.0273811	0.0450051
YARS1	P54577	SYYC_HUMAN	0.195721	15.5465	0.0277541	0.0454615
PITPNB	P48739	PIPNB_HUMAN	0.500595	16.3134	0.0277887	0.0454631
ARFGAP3	Q9NP61	ARFG3_HUMAN	0.582388	16.0788	0.0308528	0.0499198
ACTN4	O43707	ACTN4_HUMAN	-0.239102	19.2447	0.0282864	0.0462344
FHL1	Q13642	FHL1_HUMAN	0.344467	16.7312	0.0300568	0.0486766
DLD	P09622	DLDH_HUMAN	0.252712	17.46	0.030977	0.0500747
PDCD6IP	Q8WUM4	PDC6I_HUMAN	0.220605	16.6374	0.0287376	0.0469283
ACOT1	Q86TX2	ACOT1_HUMAN	0.247908	14.7258	0.0290848	0.0474073
COPS7A	Q9UBW8	CSN7A_HUMAN	-0.375568	14.9232	0.0292273	0.0475957
CD63	P08962	CD63_HUMAN	0.689184	15.6795	0.0293992	0.0478313
TFF3	Q07654	TFF3_HUMAN	-0.217914	16.4277	0.0325129	0.0523176
PTK2	Q05397	FAK1_HUMAN	0.20883	15.4856	0.0367447	0.0580846
IPO9	Q96P70	IPO9_HUMAN	-0.803916	15.3714	0.0319433	0.0514479
A0A0B4J2D5	A0A0B4J2D5	GAL3B_HUMAN	0.437303	15.4658	0.0337678	0.0541392
PEF1	Q9UBV8	PEF1_HUMAN	-0.348399	14.8414	0.031216	0.0503687
BPNT1	O95861	BPNT1_HUMAN	0.663286	16.2263	0.031146	0.0503017
GALM	Q96C23	GALM_HUMAN	0.488952	15.3375	0.0312569	0.0503885
PGP	A6NDG6	PGP_HUMAN	0.289593	16.4141	0.0344932	0.0552518
RPS29	P62273	RS29_HUMAN	0.257743	14.6679	0.0345728	0.0553291
MPI	P34949	MPI_HUMAN	0.232016	15.7411	0.0407866	0.0636131
TUFM	P49411	EFTU_HUMAN	0.254244	14.989	0.0326778	0.0525349
WFS1	O76024	WFS1_HUMAN	-0.319715	15.9203	0.0333419	0.0535537
SEPTIN9	Q9UHD8	SEPT9_HUMAN	0.25302	15.6727	0.0337093	0.0540944
ALB	P02768	ALBU_HUMAN	1.30767	17.4651	0.0349188	0.0558321
GET3	O43681	GET3_HUMAN	0.229332	15.0788	0.0354391	0.0565739
GSR	P00390	GSHR_HUMAN	0.166427	17.0845	0.0377366	0.0593678
NOTCH1	P46531	NOTC1_HUMAN	0.185717	14.0643	0.0456204	0.0695958
S100A9	P06702	S10A9_HUMAN	0.636079	15.9252	0.0384506	0.0603832
CLINT1	Q14677	EPN4_HUMAN	0.192491	14.4564	0.0369464	0.058333
CMPK1	P30085	KCY_HUMAN	-0.241638	16.0348	0.037035	0.0583682
CAST	P20810	ICAL_HUMAN	0.208408	17.75	0.035447	0.0565739
MYL12A	O14950	ML12B_HUMAN	-0.592318	16.9986	0.037018	0.0583682
SNRPD2	P62316	SMD2_HUMAN	-0.516801	15.6312	0.035668	0.0568751
WDR82	Q6UXN9	WDR82_HUMAN	0.631513	14.863	0.0359402	0.0572574
A8MWD9	A8MWD9	RUXGL_HUMAN	-0.386016	15.9531	0.0386915	0.0607073
FAHD1	Q6P587	FAHD1_HUMAN	0.411901	17.24	0.0363897	0.0577126
GLRX5	Q86SX6	GLRX5_HUMAN	0.171295	15.2644	0.0360487	0.057362
DLG1	Q12959	DLG1_HUMAN	0.134131	14.1965	0.036071	0.057362
DCTPP1	Q9H773	DCTP1_HUMAN	0.319443	14.7292	0.0362142	0.0574925
TXNDC17	Q9BRA2	TXD17_HUMAN	0.505907	18.7652	0.0362183	0.0574925
PPT1	P50897	PPT1_HUMAN	0.243407	16.9319	0.0433754	0.0666906
PPP1R7	Q15435	PP1R7_HUMAN	-0.936787	15.5874	0.0365925	0.0579731
HPCAL1	P37235	HPCL1_HUMAN	0.213223	14.721	0.0366198	0.0579731
PSMA5	P28066	PSA5_HUMAN	-0.409561	18.4676	0.0367562	0.0580846
NAGLU	P54802	ANAG_HUMAN	0.450008	16.2277	0.0370699	0.058371
CASP3	P42574	CASP3_HUMAN	-0.14433	15.1026	0.0410629	0.0639725
ADGRL4	Q9HBW9	AGRL4_HUMAN	0.257091	13.9621	0.038012	0.0597477
ATP5F1A	P25705	ATPA_HUMAN	0.499837	15.4791	0.0406517	0.0635002
NAA15	Q9BXJ9	NAA15_HUMAN	-0.326519	15.1887	0.0390291	0.0611827
REXO2	Q9Y3B8	ORN_HUMAN	-0.138011	16.088	0.0390684	0.0611897
CYRIA	Q9H0Q0	CYRIA_HUMAN	-0.201268	14.6013	0.0391423	0.0612511
BIN1	O00499	BIN1_HUMAN	0.363203	15.2063	0.0396616	0.0620087
LANCL1	O43813	LANC1_HUMAN	-0.158615	15.5145	0.044203	0.0677266
HEBP2	Q9Y5Z4	HEBP2_HUMAN	0.903297	17.6513	0.0407962	0.0636131
TXNDC12	O95881	TXD12_HUMAN	-0.907469	17.14	0.0411666	0.0640773
NME1	P15531	NDKA_HUMAN	0.347073	19.0117	0.0419741	0.0648758
CAPN1	P07384	CAN1_HUMAN	0.185706	16.7226	0.0443005	0.0678171
RPS26	P62854	RS26_HUMAN	-0.954128	15.0704	0.043166	0.0664847
CCDC50	Q8IVM0	CCD50_HUMAN	-0.295617	14.983	0.0417789	0.0646308
C3	P01024	CO3_HUMAN	-1.5317	15.813	0.0422181	0.0651958
CST3	P01034	CYTC_HUMAN	-0.349479	18.5222	0.0414228	0.0644013
CCT3	P49368	TCPG_HUMAN	-0.255972	17.0597	0.0414662	0.0644013
QDPR	P09417	DHPR_HUMAN	0.399851	15.8855	0.0414844	0.0644013
PPP6C	O00743	PPP6_HUMAN	-0.406019	14.7574	0.0415254	0.0644083
HMGB1	P09429	HMGB1_HUMAN	-0.553356	18.8205	0.0415748	0.0644282
HMCN1	Q96RW7	HMCN1_HUMAN	-0.301678	14.8178	0.0417733	0.0646308
CPPED1	Q9BRF8	CPPED_HUMAN	0.217792	18.1925	0.046813	0.0712302
LAMB2	P55268	LAMB2_HUMAN	-0.289716	17.0339	0.0441157	0.0677106
TCEA1	P23193	TCEA1_HUMAN	0.262916	15.3526	0.0427225	0.0659169
CRYL1	Q9Y2S2	CRYL1_HUMAN	0.221469	15.9923	0.043035	0.066341
PSMC5	P62195	PRS8_HUMAN	-0.413285	15.1386	0.0433654	0.0666906
APEX1	P27695	APEX1_HUMAN	0.298708	18.1985	0.0457972	0.0698051
SDHA	P31040	SDHA_HUMAN	-0.311569	16.0067	0.0439901	0.0675768
PDCD5	O14737	PDCD5_HUMAN	-0.159371	18.2214	0.055896	0.0842392
CAPZB	P47756	CAPZB_HUMAN	-0.17048	17.926	0.04516	0.069013
P02769	P02769	ALBU_BOVIN	0.293553	22.1854	0.0458728	0.0698599
CAMK2D	Q13557	KCC2D_HUMAN	0.406619	15.3852	0.0441719	0.0677266
EIF3G	O75821	EIF3G_HUMAN	0.515233	16.2679	0.0451562	0.069013
PSMD3	O43242	PSMD3_HUMAN	-0.282392	15.2311	0.0452497	0.0690901
PDXK	O00764	PDXK_HUMAN	0.155396	14.6477	0.0509341	0.077234
AHCY	P23526	SAHH_HUMAN	-0.123861	17.5307	0.0544971	0.0822123
HSPA9	P38646	GRP75_HUMAN	-0.290899	17.4933	0.0488707	0.0742329
FAM114A2	Q9NRY5	F1142_HUMAN	0.201462	15.6595	0.0580407	0.0870364
ITIH2	P19823	ITIH2_HUMAN	0.500309	16.124	0.0487682	0.0741411
RBBP6	Q7Z6E9	RBBP6_HUMAN	0.24674	14.686	0.0490134	0.0743855
RPE	Q96AT9	RPE_HUMAN	0.407666	16.0643	0.0541985	0.0818318
PPM1G	O15355	PPM1G_HUMAN	-0.337451	15.2186	0.0512454	0.0776392
SRRM2	Q9UQ35	SRRM2_HUMAN	0.216748	15.2025	0.0520358	0.0787689
PFN2	P35080	PROF2_HUMAN	0.331431	16.4093	0.0559364	0.0842392
NME2	P22392	NDKB_HUMAN	0.480432	20.2141	0.0539966	0.0816669
HNRNPU	Q00839	HNRPU_HUMAN	-0.34176	17.4179	0.0540881	0.0817352
NPEPPS	P55786	PSA_HUMAN	0.198719	18.9007	0.0583004	0.0872032
NRP1	O14786	NRP1_HUMAN	-0.500463	16.7632	0.0582388	0.0871849
NDRG4	Q9ULP0	NDRG4_HUMAN	-0.211078	15.7343	0.0656952	0.0966234
RAB1B	Q9H0U4	RAB1B_HUMAN	-0.407948	15.1001	0.0579252	0.0869372
ACTR2	P61160	ARP2_HUMAN	0.194887	17.6297	0.0629455	0.0930453
MAPK12	P53778	MK12_HUMAN	-0.157322	14.3169	0.0559892	0.0842468
EXT2	Q93063	EXT2_HUMAN	-0.245547	14.7129	0.0605365	0.0901651
BST1	Q10588	BST1_HUMAN	0.348872	15.9439	0.056116	0.0843656
ANXA4	P09525	ANXA4_HUMAN	0.389919	14.8361	0.0581926	0.0871849
HNRNPUL2	Q1KMD3	HNRL2_HUMAN	-0.402725	15.5245	0.0613449	0.0910613
KARS1	Q15046	SYK_HUMAN	0.156939	16.3936	0.0649842	0.0958177
CDC5L	Q99459	CDC5L_HUMAN	0.701758	14.9196	0.0572952	0.0860649
GGCT	O75223	GGCT_HUMAN	0.498454	17.0919	0.0620492	0.0918745
NIF3L1	Q9GZT8	NIF3L_HUMAN	-0.327239	15.5131	0.0590412	0.0881615
RACK1	P63244	RACK1_HUMAN	0.33586	17.9783	0.0604626	0.0901312
GGT5	P36269	GGT5_HUMAN	-0.193272	14.863	0.0612148	0.0909447
ERG	P11308	ERG_HUMAN	0.233042	15.1529	0.060967	0.090653
EIF3F	O00303	EIF3F_HUMAN	-0.244132	15.1077	0.0589836	0.0881502
SNRNP70	P08621	RU17_HUMAN	-0.338588	15.4336	0.0600353	0.0895701
MANF	P55145	MANF_HUMAN	-0.162856	16.9748	0.0616702	0.0914671
COX6B1	P14854	CX6B1_HUMAN	0.346974	16.6775	0.0608502	0.0905557
PLXND1	Q9Y4D7	PLXD1_HUMAN	0.349102	15.4213	0.062369	0.0922705
CAPZA2	P47755	CAZA2_HUMAN	-0.239384	16.8885	0.0617609	0.0915245
TF	P02787	TRFE_HUMAN	0.461986	15.4989	0.0764188	0.111006
TCP1	P17987	TCPA_HUMAN	-0.174568	16.7484	0.0648737	0.0957349
GDI1	P31150	GDIA_HUMAN	0.199426	17.3738	0.0637077	0.094093
CLIC1	O00299	CLIC1_HUMAN	0.191799	18.5565	0.0682474	0.09996
PAWR	Q96IZ0	PAWR_HUMAN	0.340292	15.1005	0.0653935	0.0963405
UBE2Z	Q9H832	UBE2Z_HUMAN	-0.496185	14.0121	0.0656558	0.0966234
PTPN11	Q06124	PTN11_HUMAN	0.197022	15.6693	0.0659224	0.0968768
GMPR2	Q9P2T1	GMPR2_HUMAN	-0.380294	15.7475	0.0660154	0.0969326
PLIN3	O60664	PLIN3_HUMAN	0.177759	15.4985	0.0679471	0.0996859
TFPI2	P48307	TFPI2_HUMAN	-0.497165	14.8857	0.0681464	0.0998951
DDB2	Q92466	DDB2_HUMAN	-0.213687	15.7602	0.0826926	0.118845
SNRPD3	P62318	SMD3_HUMAN	-0.480161	16.0013	0.0709637	0.103766
ANXA2	P07355	ANXA2_HUMAN	0.297873	20.4857	0.070483	0.103149
DNM1L	O00429	DNM1L_HUMAN	0.297242	15.4903	0.0777429	0.112743
EIF4A2	Q14240	IF4A2_HUMAN	-0.300024	15.789	0.0729601	0.106597
ARPC2	O15144	ARPC2_HUMAN	0.211891	18.0464	0.0758472	0.110266
LDHB	P07195	LDHB_HUMAN	0.197116	20.0668	0.0749463	0.109137
ENAH	Q8N8S7	ENAH_HUMAN	0.229994	18.8107	0.0816437	0.117722
PSAP	P07602	SAP_HUMAN	-0.324789	21.148	0.0745652	0.108762
RPS15A	P62244	RS15A_HUMAN	-0.325913	15.0606	0.0736511	0.107517
S100A11	P31949	S10AB_HUMAN	0.363743	18.4461	0.0749129	0.109137
CDV3	Q9UKY7	CDV3_HUMAN	0.379647	15.8305	0.0751427	0.109332
AARS1	P49588	SYAC_HUMAN	-0.2954	15.7499	0.0765034	0.111037
UGP2	Q16851	UGPA_HUMAN	-0.166641	16.4377	0.0873957	0.124873
RPS17	P08708	RS17_HUMAN	0.178566	15.0859	0.0874539	0.124873
KLC1	Q07866	KLC1_HUMAN	-0.156481	14.5852	0.0837128	0.120214
CTSZ	Q9UBR2	CATZ_HUMAN	-0.188896	17.3325	0.0911116	0.129258
EIF4A3	P38919	IF4A3_HUMAN	-0.374907	15.938	0.0782576	0.113396
RRBP1	Q9P2E9	RRBP1_HUMAN	0.167175	17.3153	0.0805063	0.116177
ENO2	P09104	ENOG_HUMAN	0.336435	16.1082	0.0825486	0.118735
STAB1	Q9NY15	STAB1_HUMAN	0.158407	16.0516	0.0785887	0.113783
PPP1R2	P41236	IPP2_HUMAN	-0.218849	15.1752	0.0794214	0.114894
ACIN1	Q9UKV3	ACINU_HUMAN	0.30454	15.2936	0.0881055	0.1256
SEPTIN2	Q15019	SEPT2_HUMAN	-0.371513	16.0642	0.0819882	0.118122
THOP1	P52888	THOP1_HUMAN	0.130764	16.2479	0.0799095	0.115505
NUDT5	Q9UKK9	NUDT5_HUMAN	-0.457018	16.5802	0.0800428	0.115603
RPL21	P46778	RL21_HUMAN	0.22654	15.0105	0.0875495	0.124909
CTNNA1	P35221	CTNA1_HUMAN	-0.110583	16.3894	0.0823573	0.118557
OLA1	Q9NTK5	OLA1_HUMAN	0.15316	16.06	0.095029	0.133953
CARS1	P49589	SYCC_HUMAN	-0.296163	16.3204	0.0852216	0.122281
PCBP1	Q15365	PCBP1_HUMAN	0.190136	17.2135	0.0855837	0.1227
COPS4	Q9BT78	CSN4_HUMAN	-0.28714	15.5979	0.0914772	0.129575
MYH9	P35579	MYH9_HUMAN	-0.241544	19.5231	0.0861323	0.123386
MAN2C1	Q9NTJ4	MA2C1_HUMAN	-0.205589	15.0733	0.0870891	0.124656
TMSB15A	P0CG34	TB15A_HUMAN	0.351913	15.1868	0.0930965	0.131439
PPP2R1A	P30153	2AAA_HUMAN	-0.304928	17.3863	0.0873349	0.124873
DBN1	Q16643	DREB_HUMAN	-0.204534	16.7903	0.0989242	0.138557
TUBB6	Q9BUF5	TBB6_HUMAN	-0.269174	15.8469	0.0885101	0.126075
GSTO1	P78417	GSTO1_HUMAN	0.206693	19.8052	0.0891337	0.126861
PVR	P15151	PVR_HUMAN	-0.522513	15.6223	0.0904908	0.128688
GASK1B	Q6UWH4	GAK1B_HUMAN	-0.337171	14.9753	0.0939253	0.132503
PPP1R14B	Q96C90	PP14B_HUMAN	-0.66959	14.7707	0.0907873	0.128958
CFL1	P23528	COF1_HUMAN	0.258153	21.3984	0.0908266	0.128958
ALDH7A1	P49419	AL7A1_HUMAN	-0.368858	14.761	0.0914822	0.129575
PSME3	P61289	PSME3_HUMAN	-0.351202	15.3963	0.0917621	0.129867
EHD4	Q9H223	EHD4_HUMAN	0.640499	16.2348	0.0923788	0.130635
PSPH	P78330	SERB_HUMAN	-0.282975	14.8437	0.0927826	0.131101
ACTA1	P68133	ACTS_HUMAN	-0.584951	18.3676	0.0955556	0.134356
PABPN1	Q86U42	PABP2_HUMAN	-0.419686	16.5346	0.0956198	0.134356
ACOT7	O00154	BACH_HUMAN	-0.242782	15.905	0.102823	0.143313
CLTC	Q00610	CLH1_HUMAN	0.206124	17.9689	0.0967704	0.135864
UBAP2L	Q14157	UBP2L_HUMAN	0.259944	14.3001	0.0954349	0.134356
VARS1	P26640	SYVC_HUMAN	0.274952	15.965	0.110392	0.153037
CIAPIN1	Q6FI81	CPIN1_HUMAN	0.26431	15.535	0.0956104	0.134356
TJP2	Q9UDY2	ZO2_HUMAN	0.202082	15.2462	0.0970213	0.136108
ENO1	P06733	ENOA_HUMAN	0.12375	21.979	0.103655	0.144265
BOLA2	Q9H3K6	BOLA2_HUMAN	-0.15564	16.6664	0.110381	0.153037
P02662	P02662	CASA1_BOVIN	0.952551	15.9188	0.098904	0.138557
CSE1L	P55060	XPO2_HUMAN	-0.241006	16.065	0.099122	0.138724
HLA-C	P10321	HLAC_HUMAN	-0.427515	16.5522	0.100618	0.140594
USP15	Q9Y4E8	UBP15_HUMAN	0.258019	15.2142	0.0995295	0.139183
PICALM	Q13492	PICAL_HUMAN	0.291089	15.0596	0.100852	0.140809
CTSL	P07711	CATL1_HUMAN	-0.493582	16.0691	0.101076	0.141011
RPLP2	P05387	RLA2_HUMAN	-0.350103	17.9771	0.102889	0.143313
EFNB2	P52799	EFNB2_HUMAN	0.166237	14.7297	0.115267	0.158549
YBX3	P16989	YBOX3_HUMAN	-0.160653	16.1184	0.113455	0.156299
MACF1	Q9UPN3	MACF1_HUMAN	-0.151305	15.9536	0.105731	0.147038
LETM1	O95202	LETM1_HUMAN	0.164471	15.0224	0.112754	0.155578
DHX15	O43143	DHX15_HUMAN	-0.183236	15.7426	0.112617	0.155511
DPP7	Q9UHL4	DPP2_HUMAN	0.295915	16.5195	0.109248	0.1517
CCT2	P78371	TCPB_HUMAN	-0.499753	16.9335	0.109255	0.1517
PSMB8	P28062	PSB8_HUMAN	-0.260695	16.5443	0.114322	0.157372
CTBS	Q01459	DIAC_HUMAN	0.181979	15.5618	0.110886	0.153602
SF3A1	Q15459	SF3A1_HUMAN	0.108294	16.1276	0.118096	0.16206
GFUS	Q13630	FCL_HUMAN	0.0996201	15.5042	0.111101	0.153778
ICAM1	P05362	ICAM1_HUMAN	0.37172	15.1548	0.11141	0.154085
PFKP	Q01813	PFKAP_HUMAN	-0.299375	16.3053	0.111984	0.154757
SBSN	Q6UWP8	SBSN_HUMAN	0.667142	14.6197	0.119947	0.164344
ARPC5	O15511	ARPC5_HUMAN	0.544744	16.5055	0.112877	0.155626
TCERG1	O14776	TCRG1_HUMAN	-0.12301	15.0722	0.136501	0.18304
GPX4	P36969	GPX4_HUMAN	0.161279	15.5883	0.12361	0.168576
LDHA	P00338	LDHA_HUMAN	0.213943	20.3414	0.129571	0.175484
CPQ	Q9Y646	CBPQ_HUMAN	0.232175	15.2346	0.120712	0.165264
HNRNPA3	P51991	ROA3_HUMAN	-0.149861	17.2212	0.134962	0.181252
DDI2	Q5TDH0	DDI2_HUMAN	0.216949	14.1316	0.116298	0.159819
P02668	P02668	CASK_BOVIN	1.0669	15.4033	0.116373	0.159819
CS	O75390	CISY_HUMAN	0.325134	18.0771	0.124243	0.169047
S100A16	Q96FQ6	S10AG_HUMAN	0.176916	17.3735	0.118635	0.162673
PEPD	P12955	PEPD_HUMAN	-0.151628	18.9636	0.130608	0.176346
CLTB	P09497	CLCB_HUMAN	-0.351443	16.2182	0.124978	0.169786
TPP2	P29144	TPP2_HUMAN	0.176207	15.7058	0.124059	0.168927
HUWE1	Q7Z6Z7	HUWE1_HUMAN	0.335757	16.9596	0.135478	0.181807
MMRN2	Q9H8L6	MMRN2_HUMAN	0.278682	16.2059	0.121503	0.166218
RBM3	P98179	RBM3_HUMAN	-0.297866	15.999	0.129873	0.175758
ZC3H4	Q9UPT8	ZC3H4_HUMAN	0.28211	15.8842	0.126777	0.171832
HSPD1	P10809	CH60_HUMAN	0.386871	16.9108	0.122277	0.167017
MAPRE1	Q15691	MARE1_HUMAN	0.335611	17.3699	0.122165	0.166993
AK1	P00568	KAD1_HUMAN	0.357521	16.9869	0.123405	0.168427
EEF1B2	P24534	EF1B_HUMAN	-0.302153	17.6673	0.124052	0.168927
RNASET2	O00584	RNT2_HUMAN	0.190994	15.7856	0.12579	0.170625
CPOX	P36551	HEM6_HUMAN	0.224303	16.2631	0.130456	0.176275
EIF3M	Q7L2H7	EIF3M_HUMAN	-0.296031	15.1055	0.124912	0.169786
MMP10	P09238	MMP10_HUMAN	-0.207352	16.4782	0.125145	0.169881
PLAUR	Q03405	UPAR_HUMAN	0.214832	15.2804	0.132954	0.179376
EIF3A	Q14152	EIF3A_HUMAN	-0.190011	16.5223	0.134402	0.180638
GDI2	P50395	GDIB_HUMAN	0.122308	19.8447	0.133118	0.179459
CRKL	P46109	CRKL_HUMAN	0.270128	17.1555	0.138065	0.184856
MRI1	Q9BV20	MTNA_HUMAN	0.15327	14.8213	0.154573	0.204013
SF3B6	Q9Y3B4	SF3B6_HUMAN	-0.257622	14.9579	0.130012	0.17581
GOSR2	O14653	GOSR2_HUMAN	0.441615	16.3577	0.148958	0.197638
PSMB5	P28074	PSB5_HUMAN	-0.149603	18.4784	0.139123	0.186131
BAG6	P46379	BAG6_HUMAN	-0.251309	15.022	0.133994	0.180281
PSMB3	P49720	PSB3_HUMAN	-0.21879	17.8999	0.148068	0.196605
TXN2	Q99757	THIOM_HUMAN	-0.236011	15.0189	0.143582	0.19137
SF3B1	O75533	SF3B1_HUMAN	0.133829	16.0167	0.142068	0.189496
PRDX2	P32119	PRDX2_HUMAN	0.377305	17.0206	0.133474	0.179802
PSMD13	Q9UNM6	PSD13_HUMAN	-0.240718	15.5028	0.134034	0.180281
DDB1	Q16531	DDB1_HUMAN	-0.26465	17.2071	0.140498	0.187828
MTPN	P58546	MTPN_HUMAN	0.303212	19.2948	0.137838	0.184692
AP2B1	P63010	AP2B1_HUMAN	0.147825	17.0831	0.154085	0.203604
SNCA	P37840	SYUA_HUMAN	0.143817	16.5625	0.151665	0.200927
TSPAN9	O75954	TSN9_HUMAN	0.379737	15.1604	0.141236	0.188672
PCBD1	P61457	PHS_HUMAN	0.312366	16.4546	0.141694	0.18914
C11orf68	Q9H3H3	CK068_HUMAN	0.181753	15.3249	0.167235	0.218759
BUB3	O43684	BUB3_HUMAN	-0.282059	14.7497	0.146248	0.194629
CSF1	P09603	CSF1_HUMAN	-0.310505	16.9374	0.154147	0.203604
U2AF2	P26368	U2AF2_HUMAN	0.223106	16.3214	0.153287	0.202771
ITGA5	P08648	ITA5_HUMAN	0.322989	16.2511	0.146467	0.194773
NES	P48681	NEST_HUMAN	-0.151561	17.494	0.155832	0.205368
PSMD7	P51665	PSMD7_HUMAN	-0.677256	15.4184	0.145677	0.194016
CALD1	Q05682	CALD1_HUMAN	-0.0988383	17.9901	0.195008	0.249945
ANXA5	P08758	ANXA5_HUMAN	0.276828	16.9117	0.146821	0.195097
MYOF	Q9NZM1	MYOF_HUMAN	-0.192368	16.0705	0.168334	0.219871
PAK2	Q13177	PAK2_HUMAN	0.297519	16.1687	0.159399	0.209911
RPL18	Q07020	RL18_HUMAN	-0.467702	16.8194	0.151107	0.200339
APIP	Q96GX9	MTNB_HUMAN	0.102848	15.3755	0.152226	0.201519
BCR	P11274	BCR_HUMAN	0.229471	15.3152	0.166211	0.217581
CLN5	O75503	CLN5_HUMAN	0.120017	15.2095	0.179565	0.232985
ATRN	O75882	ATRN_HUMAN	-0.165837	15.3569	0.176279	0.229907
SND1	Q7KZF4	SND1_HUMAN	0.10329	16.262	0.208751	0.265
CORO1C	Q9ULV4	COR1C_HUMAN	0.224555	18.14	0.154989	0.204409
EPRS1	P07814	SYEP_HUMAN	-0.0927326	16.664	0.181443	0.235076
SERPINB2	P05120	PAI2_HUMAN	0.147817	15.9395	0.161282	0.21207
XRCC6	P12956	XRCC6_HUMAN	-0.288174	16.9652	0.163627	0.214677
TIAL1	Q01085	TIAR_HUMAN	-0.274329	15.311	0.195048	0.249945
WNK1	Q9H4A3	WNK1_HUMAN	0.40108	14.3626	0.164153	0.215206
S100A13	Q99584	S10AD_HUMAN	0.127304	19.1357	0.176631	0.230025
RPL7A	P62424	RL7A_HUMAN	-0.285918	15.1177	0.160557	0.211279
H2BC5	P62807	H2B1C_HUMAN	-0.373706	18.3881	0.192834	0.248191
SUB1	P53999	TCP4_HUMAN	0.18284	17.0833	0.161399	0.21207
RPL17	P18621	RL17_HUMAN	-0.27245	15.8486	0.162291	0.213083
BANF1	O75531	BAF_HUMAN	-0.300109	16.7442	0.184162	0.238248
NAA25	Q14CX7	NAA25_HUMAN	-0.135699	14.315	0.193627	0.248848
ETHE1	O95571	ETHE1_HUMAN	-0.0799363	14.9172	0.165323	0.216579
FH	P07954	FUMH_HUMAN	0.203345	17.6055	0.167985	0.219577
RPL3	P39023	RL3_HUMAN	-0.232067	14.4392	0.168567	0.220011
UBA3	Q8TBC4	UBA3_HUMAN	-0.281133	14.8823	0.179385	0.232923
LAMTOR3	Q9UHA4	LTOR3_HUMAN	0.156199	15.6753	0.179116	0.232906
ECE1	P42892	ECE1_HUMAN	-0.253552	15.9469	0.206175	0.262107
PSMD9	O00233	PSMD9_HUMAN	0.169593	16.3626	0.185916	0.240164
PFDN5	Q99471	PFD5_HUMAN	-0.390561	17.2781	0.176515	0.230025
PA2G4	Q9UQ80	PA2G4_HUMAN	-0.153544	17.283	0.186449	0.240673
CBR3	O75828	CBR3_HUMAN	-0.224315	16.5157	0.177327	0.23076
NHERF2	Q15599	NHRF2_HUMAN	0.150459	14.9758	0.185118	0.239309
FKBP9	O95302	FKBP9_HUMAN	-0.131721	14.501	0.179239	0.232906
LAMP1	P11279	LAMP1_HUMAN	0.440567	17.879	0.18133	0.235076
TGOLN2	O43493	TGON2_HUMAN	0.143645	14.707	0.194467	0.249564
PPP2CA	P67775	PP2AA_HUMAN	-0.292714	16.8778	0.186583	0.240673
DLST	P36957	ODO2_HUMAN	0.266825	17.3637	0.199348	0.254899
SAE1	Q9UBE0	SAE1_HUMAN	0.176405	14.9449	0.184082	0.238248
FLG	P20930	FILA_HUMAN	0.362106	15.1738	0.204806	0.260554
CANT1	Q8WVQ1	CANT1_HUMAN	-0.347513	15.0923	0.200473	0.255966
LAMTOR2	Q9Y2Q5	LTOR2_HUMAN	0.195818	15.495	0.221976	0.280173
RNASE4	P34096	RNAS4_HUMAN	-0.111145	15.6269	0.200093	0.255666
PCDH1	Q08174	PCDH1_HUMAN	-0.483595	15.868	0.193105	0.248358
LSM4	Q9Y4Z0	LSM4_HUMAN	0.555831	15.3972	0.188489	0.242953
SUMO2	P61956	SUMO2_HUMAN	0.196564	19.3906	0.189674	0.244303
SEPTIN7	Q16181	SEPT7_HUMAN	-0.229431	16.095	0.201706	0.257168
ITGA2	P17301	ITA2_HUMAN	0.287945	16.2612	0.223612	0.281834
ADSL	P30566	PUR8_HUMAN	-0.250197	15.3293	0.193945	0.249075
LSM8	O95777	LSM8_HUMAN	-0.527957	15.9354	0.197664	0.25293
SERBP1	Q8NC51	SERB1_HUMAN	0.174334	17.1567	0.204552	0.260554
PTMA	P06454	PTMA_HUMAN	-0.817169	18.9414	0.197655	0.25293
CSTF3	Q12996	CSTF3_HUMAN	-0.376781	15.0634	0.204672	0.260554
CTNNB1	P35222	CTNB1_HUMAN	-0.123304	15.0505	0.237548	0.297484
TIE1	P35590	TIE1_HUMAN	0.2025	17.3676	0.201209	0.25672
SMARCC2	Q8TAQ2	SMRC2_HUMAN	0.352422	15.7762	0.208163	0.264443
GSN	P06396	GELS_HUMAN	-0.114322	18.6259	0.217288	0.274846
CD81	P60033	CD81_HUMAN	0.184232	16.0218	0.282784	0.348194
ADD3	Q9UEY8	ADDG_HUMAN	-0.186375	15.4734	0.211976	0.2689
NDUFV2	P19404	NDUV2_HUMAN	0.320153	14.7628	0.213473	0.270604
AGA	P20933	ASPG_HUMAN	0.544678	14.4159	0.213875	0.270919
GGH	Q92820	GGH_HUMAN	-0.185816	17.7414	0.231829	0.291149
RPL13	P26373	RL13_HUMAN	0.192581	14.5708	0.217898	0.275366
SPR	P35270	SPRE_HUMAN	0.157107	14.8732	0.216961	0.27463
KHSRP	Q92945	FUBP2_HUMAN	0.198234	16.8596	0.222583	0.280738
TMA7	Q9Y2S6	TMA7_HUMAN	0.250677	16.126	0.218011	0.275366
NDRG1	Q92597	NDRG1_HUMAN	0.105344	15.3195	0.265466	0.329402
PABPC1	P11940	PABP1_HUMAN	0.0871971	17.7584	0.262138	0.325961
PPIB	P23284	PPIB_HUMAN	-0.155417	18.7298	0.250716	0.313306
GRHPR	Q9UBQ7	GRHPR_HUMAN	-0.211082	16.6133	0.230613	0.28983
GCLC	P48506	GSH1_HUMAN	-0.0812347	14.4677	0.225081	0.283483
SUMO1	P63165	SUMO1_HUMAN	-0.192313	17.7128	0.246771	0.308595
RPL29	P47914	RL29_HUMAN	-0.260178	16.2693	0.227716	0.286597
HNRNPA2B1	P22626	ROA2_HUMAN	-0.0953042	18.9141	0.229067	0.288091
SNRNP200	O75643	U520_HUMAN	0.170866	15.7926	0.233794	0.293199
ICAM2	P13598	ICAM2_HUMAN	-0.0744287	19.8081	0.332552	0.398881
ATP6V1F	Q16864	VATF_HUMAN	-0.349012	14.0172	0.23312	0.292562
OTUB1	Q96FW1	OTUB1_HUMAN	-0.152314	15.9277	0.234849	0.294313
EIF4E	P06730	IF4E_HUMAN	0.231417	15.936	0.260285	0.324114
THRAP3	Q9Y2W1	TR150_HUMAN	0.256943	15.9235	0.239855	0.30016
SH3GL1	Q99961	SH3G1_HUMAN	0.215114	15.6375	0.312554	0.379022
RPS5	P46782	RS5_HUMAN	-0.19	16.3108	0.273471	0.338145
PRMT5	O14744	ANM5_HUMAN	-0.103864	14.6535	0.265217	0.329325
VPS13C	Q709C8	VP13C_HUMAN	-0.180322	14.5986	0.251286	0.313796
NAP1L4	Q99733	NP1L4_HUMAN	-0.413503	16.7361	0.255366	0.318665
RPS27L	Q71UM5	RS27L_HUMAN	-0.0821422	16.2375	0.281291	0.346597
ADAM10	O14672	ADA10_HUMAN	-0.117516	15.8284	0.283861	0.349033
GMPS	P49915	GUAA_HUMAN	-0.180764	15.293	0.258252	0.322038
KYAT3	Q6YP21	KAT3_HUMAN	0.292159	15.6696	0.25892	0.322643
NIBAN2	Q96TA1	NIBA2_HUMAN	0.143579	16.1373	0.260964	0.324731
RABGGTB	P53611	PGTB2_HUMAN	0.109962	14.3152	0.276356	0.341233
ARPC1A	Q92747	ARC1A_HUMAN	-0.125912	15.9003	0.264829	0.329075
SEC13	P55735	SEC13_HUMAN	0.0767783	15.3537	0.335723	0.40175
CAVIN2	O95810	CAVN2_HUMAN	-0.171192	17.7687	0.270894	0.335193
GLA	P06280	AGAL_HUMAN	-0.163746	16.2449	0.268925	0.33346
RPS28	P62857	RS28_HUMAN	0.304588	18.9264	0.284382	0.349186
HLA-B	P01889	HLAB_HUMAN	-0.165311	17.6046	0.269413	0.33383
AP1G1	O43747	AP1G1_HUMAN	-0.210274	15.3265	0.270663	0.335143
RPL11	P62913	RL11_HUMAN	0.203693	15.9231	0.276921	0.341692
ENOPH1	Q9UHY7	ENOPH_HUMAN	-0.1882	16.8684	0.275166	0.340001
FUS	P35637	FUS_HUMAN	-0.211428	16.0086	0.283551	0.348894
FASN	P49327	FAS_HUMAN	-0.107025	15.9382	0.298641	0.364475
SRM	P19623	SPEE_HUMAN	-0.197456	15.0395	0.296267	0.362013
PSMB4	P28070	PSB4_HUMAN	-0.365694	19.6262	0.278844	0.343823
RPS18	P62269	RS18_HUMAN	0.222574	15.2435	0.290881	0.356173
CAPZA1	P52907	CAZA1_HUMAN	-0.0932017	18.1683	0.324318	0.3906
CD9	P21926	CD9_HUMAN	0.326768	17.7801	0.289514	0.354746
CUTA	O60888	CUTA_HUMAN	0.245398	17.97	0.301802	0.367755
GLO1	Q04760	LGUL_HUMAN	0.22592	17.9254	0.29493	0.36063
COL5A2	P05997	CO5A2_HUMAN	-0.234909	16.5825	0.284229	0.349186
ATP6V1C1	P21283	VATC1_HUMAN	-0.224076	17.385	0.313129	0.379459
SEC24D	O94855	SC24D_HUMAN	-0.186274	15.0205	0.288881	0.354216
CLTA	P09496	CLCA_HUMAN	-0.258272	16.0042	0.307033	0.37387
IPO5	O00410	IPO5_HUMAN	-0.139423	16.9842	0.319851	0.386276
FLNA	P21333	FLNA_HUMAN	0.0864145	19.9083	0.313525	0.379678
ALYREF	Q86V81	THOC4_HUMAN	0.360797	17.9413	0.288761	0.354216
HMGN4	O00479	HMGN4_HUMAN	0.250831	14.4438	0.307244	0.37387
SON	P18583	SON_HUMAN	-0.164378	15.1795	0.336615	0.402386
RPS11	P62280	RS11_HUMAN	-0.23283	15.4193	0.291185	0.356297
HSPE1	P61604	CH10_HUMAN	-0.0898887	18.9974	0.350946	0.417816
CAVIN1	Q6NZI2	CAVN1_HUMAN	-0.148763	17.3642	0.298696	0.364475
RPIA	P49247	RPIA_HUMAN	0.144154	15.1452	0.330208	0.39661
YLPM1	P49750	YLPM1_HUMAN	0.246349	14.2178	0.301213	0.367292
CAP2	P40123	CAP2_HUMAN	0.0758773	14.197	0.39936	0.463794
ALDH2	P05091	ALDH2_HUMAN	0.238134	16.4092	0.310901	0.377538
EML4	Q9HC35	EMAL4_HUMAN	-0.108082	14.4702	0.308923	0.375654
CASP14	P31944	CASPE_HUMAN	-0.342453	15.6239	0.349213	0.416315
GCSH	P23434	GCSH_HUMAN	-0.2494	16.0079	0.309772	0.376426
TIPRL	O75663	TIPRL_HUMAN	-0.327076	14.8307	0.311835	0.378411
RBMX	P38159	RBMX_HUMAN	0.106423	18.0165	0.385972	0.452712
PSMC4	P43686	PRS6B_HUMAN	-0.227779	15.9479	0.324203	0.3906
FUBP1	Q96AE4	FUBP1_HUMAN	0.200221	16.3605	0.329956	0.396577
SERPINH1	P50454	SERPH_HUMAN	-0.0742612	16.5046	0.315395	0.38168
TTC1	Q99614	TTC1_HUMAN	-0.128867	14.6829	0.342975	0.409433
PRDX6	P30041	PRDX6_HUMAN	0.246467	18.466	0.31875	0.385475
KRT16	P08779	K1C16_HUMAN	-0.443422	15.3674	0.350065	0.417049
IGF2R	P11717	MPRI_HUMAN	0.107647	16.3147	0.319792	0.386276
AP2S1	P53680	AP2S1_HUMAN	-0.133405	14.855	0.320124	0.386342
GNAI2	P04899	GNAI2_HUMAN	0.115114	15.4941	0.357713	0.424438
PTGFRN	Q9P2B2	FPRP_HUMAN	-0.1466	15.0353	0.358854	0.425506
RAB14	P61106	RAB14_HUMAN	0.169064	15.5457	0.323358	0.389977
HIBADH	P31937	3HIDH_HUMAN	-0.123934	16.6703	0.396843	0.462153
RANBP1	P43487	RANG_HUMAN	-0.1912	17.1411	0.337073	0.402659
CASP7	P55210	CASP7_HUMAN	-0.124269	14.1673	0.326091	0.392468
NCOA7	Q8NI08	NCOA7_HUMAN	0.0962477	14.2261	0.326605	0.392818
RPS20	P60866	RS20_HUMAN	-0.136545	15.9425	0.335856	0.40175
GALNT2	Q10471	GALT2_HUMAN	0.14664	15.3889	0.35155	0.418252
NHLRC3	Q5JS37	NHLC3_HUMAN	-0.106903	14.9495	0.330642	0.39686
SF1	Q15637	SF01_HUMAN	-0.241419	16.2598	0.333612	0.399881
PMPCB	O75439	MPPB_HUMAN	0.117899	15.4916	0.369173	0.436273
PPP1R18	Q6NYC8	PPR18_HUMAN	0.109994	15.1565	0.334905	0.401158
PRKACA	P17612	KAPCA_HUMAN	-0.215464	16.5834	0.356686	0.423505
TES	Q9UGI8	TES_HUMAN	-0.0882195	14.7315	0.40367	0.467938
FLII	Q13045	FLII_HUMAN	0.166117	18.1815	0.386167	0.452712
DBNL	Q9UJU6	DBNL_HUMAN	-0.196483	15.6819	0.345391	0.412037
FLT4	P35916	VGFR3_HUMAN	0.0862309	15.9237	0.36166	0.428544
ESAM	Q96AP7	ESAM_HUMAN	-0.214417	16.3707	0.354377	0.421331
PRDX1	Q06830	PRDX1_HUMAN	0.0883919	19.9575	0.392157	0.457603
AFP	P02771	FETA_HUMAN	0.661282	16.7948	0.35609	0.423082
BCAT1	P54687	BCAT1_HUMAN	-0.110018	17.35	0.386894	0.453263
RPS14	P62263	RS14_HUMAN	0.243347	14.4832	0.365641	0.43268
LMAN2	Q12907	LMAN2_HUMAN	-0.12702	16.1519	0.383776	0.450809
ME1	P48163	MAOX_HUMAN	-0.174943	16.1294	0.382292	0.449542
DHX9	Q08211	DHX9_HUMAN	0.130594	15.6103	0.394565	0.459804
PRPF3	O43395	PRPF3_HUMAN	0.198648	15.2647	0.363815	0.430808
TXNRD1	Q16881	TRXR1_HUMAN	0.184566	19.9427	0.379908	0.447459
SCFD1	Q8WVM8	SCFD1_HUMAN	0.113717	14.6269	0.40016	0.464175
ARSB	P15848	ARSB_HUMAN	0.218846	14.627	0.399442	0.463794
HNRNPC	P07910	HNRPC_HUMAN	0.152353	18.7533	0.366991	0.433985
APOA1	P02647	APOA1_HUMAN	0.91209	16.4007	0.382442	0.449542
CIRBP	Q14011	CIRBP_HUMAN	0.0470366	15.7095	0.516238	0.583458
ARPC1B	O15143	ARC1B_HUMAN	0.0784956	17.6292	0.457383	0.522978
LAP3	P28838	AMPL_HUMAN	-0.0703017	17.3643	0.378328	0.445896
ADD1	P35611	ADDA_HUMAN	-0.204008	14.6984	0.388675	0.455047
NANS	Q9NR45	SIAS_HUMAN	-0.137831	16.3878	0.374292	0.442026
NPEPL1	Q8NDH3	PEPL1_HUMAN	-0.0479975	15.6003	0.509436	0.577995
RPL35	P42766	RL35_HUMAN	-0.163432	13.9814	0.41372	0.478017
STX7	O15400	STX7_HUMAN	0.353045	16.6193	0.37725	0.445221
CKAP5	Q14008	CKAP5_HUMAN	-0.163824	15.0202	0.377583	0.445315
EEF2	P13639	EF2_HUMAN	-0.0781443	18.5503	0.398857	0.463794
KRT5	P13647	K2C5_HUMAN	0.281214	17.2661	0.399568	0.463794
GNPDA2	Q8TDQ7	GNPI2_HUMAN	0.246263	15.1336	0.381542	0.449083
ITGAV	P06756	ITAV_HUMAN	0.0990785	15.4957	0.411206	0.475735
KYAT1	Q16773	KAT1_HUMAN	0.119233	14.3347	0.384322	0.45115
EML3	Q32P44	EMAL3_HUMAN	0.0688681	14.356	0.391027	0.45689
TFG	Q92734	TFG_HUMAN	-0.174846	15.4373	0.427837	0.492408
LAMP2	P13473	LAMP2_HUMAN	0.366892	17.5124	0.389083	0.455222
MAPK1	P28482	MK01_HUMAN	0.0979458	16.8754	0.389476	0.455379
KRT17	Q04695	K1C17_HUMAN	-0.350217	15.1326	0.407055	0.471242
EEA1	Q15075	EEA1_HUMAN	-0.057243	17.0196	0.391307	0.456914
LRRFIP1	Q32MZ4	LRRF1_HUMAN	-0.301848	15.5313	0.406986	0.471242
SEC24C	P53992	SC24C_HUMAN	0.155066	15.881	0.393121	0.458424
SERPINE1	P05121	PAI1_HUMAN	0.0895793	20.6912	0.442048	0.506429
RSF1	Q96T23	RSF1_HUMAN	0.0811228	13.7102	0.397468	0.462575
HDLBP	Q00341	VIGLN_HUMAN	-0.15463	15.3012	0.413074	0.477583
RAC1	P63000	RAC1_HUMAN	0.110639	16.2401	0.433986	0.49849
FAM50A	Q14320	FA50A_HUMAN	0.0570786	14.6462	0.592285	0.658011
DNPEP	Q9ULA0	DNPEP_HUMAN	-0.0708612	15.6749	0.417211	0.481734
S100A6	P06703	S10A6_HUMAN	-0.120743	15.6402	0.435873	0.500006
PRKAR1A	P10644	KAP0_HUMAN	-0.271966	16.87	0.425946	0.491176
NCKAP1	Q9Y2A7	NCKP1_HUMAN	-0.140663	16.5904	0.435469	0.499867
IARS1	P41252	SYIC_HUMAN	-0.081411	15.031	0.512351	0.580181
IDH2	P48735	IDHP_HUMAN	-0.073919	13.974	0.426232	0.491184
SART3	Q15020	SART3_HUMAN	-0.182547	14.96	0.419705	0.484296
GRAP	Q13588	GRAP_HUMAN	0.0904886	14.4729	0.427853	0.492408
TP53BP1	Q12888	TP53B_HUMAN	0.165348	16.4198	0.445839	0.510441
PLAU	P00749	UROK_HUMAN	0.156592	14.3327	0.431297	0.496048
BLMH	Q13867	BLMH_HUMAN	-0.110713	18.0977	0.459073	0.524569
SRI	P30626	SORCN_HUMAN	0.347095	16.7553	0.432454	0.497054
NUP214	P35658	NU214_HUMAN	-0.121986	14.3559	0.466822	0.533079
DCD	P81605	DCD_HUMAN	0.243516	17.4837	0.478266	0.544763
ADAR	P55265	DSRAD_HUMAN	-0.0632869	15.1583	0.441312	0.505915
PSMG3	Q9BT73	PSMG3_HUMAN	-0.0421257	14.8293	0.624748	0.684155
VTA1	Q9NP79	VTA1_HUMAN	0.184832	16.6453	0.547686	0.613657
NONO	Q15233	NONO_HUMAN	0.230932	16.2668	0.471779	0.53839
KPNB1	Q14974	IMB1_HUMAN	0.150654	18.0823	0.456324	0.522105
AHSG	P02765	FETUA_HUMAN	-0.0946004	18.4273	0.720212	0.767239
CDH5	P33151	CADH5_HUMAN	0.0994866	19.5581	0.499573	0.56717
UBE2G1	P62253	UB2G1_HUMAN	0.106101	14.9892	0.559208	0.623623
DLGAP4	Q9Y2H0	DLGP4_HUMAN	0.0688538	14.0148	0.497898	0.565998
CNDP2	Q96KP4	CNDP2_HUMAN	0.111633	17.7273	0.509911	0.578141
NPLOC4	Q8TAT6	NPL4_HUMAN	0.10129	14.9961	0.479028	0.54525
TRNT1	Q96Q11	TRNT1_HUMAN	0.0497431	14.3876	0.480659	0.546754
PPA1	Q15181	IPYR_HUMAN	-0.062657	16.5309	0.530146	0.59708
PPP4C	P60510	PP4C_HUMAN	0.157536	14.9678	0.477751	0.544763
HNRNPLL	Q8WVV9	HNRLL_HUMAN	0.0864422	17.018	0.478291	0.544763
HAT1	O14929	HAT1_HUMAN	0.110787	14.6415	0.528293	0.595555
KRT14	P02533	K1C14_HUMAN	0.191457	17.2416	0.557306	0.62229
SNRPB	P14678	RSMB_HUMAN	-0.196178	15.6335	0.49871	0.566555
CD99	P14209	CD99_HUMAN	-0.0895627	14.7954	0.510221	0.578141
WASHC2A	Q641Q2	WAC2A_HUMAN	-0.130397	15.3265	0.544217	0.61077
WDR44	Q5JSH3	WDR44_HUMAN	-0.160114	14.302	0.513561	0.580805
NDUFS6	O75380	NDUS6_HUMAN	0.0830772	14.6999	0.552593	0.61781
FKBP10	Q96AY3	FKB10_HUMAN	0.172074	15.7256	0.513339	0.580805
GRN	P28799	GRN_HUMAN	-0.0827535	19.3138	0.60058	0.663046
DCTN2	Q13561	DCTN2_HUMAN	-0.0539254	16.2656	0.597983	0.662254
FUCA2	Q9BTY2	FUCO2_HUMAN	0.0971047	15.5743	0.544564	0.610771
DPYSL3	Q14195	DPYL3_HUMAN	-0.0701368	16.6563	0.519363	0.586614
IDE	P14735	IDE_HUMAN	-0.118046	15.3779	0.520524	0.587549
TMSB4X	P62328	TYB4_HUMAN	2.47464e-05	23.2479	0.999682	0.999847
ILF3	Q12906	ILF3_HUMAN	-0.0512575	18.6274	0.556943	0.622279
C4A	P0C0L4	CO4A_HUMAN	-0.000874679	14.5678	0.991823	0.996915
RAN	P62826	RAN_HUMAN	0.0758261	17.9487	0.530324	0.59708
AP2A1	O95782	AP2A1_HUMAN	-0.13145	17.6069	0.527617	0.595173
BCLAF1	Q9NYF8	BCLF1_HUMAN	-0.0096464	16.4706	0.921948	0.94227
ARPC3	O15145	ARPC3_HUMAN	0.096891	17.6361	0.53067	0.597088
DYNC1H1	Q14204	DYHC1_HUMAN	-0.104267	16.0145	0.53121	0.597315
TPD52L2	O43399	TPD54_HUMAN	0.150947	17.0666	0.560064	0.624183
UBE2L6	O14933	UB2L6_HUMAN	-0.423643	15.323	0.534787	0.600953
PRNP	P04156	PRIO_HUMAN	-0.110186	16.1626	0.608752	0.669551
KRT9	P35527	K1C9_HUMAN	0.177402	18.2864	0.558759	0.623517
DERA	Q9Y315	DEOC_HUMAN	0.0707206	15.8588	0.543669	0.610544
ZFPL1	O95159	ZFPL1_HUMAN	0.112598	14.5251	0.547937	0.613657
VWF	P04275	VWF_HUMAN	0.10404	20.8282	0.548181	0.613657
TBCB	Q99426	TBCB_HUMAN	0.0538056	15.4772	0.599899	0.662781
YBX1	P67809	YBOX1_HUMAN	-0.184688	15.9669	0.551668	0.617168
G3BP2	Q9UN86	G3BP2_HUMAN	-0.0739944	15.5391	0.690774	0.742653
PSMD6	Q15008	PSMD6_HUMAN	0.131558	15.6758	0.609716	0.670193
ELOB	Q15370	ELOB_HUMAN	0.0670419	15.8766	0.622193	0.68263
S100A7	P31151	S10A7_HUMAN	0.0813954	15.8068	0.674753	0.731189
PABPC4	Q13310	PABP4_HUMAN	0.0895169	16.0147	0.629025	0.687557
COPS3	Q9UNS2	CSN3_HUMAN	0.166374	15.6201	0.59663	0.661503
SIAE	Q9HAT2	SIAE_HUMAN	-0.0659244	16.9728	0.565909	0.630298
PALD1	Q9ULE6	PALD_HUMAN	0.0993085	15.0727	0.606611	0.667613
ALDOA	P04075	ALDOA_HUMAN	1.14756e-05	20.4365	0.999847	0.999847
ATP6V1A	P38606	VATA_HUMAN	-0.088145	16.62	0.626453	0.685421
RAI14	Q9P0K7	RAI14_HUMAN	0.0307933	16.113	0.691493	0.742933
PPP2R5D	Q14738	2A5D_HUMAN	-0.100417	14.5385	0.624559	0.684155
AP1M1	Q9BXS5	AP1M1_HUMAN	-0.107226	15.6301	0.580229	0.645839
KRT78	Q8N1N4	K2C78_HUMAN	0.0528928	14.7794	0.679875	0.734933
RPLP1	P05386	RLA1_HUMAN	-0.323599	17.8432	0.582359	0.647801
HNRNPA1	P09651	ROA1_HUMAN	-0.0675021	19.8927	0.633667	0.691345
DCPS	Q96C86	DCPS_HUMAN	0.0793692	15.5134	0.58845	0.654163
PROCR	Q9UNN8	EPCR_HUMAN	-0.224132	19.5809	0.606352	0.667613
HBB	P68871	HBB_HUMAN	0.29899	17.8133	0.592921	0.658303
NMT1	P30419	NMT1_HUMAN	0.122412	15.8432	0.593437	0.658461
PKM	P14618	KPYM_HUMAN	-0.060092	19.6593	0.659668	0.717491
TIMM13	Q9Y5L4	TIM13_HUMAN	0.137595	15.6282	0.59693	0.661503
UBXN4	Q92575	UBXN4_HUMAN	-0.162904	15.4635	0.688786	0.741381
SRP9	P49458	SRP09_HUMAN	0.019473	16.599	0.852013	0.879981
PSMD11	O00231	PSD11_HUMAN	0.0726517	19.1556	0.599317	0.662781
TPD52	P55327	TPD52_HUMAN	-0.0447674	15.6967	0.599549	0.662781
RPL4	P36578	RL4_HUMAN	0.0803941	15.3798	0.599963	0.662781
ACTL6A	O96019	ACL6A_HUMAN	-0.0977912	15.5309	0.63343	0.691345
LCN1	P31025	LCN1_HUMAN	-0.329508	15.7689	0.602022	0.664222
ADK	P55263	ADK_HUMAN	0.0698989	16.9125	0.603019	0.664906
KRT1	P04264	K2C1_HUMAN	0.155537	20.5057	0.618948	0.679493
STK10	O94804	STK10_HUMAN	-0.0414671	14.4272	0.604684	0.666325
NUDT21	O43809	CPSF5_HUMAN	-0.030904	15.3733	0.695395	0.746216
ARMC10	Q8N2F6	ARM10_HUMAN	0.116159	14.7398	0.624081	0.684155
TIMP1	P01033	TIMP1_HUMAN	-0.0781437	18.212	0.610231	0.670341
PPIE	Q9UNP9	PPIE_HUMAN	-0.0742638	14.9513	0.670922	0.728382
A2M	P01023	A2MG_HUMAN	0.113436	17.9164	0.732711	0.777264
HMGN1	P05114	HMGN1_HUMAN	-0.0773053	15.7243	0.678494	0.734488
UBE2M	P61081	UBC12_HUMAN	-0.0889874	15.2711	0.688409	0.741381
NUMA1	Q14980	NUMA1_HUMAN	-0.0473092	15.5127	0.681183	0.735895
GNG12	Q9UBI6	GBG12_HUMAN	0.154186	16.2817	0.67863	0.734488
HIP1R	O75146	HIP1R_HUMAN	-0.0354661	15.6908	0.717589	0.764907
MTA2	O94776	MTA2_HUMAN	-0.0193858	14.4257	0.761024	0.802949
UBA1	P22314	UBA1_HUMAN	-0.0508214	17.7949	0.703731	0.753018
CUL4B	Q13620	CUL4B_HUMAN	-0.0599795	15.6144	0.626682	0.685421
CTPS1	P17812	PYRG1_HUMAN	-0.0155184	14.5996	0.867372	0.893226
RPS21	P63220	RS21_HUMAN	0.0386747	17.4191	0.783616	0.820886
RPL10	P27635	RL10_HUMAN	0.0802425	14.2372	0.69081	0.742653
ATP5F1B	P06576	ATPB_HUMAN	0.0527855	16.4428	0.631855	0.690222
MSRB3	Q8IXL7	MSRB3_HUMAN	-0.0302451	14.2214	0.696026	0.746438
RPSA	P08865	RSSA_HUMAN	-0.0381152	17.3855	0.641235	0.699168
TNPO1	Q92973	TNPO1_HUMAN	-0.0689465	15.3752	0.643811	0.701543
CTSH	P09668	CATH_HUMAN	0.0420076	14.9871	0.679533	0.734933
NOP56	O00567	NOP56_HUMAN	0.0153516	15.1029	0.936367	0.952586
PSMB9	P28065	PSB9_HUMAN	0.0652944	15.1572	0.686204	0.739958
ADIRF	Q15847	ADIRF_HUMAN	-0.01179	15.2658	0.881914	0.906083
CYB5R3	P00387	NB5R3_HUMAN	5.03422e-05	14.6505	0.99959	0.999847
TARS1	P26639	SYTC_HUMAN	0.0368133	16.7161	0.722118	0.768244
ALDOC	P09972	ALDOC_HUMAN	-0.00509867	18.0219	0.983749	0.989929
UBXN1	Q04323	UBXN1_HUMAN	-0.191434	18.1932	0.654404	0.712645
CUTC	Q9NTM9	CUTC_HUMAN	0.0292925	15.1996	0.750472	0.792765
EFNA1	P20827	EFNA1_HUMAN	0.0869037	15.6514	0.703978	0.753018
NUDT2	P50583	AP4A_HUMAN	0.0945981	15.6517	0.656631	0.714628
PSMB10	P40306	PSB10_HUMAN	0.0166738	15.5019	0.890982	0.913801
PPP5C	P53041	PPP5_HUMAN	-0.0244793	16.6637	0.796615	0.832031
TNFRSF1A	P19438	TNR1A_HUMAN	0.0425987	13.766	0.735858	0.779665
ARPC5L	Q9BPX5	ARP5L_HUMAN	0.0778016	15.4385	0.682584	0.736957
SRP14	P37108	SRP14_HUMAN	-0.142889	15.8204	0.667328	0.725374
AP2A2	O94973	AP2A2_HUMAN	-0.040687	16.0275	0.697202	0.747245
ERP29	P30040	ERP29_HUMAN	0.0461657	16.458	0.782353	0.820539
RTRAF	Q9Y224	RTRAF_HUMAN	-0.0410038	15.3835	0.70712	0.754661
EWSR1	Q01844	EWS_HUMAN	-0.127042	15.6227	0.66804	0.7257
DFFA	O00273	DFFA_HUMAN	0.0592114	15.5581	0.772824	0.811995
BAG3	O95817	BAG3_HUMAN	0.0849226	15.9214	0.671542	0.728606
RPS12	P25398	RS12_HUMAN	-0.0222795	17.8803	0.863342	0.890116
P02663	P02663	CASA2_BOVIN	0.238512	15.472	0.673696	0.730494
RDX	P35241	RADI_HUMAN	0.027239	17.9237	0.782966	0.820693
KRT18	P05783	K1C18_HUMAN	-0.0332335	15.3637	0.863333	0.890116
DENR	O43583	DENR_HUMAN	0.0418651	14.8432	0.789922	0.826019
SMS	P52788	SPSY_HUMAN	-0.0739659	15.7795	0.685181	0.739307
G6PD	P11413	G6PD_HUMAN	0.0424779	16.9659	0.729272	0.774549
EIF5B	O60841	IF2P_HUMAN	-0.0440006	15.4955	0.687032	0.740398
MTDH	Q86UE4	LYRIC_HUMAN	-0.0252091	16.6946	0.898578	0.920521
KCTD12	Q96CX2	KCD12_HUMAN	-0.0455714	17.7424	0.762028	0.803527
VPS35	Q96QK1	VPS35_HUMAN	0.0696781	15.7343	0.692193	0.743232
GMFG	O60234	GMFG_HUMAN	-0.0774251	16.5434	0.706735	0.754661
NIPSNAP3A	Q9UFN0	NPS3A_HUMAN	0.0197937	16.9044	0.929923	0.948515
HOMER3	Q9NSC5	HOME3_HUMAN	0.0164174	15.1439	0.868035	0.893386
RAB6A	P20340	RAB6A_HUMAN	-0.0490535	15.1591	0.803774	0.838018
PREP	P48147	PPCE_HUMAN	0.0549644	15.9202	0.720847	0.767451
PPP3CA	Q08209	PP2BA_HUMAN	-0.0500473	17.6274	0.787721	0.824696
TRIM28	Q13263	TIF1B_HUMAN	0.0476602	16.9515	0.84198	0.87115
ACE	P12821	ACE_HUMAN	-0.0577815	17.3046	0.700589	0.750418
TJP1	Q07157	ZO1_HUMAN	0.0281187	15.6119	0.706272	0.754661
CARM1	Q86X55	CARM1_HUMAN	-0.0559539	14.8755	0.704298	0.753018
ZYX	Q15942	ZYX_HUMAN	0.0465137	16.5843	0.76551	0.805752
PAICS	P22234	PUR6_HUMAN	0.0304447	17.053	0.809982	0.843492
ROCK2	O75116	ROCK2_HUMAN	-0.038932	15.6533	0.716657	0.764376
KHDRBS1	Q07666	KHDR1_HUMAN	0.0264497	16.4258	0.812421	0.845532
MINPP1	Q9UNW1	MINP1_HUMAN	0.0781336	14.9089	0.722464	0.768244
GNB2	P62879	GBB2_HUMAN	-0.0361971	15.8869	0.886585	0.909821
HARS1	P12081	HARS1_HUMAN	-0.0436721	16.919	0.723056	0.768411
COPS2	P61201	CSN2_HUMAN	0.000849558	15.1238	0.994333	0.99773
RPL7	P18124	RL7_HUMAN	0.0410988	15.6554	0.72978	0.774622
RUVBL2	Q9Y230	RUVB2_HUMAN	0.0317622	15.2871	0.825847	0.85647
SEC31A	O94979	SC31A_HUMAN	0.034002	15.4571	0.734206	0.778382
H2AC20	Q16777	H2A2C_HUMAN	0.0741475	18.1429	0.820306	0.851225
NAMPT	P43490	NAMPT_HUMAN	-0.0526456	17.7826	0.740175	0.783768
MACROH2A1	O75367	H2AY_HUMAN	-0.0436504	15.0157	0.748423	0.791075
RPS7	P62081	RS7_HUMAN	0.0938343	14.1564	0.744942	0.788341
ALDH1A1	P00352	AL1A1_HUMAN	0.0453429	18.3095	0.758257	0.800509
CPSF6	Q16630	CPSF6_HUMAN	0.0275201	14.6618	0.748347	0.791075
GNG11	P61952	GBG11_HUMAN	-0.0214335	14.925	0.931008	0.948778
MET	P08581	MET_HUMAN	-0.00493203	15.3821	0.975644	0.983458
SNX6	Q9UNH7	SNX6_HUMAN	0.0239685	14.7883	0.84766	0.875998
ALAD	P13716	HEM2_HUMAN	0.0559691	15.0106	0.763721	0.804831
FLNB	O75369	FLNB_HUMAN	0.0212553	19.6016	0.764769	0.805453
FAM3C	Q92520	FAM3C_HUMAN	-0.0360418	15.9697	0.766235	0.806033
CTSB	P07858	CATB_HUMAN	0.025844	20.146	0.828705	0.858929
PAFAH1B2	P68402	PA1B2_HUMAN	-0.0775338	16.4404	0.771331	0.81091
SEC23A	Q15436	SC23A_HUMAN	-0.0191997	17.3312	0.913006	0.934757
PPP1R12A	O14974	MYPT1_HUMAN	-0.0177955	15.4688	0.779258	0.818267
GSS	P48637	GSHB_HUMAN	0.0400213	16.6416	0.781092	0.819704
PYGB	P11216	PYGB_HUMAN	0.0227093	16.1381	0.883503	0.907186
GBP1	P32455	GBP1_HUMAN	-0.0443415	15.4392	0.789712	0.826019
PGM2L1	Q6PCE3	PGM2L_HUMAN	0.012899	15.7899	0.944833	0.958431
TPR	P12270	TPR_HUMAN	-0.043127	15.224	0.790642	0.826282
GBA1	P04062	GBA1_HUMAN	-0.0230752	16.7065	0.817	0.848793
LOX	P28300	LYOX_HUMAN	0.0103436	15.3168	0.962175	0.973828
ME2	P23368	MAOM_HUMAN	-0.0608667	15.0905	0.80021	0.835291
SNRPD1	P62314	SMD1_HUMAN	-0.0315514	15.5888	0.801816	0.836471
BCAP31	P51572	BAP31_HUMAN	-0.115967	16.7803	0.807067	0.840953
GPX1	P07203	GPX1_HUMAN	0.00149256	14.9645	0.990501	0.996154
ADI1	Q9BV57	MTND_HUMAN	0.0331506	16.6663	0.81492	0.847132
SFPQ	P23246	SFPQ_HUMAN	-0.0342149	16.8983	0.814797	0.847132
PML	P29590	PML_HUMAN	0.0226517	16.0239	0.820136	0.851225
SEPHS1	P49903	SPS1_HUMAN	-0.0216566	16.1111	0.938943	0.954105
CD2AP	Q9Y5K6	CD2AP_HUMAN	0.0201568	15.3326	0.914042	0.935274
ISYNA1	Q9NPH2	INO1_HUMAN	0.0388537	16.1544	0.836106	0.865815
EZR	P15311	EZRI_HUMAN	-0.0241392	17.1065	0.836332	0.865815
HADH	Q16836	HCDH_HUMAN	-0.00725387	16.4828	0.968572	0.978335
ITPA	Q9BY32	ITPA_HUMAN	-0.0368577	14.7868	0.924441	0.94427
USO1	O60763	USO1_HUMAN	0.0199688	15.5282	0.846439	0.87525
P00761	P00761	TRYP_PIG	0.030749	19.7565	0.947956	0.961046
PSMD10	O75832	PSD10_HUMAN	-0.0421534	14.5665	0.857556	0.885187
ACTR1A	P61163	ACTZ_HUMAN	-0.0430827	16.0523	0.86543	0.891747
SF3A2	Q15428	SF3A2_HUMAN	-0.0262206	14.4375	0.877854	0.902965
MTAP	Q13126	MTAP_HUMAN	0.0149904	16.6131	0.933481	0.950748
FAM120A	Q9NZB2	F120A_HUMAN	0.0300832	14.9147	0.88044	0.905096
EIF4B	P23588	IF4B_HUMAN	-0.0204096	16.8039	0.895069	0.917458
WDR45B	Q5MNZ6	WIPI3_HUMAN	0.00547568	15.6185	0.972393	0.980742
RALA	P11233	RALA_HUMAN	0.00496879	15.9217	0.967099	0.977641
KRT10	P13645	K1C10_HUMAN	-0.0301732	19.2775	0.91821	0.938994
KRT2	P35908	K22E_HUMAN	0.036887	18.0866	0.927584	0.946931
RPL26	P61254	RL26_HUMAN	0.010955	15.116	0.930212	0.948515
GNPDA1	P46926	GNPI1_HUMAN	-0.0267111	16.6918	0.934923	0.951666
NAGK	Q9UJ70	NAGK_HUMAN	-0.00978068	16.2059	0.937897	0.953591
UBA2	Q9UBT2	SAE2_HUMAN	-0.0115744	15.6449	0.941242	0.95589
SNX1	Q13596	SNX1_HUMAN	0.0106173	15.762	0.942303	0.956416
CXCL8	P10145	IL8_HUMAN	0.000337838	17.1035	0.998638	0.999847
TXN	P10599	THIO_HUMAN	0.0119249	19.8964	0.952327	0.964922
PTPRG	P23470	PTPRG_HUMAN	0.00535203	15.9963	0.962222	0.973828
SLTM	Q9NWH9	SLTM_HUMAN	-0.00510483	15.3975	0.964841	0.975919
MAVS	Q7Z434	MAVS_HUMAN	0.0063959	15.1353	0.968941	0.978335
RPL23	P62829	RL23_HUMAN	-0.0125226	14.8469	0.969451	0.978335
BCAR1	P56945	BCAR1_HUMAN	-0.00278229	15.0835	0.982502	0.989805
TRAP1	Q12931	TRAP1_HUMAN	0.00362591	15.3228	0.98307	0.989811
SF3B2	Q13435	SF3B2_HUMAN	0.00172394	16.5196	0.992702	0.997188
HBA1	P69905	HBA_HUMAN	0.00489456	16.1454	0.993226	0.997188
VTI1B	Q9UEU0	VTI1B_HUMAN	0.00120678	15.0198	0.995594	0.998427
SEMA6B	Q9H3T3	SEM6B_HUMAN	-0.00083949	15.6898	0.996363	0.99863

## Sheet: DEPs
Gene.name	Name.of.protein	Number.of.protein	logFC	AveExpr	P.Value	adj.P.Val
P01834	P01834	IGKC_HUMAN	2.63952	15.9857	0.00112987	0.00295814
MT1E	P04732	MT1E_HUMAN	2.25539	16.0554	6.85782e-10	8.46762e-08
CD59	P13987	CD59_HUMAN	2.22594	19.505	1.98296e-09	1.45582e-07
DYNLL2	Q96FJ2	DYL2_HUMAN	1.99071	14.3444	1.59816e-06	1.7936e-05
HNRNPH2	P55795	HNRH2_HUMAN	1.89735	13.3723	9.06916e-07	1.23875e-05
P01857	P01857	IGHG1_HUMAN	1.82852	16.5163	0.00865997	0.0166582
EMD	P50402	EMD_HUMAN	1.78598	15.6232	4.86885e-08	1.50507e-06
DDT	P30046	DOPD_HUMAN	1.76547	18.1255	3.42896e-07	6.22868e-06
FLOT1	O75955	FLOT1_HUMAN	1.72435	15.6995	7.0106e-08	1.90041e-06
IGLL5	B9A064	IGLL5_HUMAN	1.70201	15.3471	0.000474061	0.00148427
NCSTN	Q92542	NICA_HUMAN	1.643	14.5656	5.70118e-08	1.65857e-06
MAP1LC3B2	A6NCE7	MP3B2_HUMAN	1.61709	15.9017	1.88507e-07	3.78144e-06
FTL	P02792	FRIL_HUMAN	1.57563	16.0386	1.36169e-07	3.03708e-06
GORASP2	Q9H8Y8	GORS2_HUMAN	1.57217	16.6915	0.000884658	0.00244321
REEP5	Q00765	REEP5_HUMAN	1.56387	14.2037	1.08683e-09	1.07171e-07
COX17	Q14061	COX17_HUMAN	1.54862	14.9056	1.29225e-09	1.19839e-07
FTH1	P02794	FRIH_HUMAN	1.5391	15.9967	0.000167766	0.000637059
LTF	P02788	TRFL_HUMAN	1.50541	18.2592	0.00292465	0.00658981
HMOX1	P09601	HMOX1_HUMAN	1.4955	16.2756	4.45825e-07	7.20683e-06
IL6ST	P40189	IL6RB_HUMAN	1.47384	14.5973	7.20853e-10	8.46762e-08
WDR13	Q9H1Z4	WDR13_HUMAN	1.42418	14.1226	7.10087e-07	1.01721e-05
CLIP2	Q9UDT6	CLIP2_HUMAN	1.4126	14.967	4.08374e-05	0.000208074
UFM1	P61960	UFM1_HUMAN	1.39026	17.8124	0.000990761	0.00268572
LRRC59	Q96AG4	LRC59_HUMAN	1.35537	17.0292	0.000916268	0.00251866
NANP	Q8TBE9	NANP_HUMAN	1.32695	13.7838	5.43594e-07	8.25701e-06
LGALS9	O00182	LEG9_HUMAN	1.32157	14.8544	0.000287983	0.000983383
METAP1	P53582	MAP11_HUMAN	1.31924	13.7833	6.61306e-09	3.56384e-07
FAF1	Q9UNN5	FAF1_HUMAN	1.31226	15.6365	0.000374998	0.00122815
RAB7A	P51149	RAB7A_HUMAN	1.31198	16.9189	4.88414e-06	3.96583e-05
MVP	Q14764	MVP_HUMAN	1.29915	17.6135	1.66256e-05	0.000101717
LYPLAL1	Q5VWZ2	LYPL1_HUMAN	1.27146	14.5905	4.83799e-06	3.9649e-05
TSG101	Q99816	TS101_HUMAN	1.26286	15.3359	1.00286e-05	6.90253e-05
UBE2V1	Q13404	UB2V1_HUMAN	1.2606	16.1367	7.38969e-06	5.51722e-05
ACTB	P60709	ACTB_HUMAN	1.24441	21.2931	0.00567053	0.0114581
CBR1	P16152	CBR1_HUMAN	1.21502	17.4179	6.11278e-10	8.46762e-08
IGF2BP2	Q9Y6M1	IF2B2_HUMAN	1.20552	14.9883	7.51255e-08	1.97569e-06
BAX	Q07812	BAX_HUMAN	1.20016	16.3663	1.25067e-05	8.11007e-05
TRIAP1	O43715	TRIA1_HUMAN	1.19732	16.6605	8.87321e-08	2.23351e-06
ATAD3A	Q9NVI7	ATD3A_HUMAN	1.19608	14.0737	1.84893e-07	3.78144e-06
SRPRA	P08240	SRPRA_HUMAN	1.17639	15.5077	5.74194e-08	1.65857e-06
FSCN1	Q16658	FSCN1_HUMAN	1.17053	19.5232	3.58501e-07	6.29499e-06
AKR1A1	P14550	AK1A1_HUMAN	1.15947	18.2095	3.32465e-06	3.0196e-05
SUMF2	Q8NBJ7	SUMF2_HUMAN	1.15817	16.2104	9.76665e-09	4.60724e-07
NUDT1	P36639	8ODP_HUMAN	1.14133	15.3062	2.58472e-07	4.92378e-06
MIF	P14174	MIF_HUMAN	1.14073	20.9545	3.06549e-07	5.74616e-06
AAMDC	Q9H7C9	AAMDC_HUMAN	1.14043	17.0282	1.1498e-06	1.47509e-05
ADH5	P11766	ADHX_HUMAN	1.1346	16.2824	1.14521e-06	1.47509e-05
BLVRB	P30043	BLVRB_HUMAN	1.1243	15.5732	0.000457727	0.00144796
F11R	Q9Y624	JAM1_HUMAN	1.12219	16.594	4.88802e-05	0.000239908
ITGA6	P23229	ITA6_HUMAN	1.122	14.6326	3.25461e-06	2.98678e-05
HSPB1	P04792	HSPB1_HUMAN	1.11403	19.0754	7.3366e-05	0.000325619
LACTB2	Q53H82	LACB2_HUMAN	1.11362	14.8773	1.27887e-08	5.49602e-07
UFD1	Q92890	UFD1_HUMAN	1.11089	16.7352	7.80872e-05	0.000341414
TFRC	P02786	TFR1_HUMAN	1.10866	16.6111	2.65161e-09	1.79697e-07
H1-5	P16401	H15_HUMAN	1.10368	18.4639	0.00767242	0.0150376
HNRNPF	P52597	HNRPF_HUMAN	1.0947	16.6342	3.21876e-05	0.000173971
DSC1	Q08554	DSC1_HUMAN	1.09349	15.3673	1.58931e-06	1.7936e-05
ATP2B4	P23634	AT2B4_HUMAN	1.08898	14.8685	4.53744e-07	7.26815e-06
RPS27A	P62979	RS27A_HUMAN	1.08807	19.5476	0.0202136	0.0346127
GLOD4	Q9HC38	GLOD4_HUMAN	1.08422	18.2232	5.69311e-08	1.65857e-06
TMSB10	P63313	TYB10_HUMAN	1.07767	22.1313	0.000106693	0.000446165
PSMF1	Q92530	PSMF1_HUMAN	1.07593	16.2754	0.000617665	0.00185405
CLEC14A	Q86T13	CLC14_HUMAN	1.07173	17.459	1.51148e-06	1.72073e-05
ATOX1	O00244	ATOX1_HUMAN	1.07146	17.7595	2.16192e-07	4.23257e-06
NTAN1	Q96AB6	NTAN1_HUMAN	1.06803	14.696	3.60897e-07	6.29499e-06
PMM2	O15305	PMM2_HUMAN	1.06579	15.2589	1.23388e-06	1.49938e-05
MT2A	P02795	MT2_HUMAN	1.05891	20.449	1.4415e-07	3.11608e-06
SYNPO	Q8N3V7	SYNPO_HUMAN	1.05818	15.2036	0.000444441	0.001411
RIPK1	Q13546	RIPK1_HUMAN	1.05778	14.5001	0.000250931	0.000879007
ACAA2	P42765	THIM_HUMAN	1.05732	15.838	1.78357e-08	7.30849e-07
VPS29	Q9UBQ0	VPS29_HUMAN	1.05409	16.1593	0.000164969	0.000629168
NOVA2	Q9UNW9	NOVA2_HUMAN	1.05335	14.0967	0.000357476	0.00117954
CD55	P08174	DAF_HUMAN	1.04679	16.1331	0.00012906	0.000516826
GJA1	P17302	CXA1_HUMAN	1.04454	14.4993	2.97152e-05	0.00016311
PGD	P52209	6PGD_HUMAN	1.03915	19.0002	3.08342e-05	0.000168204
ACYP1	P07311	ACYP1_HUMAN	1.03587	16.4289	1.04514e-05	7.08284e-05
YKT6	O15498	YKT6_HUMAN	1.03336	14.826	1.4999e-08	6.29244e-07
ABHD10	Q9NUJ1	ABHDA_HUMAN	1.02947	14.209	3.05311e-06	2.85964e-05
CSRP2	Q16527	CSRP2_HUMAN	1.02593	14.1439	1.19578e-06	1.47509e-05
ISOC1	Q96CN7	ISOC1_HUMAN	1.02519	15.2109	9.92224e-06	6.85607e-05
C11orf54	Q9H0W9	CK054_HUMAN	1.02308	16.6919	8.34941e-05	0.000362356
GNPNAT1	Q96EK6	GNA1_HUMAN	1.01944	16.3629	5.91782e-05	0.000276584
LGALS3	P17931	LEG3_HUMAN	1.01862	17.4994	0.000633461	0.00187408
ANXA11	P50995	ANX11_HUMAN	1.00837	14.8268	1.42326e-06	1.66079e-05
C12orf57	Q99622	C10_HUMAN	1.00382	14.6687	9.0259e-06	6.39873e-05
CTSD	P07339	CATD_HUMAN	1.00336	17.7677	4.95666e-07	7.59446e-06
SERPINB1	P30740	ILEU_HUMAN	1.00312	17.4767	1.88857e-07	3.78144e-06
H1-0	P07305	H10_HUMAN	-1.01255	13.8768	2.48411e-06	2.44525e-05
FERMT2	Q96AC1	FERM2_HUMAN	-1.0134	14.9937	0.000417503	0.00133996
YWHAB	P31946	1433B_HUMAN	-1.02096	18.1794	5.24315e-05	0.000253108
HSP90AA1	P07900	HS90A_HUMAN	-1.02928	19.5706	1.7639e-06	1.93043e-05
HMGA1	P17096	HMGA1_HUMAN	-1.04069	19.6664	0.00200258	0.00476187
RPL5	P46777	RL5_HUMAN	-1.04723	17.0832	1.08747e-06	1.41935e-05
TPM4	P67936	TPM4_HUMAN	-1.05257	20.3938	8.1477e-06	5.93233e-05
TPM1	P09493	TPM1_HUMAN	-1.0661	16.2528	3.05401e-09	1.99302e-07
HSP90AB1	P08238	HS90B_HUMAN	-1.06842	18.5992	1.75129e-06	1.93043e-05
ZNF207	O43670	ZN207_HUMAN	-1.07026	14.9066	1.85047e-05	0.000109782
GC	P02774	VTDB_HUMAN	-1.08462	16.3183	4.0663e-05	0.000208074
MESD	Q14696	MESD_HUMAN	-1.09116	15.2184	3.82556e-05	0.000198839
MCTS1	Q9ULC4	MCTS1_HUMAN	-1.09149	15.2639	5.05904e-06	4.08901e-05
DDX39B	Q13838	DX39B_HUMAN	-1.09312	17.7267	5.7049e-06	4.48751e-05
PSME2	Q9UL46	PSME2_HUMAN	-1.0997	16.2539	0.000515462	0.00159902
DIABLO	Q9NR28	DBLOH_HUMAN	-1.10021	14.7348	1.22377e-07	2.87505e-06
TIMP2	P16035	TIMP2_HUMAN	-1.10752	18.4658	1.5137e-06	1.72073e-05
MMRN1	Q13201	MMRN1_HUMAN	-1.11199	19.7925	1.03204e-08	4.66272e-07
ADAMTSL1	Q8N6G6	ATL1_HUMAN	-1.11214	14.8996	0.00741949	0.0145743
RPS8	P62241	RS8_HUMAN	-1.11772	15.8775	0.000647198	0.00190378
C1QTNF5	Q9BXJ0	C1QT5_HUMAN	-1.1247	18.2855	0.00159987	0.00393163
RELN	P78509	RELN_HUMAN	-1.13136	15.5044	7.01713e-07	1.01346e-05
RPS24	P62847	RS24_HUMAN	-1.13199	15.1951	0.000876433	0.00242429
CBX3	Q13185	CBX3_HUMAN	-1.13523	17.2777	3.4854e-08	1.15145e-06
TXNDC5	Q8NBS9	TXND5_HUMAN	-1.13747	18.7106	5.12299e-06	4.09063e-05
LTBP2	Q14767	LTBP2_HUMAN	-1.1387	16.1637	9.75841e-07	1.31254e-05
LUC7L2	Q9Y383	LC7L2_HUMAN	-1.16419	14.8156	7.35853e-06	5.51722e-05
TUBB	P07437	TBB5_HUMAN	-1.16693	18.1114	7.09719e-06	5.385e-05
PDIA4	P13667	PDIA4_HUMAN	-1.17695	16.5447	1.83713e-06	1.99816e-05
TARDBP	Q13148	TADBP_HUMAN	-1.18079	16.5117	3.52115e-05	0.00018744
CLSTN3	Q9BQT9	CSTN3_HUMAN	-1.1843	15.4502	0.000104187	0.000438134
TCEAL3	Q969E4	TCAL3_HUMAN	-1.18455	15.4661	9.48777e-06	6.60769e-05
ATP6AP1	Q15904	VAS1_HUMAN	-1.18461	15.3934	4.79277e-05	0.000236551
NRP2	O60462	NRP2_HUMAN	-1.18483	15.991	3.56749e-06	3.19082e-05
PXDN	Q92626	PXDN_HUMAN	-1.19169	15.759	9.05898e-10	9.97621e-08
HSP90B1	P14625	ENPL_HUMAN	-1.19953	17.2267	6.24214e-07	9.16554e-06
EPS15	P42566	EPS15_HUMAN	-1.20602	16.0918	6.69893e-06	5.13196e-05
UBR4	Q5T4S7	UBR4_HUMAN	-1.21523	14.5274	1.49177e-05	9.28798e-05
EDN1	P05305	EDN1_HUMAN	-1.2175	16.9409	5.51734e-05	0.000261499
GOLM1	Q8NBJ4	GOLM1_HUMAN	-1.22829	16.7982	5.14153e-05	0.000249569
PDIA5	Q14554	PDIA5_HUMAN	-1.23039	14.9169	0.000137326	0.000543748
IGFBP4	P22692	IBP4_HUMAN	-1.24431	17.8299	3.30576e-05	0.000177584
STK24	Q9Y6E0	STK24_HUMAN	-1.25949	14.9926	6.78569e-05	0.00030579
PPP1CA	P62136	PP1A_HUMAN	-1.26211	16.5123	5.78925e-05	0.000272745
CALU	O43852	CALU_HUMAN	-1.27536	17.5468	2.90601e-08	1.02408e-06
PPM1F	P49593	PPM1F_HUMAN	-1.29196	16.1411	7.05622e-05	0.000315043
NAPA	P54920	SNAA_HUMAN	-1.29312	15.268	0.00132081	0.00337284
FCHO2	Q0JRZ9	FCHO2_HUMAN	-1.30731	14.833	3.25152e-06	2.98678e-05
NAP1L1	P55209	NP1L1_HUMAN	-1.32884	16.0497	0.00613892	0.0122778
PSMD14	O00487	PSDE_HUMAN	-1.34559	14.5676	3.01292e-06	2.85964e-05
CNPY2	Q9Y2B0	CNPY2_HUMAN	-1.34781	14.9412	6.99612e-06	5.33643e-05
DIPK2B	Q9H7Y0	DIK2B_HUMAN	-1.34813	15.3504	4.80067e-07	7.48565e-06
CYFIP1	Q7L576	CYFP1_HUMAN	-1.35123	14.567	0.00393993	0.00845574
ADM	P35318	ADML_HUMAN	-1.36877	16.728	9.04248e-06	6.39873e-05
P3H1	Q32P28	P3H1_HUMAN	-1.38472	15.3885	0.000866067	0.00240696
METAP2	P50579	MAP2_HUMAN	-1.39505	15.3058	1.7612e-06	1.93043e-05
RPL10A	P62906	RL10A_HUMAN	-1.42764	17.7248	7.56917e-05	0.000334258
TUBB4B	P68371	TBB4B_HUMAN	-1.4298	17.2174	5.9396e-05	0.000276867
PEA15	Q15121	PEA15_HUMAN	-1.43406	16.9819	4.80199e-06	3.95379e-05
CLIP1	P30622	CLIP1_HUMAN	-1.43724	14.9932	3.60392e-06	3.20713e-05
ADAM9	Q13443	ADAM9_HUMAN	-1.44287	16.2159	2.07609e-09	1.46323e-07
ANP32B	Q92688	AN32B_HUMAN	-1.45485	17.4753	1.45016e-07	3.11608e-06
TUBA4A	P68366	TBA4A_HUMAN	-1.45487	17.0587	0.00654027	0.0129921
BMP1	P13497	BMP1_HUMAN	-1.476	15.3033	4.21935e-07	6.97195e-06
APLP2	Q06481	APLP2_HUMAN	-1.48336	15.3814	0.000633911	0.00187408
PGF	P49763	PLGF_HUMAN	-1.48568	17.6222	2.04299e-06	2.12333e-05
PRSS23	O95084	PRS23_HUMAN	-1.48635	16.6452	2.86907e-08	1.02408e-06
HMGB2	P26583	HMGB2_HUMAN	-1.49561	16.9635	4.40088e-05	0.000220294
NUCB2	P80303	NUCB2_HUMAN	-1.5117	14.675	1.09482e-09	1.07171e-07
ST13	P50502	F10A1_HUMAN	-1.52012	17.1307	3.47205e-05	0.000185387
HMGB3	O15347	HMGB3_HUMAN	-1.52486	15.8264	4.10339e-06	3.48647e-05
CFH	P08603	CFAH_HUMAN	-1.53655	15.8581	6.87963e-08	1.90041e-06
HYOU1	Q9Y4L1	HYOU1_HUMAN	-1.53809	15.1762	2.36012e-06	2.34945e-05
GMFB	P60983	GMFB_HUMAN	-1.55842	16.2093	7.24403e-07	1.02935e-05
GLG1	Q92896	GSLG1_HUMAN	-1.57949	15.3228	2.16167e-06	2.19903e-05
NUCKS1	Q9H1E3	NUCKS_HUMAN	-1.5959	16.007	5.65161e-08	1.65857e-06
CBX1	P83916	CBX1_HUMAN	-1.59855	14.9793	1.30538e-05	8.39443e-05
RBM8A	Q9Y5S9	RBM8A_HUMAN	-1.62918	15.5835	1.65293e-09	1.28596e-07
KPNA4	O00629	IMA3_HUMAN	-1.66623	15.0115	0.000301638	0.00102209
LGMN	Q99538	LGMN_HUMAN	-1.70605	15.4714	1.01068e-07	2.43947e-06
CALM1	P0DP23	CALM1_HUMAN	-1.7097	19.772	1.34346e-07	3.03484e-06
TFPI	P10646	TFPI1_HUMAN	-1.72721	15.948	1.87079e-07	3.78144e-06
SSBP1	Q04837	SSBP_HUMAN	-1.73064	16.7997	1.4902e-05	9.28798e-05
OSTF1	Q92882	OSTF1_HUMAN	-1.7333	16.5329	0.000452877	0.0014352
HMGA2	P52926	HMGA2_HUMAN	-1.74339	15.6293	0.000265108	0.000915924
POSTN	Q15063	POSTN_HUMAN	-1.80683	15.4237	1.9798e-08	7.9282e-07
CCN1	O00622	CCN1_HUMAN	-1.81221	17.7671	8.03988e-08	2.08328e-06
NDUFAB1	O14561	ACPM_HUMAN	-1.8393	15.6208	1.07161e-05	7.20679e-05
TPP1	O14773	TPP1_HUMAN	-1.86253	16.3625	1.17921e-06	1.47509e-05
SET	Q01105	SET_HUMAN	-1.91052	17.3881	2.62959e-08	9.6528e-07
ABCF1	Q8NE71	ABCF1_HUMAN	-1.91937	14.7653	3.97963e-06	3.44708e-05
TUBB3	Q13509	TBB3_HUMAN	-1.9341	14.667	7.14628e-10	8.46762e-08
SRPX	P78539	SRPX_HUMAN	-1.936	15.6448	1.20031e-05	7.93074e-05
PTGES3	Q15185	TEBP_HUMAN	-1.94133	15.9013	0.000222499	0.000802589
FSTL1	Q12841	FSTL1_HUMAN	-1.99582	18.608	1.93606e-06	2.05502e-05
C1QTNF3	Q9BXJ4	C1QT3_HUMAN	-2.01629	14.5105	0.000890479	0.00245544
EIF5	P55010	IF5_HUMAN	-2.01649	15.0083	1.75368e-05	0.000106551
HHIP	Q96QV1	HHIP_HUMAN	-2.03335	15.3099	1.32008e-07	3.02075e-06
COL5A1	P20908	CO5A1_HUMAN	-2.08935	15.8261	6.58268e-07	9.58568e-06
USP7	Q93009	UBP7_HUMAN	-2.09212	15.3159	6.21641e-05	0.000286736
NID1	P14543	NID1_HUMAN	-2.11544	16.7588	1.63713e-10	3.60578e-08
TINAGL1	Q9GZM7	TINAL_HUMAN	-2.12994	16.6151	6.54911e-09	3.56384e-07
EIF1AX	P47813	IF1AX_HUMAN	-2.18201	15.6537	6.35101e-09	3.56384e-07
PLOD1	Q02809	PLOD1_HUMAN	-2.1845	16.2252	3.58161e-07	6.29499e-06
NID2	Q14112	NID2_HUMAN	-2.20405	15.2655	1.51589e-10	3.60578e-08
AGRN	O00468	AGRIN_HUMAN	-2.20587	16.1131	2.47815e-10	4.3665e-08
PLOD3	O60568	PLOD3_HUMAN	-2.23481	15.6349	1.7019e-07	3.61294e-06
CLSTN1	O94985	CSTN1_HUMAN	-2.26631	16.9408	8.77882e-09	4.29674e-07
UBQLN1	Q9UMX0	UBQL1_HUMAN	-2.29224	15.5928	4.78817e-08	1.50507e-06
ANP32A	P39687	AN32A_HUMAN	-2.30364	17.019	1.25371e-11	7.36348e-09
HTRA1	Q92743	HTRA1_HUMAN	-2.32917	14.9749	4.23382e-07	6.97195e-06
SDF4	Q9BRK5	CAB45_HUMAN	-2.35339	16.6586	1.234e-10	3.60578e-08
FBN1	P35555	FBN1_HUMAN	-2.41539	16.4834	3.89653e-11	1.71642e-08
FN1	P02751	FINC_HUMAN	-2.49807	18.6691	3.35562e-08	1.14679e-06
CCN2	P29279	CCN2_HUMAN	-2.59194	20.8768	7.30819e-12	6.43852e-09
DKK3	Q9UBP4	DKK3_HUMAN	-2.60916	17.6368	3.22181e-12	5.67682e-09
NUCB1	Q02818	NUCB1_HUMAN	-2.61275	18.0414	1.67861e-09	1.28596e-07
CLU	P10909	CLUS_HUMAN	-2.70926	19.3504	1.43903e-09	1.26778e-07
SPOCK1	Q08629	TICN1_HUMAN	-2.7534	16.1552	4.11789e-07	6.97195e-06
APP	P05067	A4_HUMAN	-2.95598	17.265	3.67306e-09	2.31141e-07
MAMDC2	Q7Z304	MAMC2_HUMAN	-2.96404	15.7618	8.49945e-09	4.27886e-07
MFAP2	P55001	MFAP2_HUMAN	-2.96624	18.0589	9.93615e-09	4.60724e-07
ESM1	Q9NQ30	ESM1_HUMAN	-2.98145	15.9243	6.67462e-09	3.56384e-07
SPARC	P09486	SPRC_HUMAN	-3.26008	20.8884	2.07023e-10	4.05306e-08
LOXL2	Q9Y4K0	LOXL2_HUMAN	-3.29263	17.1701	5.16186e-10	8.26835e-08
THBS1	P07996	TSP1_HUMAN	-3.33184	21.3005	1.56742e-10	3.60578e-08
HSPG2	P98160	PGBM_HUMAN	-3.35061	20.443	1.23809e-08	5.45378e-07
APOB	P04114	APOB_HUMAN	-3.36571	15.0021	0.00061935	0.00185594
MDK	P21741	MK_HUMAN	-3.47278	14.2039	1.5247e-09	1.2793e-07
SRGN	P10124	SRGN_HUMAN	-4.24719	16.3999	8.70202e-07	1.20732e-05
PTX3	P26022	PTX3_HUMAN	-4.35133	18.4593	1.26461e-07	2.93191e-06
BGN	P21810	PGS1_HUMAN	-5.09707	17.9904	4.07376e-09	2.47516e-07
