# Supplementary material for: Proteomic Profiling of Endothelial Cell Secretomes After Exposure to Calciprotein Particles Reveals Downregulation of Basement Membrane Assembly and Increased Release of Soluble CD59
Source: Int J Mol Sci. 2024 Oct 23;25(21):11382. doi: 10.3390/ijms252111382 (PMC11546392; doi:10.3390/ijms252111382)
Supplement: Supplementary file 1 [file ijms-25-11382-s001.zip › Datafile S9 (HITAEC CPP-S vs DPBS).xlsx]

## Sheet: Raw
Gene.name	Name.of.protein	Number.of.protein	logFC	AveExpr	P.Value	adj.P.Val
ANP32A	P39687	AN32A_HUMAN	-1.93007	17.019	7.11791e-11	5.14652e-08
METAP1	P53582	MAP11_HUMAN	2.20133	13.7833	8.79409e-11	5.14652e-08
MT1E	P04732	MT1E_HUMAN	2.64068	16.0554	9.77269e-11	5.14652e-08
SDF4	Q9BRK5	CAB45_HUMAN	-2.01256	16.6586	1.38608e-10	5.14652e-08
CD59	P13987	CD59_HUMAN	2.56418	19.505	1.55678e-10	5.14652e-08
NUCB2	P80303	NUCB2_HUMAN	-1.53616	14.675	1.7525e-10	5.14652e-08
REEP5	Q00765	REEP5_HUMAN	2.3297	14.2037	2.65199e-10	6.67545e-08
PSIP1	O75475	PSIP1_HUMAN	1.6188	14.3436	5.42454e-10	1.19476e-07
CCN2	P29279	CCN2_HUMAN	-1.51376	20.8768	7.52726e-10	1.47367e-07
TRIAP1	O43715	TRIA1_HUMAN	1.99324	16.6605	1.09708e-09	1.79747e-07
FTL	P02792	FRIL_HUMAN	2.82438	16.0386	1.12214e-09	1.79747e-07
SUMF2	Q8NBJ7	SUMF2_HUMAN	1.53677	16.2104	1.64601e-09	2.4169e-07
RBM8A	Q9Y5S9	RBM8A_HUMAN	-1.77974	15.5835	2.04747e-09	2.77511e-07
LMNB2	Q03252	LMNB2_HUMAN	-1.38654	17.3993	2.74097e-09	3.44971e-07
NCSTN	Q92542	NICA_HUMAN	2.17786	14.5656	3.087e-09	3.47455e-07
DNASE2	O00115	DNS2A_HUMAN	1.31879	17.5891	3.2277e-09	3.47455e-07
TXNL1	O43396	TXNL1_HUMAN	-1.43314	15.5102	3.71656e-09	3.47455e-07
EIF1AX	P47813	IF1AX_HUMAN	-2.67136	15.6537	3.74667e-09	3.47455e-07
TFRC	P02786	TFR1_HUMAN	1.21004	16.6111	3.68554e-09	3.47455e-07
MDK	P21741	MK_HUMAN	-2.91545	14.2039	4.08277e-09	3.59692e-07
LMNA	P02545	LMNA_HUMAN	-1.18335	19.8222	4.62477e-09	3.8804e-07
S100A10	P60903	S10AA_HUMAN	1.86415	18.2107	5.5753e-09	4.46531e-07
HNRNPR	O43390	HNRPR_HUMAN	-1.16409	16.5284	7.88843e-09	5.78737e-07
YKT6	O15498	YKT6_HUMAN	1.11754	14.826	8.21137e-09	5.78737e-07
SCP2	P22307	SCP2_HUMAN	-1.6727	15.2622	8.10102e-09	5.78737e-07
ADAM9	Q13443	ADAM9_HUMAN	-1.25338	16.2159	1.0585e-08	7.07179e-07
STC1	P52823	STC1_HUMAN	2.52184	15.7962	1.08365e-08	7.07179e-07
RNASE1	P07998	RNAS1_HUMAN	-1.23183	16.132	1.27975e-08	8.0533e-07
BAX	Q07812	BAX_HUMAN	2.83373	16.3663	1.37202e-08	8.33622e-07
KRT7	P08729	K2C7_HUMAN	1.27433	17.4326	1.63874e-08	9.62489e-07
CLU	P10909	CLUS_HUMAN	-1.99948	19.3504	2.76453e-08	1.57132e-06
CBX3	Q13185	CBX3_HUMAN	-1.2771	17.2777	2.90424e-08	1.59915e-06
CAD	P27708	PYR1_HUMAN	1.51512	14.0784	3.25214e-08	1.71628e-06
LMNB1	P20700	LMNB1_HUMAN	-1.07076	17.433	3.31178e-08	1.71628e-06
HK1	P19367	HXK1_HUMAN	1.65737	16.6011	5.07807e-08	2.55644e-06
NID2	Q14112	NID2_HUMAN	-1.03441	15.2655	5.35202e-08	2.61952e-06
TPM1	P09493	TPM1_HUMAN	-0.772992	16.2528	6.29052e-08	2.99565e-06
RAB2A	P61019	RAB2A_HUMAN	0.893207	15.6265	7.09835e-08	3.29139e-06
FBN1	P35555	FBN1_HUMAN	-1.13503	16.4834	7.64367e-08	3.45337e-06
YWHAZ	P63104	1433Z_HUMAN	-0.902729	20.6118	9.68886e-08	4.13235e-06
C12orf57	Q99622	C10_HUMAN	1.95658	14.6687	1.00063e-07	4.13235e-06
LNPEP	Q9UIQ6	LCAP_HUMAN	0.940364	14.8815	1.03191e-07	4.13235e-06
ATP2B4	P23634	AT2B4_HUMAN	1.1678	14.8685	9.1596e-08	4.0348e-06
YWHAQ	P27348	1433T_HUMAN	-1.07816	17.7722	1.08851e-07	4.16947e-06
ATAD3A	Q9NVI7	ATD3A_HUMAN	1.18938	14.0737	1.02734e-07	4.13235e-06
COX17	Q14061	COX17_HUMAN	1.04365	14.9056	1.05932e-07	4.14783e-06
DKK3	Q9UBP4	DKK3_HUMAN	-1.13441	17.6368	1.20937e-07	4.53229e-06
SH3GLB1	Q9Y371	SHLB1_HUMAN	1.73551	15.9994	1.23468e-07	4.53229e-06
ATOX1	O00244	ATOX1_HUMAN	1.21299	17.7595	1.26701e-07	4.55605e-06
MMP1	P03956	MMP1_HUMAN	1.28842	17.6108	1.3458e-07	4.74259e-06
HDGFL3	Q9Y3E1	HDGR3_HUMAN	-1.36325	14.7236	1.57294e-07	5.22928e-06
MEGF6	O75095	MEGF6_HUMAN	-0.838758	14.1447	1.49905e-07	5.08459e-06
VIM	P08670	VIME_HUMAN	-0.671397	22.4098	1.60868e-07	5.24907e-06
ISOC1	Q96CN7	ISOC1_HUMAN	1.60375	15.2109	1.50056e-07	5.08459e-06
C4A	P0C0L4	CO4A_HUMAN	0.97357	14.5678	1.93787e-07	5.99038e-06
NUCB1	Q02818	NUCB1_HUMAN	-1.52247	18.0414	1.73459e-07	5.557e-06
ARHGAP1	Q07960	RHG01_HUMAN	1.22567	15.5988	1.88614e-07	5.93462e-06
PFDN1	O60925	PFD1_HUMAN	-1.12259	16.1568	2.02962e-07	6.16585e-06
CAP2	P40123	CAP2_HUMAN	0.999912	14.197	2.18072e-07	6.37016e-06
EIF4G1	Q04637	IF4G1_HUMAN	-1.06562	15.55	2.16861e-07	6.37016e-06
CHD4	Q14839	CHD4_HUMAN	-1.06451	14.9606	2.24149e-07	6.37016e-06
MARCKSL1	P49006	MRP_HUMAN	1.12532	16.8366	2.63153e-07	7.09013e-06
LIMA1	Q9UHB6	LIMA1_HUMAN	0.971072	15.483	2.23014e-07	6.37016e-06
B2M	P61769	B2MG_HUMAN	-0.746699	20.6334	2.43193e-07	6.80169e-06
DKK1	O94907	DKK1_HUMAN	1.11375	13.571	2.53038e-07	6.96646e-06
ANXA11	P50995	ANX11_HUMAN	1.11513	14.8268	2.65578e-07	7.09013e-06
PRSS23	O95084	PRS23_HUMAN	-1.08262	16.6452	3.26529e-07	8.58723e-06
PDIA4	P13667	PDIA4_HUMAN	-1.28824	16.5447	3.57665e-07	9.17389e-06
MATR3	P43243	MATR3_HUMAN	-1.73556	17.0065	3.5925e-07	9.17389e-06
UNC45A	Q9H3U1	UN45A_HUMAN	0.887872	14.7072	4.02589e-07	9.59431e-06
BCLAF1	Q9NYF8	BCLF1_HUMAN	-0.874763	16.4706	3.77166e-07	9.36669e-06
COPE	O14579	COPE_HUMAN	-1.14134	16.1756	3.77432e-07	9.36669e-06
GUK1	Q16774	KGUA_HUMAN	1.07174	15.2689	3.99713e-07	9.59431e-06
NTN4	Q9HB63	NET4_HUMAN	-1.16454	15.9293	4.02939e-07	9.59431e-06
QARS1	P47897	SYQ_HUMAN	0.83954	16.0363	4.58393e-07	1.0355e-05
LAMTOR3	Q9UHA4	LTOR3_HUMAN	1.22986	15.6753	4.33514e-07	1.00507e-05
RRAS	P10301	RRAS_HUMAN	1.17019	13.8189	4.18996e-07	9.84362e-06
DIABLO	Q9NR28	DBLOH_HUMAN	-1.01638	14.7348	4.51776e-07	1.0338e-05
OXCT1	P55809	SCOT1_HUMAN	-0.862219	16.0884	5.01268e-07	1.07711e-05
PPIL1	Q9Y3C6	PPIL1_HUMAN	0.79092	16.2804	5.32728e-07	1.07893e-05
RPS19	P39019	RS19_HUMAN	0.859766	15.1706	4.93429e-07	1.07336e-05
NAA50	Q9GZZ1	NAA50_HUMAN	0.907047	14.7619	5.16383e-07	1.07757e-05
GLRX5	Q86SX6	GLRX5_HUMAN	-0.900618	15.2644	5.08174e-07	1.07757e-05
APP	P05067	A4_HUMAN	-1.8168	17.265	4.78571e-07	1.06739e-05
TCERG1	O14776	TCRG1_HUMAN	-0.763782	15.0722	4.9234e-07	1.07336e-05
ANXA1	P04083	ANXA1_HUMAN	1.11566	17.334	5.2786e-07	1.07893e-05
VCL	P18206	VINC_HUMAN	0.755291	18.4836	5.19825e-07	1.07757e-05
SET	Q01105	SET_HUMAN	-1.66651	17.3881	5.93732e-07	1.14386e-05
THBS1	P07996	TSP1_HUMAN	-1.41853	21.3005	5.50533e-07	1.10232e-05
ETFA	P13804	ETFA_HUMAN	-0.997415	15.0254	5.94525e-07	1.14386e-05
GAMT	Q14353	GAMT_HUMAN	1.86686	14.4889	5.97246e-07	1.14386e-05
MT2A	P02795	MT2_HUMAN	0.701285	20.449	6.06968e-07	1.14998e-05
DNAJB4	Q9UDY4	DNJB4_HUMAN	-0.813169	17.9172	5.70357e-07	1.12918e-05
SH3BGRL2	Q9UJC5	SH3L2_HUMAN	0.81109	16.3562	7.08496e-07	1.32426e-05
SERPINC1	P01008	ANT3_HUMAN	1.03125	16.2157	7.65749e-07	1.39098e-05
MAP1LC3B2	A6NCE7	MP3B2_HUMAN	1.26629	15.9017	7.13988e-07	1.32426e-05
ANPEP	P15144	AMPN_HUMAN	0.739554	19.6657	7.48305e-07	1.37345e-05
LACTB2	Q53H82	LACB2_HUMAN	0.95701	14.8773	9.88983e-07	1.69732e-05
PFAS	O15067	PUR4_HUMAN	0.653244	16.5543	8.26735e-07	1.48644e-05
NID1	P14543	NID1_HUMAN	-0.822814	16.7588	8.39555e-07	1.49424e-05
TKFC	Q3LXA3	TKFC_HUMAN	1.5257	15.3127	8.72636e-07	1.53758e-05
FLG2	Q5D862	FILA2_HUMAN	1.01481	13.7199	1.00172e-06	1.69732e-05
TGOLN2	O43493	TGON2_HUMAN	1.13347	14.707	1.06763e-06	1.74182e-05
BMP1	P13497	BMP1_HUMAN	-1.38803	15.3033	9.98541e-07	1.69732e-05
CD55	P08174	DAF_HUMAN	1.85683	16.1331	1.03248e-06	1.72044e-05
NUCKS1	Q9H1E3	NUCKS_HUMAN	-1.20975	16.007	1.04978e-06	1.7287e-05
MFAP2	P55001	MFAP2_HUMAN	-1.81001	18.0589	1.00182e-06	1.69732e-05
GRPEL1	Q9HAV7	GRPE1_HUMAN	-1.02046	16.2639	1.035e-06	1.72044e-05
EML2	O95834	EMAL2_HUMAN	0.726821	14.508	1.21274e-06	1.90789e-05
MAP2K2	P36507	MP2K2_HUMAN	0.618757	14.9831	1.1584e-06	1.85555e-05
PBDC1	Q9BVG4	PBDC1_HUMAN	-0.772293	14.9267	1.19289e-06	1.89358e-05
LOXL2	Q9Y4K0	LOXL2_HUMAN	-1.41439	17.1701	1.113e-06	1.79918e-05
AKR1C1	Q04828	AK1C1_HUMAN	1.12005	16.1079	1.26965e-06	1.97975e-05
SPARC	P09486	SPRC_HUMAN	-1.39876	20.8884	1.3304e-06	2.05629e-05
YWHAH	Q04917	1433F_HUMAN	-1.08028	18.3412	1.36178e-06	2.08648e-05
DDX17	Q92841	DDX17_HUMAN	-0.610769	16.2468	1.48618e-06	2.23232e-05
MEMO1	Q9Y316	MEMO1_HUMAN	0.742925	16.1221	1.6541e-06	2.44919e-05
PUF60	Q9UHX1	PUF60_HUMAN	-1.05946	15.7696	1.43783e-06	2.18402e-05
AKR1A1	P14550	AK1A1_HUMAN	1.26367	18.2095	1.49497e-06	2.23232e-05
DIAPH1	O60610	DIAP1_HUMAN	0.667617	16.1315	1.88218e-06	2.69627e-05
RPL12	P30050	RL12_HUMAN	-1.52095	16.8491	1.67301e-06	2.45653e-05
ACP2	P11117	PPAL_HUMAN	0.959634	15.9683	1.76519e-06	2.57047e-05
LYPLA2	O95372	LYPA2_HUMAN	0.677848	15.6187	1.8378e-06	2.65427e-05
NTAN1	Q96AB6	NTAN1_HUMAN	0.9551	14.696	1.99367e-06	2.83294e-05
GOT2	P00505	AATM_HUMAN	-0.743631	18.5685	2.1e-06	2.93667e-05
ARPC1B	O15143	ARC1B_HUMAN	0.900809	17.6292	2.18418e-06	3.02636e-05
TCEAL3	Q969E4	TCAL3_HUMAN	-1.399	15.4661	2.07179e-06	2.92039e-05
ANP32B	Q92688	AN32B_HUMAN	-0.939732	17.4753	2.21566e-06	3.02636e-05
VAMP3	Q15836	VAMP3_HUMAN	1.28837	16.7162	2.20284e-06	3.02636e-05
TAX1BP3	O14907	TX1B3_HUMAN	0.870467	14.8867	2.3086e-06	3.12904e-05
CFH	P08603	CFAH_HUMAN	-0.891121	15.8581	2.3308e-06	3.13501e-05
NDRG1	Q92597	NDRG1_HUMAN	0.847802	15.3195	2.70905e-06	3.53581e-05
FKBP1A	P62942	FKB1A_HUMAN	0.858034	21.0207	3.03361e-06	3.87335e-05
LANCL1	O43813	LANC1_HUMAN	0.659953	15.5145	2.68227e-06	3.52699e-05
UBFD1	O14562	UBFD1_HUMAN	0.707921	16.1557	2.66072e-06	3.52495e-05
MAMDC2	Q7Z304	MAMC2_HUMAN	-1.48404	15.7618	2.53492e-06	3.38373e-05
NT5E	P21589	5NTD_HUMAN	1.09917	15.7734	2.79865e-06	3.6259e-05
ATP1B3	P54709	AT1B3_HUMAN	0.876677	15.5431	3.00791e-06	3.86857e-05
AP3M1	Q9Y2T2	AP3M1_HUMAN	0.70933	15.6672	3.46533e-06	4.28989e-05
IL6ST	P40189	IL6RB_HUMAN	0.776304	14.5973	3.48158e-06	4.28989e-05
PITRM1	Q5JRX3	PREP_HUMAN	-0.709465	15.895	3.1893e-06	4.04284e-05
ILF3	Q12906	ILF3_HUMAN	-0.764879	18.6274	3.22849e-06	4.06328e-05
CALM1	P0DP23	CALM1_HUMAN	-0.954268	19.772	3.3604e-06	4.19931e-05
PDLIM4	P50479	PDLI4_HUMAN	0.749487	15.3396	4.02629e-06	4.85913e-05
ENG	P17813	EGLN_HUMAN	0.859476	15.9664	3.51744e-06	4.30397e-05
SPART	Q8N0X7	SPART_HUMAN	1.10255	15.0125	3.91834e-06	4.76146e-05
SF3B5	Q9BWJ5	SF3B5_HUMAN	-0.604164	14.708	4.98618e-06	5.70497e-05
CNRIP1	Q96F85	CNRP1_HUMAN	0.754218	15.0657	4.31802e-06	5.15352e-05
CDH13	P55290	CAD13_HUMAN	0.670057	18.174	4.37215e-06	5.17029e-05
HMGB2	P26583	HMGB2_HUMAN	-2.02163	16.9635	4.32872e-06	5.15352e-05
HEXB	P07686	HEXB_HUMAN	0.569024	18.3446	4.75914e-06	5.51684e-05
NANP	Q8TBE9	NANP_HUMAN	1.16339	13.7838	4.60338e-06	5.40744e-05
PARP1	P09874	PARP1_HUMAN	-0.533027	16.6152	5.05863e-06	5.71366e-05
TMPO	P42167	LAP2B_HUMAN	-0.68948	17.9569	5.32661e-06	5.93221e-05
SEC14L2	O76054	S14L2_HUMAN	0.838612	15.0555	4.69969e-06	5.48401e-05
GYG1	P46976	GLYG_HUMAN	0.870546	16.4593	5.29751e-06	5.93221e-05
LIPA	P38571	LICH_HUMAN	1.09624	15.2487	5.45635e-06	5.97288e-05
CLINT1	Q14677	EPN4_HUMAN	-0.666694	14.4564	4.84067e-06	5.57468e-05
ZNF207	O43670	ZN207_HUMAN	-1.10478	14.9066	5.0519e-06	5.71366e-05
YWHAG	P61981	1433G_HUMAN	-0.764662	19.0866	5.49976e-06	5.98183e-05
HDGFL2	Q7Z4V5	HDGR2_HUMAN	-1.28856	16.4098	5.53928e-06	5.98786e-05
HTRA1	Q92743	HTRA1_HUMAN	-1.70658	14.9749	5.35313e-06	5.93221e-05
FAM114A2	Q9NRY5	F1142_HUMAN	0.724708	15.6595	5.77862e-06	6.20849e-05
GMFB	P60983	GMFB_HUMAN	-1.13766	16.2093	5.45763e-06	5.97288e-05
WDR1	O75083	WDR1_HUMAN	0.693356	19.9657	5.85935e-06	6.21938e-05
RAB7A	P51149	RAB7A_HUMAN	1.30988	16.9189	5.83321e-06	6.21938e-05
SNAP23	O00161	SNP23_HUMAN	1.0275	15.4812	6.12373e-06	6.46108e-05
NUDC	Q9Y266	NUDC_HUMAN	-0.577091	16.7962	6.67387e-06	6.9582e-05
HEBP1	Q9NRV9	HEBP1_HUMAN	0.557769	15.359	7.48251e-06	7.62092e-05
ACTR2	P61160	ARP2_HUMAN	0.699845	17.6297	6.25653e-06	6.56191e-05
EIF2A	Q9BY44	EIF2A_HUMAN	0.701736	16.2576	6.74807e-06	6.99418e-05
KHDRBS1	Q07666	KHDR1_HUMAN	-0.868134	16.4258	6.9514e-06	7.16279e-05
CYTL1	Q9NRR1	CYTL1_HUMAN	-0.573619	14.8016	7.71948e-06	7.81708e-05
MESD	Q14696	MESD_HUMAN	-1.26297	15.2184	7.33256e-06	7.51161e-05
PFN1	P07737	PROF1_HUMAN	0.543001	21.8567	9.89477e-06	9.37343e-05
STK24	Q9Y6E0	STK24_HUMAN	-1.54533	14.9926	7.83041e-06	7.8453e-05
ASL	P04424	ARLY_HUMAN	0.652047	16.7288	7.8364e-06	7.8453e-05
MOB1A	Q9H8S9	MOB1A_HUMAN	0.690208	15.5338	8.09459e-06	8.01274e-05
SRP72	O76094	SRP72_HUMAN	-0.83293	14.4615	8.80518e-06	8.66524e-05
PAK2	Q13177	PAK2_HUMAN	1.50841	16.1687	8.05986e-06	8.01274e-05
DSC1	Q08554	DSC1_HUMAN	0.820003	15.3673	9.65844e-06	9.26937e-05
MVP	Q14764	MVP_HUMAN	1.35715	17.6135	8.85212e-06	8.66524e-05
LETM1	O95202	LETM1_HUMAN	-0.74908	15.0224	9.15119e-06	8.90851e-05
EDN1	P05305	EDN1_HUMAN	-1.43815	16.9409	9.23007e-06	8.93592e-05
STIM1	Q13586	STIM1_HUMAN	0.571624	13.9085	1.25938e-05	0.000107858
RO60	P10155	RO60_HUMAN	-0.54845	17.3589	1.1166e-05	0.000102922
CALU	O43852	CALU_HUMAN	-0.677524	17.5468	9.87687e-06	9.37343e-05
CLSTN1	O94985	CSTN1_HUMAN	-1.0459	16.9408	9.67971e-06	9.26937e-05
RPS27L	Q71UM5	RS27L_HUMAN	0.645584	16.2375	1.1429e-05	0.000103363
SF3A1	Q15459	SF3A1_HUMAN	-0.519338	16.1276	1.04581e-05	9.80166e-05
CIRBP	Q14011	CIRBP_HUMAN	0.542902	15.7095	1.1894e-05	0.000104265
EML1	O00423	EMAL1_HUMAN	-0.872304	15.3806	1.17247e-05	0.000103841
CPSF6	Q16630	CPSF6_HUMAN	-0.770938	14.6618	1.14392e-05	0.000103363
PLBD2	Q8NHP8	PLBL2_HUMAN	0.799666	17.0461	1.01478e-05	9.56175e-05
NIT1	Q86X76	NIT1_HUMAN	0.549379	14.6022	1.08613e-05	0.000100732
FN1	P02751	FINC_HUMAN	-1.44999	18.6691	1.08621e-05	0.000100732
NT5C	Q8TCD5	NT5C_HUMAN	0.656758	14.2733	1.30215e-05	0.000110308
MPI	P34949	MPI_HUMAN	0.662494	15.7411	1.12151e-05	0.000102922
HNRNPH2	P55795	HNRH2_HUMAN	1.59602	13.3723	1.26712e-05	0.000107858
SUPT16H	Q9Y5B9	SP16H_HUMAN	-1.45999	15.9883	1.16746e-05	0.000103841
PYGL	P06737	PYGL_HUMAN	0.542269	17.0576	1.19674e-05	0.000104389
GLOD4	Q9HC38	GLOD4_HUMAN	0.661341	18.2232	1.31727e-05	0.000111054
FTH1	P02794	FRIH_HUMAN	2.19096	15.9967	1.17802e-05	0.000103841
TWF1	Q12792	TWF1_HUMAN	0.634301	16.0808	1.14245e-05	0.000103363
NUDT1	P36639	8ODP_HUMAN	0.835496	15.3062	1.26338e-05	0.000107858
LTBP2	Q14767	LTBP2_HUMAN	-0.843807	16.1637	1.16202e-05	0.000103841
PALM2AKAP2	Q9Y2D5	PLAK2_HUMAN	0.464172	15.685	1.17867e-05	0.000103841
MSRA	Q9UJ68	MSRA_HUMAN	0.834111	14.0648	1.2288e-05	0.000106658
HNRNPA3	P51991	ROA3_HUMAN	-0.632268	17.2212	1.24645e-05	0.000107659
MAP7D1	Q3KQU3	MA7D1_HUMAN	0.716168	14.3853	1.36973e-05	0.000114382
HMGB3	O15347	HMGB3_HUMAN	-1.3841	15.8264	1.39115e-05	0.00011508
PGK1	P00558	PGK1_HUMAN	0.456697	20.4283	1.40339e-05	0.000115551
ABCF1	Q8NE71	ABCF1_HUMAN	-1.6531	14.7653	1.38204e-05	0.000114866
PLA2G15	Q8NCC3	PAG15_HUMAN	0.599633	15.3936	1.34883e-05	0.000113174
GCLC	P48506	GSH1_HUMAN	0.546771	14.4677	1.52471e-05	0.000123496
BCAT2	O15382	BCAT2_HUMAN	-0.656906	16.2017	1.52793e-05	0.000123496
PTPN12	Q05209	PTN12_HUMAN	0.618626	15.5676	1.45762e-05	0.000119457
YWHAB	P31946	1433B_HUMAN	-1.26657	18.1794	1.51027e-05	0.000123199
CLIC1	O00299	CLIC1_HUMAN	-0.798352	18.5565	1.63314e-05	0.000128112
ETHE1	O95571	ETHE1_HUMAN	-0.570103	14.9172	1.90474e-05	0.000143574
PXDN	Q92626	PXDN_HUMAN	-0.48337	15.759	1.79234e-05	0.000136284
TUFM	P49411	EFTU_HUMAN	-0.842454	14.989	1.59554e-05	0.000126637
TINAGL1	Q9GZM7	TINAL_HUMAN	-0.912923	16.6151	1.56241e-05	0.000125205
RPL35A	P18077	RL35A_HUMAN	0.858641	15.0546	1.56329e-05	0.000125205
PAFAH1B3	Q15102	PA1B3_HUMAN	0.899209	14.7771	1.57868e-05	0.000125866
CBX1	P83916	CBX1_HUMAN	-1.59618	14.9793	1.61332e-05	0.000127474
H4C9	P62805	H4_HUMAN	-1.12444	19.3619	1.68204e-05	0.000130562
GOSR1	O95249	GOSR1_HUMAN	0.522649	14.7816	2.0048e-05	0.000149049
CMBL	Q96DG6	CMBL_HUMAN	0.661078	15.003	1.67021e-05	0.000130217
ATP1A1	P05023	AT1A1_HUMAN	0.963067	15.6983	1.78831e-05	0.000136284
DNPEP	Q9ULA0	DNPEP_HUMAN	0.624468	15.6749	1.63594e-05	0.000128112
IDH2	P48735	IDHP_HUMAN	-0.68727	13.974	1.71647e-05	0.000132594
ANXA2	P07355	ANXA2_HUMAN	1.14198	20.4857	1.72328e-05	0.000132594
GPI	P06744	G6PI_HUMAN	1.00742	20.1094	1.79443e-05	0.000136284
KRT19	P08727	K1C19_HUMAN	0.646778	16.8036	2.09888e-05	0.000153318
APRT	P07741	APT_HUMAN	-0.540019	15.2586	2.01544e-05	0.00014921
ALDH16A1	Q8IZ83	A16A1_HUMAN	0.724852	16.2312	2.19016e-05	0.000157512
NCL	P19338	NUCL_HUMAN	-1.04544	17.9699	1.90671e-05	0.000143574
MAN2B1	O00754	MA2B1_HUMAN	0.587893	16.929	2.10196e-05	0.000153318
DDX39B	Q13838	DX39B_HUMAN	-1.00379	17.7267	1.97177e-05	0.000147841
RCC2	Q9P258	RCC2_HUMAN	-0.45508	16.5528	2.18742e-05	0.000157512
FNBP1L	Q5T0N5	FBP1L_HUMAN	-0.666821	15.3658	2.0046e-05	0.000149049
MAPK3	P27361	MK03_HUMAN	-0.572055	14.4692	2.29611e-05	0.000163135
HDGF	P51858	HDGF_HUMAN	-1.04982	16.9948	2.10573e-05	0.000153318
YWHAE	P62258	1433E_HUMAN	-1.02531	20.6074	2.08892e-05	0.000153318
ACAT2	Q9BWD1	THIC_HUMAN	1.23109	15.9607	2.16345e-05	0.000156872
ETF1	P62495	ERF1_HUMAN	-1.20991	15.6389	2.24924e-05	0.000160452
API5	Q9BZZ5	API5_HUMAN	-0.93142	15.4117	2.22489e-05	0.00015936
RPIA	P49247	RPIA_HUMAN	1.07666	15.1452	2.40174e-05	0.0001686
NQO2	P16083	NQO2_HUMAN	0.608133	15.9718	2.32507e-05	0.000164529
CCAR2	Q8N163	CCAR2_HUMAN	-0.638967	15.126	2.39601e-05	0.0001686
FLOT1	O75955	FLOT1_HUMAN	1.0231	15.6995	2.62831e-05	0.000183773
S100A13	Q99584	S10AD_HUMAN	0.671392	19.1357	2.75695e-05	0.000186874
ARSA	P15289	ARSA_HUMAN	0.6545	16.9588	2.64436e-05	0.000184165
TTYH3	Q9C0H2	TTYH3_HUMAN	-0.763998	15.7503	3.39632e-05	0.000218405
PSMG3	Q9BT73	PSMG3_HUMAN	0.519795	14.8293	2.72207e-05	0.000186626
WFS1	O76024	WFS1_HUMAN	-0.980266	15.9203	2.69888e-05	0.000186488
MARCKS	P29966	MARCS_HUMAN	1.05833	18.4219	2.71751e-05	0.000186626
RPL9	P32969	RL9_HUMAN	0.961519	15.967	2.68106e-05	0.000185986
TARDBP	Q13148	TADBP_HUMAN	-1.09168	16.5117	2.75751e-05	0.000186874
LTA4H	P09960	LKHA4_HUMAN	0.695433	18.5028	3.36819e-05	0.00021739
DDX1	Q92499	DDX1_HUMAN	-0.76787	16.4803	2.75372e-05	0.000186874
NCOA7	Q8NI08	NCOA7_HUMAN	-0.863283	14.2261	3.50622e-05	0.000222285
DYNLRB1	Q9NP97	DLRB1_HUMAN	0.867011	17.8127	2.89866e-05	0.000195688
COPG1	Q9Y678	COPG1_HUMAN	-0.628533	16.5099	3.27636e-05	0.000213024
RSF1	Q96T23	RSF1_HUMAN	-0.710689	13.7102	3.06622e-05	0.000205425
RPL6	Q02878	RL6_HUMAN	0.918696	15.6646	2.94312e-05	0.000197931
YBX3	P16989	YBOX3_HUMAN	-0.677911	16.1184	3.22439e-05	0.000213024
EPB41L2	O43491	E41L2_HUMAN	0.627045	15.7897	3.47398e-05	0.000221781
ITGB1	P05556	ITB1_HUMAN	0.774571	16.2779	3.24496e-05	0.000213024
GSTT2	P0CG29	GST2_HUMAN	0.441047	14.915	3.20175e-05	0.000212886
GGT5	P36269	GGT5_HUMAN	0.750806	14.863	3.6823e-05	0.000231722
P02769	P02769	ALBU_BOVIN	0.89087	22.1854	3.16243e-05	0.000211068
TAF15	Q92804	RBP56_HUMAN	0.900699	15.3342	3.45346e-05	0.000221273
RAB5C	P51148	RAB5C_HUMAN	0.874515	16.0995	3.24129e-05	0.000213024
JPT1	Q9UK76	JUPI1_HUMAN	0.772018	16.8681	3.32797e-05	0.000215584
RPL4	P36578	RL4_HUMAN	1.07829	15.3798	3.2713e-05	0.000213024
CNPY2	Q9Y2B0	CNPY2_HUMAN	-1.11097	14.9412	3.26604e-05	0.000213024
STAMBP	O95630	STABP_HUMAN	0.546447	14.9148	3.50711e-05	0.000222285
DLD	P09622	DLDH_HUMAN	-0.653835	17.46	3.52732e-05	0.000222765
SEC13	P55735	SEC13_HUMAN	-0.529821	15.3537	4.24792e-05	0.00025838
SNTB2	Q13425	SNTB2_HUMAN	-1.00109	14.387	4.08366e-05	0.000250711
BROX	Q5VW32	BROX_HUMAN	0.642208	15.7736	3.8298e-05	0.000239295
HHIP	Q96QV1	HHIP_HUMAN	-1.05322	15.3099	3.71448e-05	0.000232915
DERA	Q9Y315	DEOC_HUMAN	0.807227	15.8588	3.90608e-05	0.000243199
WDR13	Q9H1Z4	WDR13_HUMAN	0.986295	14.1226	4.13079e-05	0.000252724
FAM50A	Q14320	FA50A_HUMAN	-0.561209	14.6462	3.96164e-05	0.000245789
SNX12	Q9UMY4	SNX12_HUMAN	0.79491	16.3743	4.27764e-05	0.00025838
CD44	P16070	CD44_HUMAN	0.625525	17.5247	4.00888e-05	0.000247847
PDIA6	Q15084	PDIA6_HUMAN	-0.790428	16.6357	4.07641e-05	0.000250711
ADISSP	Q9GZN8	ADSSP_HUMAN	0.616185	15.6582	4.86001e-05	0.000284496
AHNAK2	Q8IVF2	AHNK2_HUMAN	0.45485	16.6499	5.23623e-05	0.000297173
PSMF1	Q92530	PSMF1_HUMAN	1.59629	16.2754	4.37446e-05	0.000261958
PTPRB	P23467	PTPRB_HUMAN	0.533062	15.2864	4.38579e-05	0.000261958
PTRHD1	Q6GMV3	PTRD1_HUMAN	0.727269	15.1553	4.26827e-05	0.00025838
GLG1	Q92896	GSLG1_HUMAN	-1.00709	15.3228	4.29656e-05	0.00025838
ANXA7	P20073	ANXA7_HUMAN	0.895897	14.239	4.29076e-05	0.00025838
DIPK2B	Q9H7Y0	DIK2B_HUMAN	-0.816549	15.3504	4.50224e-05	0.000267203
HMOX1	P09601	HMOX1_HUMAN	0.897343	16.2756	4.5991e-05	0.000271933
MANF	P55145	MANF_HUMAN	-0.525047	16.9748	4.50393e-05	0.000267203
PGM2	Q96G03	PGM2_HUMAN	0.603274	17.5787	4.63094e-05	0.0002729
PDCD6	O75340	PDCD6_HUMAN	0.539229	15.425	4.839e-05	0.000284211
EIF5A	P63241	IF5A1_HUMAN	-0.689788	18.8768	5.08501e-05	0.000292682
MYDGF	Q969H8	MYDGF_HUMAN	-0.549124	17.7847	5.11987e-05	0.000292896
RAI14	Q9P0K7	RAI14_HUMAN	-0.492637	16.113	5.07226e-05	0.000292682
RAB8A	P61006	RAB8A_HUMAN	1.4026	16.4803	4.944e-05	0.000287503
TP53I3	Q53FA7	QORX_HUMAN	0.613618	17.4062	4.8951e-05	0.000285601
SAFB2	Q14151	SAFB2_HUMAN	-0.580782	14.5743	5.0995e-05	0.000292682
EMD	P50402	EMD_HUMAN	0.83686	15.6232	5.23375e-05	0.000297173
PGD	P52209	6PGD_HUMAN	0.940003	19.0002	4.96929e-05	0.000288023
ATP6V1G1	O75348	VATG1_HUMAN	0.564987	15.4294	5.43632e-05	0.000307013
ARPC1A	Q92747	ARC1A_HUMAN	0.736111	15.9003	5.24521e-05	0.000297173
DPP9	Q86TI2	DPP9_HUMAN	0.768342	15.5601	5.96003e-05	0.000329203
RPL5	P46777	RL5_HUMAN	0.654366	17.0832	5.64971e-05	0.000316025
RPL26	P61254	RL26_HUMAN	0.828475	15.116	5.50198e-05	0.000309728
MIF	P14174	MIF_HUMAN	0.712166	20.9545	6.14488e-05	0.000338353
GJA1	P17302	CXA1_HUMAN	0.992676	14.4993	5.90736e-05	0.00032732
CACYBP	Q9HB71	CYBP_HUMAN	-1.12628	16.8976	5.60602e-05	0.00031458
BLVRB	P30043	BLVRB_HUMAN	1.4831	15.5732	5.74563e-05	0.000320339
PDIA3	P30101	PDIA3_HUMAN	-0.627019	18.9269	5.76319e-05	0.000320339
TIMP2	P16035	TIMP2_HUMAN	-0.775764	18.4658	6.3078e-05	0.000345202
HMBS	P08397	HEM3_HUMAN	0.85366	14.4008	6.45079e-05	0.000350812
U2AF2	P26368	U2AF2_HUMAN	-0.922822	16.3214	6.39001e-05	0.000348582
HNRNPU	Q00839	HNRPU_HUMAN	-1.01783	17.4179	6.30846e-05	0.000345202
PITPNA	Q00169	PIPNA_HUMAN	0.934121	16.482	6.73121e-05	0.000364935
ACTR3	P61158	ARP3_HUMAN	0.482004	18.0658	7.09251e-05	0.000379513
NPC2	P61916	NPC2_HUMAN	0.82099	18.7144	6.8536e-05	0.000369468
MRI1	Q9BV20	MTNA_HUMAN	0.651571	14.8213	7.99636e-05	0.00041871
RMDN3	Q96TC7	RMD3_HUMAN	-0.612771	15.4428	7.05626e-05	0.000379059
HPRT1	P00492	HPRT_HUMAN	0.726975	17.1857	6.85676e-05	0.000369468
FXR1	P51114	FXR1_HUMAN	0.504966	14.8737	7.90652e-05	0.000415859
NPM1	P06748	NPM_HUMAN	-1.07676	17.1914	8.07922e-05	0.000421171
FKBP2	P26885	FKBP2_HUMAN	-0.703291	15.5205	7.74101e-05	0.0004096
PNP	P00491	PNPH_HUMAN	0.743431	18.9791	7.1078e-05	0.000379513
PPIF	P30405	PPIF_HUMAN	-0.693606	15.4328	7.36397e-05	0.000392003
PDIA5	Q14554	PDIA5_HUMAN	-1.17775	14.9169	7.41106e-05	0.000393322
SRA1	Q9HD15	SRA1_HUMAN	0.682424	14.8282	8.64419e-05	0.000444054
SFPQ	P23246	SFPQ_HUMAN	-0.933328	16.8983	7.78387e-05	0.000410634
GART	P22102	PUR2_HUMAN	0.79105	15.785	8.91559e-05	0.000451112
IDI1	Q13907	IDI1_HUMAN	0.505863	15.6896	0.000100657	0.00048591
LYPLAL1	Q5VWZ2	LYPL1_HUMAN	0.972094	14.5905	8.24352e-05	0.000428469
BOLA2	Q9H3K6	BOLA2_HUMAN	0.504331	16.6664	8.00824e-05	0.00041871
EIF2S1	P05198	IF2A_HUMAN	-0.747758	16.4327	8.63763e-05	0.000444054
SLTM	Q9NWH9	SLTM_HUMAN	-0.801794	15.3975	9.19986e-05	0.000459832
CPOX	P36551	HEM6_HUMAN	-0.860986	16.2631	8.57935e-05	0.000443308
ECI1	P42126	ECI1_HUMAN	-0.745319	16.0593	8.89959e-05	0.000451112
COL5A1	P20908	CO5A1_HUMAN	-1.27937	15.8261	8.8288e-05	0.000449605
GAPDH	P04406	G3P_HUMAN	0.329835	22.1375	8.81447e-05	0.000449605
DYNC1LI1	Q9Y6G9	DC1L1_HUMAN	0.415309	14.2098	0.000100416	0.00048591
PLPBP	O94903	PLPHP_HUMAN	0.708627	15.9084	8.5325e-05	0.000442184
BLVRA	P53004	BIEA_HUMAN	0.559684	16.7324	9.04484e-05	0.000455343
SERPINB1	P30740	ILEU_HUMAN	0.494133	17.4767	9.81805e-05	0.000480539
MMP14	P50281	MMP14_HUMAN	0.988485	16.4221	9.42597e-05	0.000465226
NDUFAB1	O14561	ACPM_HUMAN	-1.39719	15.6208	8.93519e-05	0.000451112
PPM1F	P49593	PPM1F_HUMAN	-1.25814	16.1411	8.80005e-05	0.000449605
SOD2	P04179	SODM_HUMAN	0.875524	17.1085	9.34639e-05	0.000462594
SPOCK1	Q08629	TICN1_HUMAN	-1.58196	16.1552	9.26755e-05	0.000461283
UGP2	Q16851	UGPA_HUMAN	0.481537	16.4377	9.07301e-05	0.00045546
MAP1B	P46821	MAP1B_HUMAN	0.359728	16.9154	9.94508e-05	0.000484067
GOT1	P17174	AATC_HUMAN	0.775631	17.0518	9.21231e-05	0.000459832
RPL21	P46778	RL21_HUMAN	0.718672	15.0105	9.52598e-05	0.000468848
EPS15L1	Q9UBC2	EP15R_HUMAN	-0.403799	14.5703	0.00011396	0.00053121
SNRNP200	O75643	U520_HUMAN	-0.824796	15.7926	9.32266e-05	0.000462594
MIX23	Q4VC31	MIX23_HUMAN	-0.978291	15.9873	0.000106753	0.000504871
HP1BP3	Q5SSJ5	HP1B3_HUMAN	0.690869	16.955	9.88374e-05	0.000482414
KYAT1	Q16773	KAT1_HUMAN	0.856759	14.3347	0.000101244	0.000487409
PSMD5	Q16401	PSMD5_HUMAN	0.677483	16.5976	9.75335e-05	0.000478702
AXL	P30530	UFO_HUMAN	-0.731021	16.5513	0.000102127	0.00049032
SAFB	Q15424	SAFB1_HUMAN	-0.727291	15.5363	0.000100365	0.00048591
FDPS	P14324	FPPS_HUMAN	0.928176	17.8785	0.000103683	0.000495094
KPNA1	P52294	IMA5_HUMAN	-0.666049	14.9644	0.00010435	0.000496933
SUB1	P53999	TCP4_HUMAN	-0.829285	17.0833	0.000112491	0.000527153
PIN4	Q9Y237	PIN4_HUMAN	0.675961	16.2687	0.000105648	0.000501759
RAB1A	P62820	RAB1A_HUMAN	1.31687	16.5432	0.000106877	0.000504871
SF3B3	Q15393	SF3B3_HUMAN	-0.482308	15.592	0.000103201	0.000494132
GIMAP4	Q9NUV9	GIMA4_HUMAN	-0.688028	15.1804	0.000109296	0.000514917
IDUA	P35475	IDUA_HUMAN	0.604737	15.4702	0.00011601	0.00053934
PPP2R2A	P63151	2ABA_HUMAN	-0.513175	15.4082	0.000118121	0.000547708
RPLP2	P05387	RLA2_HUMAN	-1.18318	17.9771	0.000110839	0.000520796
IGF2BP2	Q9Y6M1	IF2B2_HUMAN	0.618206	14.9883	0.000137463	0.000619461
MDH1	P40925	MDHC_HUMAN	0.429043	19.3663	0.000121087	0.000559986
EFEMP1	Q12805	FBLN3_HUMAN	-1.05498	20.8733	0.000113654	0.000531189
HNRNPA2B1	P22626	ROA2_HUMAN	0.514625	18.9141	0.000130971	0.000594771
DDX21	Q9NR30	DDX21_HUMAN	-0.604123	15.1112	0.000129082	0.000590759
HSPA9	P38646	GRP75_HUMAN	-0.801822	17.4933	0.000130005	0.000593442
CLEC14A	Q86T13	CLC14_HUMAN	0.609643	17.459	0.000125733	0.000579951
DUSP3	P51452	DUS3_HUMAN	0.749866	16.1284	0.000130653	0.000594771
MPST	P25325	THTM_HUMAN	-0.718228	15.2699	0.000127008	0.000584304
POSTN	Q15063	POSTN_HUMAN	-0.696725	15.4237	0.000127506	0.000585067
SRRM2	Q9UQ35	SRRM2_HUMAN	-0.641753	15.2025	0.000138529	0.000621089
RBM3	P98179	RBM3_HUMAN	1.01058	15.999	0.000132692	0.000601038
EIF5B	O60841	IF2P_HUMAN	-0.661838	15.4955	0.000141798	0.000632525
CALD1	Q05682	CALD1_HUMAN	-0.335333	17.9901	0.000138176	0.000621088
CYRIB	Q9NUQ9	CYRIB_HUMAN	0.790491	16.3858	0.000136917	0.000618583
LRRC47	Q8N1G4	LRC47_HUMAN	-0.644843	15.4184	0.000141651	0.000632525
HPCAL1	P37235	HPCL1_HUMAN	0.59219	14.721	0.000156999	0.000688141
DDT	P30046	DOPD_HUMAN	0.842097	18.1255	0.00015275	0.000672862
PMPCB	O75439	MPPB_HUMAN	-0.728387	15.4916	0.000151679	0.000669821
STIP1	P31948	STIP1_HUMAN	-0.391854	18.2315	0.000146012	0.00064968
CCDC124	Q96CT7	CC124_HUMAN	0.468342	16.0011	0.0001706	0.000731382
ACTG1	P63261	ACTG_HUMAN	-0.664971	22.0336	0.000148289	0.000658147
TJP1	Q07157	ZO1_HUMAN	-0.501295	15.6119	0.000175566	0.000743625
SRPX	P78539	SRPX_HUMAN	-1.39568	15.6448	0.000150568	0.000666583
RPS24	P62847	RS24_HUMAN	1.30431	15.1951	0.000163014	0.000712729
PLAUR	Q03405	UPAR_HUMAN	0.741078	15.2804	0.00015679	0.000688141
METAP2	P50579	MAP2_HUMAN	-0.827668	15.3058	0.000169266	0.000727431
CCL14	Q16627	CCL14_HUMAN	-0.620346	17.9324	0.000165878	0.000723456
ARMT1	Q9H993	ARMT1_HUMAN	0.678272	15.5967	0.000169244	0.000727431
CARD19	Q96LW7	CAR19_HUMAN	-0.461022	14.3905	0.000171467	0.000731538
IGFBP7	Q16270	IBP7_HUMAN	-0.769447	20.2681	0.000179571	0.000753344
EIF2S3	P41091	IF2G_HUMAN	-0.834957	15.8401	0.000168727	0.000727431
BGN	P21810	PGS1_HUMAN	-1.66121	17.9904	0.000169257	0.000727431
ARCN1	P48444	COPD_HUMAN	-0.486027	17.2837	0.000175097	0.000743426
AP3B1	O00203	AP3B1_HUMAN	0.442805	15.3545	0.00017445	0.000742465
OGFR	Q9NZT2	OGFR_HUMAN	0.977996	14.8144	0.000167138	0.000727154
JPT2	Q9H910	JUPI2_HUMAN	0.608747	16.5054	0.000179347	0.000753344
MMP2	P08253	MMP2_HUMAN	-0.58714	17.7336	0.000167893	0.000727431
EIF3D	O15371	EIF3D_HUMAN	-0.764827	14.9937	0.000171204	0.000731538
CCN1	O00622	CCN1_HUMAN	-0.873245	17.7671	0.000203859	0.000823854
RTN4	Q9NQC3	RTN4_HUMAN	0.550753	17.3025	0.000190272	0.00078515
RPRD1B	Q9NQG5	RPR1B_HUMAN	-0.581466	15.0525	0.000181326	0.0007577
ARPC5L	Q9BPX5	ARP5L_HUMAN	1.05992	15.4385	0.00017637	0.000745239
MTA2	O94776	MTA2_HUMAN	-0.431112	14.4257	0.000228493	0.000912935
COTL1	Q14019	COTL1_HUMAN	0.583373	18.136	0.000176816	0.000745336
SSB	P05455	LA_HUMAN	-0.492061	16.933	0.000224615	0.000899482
EIF1	P41567	EIF1_HUMAN	0.592895	14.7445	0.000182337	0.000759524
SNCA	P37840	SYUA_HUMAN	-0.502067	16.5625	0.000182979	0.000760399
TXNDC5	Q8NBS9	TXND5_HUMAN	-0.690217	18.7106	0.00018147	0.0007577
EIF3J	O75822	EIF3J_HUMAN	-0.883629	15.4654	0.00018693	0.000773667
EIF3B	P55884	EIF3B_HUMAN	-0.427135	16.4784	0.000193494	0.000794723
GBE1	Q04446	GLGB_HUMAN	0.946162	17.9656	0.000192828	0.000793837
SF3B1	O75533	SF3B1_HUMAN	-0.448411	16.0167	0.00018705	0.000773667
FKBP10	Q96AY3	FKB10_HUMAN	1.53702	15.7256	0.0001996	0.000813941
PRDX1	Q06830	PRDX1_HUMAN	0.557327	19.9575	0.000200021	0.000813941
TCOF1	Q13428	TCOF_HUMAN	-0.669883	15.588	0.000197002	0.000807248
PLOD1	Q02809	PLOD1_HUMAN	-1.06368	16.2252	0.000199505	0.000813941
CLSTN3	Q9BQT9	CSTN3_HUMAN	-1.01155	15.4502	0.000201851	0.000819496
COPS7A	Q9UBW8	CSN7A_HUMAN	-0.837564	14.9232	0.000203019	0.000822343
UBE2N	P61088	UBE2N_HUMAN	0.496648	17.3098	0.000239469	0.000946958
PEAR1	Q5VY43	PEAR1_HUMAN	0.607538	15.2235	0.000213908	0.000862485
TEK	Q02763	TIE2_HUMAN	0.567045	15.9047	0.000217629	0.000875485
TTC38	Q5R3I4	TTC38_HUMAN	0.508755	14.8177	0.000237239	0.000943603
TALDO1	P37837	TALDO_HUMAN	0.51982	20.0259	0.000224506	0.000899482
CORO1B	Q9BR76	COR1B_HUMAN	-0.474887	16.458	0.000240797	0.000947062
ALDOA	P04075	ALDOA_HUMAN	0.337542	20.4365	0.000282156	0.00106916
EEF1A1	P68104	EF1A1_HUMAN	0.636351	18.8562	0.000242061	0.000949915
ST13	P50502	F10A1_HUMAN	-1.29117	17.1307	0.0002465	0.000963666
SNRPD3	P62318	SMD3_HUMAN	-1.34739	16.0013	0.000239199	0.000946958
NRP2	O60462	NRP2_HUMAN	-0.759046	15.991	0.00024049	0.000947062
CYB5R3	P00387	NB5R3_HUMAN	0.509228	14.6505	0.000250989	0.000976254
PABPN1	Q86U42	PABP2_HUMAN	-1.3147	16.5346	0.000250045	0.000974735
MBNL1	Q9NR56	MBNL1_HUMAN	0.65783	15.4481	0.000236938	0.000943603
EIF5	P55010	IF5_HUMAN	-1.57573	15.0083	0.00025616	0.000989813
TIAL1	Q01085	TIAR_HUMAN	-0.900653	15.311	0.000239695	0.000946958
SKP1	P63208	SKP1_HUMAN	-0.916646	15.5007	0.000246659	0.000963666
RPL10A	P62906	RL10A_HUMAN	-1.30148	17.7248	0.000260883	0.00100586
SGSH	P51688	SPHM_HUMAN	0.722118	17.4588	0.000255268	0.000988531
LGALS9	O00182	LEG9_HUMAN	1.28356	14.8544	0.000253756	0.000984843
FCHO2	Q0JRZ9	FCHO2_HUMAN	-0.769305	14.833	0.000267221	0.00102804
GM2A	P17900	SAP3_HUMAN	0.486424	15.6478	0.000340128	0.00123824
PLD3	Q8IV08	PLD3_HUMAN	1.17768	15.9495	0.000271249	0.00103675
IST1	P53990	IST1_HUMAN	0.545635	15.1699	0.000268482	0.00103064
CTNNB1	P35222	CTNB1_HUMAN	-0.543941	15.0505	0.000311738	0.00115153
SEPTIN11	Q9NVA2	SEP11_HUMAN	-0.463761	16.2598	0.000289944	0.00108698
TPI1	P60174	TPIS_HUMAN	0.397669	21.5569	0.000283151	0.00107063
NARS1	O43776	SYNC_HUMAN	-0.380589	16.7688	0.000293993	0.00109749
SHC1	P29353	SHC1_HUMAN	0.613122	15.2407	0.00027116	0.00103675
ESM1	Q9NQ30	ESM1_HUMAN	-1.01318	15.9243	0.000313671	0.00115625
ITGA6	P23229	ITA6_HUMAN	0.65895	14.6326	0.000277735	0.00105924
TSG101	Q99816	TS101_HUMAN	0.837172	15.3359	0.000279649	0.00106424
YARS1	P54577	SYYC_HUMAN	0.457636	15.5465	0.000311677	0.00115153
HSPB1	P04792	HSPB1_HUMAN	0.973181	19.0754	0.000289157	0.00108634
HSPG2	P98160	PGBM_HUMAN	-1.15541	20.443	0.00029116	0.00108922
ISG15	P05161	ISG15_HUMAN	0.472146	15.0146	0.000281465	0.00106884
LAMTOR5	O43504	LTOR5_HUMAN	0.870046	15.5303	0.000286231	0.00107995
LRSAM1	Q6UWE0	LRSM1_HUMAN	-0.691349	13.6016	0.000319202	0.00117174
UFC1	Q9Y3C8	UFC1_HUMAN	1.05608	16.7035	0.000288451	0.001086
TATDN1	Q6P1N9	TATD1_HUMAN	0.690279	15.2329	0.000306891	0.00113841
TFPI	P10646	TFPI1_HUMAN	-0.759169	15.948	0.000300132	0.00111804
H1-0	P07305	H10_HUMAN	-0.56288	13.8768	0.000316581	0.00116454
PARK7	Q99497	PARK7_HUMAN	0.535165	19.4585	0.000303993	0.00113003
MAN2C1	Q9NTJ4	MA2C1_HUMAN	0.720781	15.0733	0.000376179	0.00133366
MCTS1	Q9ULC4	MCTS1_HUMAN	-0.65683	15.2639	0.000338077	0.00123369
PPM1G	O15355	PPM1G_HUMAN	-0.872258	15.2186	0.00033818	0.00123369
SYNCRIP	O60506	HNRPQ_HUMAN	-0.586471	17.9305	0.000343791	0.00124399
SEC22B	O75396	SC22B_HUMAN	0.399289	16.3597	0.000351805	0.00126506
DNAJC9	Q8WXX5	DNJC9_HUMAN	-1.13735	15.4829	0.000328184	0.0012022
RPS17	P08708	RS17_HUMAN	0.463317	15.0859	0.000345368	0.00124701
ADSS2	P30520	PURA2_HUMAN	0.311242	17.8281	0.000365954	0.00130793
FSCN1	Q16658	FSCN1_HUMAN	0.537135	19.5232	0.000341022	0.00123893
NRDC	O43847	NRDC_HUMAN	-1.3848	14.9405	0.000343826	0.00124399
RBBP9	O75884	RBBP9_HUMAN	0.776918	15.944	0.00034643	0.00124828
RPE	Q96AT9	RPE_HUMAN	0.908303	16.0643	0.000354642	0.00127267
C11orf68	Q9H3H3	CK068_HUMAN	0.563171	15.3249	0.000359963	0.00128913
JUP	P14923	PLAK_HUMAN	-0.431679	15.4592	0.000370078	0.00132
WDR5	P61964	WDR5_HUMAN	-0.577234	15.8735	0.000380934	0.0013478
TUBB3	Q13509	TBB3_HUMAN	-0.447088	14.667	0.000371348	0.00132185
SRPRA	P08240	SRPRA_HUMAN	0.429074	15.5077	0.000375909	0.00133366
HMGB1	P09429	HMGB1_HUMAN	-1.30973	18.8205	0.000399657	0.00140839
PLIN3	O60664	PLIN3_HUMAN	0.518006	15.4985	0.00043304	0.00151052
OVCA2	Q8WZ82	OVCA2_HUMAN	0.514735	15.9638	0.000479034	0.00163895
GRB2	P62993	GRB2_HUMAN	0.613403	15.8994	0.000404966	0.00142425
HMGA2	P52926	HMGA2_HUMAN	-1.65318	15.6293	0.000399544	0.00140839
SH3BGRL	O75368	SH3L1_HUMAN	0.465767	18.6427	0.000428373	0.00150058
DYNLL2	Q96FJ2	DYL2_HUMAN	1.12509	14.3444	0.000432465	0.00151052
CFL2	Q9Y281	COF2_HUMAN	0.477489	18.0357	0.000474267	0.00162897
HIBCH	Q6NVY1	HIBCH_HUMAN	-0.469869	16.7611	0.000492904	0.00167103
WARS1	P23381	SYWC_HUMAN	0.62358	17.5738	0.000426551	0.00149718
COPB2	P35606	COPB2_HUMAN	0.467038	16.4221	0.000527164	0.00176926
RANBP3	Q9H6Z4	RANB3_HUMAN	-0.564569	14.5865	0.000448046	0.00155405
LGALS3	P17931	LEG3_HUMAN	1.07152	17.4994	0.000433782	0.00151052
FKBP5	Q13451	FKBP5_HUMAN	0.436532	15.7375	0.000437096	0.00151906
INPP1	P49441	INPP_HUMAN	0.575369	16.1284	0.000485323	0.00165724
TXNRD2	Q9NNW7	TRXR2_HUMAN	-0.593679	15.2393	0.00045024	0.00155554
BASP1	P80723	BASP1_HUMAN	0.549822	18.6668	0.000462337	0.0015942
TIMM8A	O60220	TIM8A_HUMAN	-0.666156	16.0443	0.000449616	0.00155554
C1QBP	Q07021	C1QBP_HUMAN	-0.919681	16.2389	0.000494103	0.00167103
PPP1CA	P62136	PP1A_HUMAN	-0.943015	16.5123	0.000469397	0.00161539
TRAP1	Q12931	TRAP1_HUMAN	-0.860785	15.3228	0.000476715	0.00163419
ME2	P23368	MAOM_HUMAN	-1.24374	15.0905	0.000501759	0.00169368
PSPC1	Q8WXF1	PSPC1_HUMAN	-0.495797	14.5545	0.000493535	0.00167103
TCEA1	P23193	TCEA1_HUMAN	-0.578233	15.3526	0.000488049	0.00166012
PRKDC	P78527	PRKDC_HUMAN	0.589666	15.3115	0.000522592	0.00175727
BTF3	P20290	BTF3_HUMAN	0.582553	15.1599	0.00048734	0.00166012
CAMK2D	Q13557	KCC2D_HUMAN	0.875749	15.3852	0.000507122	0.00170851
EFNB1	P98172	EFNB1_HUMAN	0.783453	16.7082	0.000532472	0.00178368
AKR1C3	P42330	AK1C3_HUMAN	0.575499	18.0488	0.000589082	0.00195106
ADIRF	Q15847	ADIRF_HUMAN	0.390514	15.2658	0.000578022	0.00192893
AIMP1	Q12904	AIMP1_HUMAN	0.435137	17.5179	0.000622722	0.00204327
GLRX3	O76003	GLRX3_HUMAN	-0.536349	15.7759	0.000645877	0.00209828
ACP1	P24666	PPAC_HUMAN	0.527968	16.7682	0.000641418	0.00209292
SNRPD1	P62314	SMD1_HUMAN	-0.637453	15.5888	0.000586807	0.00194718
DENR	O43583	DENR_HUMAN	-0.748073	14.8432	0.000586154	0.00194718
PSAT1	Q9Y617	SERC_HUMAN	0.703547	15.8329	0.000575011	0.00192252
AKR1C2	P52895	AK1C2_HUMAN	0.706084	15.0289	0.000581934	0.00193831
RPL7	P18124	RL7_HUMAN	0.598138	15.6554	0.000616915	0.00203178
VCP	P55072	TERA_HUMAN	-0.355828	19.0289	0.00060203	0.0019902
GOLM1	Q8NBJ4	GOLM1_HUMAN	-0.79951	16.7982	0.000620893	0.00204107
PTX3	P26022	PTX3_HUMAN	-1.65743	18.4593	0.000612225	0.00202011
ECHS1	P30084	ECHM_HUMAN	-0.71581	16.5088	0.000633878	0.00207601
P02666	P02666	CASB_BOVIN	-0.724702	16.7727	0.000764994	0.00241996
PACSIN2	Q9UNF0	PACN2_HUMAN	-0.654356	15.3391	0.000640884	0.00209292
SHPK	Q9UHJ6	SHPK_HUMAN	0.493862	15.6324	0.000697592	0.00224709
DCUN1D1	Q96GG9	DCNL1_HUMAN	0.506956	14.9919	0.000643412	0.00209555
SSBP1	Q04837	SSBP_HUMAN	-1.12916	16.7997	0.00067596	0.00218942
ABHD14B	Q96IU4	ABHEB_HUMAN	0.827197	16.538	0.000646631	0.00209828
PLS3	P13797	PLST_HUMAN	0.363213	19.3975	0.000762583	0.00241668
TMSB10	P63313	TYB10_HUMAN	0.906583	22.1313	0.000723852	0.00231056
RPL3	P39023	RL3_HUMAN	0.810278	14.4392	0.000721703	0.00230788
PHPT1	Q9NRX4	PHP14_HUMAN	0.615449	18.009	0.000678421	0.00219335
RPS29	P62273	RS29_HUMAN	0.51716	14.6679	0.000737294	0.00234921
PTGR1	Q14914	PTGR1_HUMAN	0.512722	18.2901	0.000688198	0.00222089
PA2G4	Q9UQ80	PA2G4_HUMAN	-0.506474	17.283	0.00070547	0.00226832
ANXA5	P08758	ANXA5_HUMAN	0.861321	16.9117	0.000707599	0.00227102
KDR	P35968	VGFR2_HUMAN	0.466763	16.1113	0.00088079	0.00270847
UBR4	Q5T4S7	UBR4_HUMAN	-0.762242	14.5274	0.000739615	0.00235235
AAMDC	Q9H7C9	AAMDC_HUMAN	0.542899	17.0282	0.000712536	0.00228271
SDHA	P31040	SDHA_HUMAN	-0.673447	16.0067	0.000749426	0.00237926
AP2B1	P63010	AP2B1_HUMAN	0.4474	17.0831	0.000786847	0.00247576
SWAP70	Q9UH65	SWP70_HUMAN	-0.561816	16.4683	0.000808305	0.00253422
LDHA	P00338	LDHA_HUMAN	0.582354	20.3414	0.000793684	0.00249282
RANGAP1	P46060	RAGP1_HUMAN	-0.563733	15.5512	0.000767733	0.00242428
RPS3A	P61247	RS3A_HUMAN	0.58156	17.0729	0.000848635	0.0026372
NUMA1	Q14980	NUMA1_HUMAN	-0.504176	15.5127	0.000785606	0.00247576
RP2	O75695	XRP2_HUMAN	0.752738	14.27	0.000812639	0.00254329
CDC37	Q16543	CDC37_HUMAN	-0.349534	17.3203	0.000858474	0.00265079
C11orf54	Q9H0W9	CK054_HUMAN	0.761433	16.6919	0.000868466	0.00267524
RPA1	P27694	RFA1_HUMAN	-0.760216	15.2421	0.000843594	0.00263082
ARPC4	P59998	ARPC4_HUMAN	0.735558	18.0411	0.000816571	0.00255106
UCHL3	P15374	UCHL3_HUMAN	-0.626462	16.1614	0.000923011	0.00281375
SUMF1	Q8NBK3	SUMF1_HUMAN	0.650523	14.3922	0.000957221	0.00289798
UROD	P06132	DCUP_HUMAN	0.466655	16.6919	0.000845645	0.00263256
MACROH2A1	O75367	H2AY_HUMAN	-0.613096	15.0157	0.000852228	0.00264371
PTPA	Q15257	PTPA_HUMAN	0.790118	17.1414	0.000855135	0.00264806
STMN1	P16949	STMN1_HUMAN	-0.326249	19.4313	0.000859025	0.00265079
F11R	Q9Y624	JAM1_HUMAN	0.83791	16.594	0.000982275	0.00296364
ACOT1	Q86TX2	ACOT1_HUMAN	-0.491238	14.7258	0.000956763	0.00289798
A0A0B4J2D5	A0A0B4J2D5	GAL3B_HUMAN	-0.766534	15.4658	0.000902683	0.00276613
SERPINB6	P35237	SPB6_HUMAN	0.470564	19.1156	0.000890615	0.00273391
AP1B1	Q10567	AP1B1_HUMAN	0.714554	16.2288	0.00101925	0.00305948
FLOT2	Q14254	FLOT2_HUMAN	0.737729	16.0125	0.00110895	0.00328951
SLC3A2	P08195	4F2_HUMAN	0.634183	14.7285	0.000910318	0.00278469
ACIN1	Q9UKV3	ACINU_HUMAN	-0.678256	15.2936	0.000921438	0.00281375
AHSG	P02765	FETUA_HUMAN	0.926023	18.4273	0.000930453	0.00283154
GLS	O94925	GLSK_HUMAN	0.51958	18.3619	0.000939814	0.00285509
EIF2B1	Q14232	EI2BA_HUMAN	0.569782	14.8739	0.00100705	0.00303321
ACY1	Q03154	ACY1_HUMAN	0.481845	15.097	0.00104897	0.00313801
MSN	P26038	MOES_HUMAN	-0.497294	20.0054	0.000980451	0.00296322
PGLS	O95336	6PGL_HUMAN	0.80534	17.9394	0.00100882	0.00303334
TOM1	O60784	TOM1_HUMAN	0.717872	14.4719	0.00119005	0.00349477
RPLP0	P05388	RLA0_HUMAN	-0.769595	17.2472	0.00108438	0.00323294
HNRNPDL	O14979	HNRDL_HUMAN	-0.523317	15.9181	0.00107669	0.00321547
OPTN	Q96CV9	OPTN_HUMAN	0.471278	15.4433	0.00104466	0.00313042
PLAA	Q9Y263	PLAP_HUMAN	0.446567	14.5764	0.00114811	0.00339424
GRAP	Q13588	GRAP_HUMAN	0.535114	14.4729	0.00119894	0.00351504
SNRPD2	P62316	SMD2_HUMAN	-0.964366	15.6312	0.00109704	0.00325967
HYI	Q5T013	HYI_HUMAN	0.805908	16.2684	0.0010923	0.00325108
ARHGDIA	P52565	GDIR1_HUMAN	-0.379066	19.2859	0.00133193	0.00383409
SARS1	P49591	SYSC_HUMAN	-0.333473	14.7762	0.00115985	0.00342321
MYH10	P35580	MYH10_HUMAN	-0.364912	15.3279	0.00116985	0.0034412
TJP2	Q9UDY2	ZO2_HUMAN	-0.510999	15.2462	0.0011659	0.0034353
HMGA1	P17096	HMGA1_HUMAN	-1.11599	19.6664	0.00113157	0.00335097
AKR1B1	P15121	ALDR_HUMAN	0.453673	18.9143	0.0012286	0.0035841
ACAT1	P24752	THIL_HUMAN	-0.255848	15.5442	0.00127093	0.00368925
NAA25	Q14CX7	NAA25_HUMAN	0.428861	14.315	0.00133135	0.00383409
GNPNAT1	Q96EK6	GNA1_HUMAN	0.64511	16.3629	0.00129344	0.00373615
EIF6	P56537	IF6_HUMAN	-0.530558	17.1117	0.00147496	0.00419852
EHD1	Q9H4M9	EHD1_HUMAN	0.576268	16.1477	0.00121296	0.00355023
RPL11	P62913	RL11_HUMAN	0.769403	15.9231	0.00122287	0.00357329
ARHGEF7	Q14155	ARHG7_HUMAN	0.339892	15.7674	0.00126811	0.00368713
PNPO	Q9NVS9	PNPO_HUMAN	-0.450449	15.9067	0.00123977	0.00361071
CBR1	P16152	CBR1_HUMAN	0.296755	17.4179	0.00170169	0.00473676
RAN	P62826	RAN_HUMAN	-0.534412	17.9487	0.00133582	0.00383409
PLOD3	O60568	PLOD3_HUMAN	-0.769238	15.6349	0.00127921	0.00370718
FSTL1	Q12841	FSTL1_HUMAN	-0.913508	18.608	0.00128721	0.00372425
RPL23A	P62750	RL23A_HUMAN	0.527148	16.5242	0.00133606	0.00383409
UAP1	Q16222	UAP1_HUMAN	0.64957	15.3439	0.0013397	0.0038383
PSMD4	P55036	PSMD4_HUMAN	-0.472012	15.8613	0.00134608	0.00385032
HSP90AB1	P08238	HS90B_HUMAN	-0.555093	18.5992	0.00159202	0.00450986
SARNP	P82979	SARNP_HUMAN	-0.298073	15.5811	0.00138812	0.00396412
LPP	Q93052	LPP_HUMAN	0.555049	15.1987	0.0016914	0.00472304
AGFG1	P52594	AGFG1_HUMAN	0.491913	15.7201	0.0014607	0.00416465
HSP90AA1	P07900	HS90A_HUMAN	-0.520822	19.5706	0.00165242	0.00463625
SF3B6	Q9Y3B4	SF3B6_HUMAN	-0.742234	14.9579	0.00160451	0.00453795
FAHD2A	Q96GK7	FAH2A_HUMAN	-0.690438	15.0304	0.0017444	0.00482452
PTPRK	Q15262	PTPRK_HUMAN	-0.304851	16.5418	0.00152748	0.004334
SPTAN1	Q13813	SPTN1_HUMAN	-0.415764	18.2118	0.00152734	0.004334
PDE6D	O43924	PDE6D_HUMAN	0.46221	15.4799	0.00169485	0.00472521
ADGRL4	Q9HBW9	AGRL4_HUMAN	0.484709	13.9621	0.00163175	0.00460023
BTD	P43251	BTD_HUMAN	-0.394934	15.3995	0.00187843	0.00513943
PEPD	P12955	PEPD_HUMAN	0.378076	18.9636	0.00163962	0.00461504
GALNS	P34059	GALNS_HUMAN	0.602633	15.8548	0.00164871	0.00463321
CTSD	P07339	CATD_HUMAN	0.369404	17.7677	0.0016762	0.00469548
PSAP	P07602	SAP_HUMAN	0.680181	21.148	0.00162927	0.00460023
PSMD14	O00487	PSDE_HUMAN	-0.640248	14.5676	0.00189282	0.00516276
ANXA4	P09525	ANXA4_HUMAN	0.747187	14.8361	0.0016792	0.00469642
SCARF1	Q14162	SREC_HUMAN	0.420929	15.1739	0.00180561	0.00496769
ANG	P03950	ANGI_HUMAN	-0.537217	14.2798	0.00173112	0.00481108
HEXA	P06865	HEXA_HUMAN	0.369649	17.6173	0.00173659	0.00481752
CAPN1	P07384	CAN1_HUMAN	0.312311	16.7226	0.0017389	0.00481752
SDCBP	O00560	SDCB1_HUMAN	0.442371	17.393	0.0017469	0.00482452
ECM1	Q16610	ECM1_HUMAN	-0.527407	14.6987	0.00219059	0.00577816
FKBP4	Q02790	FKBP4_HUMAN	-0.32812	16.4152	0.00191578	0.00520123
ACO1	P21399	ACOHC_HUMAN	0.838148	16.2835	0.00179234	0.00494227
ARPC2	O15144	ARPC2_HUMAN	0.451904	18.0464	0.00189145	0.00516276
OPA1	O60313	OPA1_HUMAN	0.399989	15.5495	0.00189957	0.00517318
GPS1	Q13098	CSN1_HUMAN	-0.67175	14.9845	0.00190994	0.00519338
PDGFD	Q9GZP0	PDGFD_HUMAN	-0.641545	16.2842	0.0018072	0.00496769
PGF	P49763	PLGF_HUMAN	-0.703259	17.6222	0.00214307	0.00567834
CAV1	Q03135	CAV1_HUMAN	0.322191	17.8761	0.00210042	0.0055821
BCAR1	P56945	BCAR1_HUMAN	-0.524943	15.0835	0.00185775	0.00509075
TSNAX	Q99598	TSNAX_HUMAN	0.597943	16.1981	0.00197868	0.00533338
MAP2	P11137	MTAP2_HUMAN	0.472894	15.0236	0.00194501	0.0052563
CAPZA2	P47755	CAZA2_HUMAN	-0.474859	16.8885	0.00185286	0.00508526
RNPEP	Q9H4A4	AMPB_HUMAN	0.303196	17.6455	0.002305	0.00598781
SYAP1	Q96A49	SYAP1_HUMAN	0.537508	14.7927	0.0022027	0.00580142
ERH	P84090	ERH_HUMAN	-0.415064	18.1789	0.0020782	0.00553978
LSM14A	Q8ND56	LS14A_HUMAN	-0.550772	14.9566	0.00193512	0.00524566
NAXE	Q8NCW5	NNRE_HUMAN	0.670137	17.195	0.00201642	0.00542012
BPHL	Q86WA6	BPHL_HUMAN	-0.541483	15.2277	0.00193914	0.0052485
ATP6AP1	Q15904	VAS1_HUMAN	-0.738173	15.3934	0.00197959	0.00533338
CTSA	P10619	PPGB_HUMAN	0.300125	18.1247	0.0024507	0.00628549
IGFBP4	P22692	IBP4_HUMAN	-0.703307	17.8299	0.00201793	0.00542012
NOVA2	Q9UNW9	NOVA2_HUMAN	0.845261	14.0967	0.00220669	0.00580327
NPEPPS	P55786	PSA_HUMAN	0.372034	18.9007	0.00209618	0.00557926
RSU1	Q15404	RSU1_HUMAN	0.54937	16.6195	0.0022467	0.00589141
SH3PXD2B	A1X283	SPD2B_HUMAN	-0.40794	14.7397	0.00204431	0.0054826
ATP6V1C1	P21283	VATC1_HUMAN	0.804406	17.385	0.00205828	0.00550373
ROBO4	Q8WZ75	ROBO4_HUMAN	-0.538553	16.8855	0.00205843	0.00550373
UGDH	O60701	UGDH_HUMAN	0.363359	14.7779	0.0020643	0.00551105
AIFM1	O95831	AIFM1_HUMAN	-0.482002	15.9228	0.00212289	0.00563333
RALA	P11233	RALA_HUMAN	0.520376	15.9217	0.00228606	0.00596747
RPS14	P62263	RS14_HUMAN	1.07884	14.4832	0.00218827	0.00577816
XPNPEP1	Q9NQW7	XPP1_HUMAN	0.590153	16.5648	0.00230745	0.00598781
MAP2K1	Q02750	MP2K1_HUMAN	0.389371	15.989	0.00229418	0.0059798
LRRC59	Q96AG4	LRC59_HUMAN	1.19753	17.0292	0.00215374	0.00569802
CTPS1	P17812	PYRG1_HUMAN	-0.370622	14.5996	0.00248293	0.00635524
TRIP10	Q15642	CIP4_HUMAN	-0.360849	15.3664	0.00243643	0.00626713
TLE1	Q04724	TLE1_HUMAN	-0.635643	16.7946	0.0023767	0.0061314
EPHB2	P29323	EPHB2_HUMAN	0.718589	15.0529	0.00248511	0.00635524
RPS7	P62081	RS7_HUMAN	1.14878	14.1564	0.00224689	0.00589141
GALNT2	Q10471	GALT2_HUMAN	-0.606052	15.3889	0.00237603	0.0061314
ARSB	P15848	ARSB_HUMAN	0.972148	14.627	0.00233186	0.0060334
UTRN	P46939	UTRN_HUMAN	-0.518314	16.1093	0.00227455	0.00595505
PABPC1	P11940	PABP1_HUMAN	-0.270403	17.7584	0.0024218	0.00623861
ABI3BP	Q7Z7G0	TARSH_HUMAN	-1.11234	14.7986	0.00228487	0.00596747
SRSF1	Q07955	SRSF1_HUMAN	-0.509776	15.529	0.00257849	0.00655599
PCMT1	P22061	PIMT_HUMAN	0.595949	17.2905	0.00230604	0.00598781
MRPL12	P52815	RM12_HUMAN	-0.898503	15.6227	0.00232261	0.0060183
CCT5	P48643	TCPE_HUMAN	-0.312565	16.5616	0.00259474	0.00658779
TUBB6	Q9BUF5	TBB6_HUMAN	0.580884	15.8469	0.00244695	0.00628503
ISYNA1	Q9NPH2	INO1_HUMAN	0.746193	16.1544	0.0025349	0.0064663
CNOT3	O75175	CNOT3_HUMAN	-0.677773	14.459	0.00265906	0.00673171
TGFB1	P01137	TGFB1_HUMAN	-0.419529	13.8922	0.00312138	0.00767068
GPX1	P07203	GPX1_HUMAN	0.521534	14.9645	0.00282566	0.00707217
SCFD1	Q8WVM8	SCFD1_HUMAN	0.481977	14.6269	0.00253588	0.0064663
TPP1	O14773	TPP1_HUMAN	-0.730106	16.3625	0.00255974	0.00651773
EEF1B2	P24534	EF1B_HUMAN	-0.787292	17.6673	0.0028734	0.00717128
ARPC3	O15145	ARPC3_HUMAN	0.591779	17.6361	0.00263076	0.00666963
PLAT	P00750	TPA_HUMAN	0.385722	15.1973	0.00306444	0.00757299
VCAM1	P19320	VCAM1_HUMAN	-0.503931	14.8684	0.0031952	0.00781495
ACO2	Q99798	ACON_HUMAN	-0.290442	16.2981	0.00281587	0.00706774
FAM3C	Q92520	FAM3C_HUMAN	-0.483868	15.9697	0.00275524	0.0069436
GORASP2	Q9H8Y8	GORS2_HUMAN	1.38204	16.6915	0.00293436	0.00729243
GSTO1	P78417	GSTO1_HUMAN	0.441583	19.8052	0.00273589	0.00690637
EHD2	Q9NZN4	EHD2_HUMAN	-0.492084	16.4516	0.00279262	0.0070194
TAGLN2	P37802	TAGL2_HUMAN	0.358827	20.3376	0.00275852	0.0069436
ADAMTSL1	Q8N6G6	ATL1_HUMAN	-1.31179	14.8996	0.00271913	0.00687389
RARS1	P54136	SYRC_HUMAN	0.524901	17.0233	0.00308399	0.00759999
H3C1	P68431	H31_HUMAN	-1.3633	19.048	0.00285457	0.00713439
UFM1	P61960	UFM1_HUMAN	1.18978	17.8124	0.00289983	0.0072168
CALR	P27797	CALR_HUMAN	-0.351109	17.8639	0.00362661	0.00869399
PPIA	P62937	PPIA_HUMAN	-0.61708	22.157	0.00282068	0.00706976
ADM	P35318	ADML_HUMAN	-0.621619	16.728	0.00305242	0.00755387
RPL10	P27635	RL10_HUMAN	0.73071	14.2372	0.00289109	0.00720523
MARS1	P56192	SYMC_HUMAN	0.610796	15.5602	0.00305153	0.00755387
SORD	Q00796	DHSO_HUMAN	0.470738	17.3594	0.00309047	0.00760531
ALDH1A1	P00352	AL1A1_HUMAN	0.549805	18.3095	0.00303709	0.00753711
CS	O75390	CISY_HUMAN	-0.738251	18.0771	0.00319783	0.00781495
FUS	P35637	FUS_HUMAN	-0.697581	16.0086	0.00307752	0.00759466
NPC1	O15118	NPC1_HUMAN	1.04945	17.0193	0.0031381	0.00769534
COPA	P53621	COPA_HUMAN	-0.624073	16.5168	0.00314015	0.00769534
DTD1	Q8TEA8	DTD1_HUMAN	0.422249	15.7031	0.00322178	0.00786257
DPP3	Q9NY33	DPP3_HUMAN	0.405801	17.4641	0.00322994	0.00787157
KRT18	P05783	K1C18_HUMAN	0.71107	15.3637	0.00349569	0.00846072
KPRP	Q5T749	KPRP_HUMAN	0.737314	14.6712	0.00353153	0.00851239
GAA	P10253	LYAG_HUMAN	0.426744	17.5512	0.00332593	0.00808461
NIPSNAP3A	Q9UFN0	NPS3A_HUMAN	-0.766728	16.9044	0.00332653	0.00808461
CRAT	P43155	CACP_HUMAN	-0.353943	14.8363	0.0034894	0.00845712
PFDN6	O15212	PFD6_HUMAN	-0.863089	15.3448	0.00373259	0.00893589
TMEM132A	Q24JP5	T132A_HUMAN	0.473435	15.7521	0.00359286	0.00864812
AK2	P54819	KAD2_HUMAN	-0.605858	17.6809	0.00346374	0.00840649
PGM3	O95394	AGM1_HUMAN	0.338499	16.1461	0.00352452	0.00850712
PYGB	P11216	PYGB_HUMAN	0.553008	16.1381	0.00350383	0.00846879
GNAI2	P04899	GNAI2_HUMAN	0.443135	15.4941	0.00383355	0.00915272
ATRN	O75882	ATRN_HUMAN	-0.40853	15.3569	0.00384584	0.00916965
SOD1	P00441	SODC_HUMAN	0.51382	20.661	0.00360256	0.00864812
HADH	Q16836	HCDH_HUMAN	-0.810445	16.4828	0.00450984	0.0105529
CAVIN1	Q6NZI2	CAVN1_HUMAN	-0.50996	17.3642	0.00360123	0.00864812
DBNL	Q9UJU6	DBNL_HUMAN	-0.84481	15.6819	0.00418796	0.00989167
DPP4	P27487	DPP4_HUMAN	0.428207	16.3569	0.00375869	0.00898617
PDXK	O00764	PDXK_HUMAN	-0.261424	14.6477	0.00412475	0.00975545
RCN1	Q15293	RCN1_HUMAN	-0.3172	17.7563	0.00428612	0.010083
CAPZB	P47756	CAPZB_HUMAN	-0.302572	17.926	0.00438587	0.0103039
PRDX6	P30041	PRDX6_HUMAN	0.880691	18.466	0.00390072	0.00928794
RPL30	P62888	RL30_HUMAN	0.66137	14.9635	0.00408276	0.00966911
RAB11B	Q15907	RB11B_HUMAN	0.70397	17.2097	0.00395674	0.00938329
S100A16	Q96FQ6	S10AG_HUMAN	0.385804	17.3735	0.00394844	0.00937621
CBX5	P45973	CBX5_HUMAN	-0.745387	15.2626	0.00393725	0.00936227
LUZP1	Q86V48	LUZP1_HUMAN	0.307602	15.4994	0.00421281	0.00993705
TATDN3	Q17R31	TATD3_HUMAN	0.443979	13.7109	0.00505392	0.011671
ARHGDIB	P52566	GDIR2_HUMAN	-0.415526	18.2695	0.0042686	0.0100552
PSMA6	P60900	PSA6_HUMAN	-0.340654	18.7856	0.00450492	0.0105529
PPP1R14B	Q96C90	PP14B_HUMAN	-1.34182	14.7707	0.00440894	0.0103443
DFFA	O00273	DFFA_HUMAN	-0.73105	15.5581	0.00461389	0.0107535
CTNNA1	P35221	CTNA1_HUMAN	-0.217578	16.3894	0.00460823	0.0107535
TPR	P12270	TPR_HUMAN	-0.612451	15.224	0.00477498	0.0111143
SKIC8	Q9GZS3	SKI8_HUMAN	0.377322	14.5448	0.00551708	0.0125596
TNPO3	Q9Y5L0	TNPO3_HUMAN	0.387255	14.3305	0.00570531	0.0129047
GLRX	P35754	GLRX1_HUMAN	0.402714	17.8504	0.00457987	0.0107026
SND1	Q7KZF4	SND1_HUMAN	-0.252173	16.262	0.00554047	0.0125775
TPT1	P13693	TCTP_HUMAN	0.448378	19.0384	0.00532841	0.0122089
NHERF2	Q15599	NHRF2_HUMAN	0.387759	14.9758	0.00489793	0.0113555
SEC24A	O95486	SC24A_HUMAN	0.596913	15.0249	0.00509242	0.0117446
CAPG	P40121	CAPG_HUMAN	0.545959	17.2689	0.00486897	0.0113032
DPP7	Q9UHL4	DPP2_HUMAN	0.604018	16.5195	0.00481363	0.0111895
RBBP6	Q7Z6E9	RBBP6_HUMAN	-0.432018	14.686	0.00542637	0.012369
NSFL1C	Q9UNZ2	NSF1C_HUMAN	0.43942	16.5805	0.00525534	0.0120572
DARS1	P14868	SYDC_HUMAN	-0.305973	15.1201	0.00510135	0.0117498
S100A11	P31949	S10AB_HUMAN	0.666242	18.4461	0.00504641	0.011669
ROCK2	O75116	ROCK2_HUMAN	0.398754	15.6533	0.00536707	0.0122815
XRCC5	P13010	XRCC5_HUMAN	-0.583478	16.7194	0.00495949	0.0114831
GSR	P00390	GSHR_HUMAN	0.287935	17.0845	0.00662478	0.0144856
IFI16	Q16666	IF16_HUMAN	-0.227762	16.5213	0.00618374	0.0137573
ITIH4	Q14624	ITIH4_HUMAN	0.488323	15.0016	0.00513553	0.0118131
GMFG	O60234	GMFG_HUMAN	-0.833534	16.5434	0.00628338	0.0138912
MIF4GD	A9UHW6	MI4GD_HUMAN	0.467374	14.4524	0.00521808	0.0119873
WASHC2A	Q641Q2	WAC2A_HUMAN	-0.71337	15.3265	0.00541691	0.0123635
GDI2	P50395	GDIB_HUMAN	0.2547	19.8447	0.0054025	0.0123466
CSRP2	Q16527	CSRP2_HUMAN	0.378671	14.1439	0.00575874	0.012959
SNCG	O76070	SYUG_HUMAN	0.431789	16.597	0.00633708	0.0139574
EML4	Q9HC35	EMAL4_HUMAN	-0.371358	14.4702	0.00566513	0.0128303
ASAH1	Q13510	ASAH1_HUMAN	0.412076	15.8001	0.00582379	0.013072
PTGES3	Q15185	TEBP_HUMAN	-1.22865	15.9013	0.00554639	0.0125775
IDH1	O75874	IDHC_HUMAN	0.316105	17.3118	0.00552777	0.0125677
ADRM1	Q16186	ADRM1_HUMAN	-0.481982	15.6123	0.00631639	0.0139351
SPTBN1	Q01082	SPTB2_HUMAN	-0.201316	17.9911	0.00634788	0.0139638
CRIP2	P52943	CRIP2_HUMAN	0.370829	17.9895	0.00612874	0.0136521
DNMBP	Q6XZF7	DNMBP_HUMAN	0.659869	15.2317	0.00571376	0.0129072
ITGA3	P26006	ITA3_HUMAN	0.607316	14.55	0.00572458	0.0129151
UBXN7	O94888	UBXN7_HUMAN	0.337261	15.362	0.00592486	0.0132482
HSPE1	P61604	CH10_HUMAN	-0.280443	18.9974	0.00573271	0.0129169
NAGA	P17050	NAGAB_HUMAN	0.358881	16.0336	0.0062696	0.0138782
STRAP	Q9Y3F4	STRAP_HUMAN	-0.57202	15.5792	0.00589257	0.0131928
ICAM1	P05362	ICAM1_HUMAN	0.757389	15.1548	0.0059652	0.0133084
GSN	P06396	GELS_HUMAN	-0.2918	18.6259	0.00581382	0.0130663
CAPRIN1	Q14444	CAPR1_HUMAN	-0.532455	15.3723	0.00762879	0.0164126
NIF3L1	Q9GZT8	NIF3L_HUMAN	0.534499	15.5131	0.00596686	0.0133084
GALM	Q96C23	GALM_HUMAN	0.678792	15.3375	0.00588073	0.013183
DYNLL1	P63167	DYL1_HUMAN	0.394209	17.0214	0.00623697	0.0138407
CD63	P08962	CD63_HUMAN	1.00961	15.6795	0.00654292	0.0143391
TMSB15A	P0CG34	TB15A_HUMAN	0.634723	15.1868	0.00631902	0.0139351
AHNAK	Q09666	AHNK_HUMAN	0.268896	19.7529	0.007077	0.0153463
PTGFRN	Q9P2B2	FPRP_HUMAN	-0.490842	15.0353	0.00620115	0.0137786
PGP	A6NDG6	PGP_HUMAN	0.389736	16.4141	0.00626245	0.0138782
FAH	P16930	FAAA_HUMAN	-0.260888	15.6843	0.00734376	0.0158381
TPM4	P67936	TPM4_HUMAN	-0.467241	20.3938	0.00679034	0.0147529
UFD1	Q92890	UFD1_HUMAN	0.582295	16.7352	0.00672129	0.0146425
COPS4	Q9BT78	CSN4_HUMAN	-0.495522	15.5979	0.00638593	0.0140299
PPP2R5D	Q14738	2A5D_HUMAN	0.651109	14.5385	0.00644059	0.0141324
RCC1	P18754	RCC1_HUMAN	-0.26513	15.8123	0.00708088	0.0153463
CDC42	P60953	CDC42_HUMAN	-0.532357	15.7359	0.0067229	0.0146425
SART3	Q15020	SART3_HUMAN	-0.755651	14.96	0.00669971	0.0146281
SERPINB8	P50452	SPB8_HUMAN	-0.369623	16.0197	0.0066262	0.0144856
HMGN2	P05204	HMGN2_HUMAN	-0.452758	18.0805	0.00677363	0.0147347
RBBP4	Q09028	RBBP4_HUMAN	-0.931346	17.7141	0.00731958	0.0158247
BAG6	P46379	BAG6_HUMAN	-0.570474	15.022	0.00812679	0.017399
PPP1R7	Q15435	PP1R7_HUMAN	-1.30297	15.5874	0.00721835	0.015625
ADAM10	O14672	ADA10_HUMAN	0.333696	15.8284	0.00756692	0.0162994
CPQ	Q9Y646	CBPQ_HUMAN	0.467749	15.2346	0.00776779	0.0166507
WDR45B	Q5MNZ6	WIPI3_HUMAN	0.574451	15.6185	0.00832366	0.0177558
ICAM2	P13598	ICAM2_HUMAN	-0.233471	19.8081	0.00959676	0.020035
SCRN1	Q12765	SCRN1_HUMAN	0.351806	15.9146	0.00835001	0.0177905
CSTB	P04080	CYTB_HUMAN	0.623922	18.3348	0.00733667	0.0158381
PITPNB	P48739	PIPNB_HUMAN	0.659423	16.3134	0.00769974	0.0165249
PSMD12	O00232	PSD12_HUMAN	0.442045	15.3022	0.00854935	0.0181932
S100A7	P31151	S10A7_HUMAN	0.654211	15.8068	0.00901651	0.0190265
PPIL3	Q9H2H8	PPIL3_HUMAN	0.591227	15.3422	0.00764139	0.0164197
APEH	P13798	ACPH_HUMAN	0.378739	16.4392	0.00885472	0.0187299
LYPLA1	O75608	LYPA1_HUMAN	-0.601362	16.2125	0.00870586	0.0184816
KHSRP	Q92945	FUBP2_HUMAN	-0.497469	16.8596	0.008203	0.0175409
TLN1	Q9Y490	TLN1_HUMAN	-0.241142	17.5437	0.0087757	0.0186074
ITM2B	Q9Y287	ITM2B_HUMAN	-0.444666	15.2075	0.00975152	0.0202859
EFHD2	Q96C19	EFHD2_HUMAN	0.482823	15.5432	0.00826976	0.0176622
AASDHPPT	Q9NRN7	ADPPT_HUMAN	0.320685	14.3555	0.00865668	0.0183994
LASP1	Q14847	LASP1_HUMAN	-0.228228	17.579	0.0111653	0.0227174
ARPP19	P56211	ARP19_HUMAN	0.553543	15.1235	0.0088983	0.0187995
ADH5	P11766	ADHX_HUMAN	0.389782	16.2824	0.00917191	0.0192621
ADA	P00813	ADA_HUMAN	0.343597	16.4353	0.00908347	0.019122
PLRG1	O43660	PLRG1_HUMAN	-0.28135	14.7568	0.010087	0.0208498
MMRN1	Q13201	MMRN1_HUMAN	-0.201988	19.7925	0.00907739	0.019122
UBE2V1	Q13404	UB2V1_HUMAN	0.501512	16.1367	0.00884357	0.0187288
CD109	Q6YHK3	CD109_HUMAN	0.274641	17.5861	0.00981155	0.0203867
EML3	Q32P44	EMAL3_HUMAN	0.259523	14.356	0.00938743	0.0196445
AGO2	Q9UKV8	AGO2_HUMAN	0.232307	14.8745	0.00949187	0.0198395
COPS6	Q7L5N1	CSN6_HUMAN	-0.358105	15.3008	0.00912302	0.0191823
RPS10	P46783	RS10_HUMAN	0.302651	17.2039	0.00928462	0.0194756
PRPF4B	Q13523	PRP4K_HUMAN	-0.261797	14.4173	0.00972095	0.0202462
P4HB	P07237	PDIA1_HUMAN	-0.482839	17.9561	0.00996051	0.0206475
GASK1B	Q6UWH4	GAK1B_HUMAN	-0.561946	14.9753	0.00932524	0.0195375
KPNA4	O00629	IMA3_HUMAN	-1.03018	15.0115	0.00985454	0.0204519
LGALS1	P09382	LEG1_HUMAN	0.20612	21.1624	0.0120662	0.0242183
VAPB	O95292	VAPB_HUMAN	0.504945	16.2601	0.0100936	0.0208498
SHMT2	P34897	GLYM_HUMAN	-0.582433	15.7301	0.0096626	0.0201485
PPIE	Q9UNP9	PPIE_HUMAN	-0.558388	14.9513	0.0105553	0.0216766
DDAH1	O94760	DDAH1_HUMAN	0.33772	18.2073	0.0107205	0.0219646
DLAT	P10515	ODP2_HUMAN	-0.531691	15.0661	0.0111599	0.0227174
MDH2	P40926	MDHM_HUMAN	-0.704188	19.6955	0.0105156	0.0216202
AHCY	P23526	SAHH_HUMAN	0.194259	17.5307	0.0128855	0.0256545
EIF3F	O00303	EIF3F_HUMAN	-0.376907	15.1077	0.0104789	0.0215699
HNRNPC	P07910	HNRPC_HUMAN	-0.508502	18.7533	0.0100625	0.0208344
ATP6V1A	P38606	VATA_HUMAN	0.580598	16.62	0.0112422	0.0228474
H2BC5	P62807	H2B1C_HUMAN	-0.722226	18.3881	0.0102032	0.0210516
UBAP2L	Q14157	UBP2L_HUMAN	-0.451399	14.3001	0.0104233	0.0214805
AK3	Q9UIJ7	KAD3_HUMAN	-0.449446	15.9953	0.011031	0.0225222
PLEC	Q15149	PLEC_HUMAN	0.164961	18.3302	0.0111021	0.0226411
NASP	P49321	NASP_HUMAN	-0.398387	16.505	0.0118634	0.0239168
DPYSL2	Q16555	DPYL2_HUMAN	-0.247255	18.1512	0.0121533	0.0243618
HMOX2	P30519	HMOX2_HUMAN	-0.382345	15.6386	0.0106456	0.0218365
PSMB10	P40306	PSB10_HUMAN	-0.351825	15.5019	0.0113901	0.0231214
USP7	Q93009	UBP7_HUMAN	-1.0207	15.3159	0.0109756	0.022461
TIMM13	Q9Y5L4	TIM13_HUMAN	-0.798315	15.6282	0.0110203	0.0225222
SYNPO	Q8N3V7	SYNPO_HUMAN	0.722185	15.2036	0.0123855	0.0247711
A8MWD9	A8MWD9	RUXGL_HUMAN	-0.481183	15.9531	0.0114056	0.0231262
COPS3	Q9UNS2	CSN3_HUMAN	-0.925371	15.6201	0.0114187	0.0231262
PAICS	P22234	PUR6_HUMAN	0.384724	17.053	0.0120039	0.0241724
RPS12	P25398	RS12_HUMAN	-0.357189	17.8803	0.011461	0.0231852
HSPA5	P11021	BIP_HUMAN	-0.551933	17.7853	0.0115307	0.0232994
LYVE1	Q9Y5Y7	LYVE1_HUMAN	0.50972	17.0418	0.0118007	0.0238177
EIF4E	P06730	IF4E_HUMAN	0.572219	15.936	0.0122592	0.0245462
NAMPT	P43490	NAMPT_HUMAN	0.487196	17.7826	0.0125553	0.0250537
CAB39	Q9Y376	CAB39_HUMAN	0.437968	16.0133	0.0120539	0.0242183
MYL12A	O14950	ML12B_HUMAN	-0.721088	16.9986	0.0120679	0.0242183
EHD4	Q9H223	EHD4_HUMAN	1.0757	16.2348	0.0124424	0.0248566
STAB1	Q9NY15	STAB1_HUMAN	0.293199	16.0516	0.0150507	0.0294005
CASP3	P42574	CASP3_HUMAN	-0.213701	15.1026	0.0157504	0.0307334
KARS1	Q15046	SYK_HUMAN	0.217756	16.3936	0.013623	0.0270312
SEPTIN7	Q16181	SEPT7_HUMAN	-0.50287	16.095	0.013278	0.0264062
NT5DC1	Q5TFE4	NT5D1_HUMAN	0.42893	15.0551	0.0128345	0.0255818
PLCG1	P19174	PLCG1_HUMAN	-0.227319	17.7627	0.0134727	0.026763
FABP4	P15090	FABP4_HUMAN	0.489352	20.9385	0.0143376	0.0282899
DECR1	Q16698	DECR_HUMAN	-0.474887	14.6683	0.0146222	0.0288191
CUTC	Q9NTM9	CUTC_HUMAN	0.268572	15.1996	0.0141174	0.0278867
SIRPA	P78324	SHPS1_HUMAN	0.236625	16.2238	0.015035	0.0294005
ALCAM	Q13740	CD166_HUMAN	0.424054	17.5159	0.0137212	0.0271955
HNRNPM	P52272	HNRPM_HUMAN	0.544777	19.24	0.0140801	0.0278442
GPX4	P36969	GPX4_HUMAN	0.265471	15.5883	0.0138494	0.0274188
GFUS	Q13630	FCL_HUMAN	-0.232906	15.5042	0.0203846	0.0376495
XPO1	O14980	XPO1_HUMAN	0.198769	15.8611	0.0186427	0.035057
ANXA6	P08133	ANXA6_HUMAN	0.28424	15.6151	0.0167741	0.032196
PPP1R12A	O14974	MYPT1_HUMAN	-0.209113	15.4688	0.0172667	0.032962
PTPRF	P10586	PTPRF_HUMAN	-0.292478	15.8631	0.016859	0.0322886
SERBP1	Q8NC51	SERB1_HUMAN	-0.371647	17.1567	0.0149055	0.029221
CD99	P14209	CD99_HUMAN	0.383022	14.7954	0.0147132	0.0289661
GCSH	P23434	GCSH_HUMAN	-0.682442	16.0079	0.0148107	0.0291255
PTPRG	P23470	PTPRG_HUMAN	0.347985	15.9963	0.0162646	0.0315743
UBE2L3	P68036	UB2L3_HUMAN	0.432504	18.2912	0.014829	0.0291289
STOM	P27105	STOM_HUMAN	0.497268	16.0869	0.014909	0.029221
NANS	Q9NR45	SIAS_HUMAN	-0.435261	16.3878	0.0150227	0.0294005
UBE2V2	Q15819	UB2V2_HUMAN	0.838233	17.3507	0.0160842	0.0312808
FBLIM1	Q8WUP2	FBLI1_HUMAN	0.222694	16.2725	0.0183885	0.0347604
PGM1	P36871	PGM1_HUMAN	0.387682	16.2601	0.0181881	0.0344596
RPSA	P08865	RSSA_HUMAN	-0.241174	17.3855	0.0159584	0.0310704
G3BP1	Q13283	G3BP1_HUMAN	-0.217557	16.6192	0.0211233	0.0388104
PEBP1	P30086	PEBP1_HUMAN	0.243866	19.6849	0.0165622	0.0319462
PFDN4	Q9NQP4	PFD4_HUMAN	-0.370763	16.0249	0.018523	0.0348972
CEP170	Q5SW79	CE170_HUMAN	0.319764	15.9623	0.0165782	0.0319462
EIF3A	Q14152	EIF3A_HUMAN	-0.345011	16.5223	0.0175196	0.0333364
ITGA5	P08648	ITA5_HUMAN	0.586603	16.2511	0.0158995	0.0309899
RPS20	P60866	RS20_HUMAN	0.389694	15.9425	0.016271	0.0315743
SERF2	P84101	SERF2_HUMAN	-0.515113	16.1571	0.0164428	0.0317677
PAWR	Q96IZ0	PAWR_HUMAN	-0.482387	15.1005	0.0167502	0.0321852
AHSA1	O95433	AHSA1_HUMAN	0.500401	16.0447	0.016817	0.0322433
DCTPP1	Q9H773	DCTP1_HUMAN	0.387695	14.7292	0.0166709	0.0320679
ASF1A	Q9Y294	ASF1A_HUMAN	-0.312679	14.6516	0.019042	0.0355614
SF1	Q15637	SF01_HUMAN	-0.682518	16.2598	0.0163044	0.0316043
MTDH	Q86UE4	LYRIC_HUMAN	0.547691	16.6946	0.0179214	0.0340642
RPS2	P15880	RS2_HUMAN	0.236738	16.1798	0.0198426	0.0368416
PPIB	P23284	PPIB_HUMAN	-0.332073	18.7298	0.016429	0.0317677
THRAP3	Q9Y2W1	TR150_HUMAN	-0.589791	15.9235	0.0164297	0.0317677
CMPK1	P30085	KCY_HUMAN	-0.281173	16.0348	0.0169691	0.0324642
DDX6	P26196	DDX6_HUMAN	-0.258006	14.5056	0.0165895	0.0319462
ABRACL	Q9P1F3	ABRAL_HUMAN	0.875741	17.8002	0.0171744	0.0328214
PSMB1	P20618	PSB1_HUMAN	-0.240348	17.8846	0.0180431	0.0342217
PSMC2	P35998	PRS7_HUMAN	0.336065	16.0065	0.0184191	0.0347604
NUTF2	P61970	NTF2_HUMAN	0.379558	17.9709	0.0173471	0.0330796
TWF2	Q6IBS0	TWF2_HUMAN	0.307172	16.7732	0.0187545	0.035161
RTCB	Q9Y3I0	RTCB_HUMAN	-0.410704	15.4789	0.0174459	0.0332322
OSTF1	Q92882	OSTF1_HUMAN	-0.921746	16.5329	0.0184258	0.0347604
TBCA	O75347	TBCA_HUMAN	-0.172942	18.401	0.0225924	0.0412515
PSMA4	P25789	PSA4_HUMAN	-0.237411	18.2295	0.0190297	0.0355614
TXNL4A	P83876	TXN4A_HUMAN	0.755055	14.6965	0.0179872	0.0341524
RPL35	P42766	RL35_HUMAN	0.520467	13.9814	0.0187579	0.035161
PCNA	P12004	PCNA_HUMAN	-0.588787	15.9977	0.0187087	0.0351436
RPL7A	P62424	RL7A_HUMAN	0.545612	15.1177	0.0188649	0.0353241
CXCL8	P10145	IL8_HUMAN	0.539562	17.1035	0.0183404	0.0347108
MANSC1	Q9H8J5	MANS1_HUMAN	0.448735	15.6319	0.0190724	0.0355614
ITGA2	P17301	ITA2_HUMAN	0.547014	16.2612	0.0185379	0.0348972
SF3B2	Q13435	SF3B2_HUMAN	-0.558301	16.5196	0.0206558	0.0381104
DSTN	P60981	DEST_HUMAN	0.455869	17.9858	0.0201773	0.0373842
RRBP1	Q9P2E9	RRBP1_HUMAN	0.246279	17.3153	0.0200721	0.0372284
GNB1	P62873	GBB1_HUMAN	-0.268147	16.6834	0.0197534	0.0367147
GRN	P28799	GRN_HUMAN	0.389742	19.3138	0.0190626	0.0355614
COL5A2	P05997	CO5A2_HUMAN	-0.620048	16.5825	0.0208551	0.0383979
PGAM1	P18669	PGAM1_HUMAN	0.22862	19.9976	0.0194583	0.0362427
PTPN23	Q9H3S7	PTN23_HUMAN	-0.470588	15.9884	0.0228929	0.041757
HCLS1	P14317	HCLS1_HUMAN	0.283776	16.9966	0.019547	0.0363693
HIBADH	P31937	3HIDH_HUMAN	-0.344026	16.6703	0.0210398	0.0386974
CSTF3	Q12996	CSTF3_HUMAN	-0.744369	15.0634	0.0203555	0.0376358
EIF4A1	P60842	IF4A1_HUMAN	-0.340633	17.0089	0.0203558	0.0376358
DOCK4	Q8N1I0	DOCK4_HUMAN	-0.521778	15.523	0.0218692	0.0400974
ABHD10	Q9NUJ1	ABHDA_HUMAN	-0.317864	14.209	0.0216196	0.0396809
CTSS	P25774	CATS_HUMAN	0.463858	15.1082	0.0208533	0.0383979
CANT1	Q8WVQ1	CANT1_HUMAN	-0.697306	15.0923	0.0236297	0.0429233
PRRC2C	Q9Y520	PRC2C_HUMAN	-0.247698	15.5192	0.0237273	0.0430561
UBE2I	P63279	UBC9_HUMAN	0.599178	18.1088	0.0221946	0.0405673
PPP2CA	P67775	PP2AA_HUMAN	-0.541758	16.8778	0.0220096	0.0403128
C1QTNF5	Q9BXJ0	C1QT5_HUMAN	-0.680713	18.2855	0.0221504	0.0405285
DDI2	Q5TDH0	DDI2_HUMAN	0.352231	14.1316	0.0232803	0.0423759
NUP214	P35658	NU214_HUMAN	-0.424753	14.3559	0.0231147	0.0421181
ACTL6A	O96019	ACL6A_HUMAN	-0.546521	15.5309	0.0237894	0.0431244
SBDS	Q9Y3A5	SBDS_HUMAN	-0.299936	15.6369	0.024225	0.0437789
GSTP1	P09211	GSTP1_HUMAN	0.350255	20.7145	0.0249928	0.0451202
CAPN2	P17655	CAN2_HUMAN	-0.329813	16.7758	0.0250259	0.0451338
UBA1	P22314	UBA1_HUMAN	-0.332271	17.7949	0.0235976	0.0429092
CFI	P05156	CFAI_HUMAN	-0.187528	16.4402	0.0251054	0.0452308
HIP1R	O75146	HIP1R_HUMAN	0.240862	15.6908	0.0238979	0.0432765
CST3	P01034	CYTC_HUMAN	-0.396748	18.5222	0.0240165	0.0434467
LCMT1	Q9UIC8	LCMT1_HUMAN	-0.207725	14.3002	0.0321451	0.0559681
ILF2	Q12905	ILF2_HUMAN	-0.495013	17.7447	0.0279143	0.0498327
NDUFV2	P19404	NDUV2_HUMAN	-0.674328	14.7628	0.026892	0.0481542
PML	P29590	PML_HUMAN	-0.267234	16.0239	0.0265169	0.0475308
COL18A1	P39060	COIA1_HUMAN	0.325734	17.1761	0.0257176	0.0461449
NES	P48681	NEST_HUMAN	-0.259428	17.494	0.0271482	0.0485143
TXNRD1	Q16881	TRXR1_HUMAN	0.51124	19.9427	0.0251766	0.0453128
USP15	Q9Y4E8	UBP15_HUMAN	0.372628	15.2142	0.0253172	0.0455194
EIF4B	P23588	IF4B_HUMAN	-0.395152	16.8039	0.0255083	0.0458161
NOP2	P46087	NOP2_HUMAN	-0.577972	15.2827	0.0339926	0.0587206
CLTC	Q00610	CLH1_HUMAN	0.316308	17.9689	0.0292734	0.0518911
AP1M1	Q9BXS5	AP1M1_HUMAN	0.514138	15.6301	0.0280147	0.0499615
TNFRSF10C	O14798	TR10C_HUMAN	0.246471	13.9741	0.0284041	0.0505535
ADK	P55263	ADK_HUMAN	-0.356539	16.9125	0.0289409	0.0513533
SF3A2	Q15428	SF3A2_HUMAN	-0.429119	14.4375	0.0269549	0.0482178
HUWE1	Q7Z6Z7	HUWE1_HUMAN	0.503296	16.9596	0.0288004	0.0511556
COL4A1	P02462	CO4A1_HUMAN	-0.374479	17.2691	0.0309986	0.0541861
FABP5	Q01469	FABP5_HUMAN	0.166749	21.7034	0.0299606	0.0526535
TMOD3	Q9NYL9	TMOD3_HUMAN	0.393079	16.6753	0.029693	0.0522667
CLIP1	P30622	CLIP1_HUMAN	-0.344029	14.9932	0.0302785	0.0531382
RPS21	P63220	RS21_HUMAN	0.324605	17.4191	0.0281704	0.0501884
TUBB	P07437	TBB5_HUMAN	0.37578	18.1114	0.0294575	0.0521126
CYFIP1	Q7L576	CYFP1_HUMAN	-0.926573	14.567	0.0296682	0.0522667
DYNC1H1	Q14204	DYHC1_HUMAN	0.423767	16.0145	0.0295243	0.0521784
CAPZA1	P52907	CAZA1_HUMAN	-0.21113	18.1683	0.0295772	0.0522195
HLA-C	P10321	HLAC_HUMAN	-0.595687	16.5522	0.0286822	0.0509969
NUDT9	Q9BW91	NUDT9_HUMAN	-0.275656	15.0873	0.0299725	0.0526535
PFKP	Q01813	PFKAP_HUMAN	0.440047	16.3053	0.0296417	0.0522667
SNX1	Q13596	SNX1_HUMAN	-0.361824	15.762	0.0294565	0.0521126
LBR	Q14739	LBR_HUMAN	0.185327	14.8858	0.031992	0.0557567
TGM2	P21980	TGM2_HUMAN	-0.215019	18.1643	0.032584	0.0566763
FASN	P49327	FAS_HUMAN	0.234942	15.9382	0.0304753	0.0533773
MAN2B2	Q9Y2E5	MA2B2_HUMAN	0.386386	15.3476	0.0335329	0.0579832
HLA-A	P04439	HLAA_HUMAN	-0.261512	17.7316	0.0344714	0.0594311
PPFIBP1	Q86W92	LIPB1_HUMAN	-0.320394	15.1084	0.0304175	0.0533289
ACE	P12821	ACE_HUMAN	0.365458	17.3046	0.0308241	0.0539345
VAPA	Q9P0L0	VAPA_HUMAN	0.301048	17.914	0.0331374	0.0574121
TKT	P29401	TKT_HUMAN	0.307616	20.8731	0.0328841	0.0570972
SEPTIN9	Q9UHD8	SEPT9_HUMAN	-0.257859	15.6727	0.0310852	0.0542836
PSMD9	O00233	PSMD9_HUMAN	-0.309601	16.3626	0.0354117	0.0608142
TBC1D22A	Q8WUA7	TB22A_HUMAN	0.247597	14.0578	0.0334377	0.0578755
LSM2	Q9Y333	LSM2_HUMAN	0.183501	15.9092	0.0378498	0.0641263
RPL18	Q07020	RL18_HUMAN	0.747931	16.8194	0.0319437	0.0557276
LXN	Q9BS40	LXN_HUMAN	0.464434	15.1776	0.0343082	0.0592077
RPLP1	P05386	RLA1_HUMAN	-1.40409	17.8432	0.0328908	0.0570972
ARPC5	O15511	ARPC5_HUMAN	0.773444	16.5055	0.0330294	0.0572812
CDH5	P33151	CADH5_HUMAN	-0.362697	19.5581	0.0377259	0.0640319
EIF3CL	B5ME19	EIFCL_HUMAN	0.199664	16.2662	0.0432375	0.0719103
PDS5A	Q29RF7	PDS5A_HUMAN	-0.260996	14.8833	0.042562	0.0712197
IGLL5	B9A064	IGLL5_HUMAN	-0.804716	15.3471	0.0360763	0.0616841
CRYZ	Q08257	QOR_HUMAN	0.194699	16.4884	0.040854	0.0688191
FLNC	Q14315	FLNC_HUMAN	0.201688	18.6127	0.036497	0.0623136
TTLL12	Q14166	TTL12_HUMAN	-0.163567	13.9904	0.0415227	0.069812
KCTD12	Q96CX2	KCD12_HUMAN	-0.341994	17.7424	0.0350314	0.0603375
PALD1	Q9ULE6	PALD_HUMAN	0.43903	15.0727	0.0351791	0.0605328
TFPI2	P48307	TFPI2_HUMAN	0.591181	14.8857	0.0352636	0.060619
DAZAP1	Q96EP5	DAZP1_HUMAN	-0.19107	15.7484	0.0375898	0.0638701
PSMD11	O00231	PSD11_HUMAN	0.323707	19.1556	0.035759	0.0613009
GANAB	Q14697	GANAB_HUMAN	-0.249245	16.0124	0.0357646	0.0613009
PSMB6	P28072	PSB6_HUMAN	-0.284846	17.9163	0.0407888	0.0687749
ZNF185	O15231	ZN185_HUMAN	0.343095	16.2612	0.0371034	0.0631045
RPS25	P62851	RS25_HUMAN	0.281451	17.3127	0.035972	0.0615964
NAGLU	P54802	ANAG_HUMAN	0.452916	16.2277	0.0360933	0.0616841
APEX1	P27695	APEX1_HUMAN	0.328158	18.1985	0.0417654	0.0701532
RPS27A	P62979	RS27A_HUMAN	0.936279	19.5476	0.0367549	0.0626933
RPL23	P62829	RL23_HUMAN	0.76643	14.8469	0.0370793	0.0631045
TNFRSF1A	P19438	TNR1A_HUMAN	0.282097	13.766	0.0370953	0.0631045
GALNT1	Q10472	GALT1_HUMAN	-0.332684	15.7861	0.0386457	0.065349
PSMB5	P28074	PSB5_HUMAN	-0.212354	18.4784	0.0377578	0.0640319
NHLRC3	Q5JS37	NHLC3_HUMAN	0.264815	14.9495	0.0407687	0.0687749
SLK	Q9H2G2	SLK_HUMAN	-0.191765	14.8215	0.0426997	0.0713822
APLP2	Q06481	APLP2_HUMAN	-0.677574	15.3814	0.0380502	0.0644039
AK1	P00568	KAD1_HUMAN	0.522071	16.9869	0.0409066	0.0688418
TRIM25	Q14258	TRI25_HUMAN	-0.20319	15.2522	0.0465888	0.0770071
MSRB3	Q8IXL7	MSRB3_HUMAN	0.184398	14.2214	0.0455923	0.0755726
NOTCH1	P46531	NOTC1_HUMAN	0.151391	14.0643	0.0421466	0.0706587
PIR	O00625	PIR_HUMAN	0.247455	18.6271	0.0406743	0.0687135
MCAM	P43121	MUC18_HUMAN	0.249021	19.7578	0.0432784	0.0719103
ARHGAP17	Q68EM7	RHG17_HUMAN	0.293302	14.6309	0.0421998	0.0706807
VPS13C	Q709C8	VP13C_HUMAN	0.354783	14.5986	0.0428542	0.0715725
ALAD	P13716	HEM2_HUMAN	0.420636	15.0106	0.0421433	0.0706587
PRKAR2A	P13861	KAP2_HUMAN	-0.397146	16.4745	0.0441127	0.0731889
FLII	Q13045	FLII_HUMAN	0.435595	18.1815	0.0507679	0.0833672
DNAJC8	O75937	DNJC8_HUMAN	-0.433705	15.6716	0.0429918	0.0717344
LAMTOR2	Q9Y2Q5	LTOR2_HUMAN	0.300268	15.495	0.0430455	0.0717562
EIF3H	O15372	EIF3H_HUMAN	-0.423578	14.6208	0.0432745	0.0719103
MYH9	P35579	MYH9_HUMAN	0.29323	19.5231	0.0433013	0.0719103
TAGLN	Q01995	TAGL_HUMAN	0.419278	14.6768	0.046957	0.0775428
STAT1	P42224	STAT1_HUMAN	0.196001	14.7872	0.0575057	0.0931297
HARS1	P12081	HARS1_HUMAN	0.280952	16.919	0.0460346	0.0761624
DYSF	O75923	DYSF_HUMAN	0.322968	15.6809	0.0474751	0.078325
HNRNPK	P61978	HNRPK_HUMAN	-0.279203	18.2557	0.050165	0.082454
UBE2G1	P62253	UB2G1_HUMAN	0.355974	14.9892	0.0459214	0.0760465
DDAH2	O95865	DDAH2_HUMAN	0.329259	18.4852	0.0494703	0.0815404
HNRNPUL2	Q1KMD3	HNRL2_HUMAN	-0.416774	15.5245	0.0524223	0.085844
PDLIM3	Q53GG5	PDLI3_HUMAN	0.310294	15.3378	0.0500599	0.0823581
HMGN1	P05114	HMGN1_HUMAN	-0.384994	15.7243	0.0496656	0.0817857
VAT1	Q99536	VAT1_HUMAN	-0.22866	17.2223	0.0520311	0.0852825
CYCS	P99999	CYC_HUMAN	-0.284947	19.753	0.0540214	0.0879721
CCDC50	Q8IVM0	CCD50_HUMAN	-0.308773	14.983	0.0579798	0.0934679
ANGPT2	O15123	ANGP2_HUMAN	0.254743	15.8895	0.0545376	0.0887306
NAPA	P54920	SNAA_HUMAN	-0.681875	15.268	0.0535663	0.0874735
PGM2L1	Q6PCE3	PGM2L_HUMAN	0.402654	15.7899	0.0537708	0.0877261
GBP1	P32455	GBP1_HUMAN	0.365556	15.4392	0.0530716	0.0867722
RNASET2	O00584	RNT2_HUMAN	0.254407	15.7856	0.0530877	0.0867722
PRCP	P42785	PCP_HUMAN	0.205303	20.138	0.051668	0.0847663
RAP1GDS1	P52306	GDS1_HUMAN	-0.301525	15.0052	0.0598127	0.0959836
NEU1	Q99519	NEUR1_HUMAN	-0.217189	15.0216	0.0539122	0.0878753
GSS	P48637	GSHB_HUMAN	0.319255	16.6416	0.0576378	0.0931723
FNTA	P49354	FNTA_HUMAN	0.249049	16.0593	0.059225	0.0951271
HSPH1	Q92598	HS105_HUMAN	0.11861	16.1306	0.0599072	0.0960477
WDR82	Q6UXN9	WDR82_HUMAN	-0.565887	14.863	0.0552593	0.0898219
SAE1	Q9UBE0	SAE1_HUMAN	-0.275866	14.9449	0.0578593	0.0934446
AFDN	P55196	AFAD_HUMAN	-0.299077	15.7517	0.0673316	0.106307
ATP6V1F	Q16864	VATF_HUMAN	0.593335	14.0172	0.0559865	0.0909201
PTBP1	P26599	PTBP1_HUMAN	-0.205784	18.549	0.0629515	0.10029
HSPA8	P11142	HSP7C_HUMAN	-0.214952	19.5192	0.0565716	0.0917857
DBI	P07108	ACBP_HUMAN	0.472404	19.9019	0.0569257	0.0922751
STAM	Q92783	STAM1_HUMAN	0.273307	16.747	0.0591354	0.0950699
RSL1D1	O76021	RL1D1_HUMAN	-0.373257	15.1875	0.0610164	0.0976464
NQO1	P15559	NQO1_HUMAN	-0.281739	17.4075	0.0576238	0.0931723
HNRNPH3	P31942	HNRH3_HUMAN	0.240289	16.1421	0.0619712	0.0988174
RAB14	P61106	RAB14_HUMAN	0.35167	15.5457	0.058836	0.094675
GNPDA1	P46926	GNPI1_HUMAN	0.681163	16.6918	0.0579467	0.0934679
CTBS	Q01459	DIAC_HUMAN	0.222141	15.5618	0.0583759	0.0940205
CIAPIN1	Q6FI81	CPIN1_HUMAN	-0.324071	15.535	0.0634062	0.100832
YBX1	P67809	YBOX1_HUMAN	-0.673556	15.9669	0.0652207	0.103531
ITIH2	P19823	ITIH2_HUMAN	0.473326	16.124	0.0610706	0.0976464
UCHL1	P09936	UCHL1_HUMAN	-0.118224	18.3296	0.0605229	0.0969467
RECQL	P46063	RECQ1_HUMAN	0.178234	14.7888	0.0715169	0.112011
ITGAV	P06756	ITAV_HUMAN	0.230972	15.4957	0.0614687	0.0981938
PRPF3	O43395	PRPF3_HUMAN	-0.438553	15.2647	0.0615943	0.0983054
FARSA	Q9Y285	SYFA_HUMAN	0.196615	15.3198	0.0666424	0.105313
MTAP	Q13126	MTAP_HUMAN	0.361468	16.6131	0.0633432	0.100823
VPS26A	O75436	VP26A_HUMAN	-0.251312	15.9932	0.0660894	0.104627
HYOU1	Q9Y4L1	HYOU1_HUMAN	-0.332683	15.1762	0.0644008	0.102321
EIF3M	Q7L2H7	EIF3M_HUMAN	-0.381104	15.1055	0.0690031	0.108559
TTC1	Q99614	TTC1_HUMAN	-0.283079	14.6829	0.0777476	0.121017
PRMT1	Q99873	ANM1_HUMAN	-0.229414	16.877	0.0653889	0.103704
TPD52L2	O43399	TPD54_HUMAN	0.517346	17.0666	0.0690661	0.108559
NLN	Q9BYT8	NEUL_HUMAN	-0.169332	17.0665	0.0660322	0.104627
NME2	P22392	NDKB_HUMAN	0.449642	20.2141	0.0664562	0.105113
TUBB4B	P68371	TBB4B_HUMAN	-0.452457	17.2174	0.0680356	0.107322
PLOD2	O00469	PLOD2_HUMAN	0.295783	14.9831	0.0687529	0.108357
MAPK12	P53778	MK12_HUMAN	-0.171766	14.3169	0.0858686	0.132025
ALDH2	P05091	ALDH2_HUMAN	-0.447417	16.4092	0.0690655	0.108559
RRM2B	Q7LG56	RIR2B_HUMAN	0.191631	15.2309	0.0696329	0.109347
SNRPE	P62304	RUXE_HUMAN	-0.540602	16.842	0.0696916	0.109347
CCT6A	P40227	TCPZ_HUMAN	-0.226834	16.6468	0.0701731	0.110004
SVIL	O95425	SVIL_HUMAN	0.279188	14.6222	0.0922113	0.140308
AP2M1	Q96CW1	AP2M1_HUMAN	-0.223221	15.7284	0.0757636	0.118347
DLGAP4	Q9Y2H0	DLGP4_HUMAN	-0.219226	14.0148	0.0919911	0.140215
CCT4	P50991	TCPD_HUMAN	-0.227586	17.0341	0.0724494	0.113371
GNS	P15586	GNS_HUMAN	0.16407	19.018	0.0865582	0.132853
RIPK1	Q13546	RIPK1_HUMAN	0.384991	14.5001	0.0740199	0.115726
BUB3	O43684	BUB3_HUMAN	-0.38837	14.7497	0.0883141	0.135195
EIF4A3	P38919	IF4A3_HUMAN	0.381002	15.938	0.0759976	0.118607
NEGR1	Q7Z3B1	NEGR1_HUMAN	0.228841	15.4783	0.0802256	0.124107
PRKACA	P17612	KAPCA_HUMAN	-0.432706	16.5834	0.0781489	0.121427
YLPM1	P49750	YLPM1_HUMAN	-0.456493	14.2178	0.0780459	0.121374
CAT	P04040	CATA_HUMAN	0.172721	16.0216	0.0785818	0.121885
FAT4	Q6V0I7	FAT4_HUMAN	-0.189913	14.6129	0.0774428	0.120649
CNN2	Q99439	CNN2_HUMAN	-0.30738	15.9061	0.0772874	0.120514
RANBP2	P49792	RBP2_HUMAN	-0.2705	15.4971	0.0894269	0.13678
RPS6	P62753	RS6_HUMAN	0.469729	14.9801	0.0801497	0.124098
TPP2	P29144	TPP2_HUMAN	0.199448	15.7058	0.0785408	0.121885
PDLIM5	Q96HC4	PDLI5_HUMAN	0.278654	17.544	0.0794332	0.123097
VTI1B	Q9UEU0	VTI1B_HUMAN	-0.432115	15.0198	0.0847335	0.130507
KRT78	Q8N1N4	K2C78_HUMAN	0.232464	14.7794	0.0842855	0.129931
H2AC20	Q16777	H2A2C_HUMAN	-0.6071	18.1429	0.0818696	0.126539
NIBAN2	Q96TA1	NIBA2_HUMAN	0.241236	16.1373	0.084939	0.13071
PRDX5	P30044	PRDX5_HUMAN	0.345396	17.9836	0.0934958	0.141741
PICALM	Q13492	PICAL_HUMAN	0.310564	15.0596	0.0826196	0.127586
IPO9	Q96P70	IPO9_HUMAN	-0.590717	15.3714	0.0829024	0.127911
PXN	P49023	PAXI_HUMAN	0.135832	15.199	0.0909261	0.138832
SRGN	P10124	SRGN_HUMAN	-0.729573	16.3999	0.0861335	0.132317
DDB2	Q92466	DDB2_HUMAN	-0.191133	15.7602	0.0970108	0.14685
KRT6A	P02538	K2C6A_HUMAN	0.490311	16.0297	0.110868	0.164852
RPS28	P62857	RS28_HUMAN	0.48911	18.9264	0.0868022	0.133112
IRF2BP2	Q7Z5L9	I2BP2_HUMAN	-0.230097	15.0732	0.092122	0.140293
COX5A	P20674	COX5A_HUMAN	-0.304829	15.048	0.0872565	0.133692
COL6A1	P12109	CO6A1_HUMAN	-0.321325	15.5861	0.0912181	0.139157
SORBS2	O94875	SRBS2_HUMAN	-0.181862	17.4969	0.0907401	0.138668
HSPA1A	P0DMV8	HS71A_HUMAN	-0.204663	17.1033	0.0929994	0.141263
PUDP	Q08623	HDHD1_HUMAN	0.176503	16.4758	0.105739	0.158834
PDLIM1	O00151	PDLI1_HUMAN	0.187536	18.7412	0.0927709	0.141037
RELN	P78509	RELN_HUMAN	-0.214422	15.5044	0.107351	0.160707
PDLIM7	Q9NR12	PDLI7_HUMAN	0.243587	16.7847	0.0935553	0.141741
BST1	Q10588	BST1_HUMAN	0.299647	15.9439	0.0934332	0.141741
ARG1	P05089	ARGI1_HUMAN	0.350002	15.7085	0.105689	0.158834
LAMB1	P07942	LAMB1_HUMAN	-0.197394	18.3359	0.101269	0.152379
COPS2	P61201	CSN2_HUMAN	-0.202084	15.1238	0.0974311	0.147359
LDHB	P07195	LDHB_HUMAN	0.191457	20.0668	0.109829	0.163583
COX5B	P10606	COX5B_HUMAN	0.143007	16.279	0.123684	0.180108
TRIOBP	Q9H2D6	TARA_HUMAN	-0.287276	15.7104	0.099734	0.150326
PRDX2	P32119	PRDX2_HUMAN	0.424121	17.0206	0.0990449	0.149543
EPRS1	P07814	SYEP_HUMAN	-0.115655	16.664	0.120693	0.176776
NPLOC4	Q8TAT6	NPL4_HUMAN	0.248328	14.9961	0.0983054	0.148554
FHL1	Q13642	FHL1_HUMAN	0.233414	16.7312	0.0995129	0.150121
TXNDC17	Q9BRA2	TXD17_HUMAN	0.37951	18.7652	0.100221	0.150931
NONO	Q15233	NONO_HUMAN	-0.563161	16.2668	0.106379	0.159524
TIMP1	P01033	TIMP1_HUMAN	-0.283148	18.212	0.110111	0.163864
COPZ1	P61923	COPZ1_HUMAN	0.396831	15.3204	0.116895	0.172503
CLIP2	Q9UDT6	CLIP2_HUMAN	0.4096	14.967	0.124952	0.181805
EEF1D	P29692	EF1D_HUMAN	-0.183853	16.9589	0.111298	0.165213
CTSZ	Q9UBR2	CATZ_HUMAN	-0.164055	17.3325	0.117596	0.173248
CAST	P20810	ICAL_HUMAN	0.15623	17.75	0.108569	0.162254
EIF3I	Q13347	EIF3I_HUMAN	-0.225959	15.9712	0.116039	0.171527
PSMB4	P28070	PSB4_HUMAN	0.571015	19.6262	0.106247	0.159461
SNRPB	P14678	RSMB_HUMAN	-0.508078	15.6335	0.109671	0.163485
PDCD5	O14737	PDCD5_HUMAN	-0.108183	18.2214	0.116795	0.172501
NCK1	P16333	NCK1_HUMAN	0.425794	15.3339	0.125066	0.18182
SGTA	O43765	SGTA_HUMAN	-0.296736	14.7146	0.117534	0.173248
GNPDA2	Q8TDQ7	GNPI2_HUMAN	0.492243	15.1336	0.113135	0.167798
RPS8	P62241	RS8_HUMAN	0.424387	15.8775	0.114346	0.169452
CCL2	P13500	CCL2_HUMAN	-0.197112	17.8415	0.107261	0.160707
P02663	P02663	CASA2_BOVIN	-0.96959	15.472	0.107805	0.16125
PCBP2	Q15366	PCBP2_HUMAN	0.163537	16.7697	0.108704	0.162319
SP100	P23497	SP100_HUMAN	-0.35721	15.096	0.108946	0.162543
Q5VYK3	Q5VYK3	ECM29_HUMAN	0.301712	14.9249	0.114501	0.169539
DDX3X	O00571	DDX3X_HUMAN	0.240489	14.552	0.117939	0.173511
FAHD1	Q6P587	FAHD1_HUMAN	0.313109	17.24	0.12218	0.178508
EFNB2	P52799	EFNB2_HUMAN	0.160606	14.7297	0.118835	0.174635
VWF	P04275	VWF_HUMAN	0.292092	20.8282	0.11111	0.165073
CPPED1	Q9BRF8	CPPED_HUMAN	-0.169358	18.1925	0.143378	0.205559
AKAP12	Q02952	AKA12_HUMAN	0.143142	17.4819	0.122618	0.179
LUC7L2	Q9Y383	LC7L2_HUMAN	-0.256783	14.8156	0.132545	0.191743
HNRNPAB	Q99729	ROAA_HUMAN	0.247591	16.9949	0.126517	0.183626
STX12	Q86Y82	STX12_HUMAN	0.267551	16.3121	0.115648	0.171093
PALM	O75781	PALM_HUMAN	0.212421	15.2756	0.148661	0.211788
LMAN2	Q12907	LMAN2_HUMAN	-0.229729	16.1519	0.117972	0.173511
PRMT5	O14744	ANM5_HUMAN	0.147952	14.6535	0.122943	0.179177
NME1	P15531	NDKA_HUMAN	0.254956	19.0117	0.128813	0.186499
DCD	P81605	DCD_HUMAN	0.535248	17.4837	0.121571	0.177766
ATP5F1A	P25705	ATPA_HUMAN	0.340087	15.4791	0.119786	0.175886
PCDH1	Q08174	PCDH1_HUMAN	-0.611463	15.868	0.134508	0.194264
HNRNPLL	Q8WVV9	HNRLL_HUMAN	-0.199087	17.018	0.12028	0.176464
CLTB	P09497	CLCB_HUMAN	0.374753	16.2182	0.14389	0.206125
LAP3	P28838	AMPL_HUMAN	0.128273	17.3643	0.121404	0.177669
COPS5	Q92905	CSN5_HUMAN	-0.272982	15.3002	0.120623	0.176776
MAP4	P27816	MAP4_HUMAN	0.137329	18.3302	0.152251	0.216053
SMARCC2	Q8TAQ2	SMRC2_HUMAN	0.467467	15.7762	0.135155	0.19472
VPS35	Q96QK1	VPS35_HUMAN	-0.287743	15.7343	0.122744	0.179036
TPM3	P06753	TPM3_HUMAN	-0.155909	19.1348	0.135149	0.19472
ELOC	Q15369	ELOC_HUMAN	-0.109811	16.7438	0.152936	0.216619
SCARB2	Q14108	SCRB2_HUMAN	0.147698	15.1168	0.125195	0.181857
ADSL	P30566	PUR8_HUMAN	-0.316618	15.3293	0.142315	0.204202
STK10	O94804	STK10_HUMAN	-0.128306	14.4272	0.12867	0.186499
LEMD2	Q8NC56	LEMD2_HUMAN	0.316955	15.6905	0.128754	0.186499
UBL4A	P11441	UBL4A_HUMAN	0.229629	14.4311	0.162438	0.228973
THOP1	P52888	THOP1_HUMAN	0.125671	16.2479	0.178081	0.248258
CSRP1	P21291	CSRP1_HUMAN	0.183825	18.6717	0.134704	0.194389
E9PAV3	E9PAV3	NACAM_HUMAN	-0.51343	16.7486	0.134138	0.193889
TNPO1	Q92973	TNPO1_HUMAN	-0.24542	15.3752	0.149879	0.213317
CDC5L	Q99459	CDC5L_HUMAN	-0.545624	14.9196	0.144675	0.207081
ACYP1	P07311	ACYP1_HUMAN	0.211526	16.4289	0.138499	0.199212
HRNR	Q86YZ3	HORN_HUMAN	0.258797	15.7581	0.150494	0.21402
ENO1	P06733	ENOA_HUMAN	-0.113787	21.979	0.158635	0.22415
WDR12	Q9GZL7	WDR12_HUMAN	-0.191888	14.5282	0.139236	0.200109
IMPA1	P29218	IMPA1_HUMAN	0.203673	16.5118	0.148684	0.211788
HMGN4	O00479	HMGN4_HUMAN	-0.35865	14.4438	0.13778	0.198341
PTK7	Q13308	PTK7_HUMAN	0.498176	15.6063	0.145547	0.208161
CCT8	P50990	TCPQ_HUMAN	-0.134464	17.356	0.19095	0.262036
UBE2Z	Q9H832	UBE2Z_HUMAN	-0.383157	14.0121	0.141941	0.20383
G3BP2	Q9UN86	G3BP2_HUMAN	-0.26477	15.5391	0.151347	0.215059
PPA1	Q15181	IPYR_HUMAN	0.148333	16.5309	0.152833	0.216619
ERAP1	Q9NZ08	ERAP1_HUMAN	0.143398	16.101	0.175809	0.245853
NUDT3	O95989	NUDT3_HUMAN	-0.143241	15.6103	0.192323	0.26351
NIT2	Q9NQR4	NIT2_HUMAN	0.184455	15.1852	0.180322	0.250772
PLXND1	Q9Y4D7	PLXD1_HUMAN	0.256794	15.4213	0.14691	0.209939
SNRNP70	P08621	RU17_HUMAN	-0.25151	15.4336	0.148328	0.211623
RPS16	P62249	RS16_HUMAN	0.152107	15.9157	0.163817	0.230732
PPP6C	O00743	PPP6_HUMAN	-0.272743	14.7574	0.148036	0.211377
HGS	O14964	HGS_HUMAN	0.150549	15.4228	0.159488	0.225175
KPNB1	Q14974	IMB1_HUMAN	0.319979	18.0823	0.175137	0.245108
MAT2A	P31153	METK2_HUMAN	0.108959	16.7351	0.152291	0.216053
TF	P02787	TRFE_HUMAN	0.296712	15.4989	0.153069	0.216633
PCBD1	P61457	PHS_HUMAN	0.302624	16.4546	0.157872	0.223251
CUTA	O60888	CUTA_HUMAN	0.340127	17.97	0.171023	0.239732
XRCC6	P12956	XRCC6_HUMAN	-0.297556	16.9652	0.178399	0.248293
CUL4B	Q13620	CUL4B_HUMAN	0.192658	15.6144	0.178092	0.248258
CD93	Q9NPY3	C1QR1_HUMAN	0.270468	15.8704	0.178355	0.248293
NEDD8	Q15843	NEDD8_HUMAN	0.432152	18.84	0.16924	0.23761
TBL1XR1	Q9BZK7	TBL1R_HUMAN	-0.117724	15.6827	0.197567	0.269773
AGA	P20933	ASPG_HUMAN	0.620905	14.4159	0.161057	0.227207
ARIH1	Q9Y4X5	ARI1_HUMAN	-0.174597	15.7084	0.181745	0.252352
HDDC3	Q8N4P3	MESH1_HUMAN	0.237619	16.295	0.16672	0.234446
TRIM28	Q13263	TIF1B_HUMAN	0.340473	16.9515	0.177129	0.247307
TES	Q9UGI8	TES_HUMAN	0.132533	14.7315	0.165926	0.233515
CTSC	P53634	CATC_HUMAN	0.240556	17.3575	0.17122	0.239817
PECAM1	P16284	PECA1_HUMAN	0.080405	17.718	0.189001	0.260172
PPT1	P50897	PPT1_HUMAN	0.131768	16.9319	0.168812	0.237198
NAPRT	Q6XQN6	PNCB_HUMAN	0.107736	15.7181	0.220491	0.294769
TXNDC12	O95881	TXD12_HUMAN	-0.562332	17.14	0.170956	0.239732
SRP9	P49458	SRP09_HUMAN	-0.141339	16.599	0.212163	0.285531
LRRFIP1	Q32MZ4	LRRF1_HUMAN	-0.512161	15.5313	0.18192	0.252396
GBA1	P04062	GBA1_HUMAN	0.145395	16.7065	0.185049	0.25573
SRRM1	Q8IYB3	SRRM1_HUMAN	-0.213009	14.9819	0.209619	0.28346
PTMA	P06454	PTMA_HUMAN	-0.881345	18.9414	0.180676	0.251066
PTPRM	P28827	PTPRM_HUMAN	0.4468	16.2629	0.188921	0.260172
PRKCSH	P14314	GLU2B_HUMAN	-0.22266	16.4427	0.184782	0.255562
HSPA4	P34932	HSP74_HUMAN	-0.258658	17.0638	0.176446	0.246549
H1-5	P16401	H15_HUMAN	-0.487917	18.4639	0.182582	0.252718
GDI1	P31150	GDIA_HUMAN	0.153619	17.3738	0.239788	0.316959
ENOPH1	Q9UHY7	ENOPH_HUMAN	0.238384	16.8684	0.190431	0.261732
MMRN2	Q9H8L6	MMRN2_HUMAN	0.241965	16.2059	0.191774	0.262961
BPNT1	O95861	BPNT1_HUMAN	0.39739	16.2263	0.202867	0.275387
FLG	P20930	FILA_HUMAN	0.356695	15.1738	0.187749	0.259258
G6PD	P11413	G6PD_HUMAN	-0.167054	16.9659	0.182474	0.252718
FAM107B	Q9H098	F107B_HUMAN	-0.123713	15.8954	0.211587	0.285028
FERMT2	Q96AC1	FERM2_HUMAN	-0.272421	14.9937	0.182549	0.252718
NCK2	O43639	NCK2_HUMAN	-0.116214	14.1967	0.251867	0.330468
ZPR1	O75312	ZPR1_HUMAN	-0.160142	14.6759	0.208996	0.283052
MYCT1	Q8N699	MYCT1_HUMAN	-0.233794	14.6796	0.202077	0.275162
EIF3E	P60228	EIF3E_HUMAN	-0.151593	14.3287	0.2045	0.27739
MTPN	P58546	MTPN_HUMAN	-0.262679	19.2948	0.188063	0.259285
AP2S1	P53680	AP2S1_HUMAN	0.190652	14.855	0.219652	0.29387
ADI1	Q9BV57	MTND_HUMAN	0.194416	16.6663	0.188014	0.259285
ENO2	P09104	ENOG_HUMAN	0.246279	16.1082	0.214858	0.288332
AGRN	O00468	AGRIN_HUMAN	-0.135677	16.1131	0.211586	0.285028
STRN	O43815	STRN_HUMAN	-0.102323	15.4158	0.189764	0.261018
TCP1	P17987	TCPA_HUMAN	-0.115826	16.7484	0.190934	0.262036
IARS2	Q9NSE4	SYIM_HUMAN	-0.247575	15.5639	0.202721	0.275387
GMPS	P49915	GUAA_HUMAN	-0.216647	15.293	0.209861	0.28357
PMM2	O15305	PMM2_HUMAN	0.143672	15.2589	0.193271	0.264603
STAU1	O95793	STAU1_HUMAN	0.170038	15.5474	0.244447	0.322392
ACTN4	O43707	ACTN4_HUMAN	-0.134315	19.2447	0.210352	0.284016
GET3	O43681	GET3_HUMAN	-0.135293	15.0788	0.251883	0.330468
TRNT1	Q96Q11	TRNT1_HUMAN	0.0956907	14.3876	0.211453	0.285028
DAG1	Q14118	DAG1_HUMAN	0.0937977	16.8542	0.237708	0.314682
HLA-B	P01889	HLAB_HUMAN	-0.195459	17.6046	0.196777	0.269193
CBL	P22681	CBL_HUMAN	0.298394	16.2602	0.197349	0.269766
RPS15A	P62244	RS15A_HUMAN	0.225381	15.0606	0.19766	0.269773
FUBP1	Q96AE4	FUBP1_HUMAN	-0.273865	16.3605	0.232927	0.309282
S100A6	P06703	S10A6_HUMAN	0.197377	15.6402	0.202407	0.275387
BRK1	Q8WUW1	BRK1_HUMAN	-0.196949	14.7575	0.218059	0.292127
P3H1	Q32P28	P3H1_HUMAN	-0.409034	15.3885	0.200099	0.272891
FKBP3	Q00688	FKBP3_HUMAN	0.233812	17.1697	0.200955	0.273846
ARF3	P61204	ARF3_HUMAN	0.195688	16.3528	0.232347	0.308745
ESYT1	Q9BSJ8	ESYT1_HUMAN	0.111806	16.8325	0.22222	0.296855
EPHB4	P54760	EPHB4_HUMAN	0.222868	15.9806	0.214633	0.288249
ALYREF	Q86V81	THOC4_HUMAN	0.438983	17.9413	0.202602	0.275387
TUBA1A	Q71U36	TBA1A_HUMAN	0.213534	18.729	0.226045	0.30128
TMA7	Q9Y2S6	TMA7_HUMAN	-0.262721	16.126	0.218184	0.292127
PAM	P19021	AMD_HUMAN	-0.136475	15.1416	0.206649	0.280088
UBE2K	P61086	UBE2K_HUMAN	0.248884	16.7141	0.212621	0.285765
PCBP1	Q15365	PCBP1_HUMAN	0.140822	17.2135	0.24237	0.319892
RAC1	P63000	RAC1_HUMAN	0.178789	16.2401	0.228688	0.304572
DLST	P36957	ODO2_HUMAN	-0.260578	17.3637	0.276929	0.356904
RPS11	P62280	RS11_HUMAN	0.280065	15.4193	0.209614	0.28346
MTHFD1	P11586	C1TC_HUMAN	0.140061	17.9002	0.286439	0.367058
PSMA5	P28066	PSA5_HUMAN	-0.227032	18.4676	0.212285	0.285531
HOMER3	Q9NSC5	HOME3_HUMAN	0.124499	15.1439	0.262054	0.342029
PTPN11	Q06124	PTN11_HUMAN	0.126202	15.6693	0.216133	0.289823
CD2AP	Q9Y5K6	CD2AP_HUMAN	-0.241909	15.3326	0.248844	0.327456
DCTN1	Q14203	DCTN1_HUMAN	-0.0854544	15.873	0.238586	0.315607
PEF1	Q9UBV8	PEF1_HUMAN	0.18866	14.8414	0.276721	0.356904
PRKAR1A	P10644	KAP0_HUMAN	-0.416113	16.87	0.22495	0.300275
RPS18	P62269	RS18_HUMAN	0.249868	15.2435	0.225369	0.300605
ECE1	P42892	ECE1_HUMAN	0.207379	15.9469	0.230873	0.307018
IGF2R	P11717	MPRI_HUMAN	0.136328	16.3147	0.256936	0.336596
PRDX4	Q13162	PRDX4_HUMAN	0.216667	15.4204	0.236896	0.314079
SNX6	Q9UNH7	SNX6_HUMAN	0.150624	14.7883	0.228887	0.304607
HSP90B1	P14625	ENPL_HUMAN	0.145835	17.2267	0.255196	0.334566
ACAA2	P42765	THIM_HUMAN	0.0815618	15.838	0.269139	0.34895
ME1	P48163	MAOX_HUMAN	0.235968	16.1294	0.244814	0.322634
DBN1	Q16643	DREB_HUMAN	-0.12826	16.7903	0.233343	0.309601
TP53BP1	Q12888	TP53B_HUMAN	-0.263926	16.4198	0.265646	0.345182
CD81	P60033	CD81_HUMAN	-0.160095	16.0218	0.237202	0.314249
FUCA2	Q9BTY2	FUCO2_HUMAN	0.194576	15.5743	0.272201	0.351884
PTK2	Q05397	FAK1_HUMAN	-0.0916588	15.4856	0.264605	0.344172
RAD23B	P54727	RD23B_HUMAN	-0.202912	18.7181	0.247269	0.325626
CZIB	Q9NWV4	CZIB_HUMAN	0.237933	17.2204	0.271705	0.351501
BCAP31	P51572	BAP31_HUMAN	-0.577011	16.7803	0.240126	0.317168
CLN5	O75503	CLN5_HUMAN	0.0930195	15.2095	0.266732	0.346339
DCTD	P32321	DCTD_HUMAN	0.158872	16.2751	0.258106	0.337626
EEA1	Q15075	EEA1_HUMAN	0.0807262	17.0196	0.257862	0.337558
CAND1	Q86VP6	CAND1_HUMAN	-0.301427	17.4405	0.275154	0.35537
ADD3	Q9UEY8	ADDG_HUMAN	-0.174878	15.4734	0.249842	0.328524
PFN2	P35080	PROF2_HUMAN	-0.181678	16.4093	0.275301	0.35537
SEC23A	Q15436	SC23A_HUMAN	0.20371	17.3312	0.250571	0.329237
ERAP2	Q6P179	ERAP2_HUMAN	-0.10399	15.1009	0.292815	0.373675
CYRIA	Q9H0Q0	CYRIA_HUMAN	-0.108268	14.6013	0.3314	0.413839
CLASP1	Q7Z460	CLAP1_HUMAN	-0.114007	14.2243	0.259705	0.339466
PSMB2	P49721	PSB2_HUMAN	-0.135383	17.9031	0.304666	0.38453
FARSB	Q9NSD9	SYFB_HUMAN	-0.145326	14.9174	0.264043	0.344116
MMP10	P09238	MMP10_HUMAN	0.150204	16.4782	0.28066	0.360702
LGMN	Q99538	LGMN_HUMAN	-0.141686	15.4714	0.270943	0.350772
RPS9	P46781	RS9_HUMAN	0.167361	15.5982	0.260443	0.340178
PSMC5	P62195	PRS8_HUMAN	0.213292	15.1386	0.267575	0.347177
EFNA1	P20827	EFNA1_HUMAN	-0.256723	15.6514	0.264673	0.344172
WDR44	Q5JSH3	WDR44_HUMAN	-0.280369	14.302	0.264524	0.344172
CTSB	P07858	CATB_HUMAN	-0.134978	20.146	0.262357	0.342171
ETFB	P38117	ETFB_HUMAN	-0.170697	14.4531	0.29295	0.373675
ALDOC	P09972	ALDOC_HUMAN	0.261363	18.0219	0.30513	0.384578
RAP1B	P61224	RAP1B_HUMAN	-0.373255	15.1032	0.294438	0.374855
PSMB3	P49720	PSB3_HUMAN	0.149705	17.8999	0.301731	0.381658
HNRNPA1	P09651	ROA1_HUMAN	0.156446	19.8927	0.299942	0.380214
PSME2	Q9UL46	PSME2_HUMAN	-0.257244	16.2539	0.279264	0.359433
NAGK	Q9UJ70	NAGK_HUMAN	-0.144551	16.2059	0.291392	0.372322
FLT4	P35916	VGFR3_HUMAN	0.101961	15.9237	0.270302	0.3502
IRGQ	Q8WZA9	IRGQ_HUMAN	0.084341	14.751	0.325944	0.407604
GC	P02774	VTDB_HUMAN	-0.162054	16.3183	0.301529	0.381658
PRPF8	Q6P2Q9	PRP8_HUMAN	-0.391991	15.6783	0.28481	0.365237
KLC1	Q07866	KLC1_HUMAN	-0.0885256	14.5852	0.310122	0.388922
CRK	P46108	CRK_HUMAN	-0.115791	16.9852	0.293086	0.373675
PSME3	P61289	PSME3_HUMAN	-0.218112	15.3963	0.280887	0.360731
UBXN1	Q04323	UBXN1_HUMAN	-0.479383	18.1932	0.279988	0.360101
UBA3	Q8TBC4	UBA3_HUMAN	-0.212376	14.8823	0.277097	0.356904
CHORDC1	Q9UHD1	CHRD1_HUMAN	0.161691	15.4645	0.306349	0.385738
DCPS	Q96C86	DCPS_HUMAN	-0.162042	15.5134	0.28295	0.363116
REXO2	Q9Y3B8	ORN_HUMAN	0.0670584	16.088	0.374299	0.458952
LRRC40	Q9H9A6	LRC40_HUMAN	0.260425	14.5831	0.304848	0.38453
FLNB	O75369	FLNB_HUMAN	0.0775156	19.6016	0.287974	0.368757
PPP1R18	Q6NYC8	PPR18_HUMAN	-0.122232	15.1565	0.29978	0.380214
PRDX3	P30048	PRDX3_HUMAN	-0.148337	17.9114	0.289158	0.370005
SERPINB9	P50453	SPB9_HUMAN	0.102814	18.6997	0.291105	0.372226
PFKL	P17858	PFKAL_HUMAN	0.177624	14.4497	0.302537	0.382403
PFDN5	Q99471	PFD5_HUMAN	-0.298024	17.2781	0.293324	0.373708
CUL2	Q13617	CUL2_HUMAN	0.148199	16.2196	0.309963	0.388922
USP5	P45974	UBP5_HUMAN	-0.120546	15.5091	0.318206	0.39821
COX6B1	P14854	CX6B1_HUMAN	-0.183377	16.6775	0.348287	0.431259
RPS5	P46782	RS5_HUMAN	0.166897	16.3108	0.297466	0.378437
LSM8	O95777	LSM8_HUMAN	-0.415771	15.9354	0.298098	0.378968
FH	P07954	FUMH_HUMAN	-0.150803	17.6055	0.309628	0.388856
SBSN	Q6UWP8	SBSN_HUMAN	0.407625	14.6197	0.298494	0.379197
AKR7A2	O43488	ARK72_HUMAN	-0.122984	15.5132	0.307512	0.38675
EIF4A2	Q14240	IF4A2_HUMAN	-0.159949	15.789	0.299197	0.379817
MAVS	Q7Z434	MAVS_HUMAN	0.175707	15.1353	0.309243	0.388649
NECTIN2	Q92692	NECT2_HUMAN	0.140878	15.8938	0.359211	0.442917
HYPK	Q9NX55	HYPK_HUMAN	0.0846146	16.0053	0.301246	0.381593
PSMB8	P28062	PSB8_HUMAN	0.158395	16.5443	0.304874	0.38453
KRT17	Q04695	K1C17_HUMAN	0.426197	15.1326	0.33769	0.421296
DNM1L	O00429	DNM1L_HUMAN	0.149469	15.4903	0.306489	0.385738
OLA1	Q9NTK5	OLA1_HUMAN	-0.0791775	16.06	0.394959	0.479612
MYOF	Q9NZM1	MYOF_HUMAN	0.124014	16.0705	0.338678	0.421941
EIF4H	Q15056	IF4H_HUMAN	0.0806894	16.0209	0.367753	0.452185
GOSR2	O14653	GOSR2_HUMAN	-0.270251	16.3577	0.341558	0.424718
FHL2	Q14192	FHL2_HUMAN	-0.155208	15.6711	0.311565	0.390454
PLAU	P00749	UROK_HUMAN	0.202902	14.3327	0.311988	0.390706
SPAG9	O60271	JIP4_HUMAN	0.0928625	14.3004	0.355734	0.439246
NRCAM	Q92823	NRCAM_HUMAN	-0.135973	16.1865	0.34199	0.424799
ADAR	P55265	DSRAD_HUMAN	0.082539	15.1583	0.368084	0.452276
PPP4C	P60510	PP4C_HUMAN	-0.222644	14.9678	0.348218	0.431259
PRNP	P04156	PRIO_HUMAN	0.195356	16.1626	0.432143	0.516227
CBR3	O75828	CBR3_HUMAN	0.16004	16.5157	0.33785	0.421296
USP14	P54578	UBP14_HUMAN	-0.0591499	17.6467	0.449322	0.533494
PPP2R1A	P30153	2AAA_HUMAN	-0.164721	17.3863	0.342106	0.424799
CLTA	P09496	CLCA_HUMAN	-0.232478	16.0042	0.331384	0.413839
PAFAH1B1	P43034	LIS1_HUMAN	0.0716963	17.0558	0.346453	0.429592
ESD	P10768	ESTD_HUMAN	-0.152468	17.2637	0.353316	0.436872
PIP	P12273	PIP_HUMAN	0.226542	14.9947	0.392849	0.47738
DHX15	O43143	DHX15_HUMAN	-0.103685	15.7426	0.370376	0.454458
PPP5C	P53041	PPP5_HUMAN	0.0862985	16.6637	0.389365	0.474454
LAMP2	P13473	LAMP2_HUMAN	0.409601	17.5124	0.339085	0.421941
LAMP1	P11279	LAMP1_HUMAN	0.305168	17.879	0.338977	0.421941
PFDN2	Q9UHV9	PFD2_HUMAN	-0.155129	15.8089	0.407227	0.492136
PSMC3	P17980	PRS6A_HUMAN	0.0853818	15.5639	0.396877	0.481278
CFL1	P23528	COF1_HUMAN	0.134501	21.3984	0.409772	0.493857
XPOT	O43592	XPOT_HUMAN	0.0908324	14.9626	0.391746	0.477026
AGL	P35573	GDE_HUMAN	0.115925	16.0055	0.444367	0.528322
SEC24C	P53992	SC24C_HUMAN	0.171885	15.881	0.34582	0.429109
SNX2	O60749	SNX2_HUMAN	-0.117945	14.4482	0.370099	0.454435
P02662	P02662	CASA1_BOVIN	0.514501	15.9188	0.364666	0.448703
GSTM2	P28161	GSTM2_HUMAN	0.131026	15.4814	0.34889	0.431702
MAN2A1	Q16706	MA2A1_HUMAN	-0.187631	14.6477	0.361564	0.445196
ATP6V1B2	P21281	VATB2_HUMAN	0.0716544	15.3479	0.380456	0.465208
TXN	P10599	THIO_HUMAN	0.18843	19.8964	0.355285	0.438999
PCNP	Q8WW12	PCNP_HUMAN	0.199239	17.2662	0.358621	0.4425
FLNA	P21333	FLNA_HUMAN	-0.0716562	19.9083	0.425453	0.509618
ERP44	Q9BS26	ERP44_HUMAN	-0.152315	15.278	0.37559	0.460216
ARRB1	P49407	ARRB1_HUMAN	-0.193625	15.5505	0.396387	0.481015
QDPR	P09417	DHPR_HUMAN	-0.164062	15.8855	0.36119	0.445047
ATP5F1B	P06576	ATPB_HUMAN	0.0996737	16.4428	0.392086	0.47711
SON	P18583	SON_HUMAN	0.129631	15.1795	0.464425	0.547369
PRPF19	Q9UMS4	PRP19_HUMAN	-0.0643385	16.0853	0.421844	0.506328
KRT10	P13645	K1C10_HUMAN	0.263154	19.2775	0.404258	0.488883
DPYSL3	Q14195	DPYL3_HUMAN	-0.0960354	16.6563	0.411988	0.49551
TXN2	Q99757	THIOM_HUMAN	-0.117532	15.0189	0.497606	0.576073
AP1G1	O43747	AP1G1_HUMAN	0.166454	15.3265	0.388811	0.474107
RPL13	P26373	RL13_HUMAN	0.134377	14.5708	0.378843	0.463879
P01834	P01834	IGKC_HUMAN	-0.497307	15.9857	0.38014	0.465144
APOB	P04114	APOB_HUMAN	-0.615705	15.0021	0.402075	0.486577
CRYZL1	O95825	QORL1_HUMAN	0.19668	15.3332	0.38521	0.470693
GLUD1	P00367	DHE3_HUMAN	0.0953981	16.1892	0.38604	0.471381
THYN1	Q9P016	THYN1_HUMAN	-0.095184	15.8755	0.388761	0.474107
NAE1	Q13564	ULA1_HUMAN	-0.100195	15.3226	0.449695	0.533578
FLRT2	O43155	FLRT2_HUMAN	-0.128459	16.5971	0.425423	0.509618
CLIC4	Q9Y696	CLIC4_HUMAN	0.127098	18.1307	0.392372	0.477129
RPS26	P62854	RS26_HUMAN	-0.348215	15.0704	0.410222	0.494061
UBXN4	Q92575	UBXN4_HUMAN	0.325981	15.4635	0.40097	0.485573
RPL38	P63173	RL38_HUMAN	0.0772402	15.4477	0.429428	0.513681
CARS1	P49589	SYCC_HUMAN	0.136582	16.3204	0.40766	0.492322
AP2A1	O95782	AP2A1_HUMAN	0.169124	17.6069	0.465766	0.548194
ITPA	Q9BY32	ITPA_HUMAN	-0.328074	14.7868	0.398664	0.483113
HBB	P68871	HBB_HUMAN	0.466854	17.8133	0.435579	0.519628
CSE1L	P55060	XPO2_HUMAN	0.115635	16.065	0.41175	0.49551
GGCT	O75223	GGCT_HUMAN	0.191536	17.0919	0.431619	0.515951
DCTN2	Q13561	DCTN2_HUMAN	0.0721699	16.2656	0.512511	0.590611
VASP	P50552	VASP_HUMAN	-0.0805439	16.5585	0.408949	0.493202
FAF1	Q9UNN5	FAF1_HUMAN	0.214677	15.6365	0.435448	0.519628
ACLY	P53396	ACLY_HUMAN	0.180941	16.5066	0.408028	0.492429
NUDT21	O43809	CPSF5_HUMAN	-0.0567802	15.3733	0.510944	0.58919
RTRAF	Q9Y224	RTRAF_HUMAN	0.0800227	15.3835	0.523155	0.600912
PSMA1	P25786	PSA1_HUMAN	-0.0762708	18.2228	0.46595	0.548194
MYL6	P60660	MYL6_HUMAN	-0.0509781	19.1869	0.478978	0.558543
APIP	Q96GX9	MTNB_HUMAN	0.0528652	15.3755	0.499082	0.577401
VARS1	P26640	SYVC_HUMAN	-0.110856	15.965	0.483244	0.56203
PSMD1	Q99460	PSMD1_HUMAN	-0.109935	15.42	0.440676	0.524643
RAD23A	P54725	RD23A_HUMAN	0.0677523	15.7178	0.46272	0.546091
CDC42BPB	Q9Y5S2	MRCKB_HUMAN	0.0142587	13.7565	0.843602	0.879023
LAMB2	P55268	LAMB2_HUMAN	0.101889	17.0339	0.419494	0.504194
KRT1	P04264	K2C1_HUMAN	-0.251288	20.5057	0.42042	0.504963
TBC1D13	Q9NVG8	TBC13_HUMAN	-0.0648914	15.3853	0.607095	0.676598
SUMO1	P63165	SUMO1_HUMAN	-0.118764	17.7128	0.45696	0.541104
PPP1R2	P41236	IPP2_HUMAN	-0.0907537	15.1752	0.466058	0.548194
EIF3L	Q9Y262	EIF3L_HUMAN	-0.088777	15.2373	0.422839	0.507176
MYO5A	Q9Y4I1	MYO5A_HUMAN	0.0862288	15.0085	0.438305	0.522526
HNRNPD	Q14103	HNRPD_HUMAN	-0.0849923	19.0168	0.428509	0.51293
RNASE4	P34096	RNAS4_HUMAN	-0.0617911	15.6269	0.460285	0.54431
GLA	P06280	AGAL_HUMAN	0.114115	16.2449	0.439776	0.523925
TBCB	Q99426	TBCB_HUMAN	0.0723044	15.4772	0.509677	0.588114
ZC3H4	Q9UPT8	ZC3H4_HUMAN	-0.13026	15.8842	0.470514	0.551227
NUDT14	O95848	NUD14_HUMAN	0.040094	14.8136	0.698849	0.753132
IPO5	O00410	IPO5_HUMAN	-0.0833343	16.9842	0.584882	0.654741
PALMD	Q9NP74	PALMD_HUMAN	-0.0673554	15.4805	0.472119	0.55274
NAA15	Q9BXJ9	NAA15_HUMAN	0.109521	15.1887	0.46882	0.549974
PPWD1	Q96BP3	PPWD1_HUMAN	-0.089473	14.7407	0.460739	0.544481
CRYL1	Q9Y2S2	CRYL1_HUMAN	-0.0667858	15.9923	0.565253	0.636
CSF1	P09603	CSF1_HUMAN	-0.142292	16.9374	0.505441	0.584374
FKBP9	O95302	FKBP9_HUMAN	-0.0716641	14.501	0.46679	0.548688
UBE2L6	O14933	UB2L6_HUMAN	0.527653	15.323	0.441865	0.525703
IDE	P14735	IDE_HUMAN	0.137893	15.3779	0.474187	0.554056
IPO7	O95373	IPO7_HUMAN	-0.156678	15.8476	0.444811	0.528494
SERPINB2	P05120	PAI2_HUMAN	-0.0657319	15.9395	0.56068	0.632875
OTUB1	Q96FW1	OTUB1_HUMAN	-0.0844962	15.9277	0.551116	0.624707
COPB1	P53618	COPB_HUMAN	0.0352197	15.9654	0.686734	0.743715
UBE2D3	P61077	UB2D3_HUMAN	0.15323	17.5896	0.453613	0.537865
BCAM	P50895	BCAM_HUMAN	0.116515	15.968	0.520755	0.598735
CXCL1	P09341	GROA_HUMAN	0.104895	16.4575	0.491404	0.570016
ARMC10	Q8N2F6	ARM10_HUMAN	-0.176628	14.7398	0.454576	0.538643
LAMC1	P11047	LAMC1_HUMAN	0.040025	18.1975	0.644047	0.7097
MAN1A1	P33908	MA1A1_HUMAN	-0.114723	14.7818	0.464009	0.547245
ADD1	P35611	ADDA_HUMAN	-0.169752	14.6984	0.458855	0.542984
PEA15	Q15121	PEA15_HUMAN	-0.112311	16.9819	0.519699	0.598112
GNB2	P62879	GBB2_HUMAN	-0.175974	15.8869	0.476892	0.55648
H1-2	P16403	H12_HUMAN	0.0822143	17.6174	0.462328	0.545993
EPS15	P42566	EPS15_HUMAN	-0.10238	16.0918	0.525083	0.602733
P00761	P00761	TRYP_PIG	0.327925	19.7565	0.506497	0.585212
MRC2	Q9UBG0	MRC2_HUMAN	-0.0657125	15.7498	0.472638	0.552757
ADPRS	Q9NX46	ADPRS_HUMAN	0.0280788	16.3523	0.722166	0.774471
NPEPL1	Q8NDH3	PEPL1_HUMAN	0.0129173	15.6003	0.86943	0.9022
WNK1	Q9H4A3	WNK1_HUMAN	0.196206	14.3626	0.46727	0.548887
DLG1	Q12959	DLG1_HUMAN	-0.029863	14.1965	0.66899	0.72898
NUDT5	Q9UKK9	NUDT5_HUMAN	0.177291	16.5802	0.468125	0.549524
CD9	P21926	CD9_HUMAN	0.213657	17.7801	0.470084	0.55109
ELAVL1	Q15717	ELAV1_HUMAN	0.0487015	17.3214	0.631448	0.697562
MACF1	Q9UPN3	MACF1_HUMAN	-0.0631866	15.9536	0.479537	0.558825
RUVBL2	Q9Y230	RUVB2_HUMAN	0.100899	15.2871	0.472761	0.552757
CCDC25	Q86WR0	CCD25_HUMAN	-0.0728322	16.0486	0.487108	0.56615
DYNC1I2	Q13409	DC1I2_HUMAN	0.079783	18.1181	0.47671	0.55648
PSMD6	Q15008	PSMD6_HUMAN	0.17161	15.6758	0.494639	0.573014
MAPK1	P28482	MK01_HUMAN	-0.0715389	16.8754	0.563228	0.634532
HAGH	Q16775	GLO2_HUMAN	0.123041	16.2385	0.480667	0.559773
COL4A2	P08572	CO4A2_HUMAN	-0.0709825	16.5193	0.48132	0.560162
CKAP5	Q14008	CKAP5_HUMAN	-0.128738	15.0202	0.488119	0.566581
PAFAH1B2	P68402	PA1B2_HUMAN	0.173931	16.4404	0.548682	0.623325
CCT3	P49368	TCPG_HUMAN	-0.0745929	17.0597	0.537418	0.613344
CASP7	P55210	CASP7_HUMAN	-0.0784305	14.1673	0.56432	0.635356
PSMA2	P25787	PSA2_HUMAN	-0.0511884	17.8586	0.618123	0.68542
RABGGTB	P53611	PGTB2_HUMAN	-0.0607631	14.3152	0.553411	0.626678
SQSTM1	Q13501	SQSTM_HUMAN	0.10279	16.6071	0.559905	0.632451
FAM114A1	Q8IWE2	NXP20_HUMAN	-0.103491	15.8485	0.488121	0.566581
BLMH	Q13867	BLMH_HUMAN	0.0916676	18.0977	0.550281	0.624337
ALDH9A1	P49189	AL9A1_HUMAN	0.0696376	15.866	0.583372	0.653465
VBP1	P61758	PFD3_HUMAN	-0.103311	15.2942	0.526155	0.603452
BAG3	O95817	BAG3_HUMAN	-0.137792	15.9214	0.494601	0.573014
LAMA5	O15230	LAMA5_HUMAN	-0.0865083	16.1415	0.507791	0.586323
TFF3	Q07654	TFF3_HUMAN	-0.00387324	16.4277	0.971225	0.982376
RUVBL1	Q9Y265	RUVB1_HUMAN	0.0934256	15.4394	0.558339	0.631446
BANF1	O75531	BAF_HUMAN	-0.120572	16.7442	0.567594	0.637819
ESAM	Q96AP7	ESAM_HUMAN	-0.146768	16.3707	0.536421	0.612953
SH3KBP1	Q96B97	SH3K1_HUMAN	0.0355354	15.0462	0.70416	0.757847
TSN	Q15631	TSN_HUMAN	0.0547773	16.5402	0.51919	0.597917
RDX	P35241	RADI_HUMAN	0.0592447	17.9237	0.543757	0.619328
AARS1	P49588	SYAC_HUMAN	-0.0982204	15.7499	0.528812	0.60583
SRI	P30626	SORCN_HUMAN	0.273314	16.7553	0.549099	0.623398
NCKAP1	Q9Y2A7	NCKP1_HUMAN	0.111541	16.5904	0.52092	0.598735
EXT2	Q93063	EXT2_HUMAN	-0.0600471	14.7129	0.625597	0.692401
SNU13	P55769	NH2L1_HUMAN	0.0527362	14.6787	0.670166	0.72981
CNBP	P62633	CNBP_HUMAN	-0.0693944	15.8263	0.619389	0.686392
HNRNPL	P14866	HNRPL_HUMAN	-0.052581	16.9703	0.541838	0.617541
B4GAT1	O43505	B4GA1_HUMAN	-0.153489	15.1833	0.526393	0.603452
ACTA1	P68133	ACTS_HUMAN	-0.203265	18.3676	0.532106	0.609207
PPP1R9B	Q96SB3	NEB2_HUMAN	0.0627221	13.8182	0.546046	0.620731
PDCD6IP	Q8WUM4	PDC6I_HUMAN	-0.0542682	16.6374	0.555602	0.628754
GARS1	P41250	GARS_HUMAN	-0.0334077	17.1239	0.635698	0.700939
HBA1	P69905	HBA_HUMAN	-0.344777	16.1454	0.566559	0.637062
PKM	P14618	KPYM_HUMAN	-0.0809897	19.6593	0.53374	0.610682
SEPTIN2	Q15019	SEPT2_HUMAN	-0.120121	16.0642	0.53901	0.614715
FAM120A	Q9NZB2	F120A_HUMAN	0.125313	14.9147	0.534736	0.611424
ZFPL1	O95159	ZFPL1_HUMAN	0.113389	14.5251	0.551316	0.624707
LSM4	Q9Y4Z0	LSM4_HUMAN	-0.251728	15.3972	0.537459	0.613344
LARS1	Q9P2J5	SYLC_HUMAN	0.0225491	14.6394	0.851669	0.886904
USO1	O60763	USO1_HUMAN	0.0347544	15.5282	0.776406	0.821144
NMT1	P30419	NMT1_HUMAN	0.113435	15.8432	0.653432	0.716904
GMPR2	Q9P2T1	GMPR2_HUMAN	0.110904	15.7475	0.573757	0.644333
KIF5B	P33176	KINH_HUMAN	-0.135583	15.7711	0.559945	0.632451
RPS3	P23396	RS3_HUMAN	0.118506	15.9815	0.620622	0.687326
TIPRL	O75663	TIPRL_HUMAN	0.192282	14.8307	0.545395	0.620731
EIF3G	O75821	EIF3G_HUMAN	0.141152	16.2679	0.545873	0.620731
CTTN	Q14247	SRC8_HUMAN	0.0103963	16.9486	0.868973	0.9022
ARFGAP3	Q9NP61	ARFG3_HUMAN	0.118871	16.0788	0.607577	0.676707
RPL15	P61313	RL15_HUMAN	-0.166921	14.3663	0.575668	0.645657
KTN1	Q86UP2	KTN1_HUMAN	0.0268029	16.2935	0.613161	0.681205
DSG1	Q02413	DSG1_HUMAN	0.133404	15.1768	0.634541	0.700101
AFP	P02771	FETA_HUMAN	0.405116	16.7948	0.574389	0.644632
AMPD2	Q01433	AMPD2_HUMAN	0.0531579	14.8546	0.697709	0.752364
GNG12	Q9UBI6	GBG12_HUMAN	-0.208251	16.2817	0.561274	0.63314
LOX	P28300	LYOX_HUMAN	0.122894	15.3168	0.561929	0.633474
NDRG4	Q9ULP0	NDRG4_HUMAN	-0.00489045	15.7343	0.963439	0.977426
HNRNPH1	P31943	HNRH1_HUMAN	-0.0379914	16.3249	0.689952	0.746142
SCRN2	Q96FV2	SCRN2_HUMAN	0.0645772	15.2475	0.576089	0.645718
UBQLN1	Q9UMX0	UBQL1_HUMAN	-0.0375473	15.5928	0.808682	0.850685
CCT2	P78371	TCPB_HUMAN	-0.153212	16.9335	0.615407	0.683269
FHL3	Q13643	FHL3_HUMAN	-0.0256975	14.5038	0.653196	0.716904
KRT9	P35527	K1C9_HUMAN	-0.15026	18.2864	0.62723	0.693773
CAP1	Q01518	CAP1_HUMAN	0.0399873	18.7151	0.771969	0.817433
HS1BP3	Q53T59	H1BP3_HUMAN	0.0556922	15.3325	0.763442	0.81187
RBMX	P38159	RBMX_HUMAN	-0.0472365	18.0165	0.67082	0.730071
HNRNPF	P52597	HNRPF_HUMAN	-0.0669763	16.6342	0.701172	0.755174
ALB	P02768	ALBU_HUMAN	-0.289019	17.4651	0.590482	0.66059
LTF	P02788	TRFL_HUMAN	0.154045	18.2592	0.725362	0.777426
SEPHS1	P49903	SPS1_HUMAN	-0.14872	16.1111	0.593081	0.663077
PSPH	P78330	SERB_HUMAN	-0.0598249	14.8437	0.728919	0.780764
SUMO2	P61956	SUMO2_HUMAN	0.0688871	19.3906	0.647264	0.712249
RPS4X	P62701	RS4X_HUMAN	0.106148	15.241	0.594587	0.664339
HEBP2	Q9Y5Z4	HEBP2_HUMAN	0.208125	17.6513	0.595754	0.665221
DSP	P15924	DESP_HUMAN	-0.0492124	14.9493	0.681595	0.739059
CTSH	P09668	CATH_HUMAN	-0.0475713	14.9871	0.645152	0.710474
PPP3CA	Q08209	PP2BA_HUMAN	0.0829389	17.6274	0.657028	0.719504
ERP29	P30040	ERP29_HUMAN	-0.0671328	16.458	0.690222	0.746142
PSMC4	P43686	PRS6B_HUMAN	0.101757	15.9479	0.66146	0.722562
RNH1	P13489	RINI_HUMAN	-0.00642057	17.7728	0.937921	0.959151
NDUFS6	O75380	NDUS6_HUMAN	0.0700733	14.6999	0.600153	0.669709
VPS29	Q9UBQ0	VPS29_HUMAN	-0.092756	16.1593	0.631144	0.697562
PVR	P15151	PVR_HUMAN	-0.122731	15.6223	0.68494	0.742229
ITPRID2	P28290	ITPI2_HUMAN	0.0218793	14.798	0.855738	0.890089
LAMA4	Q16363	LAMA4_HUMAN	-0.0168544	18.3097	0.863872	0.89802
ENAH	Q8N8S7	ENAH_HUMAN	-0.0127977	18.8107	0.919846	0.945606
HMCN1	Q96RW7	HMCN1_HUMAN	0.0690459	14.8178	0.605932	0.67573
BSG	P35613	BASI_HUMAN	0.0297633	16.4513	0.760827	0.810016
SEC24D	O94855	SC24D_HUMAN	0.0870273	15.0205	0.609748	0.678696
RAB1B	Q9H0U4	RAB1B_HUMAN	0.0435181	15.1001	0.836524	0.873714
EEF1G	P26641	EF1G_HUMAN	-0.109977	18.1974	0.611082	0.679752
SH3GL1	Q99961	SH3G1_HUMAN	0.0473554	15.6375	0.803347	0.847096
MAT2B	Q9NZL9	MAT2B_HUMAN	0.0396173	16.4227	0.611883	0.680213
S100A9	P06702	S10A9_HUMAN	0.12218	15.9252	0.632259	0.69802
KRT5	P13647	K2C5_HUMAN	0.141981	17.2661	0.668139	0.728503
CORO1C	Q9ULV4	COR1C_HUMAN	-0.0754775	18.14	0.616803	0.684387
ITSN1	Q15811	ITSN1_HUMAN	-0.0480002	14.3718	0.830529	0.868482
SEC31A	O94979	SC31A_HUMAN	0.0366098	15.4571	0.733955	0.78568
HBS1L	Q9Y450	HBS1L_HUMAN	-0.0565073	16.6557	0.677755	0.736254
CTSL	P07711	CATL1_HUMAN	0.0712564	16.0691	0.819763	0.858753
HDLBP	Q00341	VIGLN_HUMAN	-0.080678	15.3012	0.666879	0.72758
SF3A3	Q12874	SF3A3_HUMAN	-0.0971768	15.1654	0.704514	0.757847
AP2A2	O94973	AP2A2_HUMAN	0.0459394	16.0275	0.66199	0.722693
BCR	P11274	BCR_HUMAN	0.0352803	15.3152	0.82951	0.867931
TIGAR	Q9NQ88	TIGAR_HUMAN	0.000883461	15.1792	0.99539	0.997505
LCN1	P31025	LCN1_HUMAN	-0.267813	15.7689	0.680968	0.738834
ELOB	Q15370	ELOB_HUMAN	0.00661201	15.8766	0.963507	0.977426
PABPC4	Q13310	PABP4_HUMAN	0.0735497	16.0147	0.680427	0.738701
Q9HB07	Q9HB07	MYG1_HUMAN	-0.0238897	16.9175	0.805765	0.849137
RPL17	P18621	RL17_HUMAN	0.0721482	15.8486	0.709748	0.763012
SRP14	P37108	SRP14_HUMAN	-0.152064	15.8204	0.647572	0.712249
RANBP1	P43487	RANG_HUMAN	-0.0867711	17.1411	0.648191	0.712485
LY75	O60449	LY75_HUMAN	0.0369734	14.5071	0.695875	0.750846
C3	P01024	CO3_HUMAN	-0.300645	15.813	0.652479	0.716751
EPB41L3	Q9Y2J2	E41L3_HUMAN	0.0446601	15.452	0.749889	0.799338
SMS	P52788	SPSY_HUMAN	-0.0815094	15.7795	0.655342	0.718552
ACP5	P13686	PPA5_HUMAN	-0.00803788	16.0716	0.968243	0.980485
NNMT	P40261	NNMT_HUMAN	0.0462821	15.8125	0.656943	0.719504
ZYX	Q15942	ZYX_HUMAN	0.0247933	16.5843	0.882476	0.913586
PSMB9	P28065	PSB9_HUMAN	-0.0532746	15.1572	0.748085	0.797897
TMSB4X	P62328	TYB4_HUMAN	1.68129e-05	23.2479	0.999756	0.999756
CDV3	Q9UKY7	CDV3_HUMAN	0.0868252	15.8305	0.660106	0.722072
HINT1	P49773	HINT1_HUMAN	0.120383	17.3919	0.660367	0.722072
CASP14	P31944	CASPE_HUMAN	0.144081	15.6239	0.660602	0.722072
SERPINE1	P05121	PAI1_HUMAN	0.0333609	20.6912	0.768004	0.814704
KRT2	P35908	K22E_HUMAN	0.154249	18.0866	0.712118	0.764769
IARS1	P41252	SYIC_HUMAN	0.0315987	15.031	0.782809	0.82742
MET	P08581	MET_HUMAN	0.0648081	15.3821	0.673237	0.732249
SH3BGRL3	Q9H299	SH3L3_HUMAN	0.0502599	19.8215	0.691533	0.746619
DHX9	Q08211	DHX9_HUMAN	0.0595709	15.6103	0.675522	0.734281
TNKS1BP1	Q9C0C2	TB182_HUMAN	-0.0155512	15.3797	0.8424	0.878289
DYNC1LI2	O43237	DC1L2_HUMAN	0.0259945	15.8362	0.810004	0.851567
CRIM1	Q9NZV1	CRIM1_HUMAN	-0.0536554	16.427	0.754666	0.803943
GLO1	Q04760	LGUL_HUMAN	0.0739988	17.9254	0.721685	0.774427
EZR	P15311	EZRI_HUMAN	0.00167169	17.1065	0.989601	0.99308
RHOA	P61586	RHOA_HUMAN	-0.0288053	15.7473	0.814668	0.8549
AP3D1	O14617	AP3D1_HUMAN	-0.0696076	15.1694	0.690528	0.746142
EDF1	O60869	EDF1_HUMAN	-0.0225632	16.3219	0.767814	0.814704
IQGAP1	P46940	IQGA1_HUMAN	-7.23225e-05	17.3804	0.99907	0.999637
ACTB	P60709	ACTB_HUMAN	0.00088301	21.2931	0.998245	0.999379
CNDP2	Q96KP4	CNDP2_HUMAN	0.0635209	17.7273	0.690668	0.746142
PSMD13	Q9UNM6	PSD13_HUMAN	0.046624	15.5028	0.76771	0.814704
SEMA6B	Q9H3T3	SEM6B_HUMAN	-0.0563818	15.6898	0.768726	0.814979
GRHPR	Q9UBQ7	GRHPR_HUMAN	-0.0288513	16.6133	0.870957	0.903252
RABGGTA	Q92696	PGTA_HUMAN	-0.00363662	14.5712	0.976419	0.985931
RPL29	P47914	RL29_HUMAN	-0.0442276	16.2693	0.841018	0.877367
EEF2	P13639	EF2_HUMAN	0.0201427	18.5503	0.828519	0.86741
GGH	Q92820	GGH_HUMAN	0.0223178	17.7414	0.883077	0.913671
XPO7	Q9UIA9	XPO7_HUMAN	-0.00582658	14.6845	0.942602	0.96282
EWSR1	Q01844	EWS_HUMAN	-0.109133	15.6227	0.71225	0.764769
DUT	P33316	DUT_HUMAN	0.00788935	15.718	0.974838	0.984899
RBM12	Q9NTZ6	RBM12_HUMAN	-0.0493626	14.9477	0.764965	0.812948
KRT16	P08779	K1C16_HUMAN	-0.030675	15.3674	0.947393	0.965475
SRM	P19623	SPEE_HUMAN	-0.0340175	15.0395	0.853338	0.888116
RACK1	P63244	RACK1_HUMAN	0.0337403	17.9783	0.837707	0.874432
STX7	O15400	STX7_HUMAN	0.0536019	16.6193	0.897652	0.924949
TUBA4A	P68366	TBA4A_HUMAN	0.106126	17.0587	0.816144	0.855471
PSME1	Q06323	PSME1_HUMAN	-0.0228236	17.1155	0.815115	0.8549
BIN1	O00499	BIN1_HUMAN	-0.00088769	15.2063	0.995807	0.997505
ACTN1	P12814	ACTN1_HUMAN	-0.0444254	20.4536	0.734456	0.785739
POR	P16435	NCPR_HUMAN	0.0561803	13.7722	0.806785	0.849705
PSMC1	P62191	PRS4_HUMAN	-0.058503	14.9416	0.735193	0.786049
SERPINH1	P50454	SERPH_HUMAN	-0.0032517	16.5046	0.966268	0.979397
PSMB7	Q99436	PSB7_HUMAN	-0.0378205	17.6116	0.76349	0.81187
SPR	P35270	SPRE_HUMAN	-0.0343318	14.8732	0.784031	0.828215
HSPD1	P10809	CH60_HUMAN	0.0649555	16.9108	0.787195	0.830561
ALDH7A1	P49419	AL7A1_HUMAN	-0.0663668	14.761	0.744672	0.79522
CNN3	Q15417	CNN3_HUMAN	-0.012065	17.0436	0.925696	0.949957
P02668	P02668	CASK_BOVIN	-0.209072	15.4033	0.743619	0.794576
KYAT3	Q6YP21	KAT3_HUMAN	0.0739704	15.6696	0.770962	0.816858
TIE1	P35590	TIE1_HUMAN	-0.0489842	17.3676	0.747772	0.797897
SIAE	Q9HAT2	SIAE_HUMAN	0.0121928	16.9728	0.919058	0.945348
KRT14	P02533	K1C14_HUMAN	0.038394	17.2416	0.90391	0.930853
GLB1	P16278	BGAL_HUMAN	-0.00782202	17.7078	0.966612	0.979397
CCT7	Q99832	TCPH_HUMAN	-0.00754732	16.3278	0.933115	0.954791
NRP1	O14786	NRP1_HUMAN	0.0116504	16.7632	0.960975	0.976493
TARS1	P26639	SYTC_HUMAN	-0.00737058	16.7161	0.943319	0.962994
JAG1	P78504	JAG1_HUMAN	0.0268635	15.1327	0.774734	0.819869
TPD52	P55327	TPD52_HUMAN	0.00758404	15.6967	0.931806	0.954005
CARM1	Q86X55	CARM1_HUMAN	-0.0315561	14.8755	0.833466	0.871036
PSMD2	Q13200	PSMD2_HUMAN	0.0102507	16.308	0.944943	0.964094
PSMC6	P62333	PRS10_HUMAN	0.0445645	15.3189	0.785239	0.828994
UBA2	Q9UBT2	SAE2_HUMAN	-0.0139578	15.6449	0.931785	0.954005
PSMA3	P25788	PSA3_HUMAN	0.00565292	18.2545	0.963558	0.977426
CAPNS1	P04632	CPNS1_HUMAN	0.0114864	16.0475	0.930391	0.954005
MINPP1	Q9UNW1	MINP1_HUMAN	0.0534598	14.9089	0.807429	0.849875
TCN2	P20062	TCO2_HUMAN	0.00135854	16.0019	0.986103	0.991732
HAT1	O14929	HAT1_HUMAN	0.0397128	14.6415	0.811303	0.852425
PSMD7	P51665	PSMD7_HUMAN	0.103406	15.4184	0.814759	0.8549
POFUT1	Q9H488	OFUT1_HUMAN	0.0100118	14.8231	0.925103	0.949902
ERG	P11308	ERG_HUMAN	-0.00145831	15.1529	0.989698	0.99308
TSPAN9	O75954	TSN9_HUMAN	-0.0380063	15.1604	0.87786	0.909876
ACTR1A	P61163	ACTZ_HUMAN	-0.033709	16.0523	0.89566	0.923436
C1QTNF3	Q9BXJ4	C1QT3_HUMAN	-0.0114375	14.5105	0.979946	0.987794
NUDT2	P50583	AP4A_HUMAN	-0.0354058	15.6517	0.867283	0.901033
P01857	P01857	IGHG1_HUMAN	-0.0382383	16.5163	0.945665	0.964272
PREP	P48147	PPCE_HUMAN	0.0224668	15.9202	0.882027	0.913586
VTA1	Q9NP79	VTA1_HUMAN	-0.0389523	16.6453	0.885689	0.915541
PSMD3	O43242	PSMD3_HUMAN	0.0182266	15.2311	0.885923	0.915541
A2M	P01023	A2MG_HUMAN	0.0435374	17.9164	0.886824	0.915934
SUPT5H	O00267	SPT5H_HUMAN	-0.0354651	15.4001	0.889108	0.917755
NAP1L1	P55209	NP1L1_HUMAN	0.0547234	16.0497	0.890215	0.91836
QSOX1	O00391	QSOX1_HUMAN	0.00710605	17.9689	0.950921	0.96851
CAVIN2	O95810	CAVN2_HUMAN	-0.00404109	17.7687	0.978443	0.987088
MAPRE1	Q15691	MARE1_HUMAN	0.0225506	17.3699	0.912056	0.938694
APOA1	P02647	APOA1_HUMAN	-0.0944112	16.4007	0.92442	0.949754
DDB1	Q16531	DDB1_HUMAN	-0.0139792	17.2071	0.931585	0.954005
PROCR	Q9UNN8	EPCR_HUMAN	-0.0246614	19.5809	0.953961	0.971046
LRRFIP2	Q9Y608	LRRF2_HUMAN	0.00510946	15.0295	0.972893	0.983498
BCAT1	P54687	BCAT1_HUMAN	0.00850817	17.35	0.94257	0.96282
GNG11	P61952	GBG11_HUMAN	0.0125465	14.925	0.957434	0.974018
NOP56	O00567	NOP56_HUMAN	0.0089945	15.1029	0.958056	0.974088
PSMA7	O14818	PSA7_HUMAN	0.00572895	17.9923	0.970267	0.98197
NAP1L4	Q99733	NP1L4_HUMAN	-0.00939673	16.7361	0.978685	0.987088
RAB6A	P20340	RAB6A_HUMAN	0.00386128	15.1591	0.983525	0.990776
UBE2M	P61081	UBC12_HUMAN	0.00420525	15.2711	0.984029	0.990776
TFG	Q92734	TFG_HUMAN	0.00364327	15.4373	0.985684	0.991732
PSMD10	O75832	PSD10_HUMAN	0.00391892	14.5665	0.986676	0.991742
CRKL	P46109	CRKL_HUMAN	-0.00244108	17.1555	0.98787	0.992376
ACOT7	O00154	BACH_HUMAN	0.0010768	15.905	0.993363	0.99619

## Sheet: DEPs
Gene.name	Name.of.protein	Number.of.protein	logFC	AveExpr	P.Value	adj.P.Val
BAX	Q07812	BAX_HUMAN	2.83373	16.3663	1.37202e-08	8.33622e-07
FTL	P02792	FRIL_HUMAN	2.82438	16.0386	1.12214e-09	1.79747e-07
MT1E	P04732	MT1E_HUMAN	2.64068	16.0554	9.77269e-11	5.14652e-08
CD59	P13987	CD59_HUMAN	2.56418	19.505	1.55678e-10	5.14652e-08
STC1	P52823	STC1_HUMAN	2.52184	15.7962	1.08365e-08	7.07179e-07
REEP5	Q00765	REEP5_HUMAN	2.3297	14.2037	2.65199e-10	6.67545e-08
METAP1	P53582	MAP11_HUMAN	2.20133	13.7833	8.79409e-11	5.14652e-08
FTH1	P02794	FRIH_HUMAN	2.19096	15.9967	1.17802e-05	0.000103841
NCSTN	Q92542	NICA_HUMAN	2.17786	14.5656	3.087e-09	3.47455e-07
TRIAP1	O43715	TRIA1_HUMAN	1.99324	16.6605	1.09708e-09	1.79747e-07
C12orf57	Q99622	C10_HUMAN	1.95658	14.6687	1.00063e-07	4.13235e-06
GAMT	Q14353	GAMT_HUMAN	1.86686	14.4889	5.97246e-07	1.14386e-05
S100A10	P60903	S10AA_HUMAN	1.86415	18.2107	5.5753e-09	4.46531e-07
CD55	P08174	DAF_HUMAN	1.85683	16.1331	1.03248e-06	1.72044e-05
SH3GLB1	Q9Y371	SHLB1_HUMAN	1.73551	15.9994	1.23468e-07	4.53229e-06
HK1	P19367	HXK1_HUMAN	1.65737	16.6011	5.07807e-08	2.55644e-06
PSIP1	O75475	PSIP1_HUMAN	1.6188	14.3436	5.42454e-10	1.19476e-07
ISOC1	Q96CN7	ISOC1_HUMAN	1.60375	15.2109	1.50056e-07	5.08459e-06
PSMF1	Q92530	PSMF1_HUMAN	1.59629	16.2754	4.37446e-05	0.000261958
HNRNPH2	P55795	HNRH2_HUMAN	1.59602	13.3723	1.26712e-05	0.000107858
FKBP10	Q96AY3	FKB10_HUMAN	1.53702	15.7256	0.0001996	0.000813941
SUMF2	Q8NBJ7	SUMF2_HUMAN	1.53677	16.2104	1.64601e-09	2.4169e-07
TKFC	Q3LXA3	TKFC_HUMAN	1.5257	15.3127	8.72636e-07	1.53758e-05
CAD	P27708	PYR1_HUMAN	1.51512	14.0784	3.25214e-08	1.71628e-06
PAK2	Q13177	PAK2_HUMAN	1.50841	16.1687	8.05986e-06	8.01274e-05
BLVRB	P30043	BLVRB_HUMAN	1.4831	15.5732	5.74563e-05	0.000320339
RAB8A	P61006	RAB8A_HUMAN	1.4026	16.4803	4.944e-05	0.000287503
GORASP2	Q9H8Y8	GORS2_HUMAN	1.38204	16.6915	0.00293436	0.00729243
MVP	Q14764	MVP_HUMAN	1.35715	17.6135	8.85212e-06	8.66524e-05
DNASE2	O00115	DNS2A_HUMAN	1.31879	17.5891	3.2277e-09	3.47455e-07
RAB1A	P62820	RAB1A_HUMAN	1.31687	16.5432	0.000106877	0.000504871
RAB7A	P51149	RAB7A_HUMAN	1.30988	16.9189	5.83321e-06	6.21938e-05
RPS24	P62847	RS24_HUMAN	1.30431	15.1951	0.000163014	0.000712729
MMP1	P03956	MMP1_HUMAN	1.28842	17.6108	1.3458e-07	4.74259e-06
VAMP3	Q15836	VAMP3_HUMAN	1.28837	16.7162	2.20284e-06	3.02636e-05
LGALS9	O00182	LEG9_HUMAN	1.28356	14.8544	0.000253756	0.000984843
KRT7	P08729	K2C7_HUMAN	1.27433	17.4326	1.63874e-08	9.62489e-07
MAP1LC3B2	A6NCE7	MP3B2_HUMAN	1.26629	15.9017	7.13988e-07	1.32426e-05
AKR1A1	P14550	AK1A1_HUMAN	1.26367	18.2095	1.49497e-06	2.23232e-05
ACAT2	Q9BWD1	THIC_HUMAN	1.23109	15.9607	2.16345e-05	0.000156872
LAMTOR3	Q9UHA4	LTOR3_HUMAN	1.22986	15.6753	4.33514e-07	1.00507e-05
ARHGAP1	Q07960	RHG01_HUMAN	1.22567	15.5988	1.88614e-07	5.93462e-06
ATOX1	O00244	ATOX1_HUMAN	1.21299	17.7595	1.26701e-07	4.55605e-06
TFRC	P02786	TFR1_HUMAN	1.21004	16.6111	3.68554e-09	3.47455e-07
LRRC59	Q96AG4	LRC59_HUMAN	1.19753	17.0292	0.00215374	0.00569802
UFM1	P61960	UFM1_HUMAN	1.18978	17.8124	0.00289983	0.0072168
ATAD3A	Q9NVI7	ATD3A_HUMAN	1.18938	14.0737	1.02734e-07	4.13235e-06
PLD3	Q8IV08	PLD3_HUMAN	1.17768	15.9495	0.000271249	0.00103675
RRAS	P10301	RRAS_HUMAN	1.17019	13.8189	4.18996e-07	9.84362e-06
ATP2B4	P23634	AT2B4_HUMAN	1.1678	14.8685	9.1596e-08	4.0348e-06
NANP	Q8TBE9	NANP_HUMAN	1.16339	13.7838	4.60338e-06	5.40744e-05
RPS7	P62081	RS7_HUMAN	1.14878	14.1564	0.00224689	0.00589141
ANXA2	P07355	ANXA2_HUMAN	1.14198	20.4857	1.72328e-05	0.000132594
TGOLN2	O43493	TGON2_HUMAN	1.13347	14.707	1.06763e-06	1.74182e-05
MARCKSL1	P49006	MRP_HUMAN	1.12532	16.8366	2.63153e-07	7.09013e-06
DYNLL2	Q96FJ2	DYL2_HUMAN	1.12509	14.3444	0.000432465	0.00151052
AKR1C1	Q04828	AK1C1_HUMAN	1.12005	16.1079	1.26965e-06	1.97975e-05
YKT6	O15498	YKT6_HUMAN	1.11754	14.826	8.21137e-09	5.78737e-07
ANXA1	P04083	ANXA1_HUMAN	1.11566	17.334	5.2786e-07	1.07893e-05
ANXA11	P50995	ANX11_HUMAN	1.11513	14.8268	2.65578e-07	7.09013e-06
DKK1	O94907	DKK1_HUMAN	1.11375	13.571	2.53038e-07	6.96646e-06
SPART	Q8N0X7	SPART_HUMAN	1.10255	15.0125	3.91834e-06	4.76146e-05
NT5E	P21589	5NTD_HUMAN	1.09917	15.7734	2.79865e-06	3.6259e-05
LIPA	P38571	LICH_HUMAN	1.09624	15.2487	5.45635e-06	5.97288e-05
RPS14	P62263	RS14_HUMAN	1.07884	14.4832	0.00218827	0.00577816
RPL4	P36578	RL4_HUMAN	1.07829	15.3798	3.2713e-05	0.000213024
RPIA	P49247	RPIA_HUMAN	1.07666	15.1452	2.40174e-05	0.0001686
EHD4	Q9H223	EHD4_HUMAN	1.0757	16.2348	0.0124424	0.0248566
GUK1	Q16774	KGUA_HUMAN	1.07174	15.2689	3.99713e-07	9.59431e-06
LGALS3	P17931	LEG3_HUMAN	1.07152	17.4994	0.000433782	0.00151052
ARPC5L	Q9BPX5	ARP5L_HUMAN	1.05992	15.4385	0.00017637	0.000745239
MARCKS	P29966	MARCS_HUMAN	1.05833	18.4219	2.71751e-05	0.000186626
UFC1	Q9Y3C8	UFC1_HUMAN	1.05608	16.7035	0.000288451	0.001086
NPC1	O15118	NPC1_HUMAN	1.04945	17.0193	0.0031381	0.00769534
COX17	Q14061	COX17_HUMAN	1.04365	14.9056	1.05932e-07	4.14783e-06
SERPINC1	P01008	ANT3_HUMAN	1.03125	16.2157	7.65749e-07	1.39098e-05
SNAP23	O00161	SNP23_HUMAN	1.0275	15.4812	6.12373e-06	6.46108e-05
FLOT1	O75955	FLOT1_HUMAN	1.0231	15.6995	2.62831e-05	0.000183773
FLG2	Q5D862	FILA2_HUMAN	1.01481	13.7199	1.00172e-06	1.69732e-05
RBM3	P98179	RBM3_HUMAN	1.01058	15.999	0.000132692	0.000601038
CD63	P08962	CD63_HUMAN	1.00961	15.6795	0.00654292	0.0143391
GPI	P06744	G6PI_HUMAN	1.00742	20.1094	1.79443e-05	0.000136284
SNTB2	Q13425	SNTB2_HUMAN	-1.00109	14.387	4.08366e-05	0.000250711
DDX39B	Q13838	DX39B_HUMAN	-1.00379	17.7267	1.97177e-05	0.000147841
GLG1	Q92896	GSLG1_HUMAN	-1.00709	15.3228	4.29656e-05	0.00025838
CLSTN3	Q9BQT9	CSTN3_HUMAN	-1.01155	15.4502	0.000201851	0.000819496
ESM1	Q9NQ30	ESM1_HUMAN	-1.01318	15.9243	0.000313671	0.00115625
DIABLO	Q9NR28	DBLOH_HUMAN	-1.01638	14.7348	4.51776e-07	1.0338e-05
HNRNPU	Q00839	HNRPU_HUMAN	-1.01783	17.4179	6.30846e-05	0.000345202
GRPEL1	Q9HAV7	GRPE1_HUMAN	-1.02046	16.2639	1.035e-06	1.72044e-05
USP7	Q93009	UBP7_HUMAN	-1.0207	15.3159	0.0109756	0.022461
YWHAE	P62258	1433E_HUMAN	-1.02531	20.6074	2.08892e-05	0.000153318
KPNA4	O00629	IMA3_HUMAN	-1.03018	15.0115	0.00985454	0.0204519
NID2	Q14112	NID2_HUMAN	-1.03441	15.2655	5.35202e-08	2.61952e-06
NCL	P19338	NUCL_HUMAN	-1.04544	17.9699	1.90671e-05	0.000143574
CLSTN1	O94985	CSTN1_HUMAN	-1.0459	16.9408	9.67971e-06	9.26937e-05
HDGF	P51858	HDGF_HUMAN	-1.04982	16.9948	2.10573e-05	0.000153318
HHIP	Q96QV1	HHIP_HUMAN	-1.05322	15.3099	3.71448e-05	0.000232915
EFEMP1	Q12805	FBLN3_HUMAN	-1.05498	20.8733	0.000113654	0.000531189
PUF60	Q9UHX1	PUF60_HUMAN	-1.05946	15.7696	1.43783e-06	2.18402e-05
PLOD1	Q02809	PLOD1_HUMAN	-1.06368	16.2252	0.000199505	0.000813941
CHD4	Q14839	CHD4_HUMAN	-1.06451	14.9606	2.24149e-07	6.37016e-06
EIF4G1	Q04637	IF4G1_HUMAN	-1.06562	15.55	2.16861e-07	6.37016e-06
LMNB1	P20700	LMNB1_HUMAN	-1.07076	17.433	3.31178e-08	1.71628e-06
NPM1	P06748	NPM_HUMAN	-1.07676	17.1914	8.07922e-05	0.000421171
YWHAQ	P27348	1433T_HUMAN	-1.07816	17.7722	1.08851e-07	4.16947e-06
YWHAH	Q04917	1433F_HUMAN	-1.08028	18.3412	1.36178e-06	2.08648e-05
PRSS23	O95084	PRS23_HUMAN	-1.08262	16.6452	3.26529e-07	8.58723e-06
TARDBP	Q13148	TADBP_HUMAN	-1.09168	16.5117	2.75751e-05	0.000186874
ZNF207	O43670	ZN207_HUMAN	-1.10478	14.9066	5.0519e-06	5.71366e-05
CNPY2	Q9Y2B0	CNPY2_HUMAN	-1.11097	14.9412	3.26604e-05	0.000213024
ABI3BP	Q7Z7G0	TARSH_HUMAN	-1.11234	14.7986	0.00228487	0.00596747
HMGA1	P17096	HMGA1_HUMAN	-1.11599	19.6664	0.00113157	0.00335097
PFDN1	O60925	PFD1_HUMAN	-1.12259	16.1568	2.02962e-07	6.16585e-06
H4C9	P62805	H4_HUMAN	-1.12444	19.3619	1.68204e-05	0.000130562
CACYBP	Q9HB71	CYBP_HUMAN	-1.12628	16.8976	5.60602e-05	0.00031458
SSBP1	Q04837	SSBP_HUMAN	-1.12916	16.7997	0.00067596	0.00218942
DKK3	Q9UBP4	DKK3_HUMAN	-1.13441	17.6368	1.20937e-07	4.53229e-06
FBN1	P35555	FBN1_HUMAN	-1.13503	16.4834	7.64367e-08	3.45337e-06
DNAJC9	Q8WXX5	DNJC9_HUMAN	-1.13735	15.4829	0.000328184	0.0012022
GMFB	P60983	GMFB_HUMAN	-1.13766	16.2093	5.45763e-06	5.97288e-05
COPE	O14579	COPE_HUMAN	-1.14134	16.1756	3.77432e-07	9.36669e-06
HSPG2	P98160	PGBM_HUMAN	-1.15541	20.443	0.00029116	0.00108922
HNRNPR	O43390	HNRPR_HUMAN	-1.16409	16.5284	7.88843e-09	5.78737e-07
NTN4	Q9HB63	NET4_HUMAN	-1.16454	15.9293	4.02939e-07	9.59431e-06
PDIA5	Q14554	PDIA5_HUMAN	-1.17775	14.9169	7.41106e-05	0.000393322
RPLP2	P05387	RLA2_HUMAN	-1.18318	17.9771	0.000110839	0.000520796
LMNA	P02545	LMNA_HUMAN	-1.18335	19.8222	4.62477e-09	3.8804e-07
NUCKS1	Q9H1E3	NUCKS_HUMAN	-1.20975	16.007	1.04978e-06	1.7287e-05
ETF1	P62495	ERF1_HUMAN	-1.20991	15.6389	2.24924e-05	0.000160452
PTGES3	Q15185	TEBP_HUMAN	-1.22865	15.9013	0.00554639	0.0125775
RNASE1	P07998	RNAS1_HUMAN	-1.23183	16.132	1.27975e-08	8.0533e-07
ME2	P23368	MAOM_HUMAN	-1.24374	15.0905	0.000501759	0.00169368
ADAM9	Q13443	ADAM9_HUMAN	-1.25338	16.2159	1.0585e-08	7.07179e-07
PPM1F	P49593	PPM1F_HUMAN	-1.25814	16.1411	8.80005e-05	0.000449605
MESD	Q14696	MESD_HUMAN	-1.26297	15.2184	7.33256e-06	7.51161e-05
YWHAB	P31946	1433B_HUMAN	-1.26657	18.1794	1.51027e-05	0.000123199
CBX3	Q13185	CBX3_HUMAN	-1.2771	17.2777	2.90424e-08	1.59915e-06
COL5A1	P20908	CO5A1_HUMAN	-1.27937	15.8261	8.8288e-05	0.000449605
PDIA4	P13667	PDIA4_HUMAN	-1.28824	16.5447	3.57665e-07	9.17389e-06
HDGFL2	Q7Z4V5	HDGR2_HUMAN	-1.28856	16.4098	5.53928e-06	5.98786e-05
ST13	P50502	F10A1_HUMAN	-1.29117	17.1307	0.0002465	0.000963666
RPL10A	P62906	RL10A_HUMAN	-1.30148	17.7248	0.000260883	0.00100586
PPP1R7	Q15435	PP1R7_HUMAN	-1.30297	15.5874	0.00721835	0.015625
HMGB1	P09429	HMGB1_HUMAN	-1.30973	18.8205	0.000399657	0.00140839
ADAMTSL1	Q8N6G6	ATL1_HUMAN	-1.31179	14.8996	0.00271913	0.00687389
PABPN1	Q86U42	PABP2_HUMAN	-1.3147	16.5346	0.000250045	0.000974735
PPP1R14B	Q96C90	PP14B_HUMAN	-1.34182	14.7707	0.00440894	0.0103443
SNRPD3	P62318	SMD3_HUMAN	-1.34739	16.0013	0.000239199	0.000946958
HDGFL3	Q9Y3E1	HDGR3_HUMAN	-1.36325	14.7236	1.57294e-07	5.22928e-06
H3C1	P68431	H31_HUMAN	-1.3633	19.048	0.00285457	0.00713439
HMGB3	O15347	HMGB3_HUMAN	-1.3841	15.8264	1.39115e-05	0.00011508
NRDC	O43847	NRDC_HUMAN	-1.3848	14.9405	0.000343826	0.00124399
LMNB2	Q03252	LMNB2_HUMAN	-1.38654	17.3993	2.74097e-09	3.44971e-07
BMP1	P13497	BMP1_HUMAN	-1.38803	15.3033	9.98541e-07	1.69732e-05
SRPX	P78539	SRPX_HUMAN	-1.39568	15.6448	0.000150568	0.000666583
NDUFAB1	O14561	ACPM_HUMAN	-1.39719	15.6208	8.93519e-05	0.000451112
SPARC	P09486	SPRC_HUMAN	-1.39876	20.8884	1.3304e-06	2.05629e-05
TCEAL3	Q969E4	TCAL3_HUMAN	-1.399	15.4661	2.07179e-06	2.92039e-05
LOXL2	Q9Y4K0	LOXL2_HUMAN	-1.41439	17.1701	1.113e-06	1.79918e-05
THBS1	P07996	TSP1_HUMAN	-1.41853	21.3005	5.50533e-07	1.10232e-05
TXNL1	O43396	TXNL1_HUMAN	-1.43314	15.5102	3.71656e-09	3.47455e-07
EDN1	P05305	EDN1_HUMAN	-1.43815	16.9409	9.23007e-06	8.93592e-05
FN1	P02751	FINC_HUMAN	-1.44999	18.6691	1.08621e-05	0.000100732
SUPT16H	Q9Y5B9	SP16H_HUMAN	-1.45999	15.9883	1.16746e-05	0.000103841
MAMDC2	Q7Z304	MAMC2_HUMAN	-1.48404	15.7618	2.53492e-06	3.38373e-05
CCN2	P29279	CCN2_HUMAN	-1.51376	20.8768	7.52726e-10	1.47367e-07
RPL12	P30050	RL12_HUMAN	-1.52095	16.8491	1.67301e-06	2.45653e-05
NUCB1	Q02818	NUCB1_HUMAN	-1.52247	18.0414	1.73459e-07	5.557e-06
NUCB2	P80303	NUCB2_HUMAN	-1.53616	14.675	1.7525e-10	5.14652e-08
STK24	Q9Y6E0	STK24_HUMAN	-1.54533	14.9926	7.83041e-06	7.8453e-05
EIF5	P55010	IF5_HUMAN	-1.57573	15.0083	0.00025616	0.000989813
SPOCK1	Q08629	TICN1_HUMAN	-1.58196	16.1552	9.26755e-05	0.000461283
CBX1	P83916	CBX1_HUMAN	-1.59618	14.9793	1.61332e-05	0.000127474
ABCF1	Q8NE71	ABCF1_HUMAN	-1.6531	14.7653	1.38204e-05	0.000114866
HMGA2	P52926	HMGA2_HUMAN	-1.65318	15.6293	0.000399544	0.00140839
PTX3	P26022	PTX3_HUMAN	-1.65743	18.4593	0.000612225	0.00202011
BGN	P21810	PGS1_HUMAN	-1.66121	17.9904	0.000169257	0.000727431
SET	Q01105	SET_HUMAN	-1.66651	17.3881	5.93732e-07	1.14386e-05
SCP2	P22307	SCP2_HUMAN	-1.6727	15.2622	8.10102e-09	5.78737e-07
HTRA1	Q92743	HTRA1_HUMAN	-1.70658	14.9749	5.35313e-06	5.93221e-05
MATR3	P43243	MATR3_HUMAN	-1.73556	17.0065	3.5925e-07	9.17389e-06
RBM8A	Q9Y5S9	RBM8A_HUMAN	-1.77974	15.5835	2.04747e-09	2.77511e-07
MFAP2	P55001	MFAP2_HUMAN	-1.81001	18.0589	1.00182e-06	1.69732e-05
APP	P05067	A4_HUMAN	-1.8168	17.265	4.78571e-07	1.06739e-05
ANP32A	P39687	AN32A_HUMAN	-1.93007	17.019	7.11791e-11	5.14652e-08
CLU	P10909	CLUS_HUMAN	-1.99948	19.3504	2.76453e-08	1.57132e-06
SDF4	Q9BRK5	CAB45_HUMAN	-2.01256	16.6586	1.38608e-10	5.14652e-08
HMGB2	P26583	HMGB2_HUMAN	-2.02163	16.9635	4.32872e-06	5.15352e-05
EIF1AX	P47813	IF1AX_HUMAN	-2.67136	15.6537	3.74667e-09	3.47455e-07
MDK	P21741	MK_HUMAN	-2.91545	14.2039	4.08277e-09	3.59692e-07
